# Supplementary material for: Selecting Near-Native Protein Structures from Predicted Decoy Sets Using Ordered Graphlet Degree Similarity
Source: Genes (Basel). 2019 Feb 11;10(2):132. doi: 10.3390/genes10020132 (PMC6410076; doi:10.3390/genes10020132)
Supplement: Supplementary file 1 [file genes-10-00132-s001.zip › CodeData/data/CASP11/T0759/model215.pdb]

ATOM      1  N   MET     1      51.539  43.386  69.761  1.00  9.83
ATOM      2  CA  MET     1      50.935  44.085  70.905  1.00  9.83
ATOM      3  HA  MET     1      50.786  43.340  71.685  1.00  9.83
ATOM      4  CB  MET     1      51.953  45.116  71.423  1.00  9.83
ATOM      5  HB1 MET     1      51.960  45.974  70.756  1.00  9.83
ATOM      6  HB2 MET     1      52.943  44.663  71.413  1.00  9.83
ATOM      7  CG  MET     1      51.677  45.577  72.860  1.00  9.83
ATOM      8  HG1 MET     1      51.563  44.694  73.486  1.00  9.83
ATOM      9  HG2 MET     1      50.742  46.132  72.888  1.00  9.83
ATOM     10  SD  MET     1      52.971  46.620  73.595  1.00  9.83
ATOM     11  CE  MET     1      52.817  48.099  72.559  1.00  9.83
ATOM     12  HE1 MET     1      53.508  48.864  72.912  1.00  9.83
ATOM     13  HE2 MET     1      53.057  47.851  71.526  1.00  9.83
ATOM     14  HE3 MET     1      51.797  48.480  72.612  1.00  9.83
ATOM     15  C   MET     1      49.572  44.712  70.609  1.00  9.83
ATOM     16  O   MET     1      48.893  45.222  71.508  1.00  9.83
ATOM     17  N   GLY     2      49.153  44.643  69.352  1.00  8.16
ATOM     18  H   GLY     2      49.766  44.166  68.723  1.00  8.16
ATOM     19  CA  GLY     2      47.883  45.141  68.830  1.00  8.16
ATOM     20  HA1 GLY     2      48.068  46.056  68.291  1.00  8.16
ATOM     21  HA2 GLY     2      47.215  45.354  69.636  1.00  8.16
ATOM     22  C   GLY     2      47.238  44.106  67.909  1.00  8.16
ATOM     23  O   GLY     2      47.268  42.900  68.197  1.00  8.16
ATOM     24  N   HIS     3      46.757  44.505  66.721  1.00  6.71
ATOM     25  H   HIS     3      46.706  45.498  66.576  1.00  6.71
ATOM     26  CA  HIS     3      47.029  43.669  65.539  1.00  6.71
ATOM     27  HA  HIS     3      46.669  42.659  65.715  1.00  6.71
ATOM     28  CB  HIS     3      46.331  44.194  64.287  1.00  6.71
ATOM     29  HB1 HIS     3      46.705  43.678  63.401  1.00  6.71
ATOM     30  HB2 HIS     3      46.517  45.260  64.159  1.00  6.71
ATOM     31  CG  HIS     3      44.839  43.936  64.326  1.00  6.71
ATOM     32  ND1 HIS     3      44.240  42.694  64.137  1.00  6.71
ATOM     33  CE1 HIS     3      42.924  42.889  64.310  1.00  6.71
ATOM     34  HE1 HIS     3      42.171  42.114  64.235  1.00  6.71
ATOM     35  NE2 HIS     3      42.677  44.177  64.603  1.00  6.71
ATOM     36  HE2 HIS     3      41.768  44.570  64.797  1.00  6.71
ATOM     37  CD2 HIS     3      43.874  44.855  64.628  1.00  6.71
ATOM     38  HD2 HIS     3      44.041  45.897  64.853  1.00  6.71
ATOM     39  C   HIS     3      48.553  43.553  65.406  1.00  6.71
ATOM     40  O   HIS     3      49.289  44.454  65.821  1.00  6.71
ATOM     41  N   HIS     4      49.027  42.490  64.751  1.00  6.52
ATOM     42  H   HIS     4      48.385  41.774  64.464  1.00  6.52
ATOM     43  CA  HIS     4      50.370  42.551  64.183  1.00  6.52
ATOM     44  HA  HIS     4      51.116  42.580  64.975  1.00  6.52
ATOM     45  CB  HIS     4      50.632  41.318  63.293  1.00  6.52
ATOM     46  HB1 HIS     4      49.848  41.233  62.540  1.00  6.52
ATOM     47  HB2 HIS     4      50.612  40.422  63.913  1.00  6.52
ATOM     48  CG  HIS     4      51.968  41.376  62.588  1.00  6.52
ATOM     49  ND1 HIS     4      53.125  40.740  63.025  1.00  6.52
ATOM     50  CE1 HIS     4      54.119  41.211  62.253  1.00  6.52
ATOM     51  HE1 HIS     4      55.168  40.986  62.401  1.00  6.52
ATOM     52  NE2 HIS     4      53.645  42.105  61.371  1.00  6.52
ATOM     53  HE2 HIS     4      54.218  42.795  60.889  1.00  6.52
ATOM     54  CD2 HIS     4      52.285  42.201  61.543  1.00  6.52
ATOM     55  HD2 HIS     4      51.629  42.896  61.037  1.00  6.52
ATOM     56  C   HIS     4      50.505  43.835  63.363  1.00  6.52
ATOM     57  O   HIS     4      51.376  44.651  63.609  1.00  6.52
ATOM     58  N   HIS     5      49.517  44.090  62.507  1.00  6.07
ATOM     59  H   HIS     5      48.874  43.336  62.309  1.00  6.07
ATOM     60  CA  HIS     5      49.329  45.303  61.710  1.00  6.07
ATOM     61  HA  HIS     5      50.214  45.447  61.099  1.00  6.07
ATOM     62  CB  HIS     5      48.092  45.074  60.810  1.00  6.07
ATOM     63  HB1 HIS     5      47.951  45.934  60.157  1.00  6.07
ATOM     64  HB2 HIS     5      47.207  45.023  61.443  1.00  6.07
ATOM     65  CG  HIS     5      48.099  43.837  59.946  1.00  6.07
ATOM     66  ND1 HIS     5      48.244  42.524  60.406  1.00  6.07
ATOM     67  CE1 HIS     5      48.070  41.737  59.335  1.00  6.07
ATOM     68  HE1 HIS     5      48.110  40.655  59.357  1.00  6.07
ATOM     69  NE2 HIS     5      47.808  42.478  58.246  1.00  6.07
ATOM     70  HE2 HIS     5      47.594  42.112  57.330  1.00  6.07
ATOM     71  CD2 HIS     5      47.816  43.806  58.611  1.00  6.07
ATOM     72  HD2 HIS     5      47.602  44.663  57.983  1.00  6.07
ATOM     73  C   HIS     5      49.084  46.613  62.473  1.00  6.07
ATOM     74  O   HIS     5      48.762  47.626  61.861  1.00  6.07
ATOM     75  N   HIS     6      49.184  46.594  63.797  1.00  5.45
ATOM     76  H   HIS     6      49.415  45.715  64.240  1.00  5.45
ATOM     77  CA  HIS     6      49.126  47.769  64.657  1.00  5.45
ATOM     78  HA  HIS     6      49.370  48.647  64.056  1.00  5.45
ATOM     79  CB  HIS     6      47.704  47.968  65.216  1.00  5.45
ATOM     80  HB1 HIS     6      47.721  48.739  65.986  1.00  5.45
ATOM     81  HB2 HIS     6      47.365  47.045  65.681  1.00  5.45
ATOM     82  CG  HIS     6      46.695  48.413  64.185  1.00  5.45
ATOM     83  ND1 HIS     6      45.470  47.798  63.923  1.00  5.45
ATOM     84  CE1 HIS     6      44.922  48.493  62.912  1.00  5.45
ATOM     85  HE1 HIS     6      43.974  48.253  62.447  1.00  5.45
ATOM     86  NE2 HIS     6      45.717  49.514  62.551  1.00  5.45
ATOM     87  HE2 HIS     6      45.554  50.150  61.782  1.00  5.45
ATOM     88  CD2 HIS     6      46.835  49.484  63.351  1.00  5.45
ATOM     89  HD2 HIS     6      47.702  50.131  63.292  1.00  5.45
ATOM     90  C   HIS     6      50.193  47.746  65.751  1.00  5.45
ATOM     91  O   HIS     6      50.148  48.579  66.654  1.00  5.45
ATOM     92  N   HIS     7      51.196  46.861  65.647  1.00  5.69
ATOM     93  H   HIS     7      51.150  46.143  64.935  1.00  5.69
ATOM     94  CA  HIS     7      52.467  47.130  66.331  1.00  5.69
ATOM     95  HA  HIS     7      52.516  48.209  66.481  1.00  5.69
ATOM     96  CB  HIS     7      52.486  46.501  67.734  1.00  5.69
ATOM     97  HB1 HIS     7      52.577  45.419  67.648  1.00  5.69
ATOM     98  HB2 HIS     7      51.546  46.720  68.241  1.00  5.69
ATOM     99  CG  HIS     7      53.610  47.038  68.590  1.00  5.69
ATOM    100  ND1 HIS     7      54.497  46.276  69.350  1.00  5.69
ATOM    101  CE1 HIS     7      55.375  47.142  69.876  1.00  5.69
ATOM    102  HE1 HIS     7      56.212  46.860  70.501  1.00  5.69
ATOM    103  NE2 HIS     7      55.079  48.398  69.499  1.00  5.69
ATOM    104  HE2 HIS     7      55.630  49.222  69.696  1.00  5.69
ATOM    105  CD2 HIS     7      53.963  48.354  68.698  1.00  5.69
ATOM    106  HD2 HIS     7      53.493  49.188  68.192  1.00  5.69
ATOM    107  C   HIS     7      53.752  46.832  65.555  1.00  5.69
ATOM    108  O   HIS     7      54.684  47.637  65.537  1.00  5.69
ATOM    109  N   HIS     8      53.771  45.721  64.838  1.00  5.50
ATOM    110  H   HIS     8      52.919  45.176  64.792  1.00  5.50
ATOM    111  CA  HIS     8      54.944  45.145  64.191  1.00  5.50
ATOM    112  HA  HIS     8      55.843  45.546  64.664  1.00  5.50
ATOM    113  CB  HIS     8      54.944  43.636  64.475  1.00  5.50
ATOM    114  HB1 HIS     8      55.835  43.182  64.041  1.00  5.50
ATOM    115  HB2 HIS     8      54.060  43.197  64.019  1.00  5.50
ATOM    116  CG  HIS     8      54.911  43.342  65.956  1.00  5.50
ATOM    117  ND1 HIS     8      55.968  43.546  66.843  1.00  5.50
ATOM    118  CE1 HIS     8      55.451  43.398  68.073  1.00  5.50
ATOM    119  HE1 HIS     8      56.000  43.556  68.991  1.00  5.50
ATOM    120  NE2 HIS     8      54.142  43.102  68.005  1.00  5.50
ATOM    121  HE2 HIS     8      53.505  43.066  68.796  1.00  5.50
ATOM    122  CD2 HIS     8      53.786  43.061  66.676  1.00  5.50
ATOM    123  HD2 HIS     8      52.790  42.944  66.280  1.00  5.50
ATOM    124  C   HIS     8      55.017  45.518  62.732  1.00  5.50
ATOM    125  O   HIS     8      54.840  44.685  61.843  1.00  5.50
ATOM    126  N   SER     9      55.343  46.797  62.528  1.00  4.70
ATOM    127  H   SER     9      55.336  47.399  63.340  1.00  4.70
ATOM    128  CA  SER     9      56.152  47.244  61.400  1.00  4.70
ATOM    129  HA  SER     9      55.564  47.595  60.561  1.00  4.70
ATOM    130  CB  SER     9      57.147  48.330  61.880  1.00  4.70
ATOM    131  HB1 SER     9      57.980  47.878  62.422  1.00  4.70
ATOM    132  HB2 SER     9      56.663  48.973  62.599  1.00  4.70
ATOM    133  OG  SER     9      57.662  49.096  60.797  1.00  4.70
ATOM    134  HG  SER     9      57.820  50.004  61.143  1.00  4.70
ATOM    135  C   SER     9      57.128  46.181  60.979  1.00  4.70
ATOM    136  O   SER     9      57.712  45.434  61.769  1.00  4.70
ATOM    137  N   HIS    10      57.440  46.288  59.713  1.00  4.06
ATOM    138  H   HIS    10      56.954  46.983  59.171  1.00  4.06
ATOM    139  CA  HIS    10      58.571  45.544  59.168  1.00  4.06
ATOM    140  HA  HIS    10      59.349  45.423  59.925  1.00  4.06
ATOM    141  CB  HIS    10      58.050  44.134  58.786  1.00  4.06
ATOM    142  HB1 HIS    10      57.218  44.240  58.091  1.00  4.06
ATOM    143  HB2 HIS    10      57.662  43.650  59.684  1.00  4.06
ATOM    144  CG  HIS    10      59.057  43.189  58.168  1.00  4.06
ATOM    145  ND1 HIS    10      60.023  42.449  58.856  1.00  4.06
ATOM    146  CE1 HIS    10      60.735  41.810  57.919  1.00  4.06
ATOM    147  HE1 HIS    10      61.584  41.175  58.130  1.00  4.06
ATOM    148  NE2 HIS    10      60.261  42.092  56.693  1.00  4.06
ATOM    149  HE2 HIS    10      60.677  41.798  55.821  1.00  4.06
ATOM    150  CD2 HIS    10      59.191  42.945  56.832  1.00  4.06
ATOM    151  HD2 HIS    10      58.609  43.403  56.045  1.00  4.06
ATOM    152  C   HIS    10      59.228  46.250  57.984  1.00  4.06
ATOM    153  O   HIS    10      60.171  45.733  57.396  1.00  4.06
ATOM    154  N   MET    11      58.679  47.392  57.569  1.00  3.29
ATOM    155  H   MET    11      58.029  47.854  58.186  1.00  3.29
ATOM    156  CA  MET    11      58.573  47.695  56.144  1.00  3.29
ATOM    157  HA  MET    11      58.455  46.743  55.628  1.00  3.29
ATOM    158  CB  MET    11      57.288  48.492  55.868  1.00  3.29
ATOM    159  HB1 MET    11      57.217  48.682  54.797  1.00  3.29
ATOM    160  HB2 MET    11      57.341  49.442  56.389  1.00  3.29
ATOM    161  CG  MET    11      56.007  47.762  56.317  1.00  3.29
ATOM    162  HG1 MET    11      55.162  48.224  55.812  1.00  3.29
ATOM    163  HG2 MET    11      55.866  47.921  57.387  1.00  3.29
ATOM    164  SD  MET    11      55.975  45.969  56.004  1.00  3.29
ATOM    165  CE  MET    11      54.204  45.665  55.853  1.00  3.29
ATOM    166  HE1 MET    11      53.694  46.063  56.727  1.00  3.29
ATOM    167  HE2 MET    11      53.828  46.148  54.953  1.00  3.29
ATOM    168  HE3 MET    11      54.023  44.593  55.786  1.00  3.29
ATOM    169  C   MET    11      59.836  48.284  55.500  1.00  3.29
ATOM    170  O   MET    11      59.898  49.441  55.088  1.00  3.29
ATOM    171  N   VAL    12      60.810  47.397  55.330  1.00  2.36
ATOM    172  H   VAL    12      60.691  46.484  55.762  1.00  2.36
ATOM    173  CA  VAL    12      61.921  47.526  54.402  1.00  2.36
ATOM    174  HA  VAL    12      61.825  48.463  53.852  1.00  2.36
ATOM    175  CB  VAL    12      63.294  47.560  55.116  1.00  2.36
ATOM    176  HB  VAL    12      64.066  47.699  54.361  1.00  2.36
ATOM    177  CG1 VAL    12      63.391  48.746  56.075  1.00  2.36
ATOM    178 1HG1 VAL    12      64.415  48.845  56.436  1.00  2.36
ATOM    179 2HG1 VAL    12      63.115  49.661  55.550  1.00  2.36
ATOM    180 3HG1 VAL    12      62.721  48.593  56.922  1.00  2.36
ATOM    181  CG2 VAL    12      63.628  46.280  55.896  1.00  2.36
ATOM    182 1HG2 VAL    12      64.595  46.391  56.386  1.00  2.36
ATOM    183 2HG2 VAL    12      62.867  46.086  56.652  1.00  2.36
ATOM    184 3HG2 VAL    12      63.685  45.431  55.216  1.00  2.36
ATOM    185  C   VAL    12      61.863  46.394  53.402  1.00  2.36
ATOM    186  O   VAL    12      61.391  45.291  53.694  1.00  2.36
ATOM    187  N   VAL    13      62.403  46.668  52.227  1.00  2.30
ATOM    188  H   VAL    13      62.817  47.589  52.114  1.00  2.30
ATOM    189  CA  VAL    13      62.913  45.619  51.364  1.00  2.30
ATOM    190  HA  VAL    13      62.361  44.708  51.593  1.00  2.30
ATOM    191  CB  VAL    13      62.670  45.855  49.872  1.00  2.30
ATOM    192  HB  VAL    13      62.646  44.875  49.394  1.00  2.30
ATOM    193  CG1 VAL    13      61.265  46.469  49.722  1.00  2.30
ATOM    194 1HG1 VAL    13      60.927  46.402  48.699  1.00  2.30
ATOM    195 2HG1 VAL    13      60.559  45.920  50.342  1.00  2.30
ATOM    196 3HG1 VAL    13      61.257  47.511  50.039  1.00  2.30
ATOM    197  CG2 VAL    13      63.795  46.644  49.196  1.00  2.30
ATOM    198 1HG2 VAL    13      63.598  46.709  48.131  1.00  2.30
ATOM    199 2HG2 VAL    13      63.885  47.633  49.644  1.00  2.30
ATOM    200 3HG2 VAL    13      64.750  46.131  49.290  1.00  2.30
ATOM    201  C   VAL    13      64.356  45.336  51.748  1.00  2.30
ATOM    202  O   VAL    13      65.004  46.068  52.499  1.00  2.30
ATOM    203  N   ILE    14      64.881  44.266  51.186  1.00  2.59
ATOM    204  H   ILE    14      64.332  43.730  50.528  1.00  2.59
ATOM    205  CA  ILE    14      66.293  43.956  51.283  1.00  2.59
ATOM    206  HA  ILE    14      66.838  44.773  51.753  1.00  2.59
ATOM    207  CB  ILE    14      66.463  42.672  52.146  1.00  2.59
ATOM    208  HB  ILE    14      65.837  42.789  53.034  1.00  2.59
ATOM    209  CG2 ILE    14      65.967  41.403  51.425  1.00  2.59
ATOM    210 1HG2 ILE    14      65.958  40.566  52.123  1.00  2.59
ATOM    211 2HG2 ILE    14      64.951  41.547  51.056  1.00  2.59
ATOM    212 3HG2 ILE    14      66.622  41.156  50.588  1.00  2.59
ATOM    213  CG1 ILE    14      67.906  42.423  52.639  1.00  2.59
ATOM    214 1HG1 ILE    14      68.622  42.614  51.841  1.00  2.59
ATOM    215 2HG1 ILE    14      68.016  41.380  52.939  1.00  2.59
ATOM    216  CD1 ILE    14      68.256  43.280  53.858  1.00  2.59
ATOM    217  HD1 ILE    14      69.304  43.133  54.118  1.00  2.59
ATOM    218  HD2 ILE    14      68.082  44.327  53.640  1.00  2.59
ATOM    219  HD3 ILE    14      67.635  42.988  54.706  1.00  2.59
ATOM    220  C   ILE    14      66.821  43.781  49.867  1.00  2.59
ATOM    221  O   ILE    14      66.105  43.343  48.963  1.00  2.59
ATOM    222  N   HIS    15      68.094  44.085  49.696  1.00  2.77
ATOM    223  H   HIS    15      68.588  44.517  50.471  1.00  2.77
ATOM    224  CA  HIS    15      68.842  43.856  48.475  1.00  2.77
ATOM    225  HA  HIS    15      68.154  43.645  47.659  1.00  2.77
ATOM    226  CB  HIS    15      69.543  45.192  48.151  1.00  2.77
ATOM    227  HB1 HIS    15      70.408  45.325  48.800  1.00  2.77
ATOM    228  HB2 HIS    15      68.854  46.008  48.370  1.00  2.77
ATOM    229  CG  HIS    15      69.966  45.377  46.719  1.00  2.77
ATOM    230  ND1 HIS    15      70.477  46.560  46.180  1.00  2.77
ATOM    231  CE1 HIS    15      70.899  46.243  44.944  1.00  2.77
ATOM    232  HE1 HIS    15      71.422  46.918  44.280  1.00  2.77
ATOM    233  NE2 HIS    15      70.678  44.944  44.689  1.00  2.77
ATOM    234  HE2 HIS    15      71.128  44.383  43.955  1.00  2.77
ATOM    235  CD2 HIS    15      70.070  44.392  45.786  1.00  2.77
ATOM    236  HD2 HIS    15      69.836  43.347  45.910  1.00  2.77
ATOM    237  C   HIS    15      69.728  42.652  48.753  1.00  2.77
ATOM    238  O   HIS    15      70.699  42.808  49.492  1.00  2.77
ATOM    239  N   PRO    16      69.334  41.437  48.317  1.00  3.54
ATOM    240  CD  PRO    16      68.266  41.139  47.373  1.00  3.54
ATOM    241  HD1 PRO    16      68.289  41.804  46.510  1.00  3.54
ATOM    242  HD2 PRO    16      67.301  41.207  47.878  1.00  3.54
ATOM    243  CG  PRO    16      68.511  39.702  46.916  1.00  3.54
ATOM    244  HG1 PRO    16      69.200  39.703  46.069  1.00  3.54
ATOM    245  HG2 PRO    16      67.581  39.197  46.652  1.00  3.54
ATOM    246  CB  PRO    16      69.187  39.058  48.127  1.00  3.54
ATOM    247  HB1 PRO    16      69.821  38.220  47.836  1.00  3.54
ATOM    248  HB2 PRO    16      68.423  38.728  48.832  1.00  3.54
ATOM    249  CA  PRO    16      69.989  40.204  48.752  1.00  3.54
ATOM    250  HA  PRO    16      69.942  40.125  49.839  1.00  3.54
ATOM    251  C   PRO    16      71.460  40.192  48.346  1.00  3.54
ATOM    252  O   PRO    16      72.280  39.640  49.073  1.00  3.54
ATOM    253  N   ASP    17      71.793  40.845  47.232  1.00  3.75
ATOM    254  H   ASP    17      71.066  41.182  46.606  1.00  3.75
ATOM    255  CA  ASP    17      73.161  40.995  46.769  1.00  3.75
ATOM    256  HA  ASP    17      73.611  40.011  46.911  1.00  3.75
ATOM    257  CB  ASP    17      73.267  41.213  45.237  1.00  3.75
ATOM    258  HB1 ASP    17      73.322  40.228  44.770  1.00  3.75
ATOM    259  HB2 ASP    17      74.212  41.714  45.020  1.00  3.75
ATOM    260  CG  ASP    17      72.116  41.965  44.551  1.00  3.75
ATOM    261  OD1 ASP    17      72.397  42.958  43.844  1.00  3.75
ATOM    262  OD2 ASP    17      70.943  41.575  44.755  1.00  3.75
ATOM    263  C   ASP    17      74.065  41.896  47.651  1.00  3.75
ATOM    264  O   ASP    17      75.120  41.425  48.079  1.00  3.75
ATOM    265  N   PRO    18      73.690  43.139  48.010  1.00  3.57
ATOM    266  CD  PRO    18      72.913  44.023  47.175  1.00  3.57
ATOM    267  HD1 PRO    18      71.921  44.091  47.600  1.00  3.57
ATOM    268  HD2 PRO    18      72.876  43.699  46.144  1.00  3.57
ATOM    269  CG  PRO    18      73.620  45.371  47.238  1.00  3.57
ATOM    270  HG1 PRO    18      72.966  46.201  46.983  1.00  3.57
ATOM    271  HG2 PRO    18      74.501  45.358  46.594  1.00  3.57
ATOM    272  CB  PRO    18      74.036  45.412  48.697  1.00  3.57
ATOM    273  HB1 PRO    18      73.179  45.716  49.297  1.00  3.57
ATOM    274  HB2 PRO    18      74.879  46.084  48.860  1.00  3.57
ATOM    275  CA  PRO    18      74.402  43.954  48.999  1.00  3.57
ATOM    276  HA  PRO    18      75.472  43.829  48.828  1.00  3.57
ATOM    277  C   PRO    18      74.136  43.668  50.483  1.00  3.57
ATOM    278  O   PRO    18      74.753  44.312  51.332  1.00  3.57
ATOM    279  N   GLY    19      73.145  42.840  50.827  1.00  3.30
ATOM    280  H   GLY    19      72.640  42.376  50.079  1.00  3.30
ATOM    281  CA  GLY    19      72.591  42.721  52.188  1.00  3.30
ATOM    282  HA1 GLY    19      73.355  42.303  52.843  1.00  3.30
ATOM    283  HA2 GLY    19      71.750  42.029  52.155  1.00  3.30
ATOM    284  C   GLY    19      72.091  44.030  52.813  1.00  3.30
ATOM    285  O   GLY    19      71.874  44.100  54.022  1.00  3.30
ATOM    286  N   ARG    20      71.927  45.085  52.008  1.00  2.97
ATOM    287  H   ARG    20      72.146  44.938  51.035  1.00  2.97
ATOM    288  CA  ARG    20      71.398  46.385  52.428  1.00  2.97
ATOM    289  HA  ARG    20      71.865  46.677  53.367  1.00  2.97
ATOM    290  CB  ARG    20      71.670  47.443  51.340  1.00  2.97
ATOM    291  HB1 ARG    20      71.030  48.311  51.507  1.00  2.97
ATOM    292  HB2 ARG    20      71.385  47.025  50.372  1.00  2.97
ATOM    293  CG  ARG    20      73.132  47.915  51.265  1.00  2.97
ATOM    294  HG1 ARG    20      73.337  48.197  50.231  1.00  2.97
ATOM    295  HG2 ARG    20      73.809  47.101  51.528  1.00  2.97
ATOM    296  CD  ARG    20      73.426  49.147  52.138  1.00  2.97
ATOM    297  HD1 ARG    20      72.757  49.958  51.845  1.00  2.97
ATOM    298  HD2 ARG    20      74.446  49.477  51.927  1.00  2.97
ATOM    299  NE  ARG    20      73.318  48.872  53.585  1.00  2.97
ATOM    300  HE  ARG    20      74.041  48.302  53.990  1.00  2.97
ATOM    301  CZ  ARG    20      72.395  49.325  54.419  1.00  2.97
ATOM    302  NH1 ARG    20      71.390  50.058  54.055  1.00  2.97
ATOM    303 1HH1 ARG    20      71.118  50.156  53.096  1.00  2.97
ATOM    304 2HH1 ARG    20      70.680  50.257  54.770  1.00  2.97
ATOM    305  NH2 ARG    20      72.428  49.012  55.677  1.00  2.97
ATOM    306 1HH2 ARG    20      73.134  48.433  56.082  1.00  2.97
ATOM    307 2HH2 ARG    20      71.631  49.349  56.232  1.00  2.97
ATOM    308  C   ARG    20      69.896  46.303  52.667  1.00  2.97
ATOM    309  O   ARG    20      69.153  45.916  51.768  1.00  2.97
ATOM    310  N   GLU    21      69.443  46.743  53.838  1.00  2.71
ATOM    311  H   GLU    21      70.099  47.010  54.551  1.00  2.71
ATOM    312  CA  GLU    21      68.056  47.197  53.972  1.00  2.71
ATOM    313  HA  GLU    21      67.409  46.444  53.521  1.00  2.71
ATOM    314  CB  GLU    21      67.598  47.299  55.441  1.00  2.71
ATOM    315  HB1 GLU    21      67.434  46.277  55.788  1.00  2.71
ATOM    316  HB2 GLU    21      66.628  47.795  55.473  1.00  2.71
ATOM    317  CG  GLU    21      68.544  47.960  56.456  1.00  2.71
ATOM    318  HG1 GLU    21      69.503  47.435  56.439  1.00  2.71
ATOM    319  HG2 GLU    21      68.120  47.823  57.453  1.00  2.71
ATOM    320  CD  GLU    21      68.771  49.457  56.229  1.00  2.71
ATOM    321  OE1 GLU    21      67.802  50.179  55.927  1.00  2.71
ATOM    322  OE2 GLU    21      69.950  49.877  56.343  1.00  2.71
ATOM    323  C   GLU    21      67.822  48.475  53.153  1.00  2.71
ATOM    324  O   GLU    21      68.729  49.300  53.009  1.00  2.71
ATOM    325  N   LEU    22      66.635  48.580  52.546  1.00  2.31
ATOM    326  H   LEU    22      65.958  47.831  52.661  1.00  2.31
ATOM    327  CA  LEU    22      66.231  49.704  51.705  1.00  2.31
ATOM    328  HA  LEU    22      66.791  50.588  52.009  1.00  2.31
ATOM    329  CB  LEU    22      66.525  49.405  50.223  1.00  2.31
ATOM    330  HB1 LEU    22      65.982  50.125  49.610  1.00  2.31
ATOM    331  HB2 LEU    22      66.138  48.414  49.984  1.00  2.31
ATOM    332  CG  LEU    22      68.013  49.467  49.825  1.00  2.31
ATOM    333  HG  LEU    22      68.576  48.723  50.387  1.00  2.31
ATOM    334  CD1 LEU    22      68.144  49.130  48.340  1.00  2.31
ATOM    335 1HD1 LEU    22      67.731  48.141  48.154  1.00  2.31
ATOM    336 2HD1 LEU    22      67.605  49.858  47.735  1.00  2.31
ATOM    337 3HD1 LEU    22      69.194  49.123  48.047  1.00  2.31
ATOM    338  CD2 LEU    22      68.646  50.848  50.039  1.00  2.31
ATOM    339 1HD2 LEU    22      69.669  50.844  49.666  1.00  2.31
ATOM    340 2HD2 LEU    22      68.074  51.612  49.516  1.00  2.31
ATOM    341 3HD2 LEU    22      68.670  51.093  51.100  1.00  2.31
ATOM    342  C   LEU    22      64.760  50.045  51.912  1.00  2.31
ATOM    343  O   LEU    22      63.902  49.170  52.039  1.00  2.31
ATOM    344  N   SER    23      64.475  51.341  51.968  1.00  2.04
ATOM    345  H   SER    23      65.215  52.016  51.775  1.00  2.04
ATOM    346  CA  SER    23      63.132  51.856  52.201  1.00  2.04
ATOM    347  HA  SER    23      62.747  51.327  53.068  1.00  2.04
ATOM    348  CB  SER    23      63.283  53.331  52.601  1.00  2.04
ATOM    349  HB1 SER    23      63.569  53.944  51.752  1.00  2.04
ATOM    350  HB2 SER    23      64.111  53.378  53.300  1.00  2.04
ATOM    351  OG  SER    23      62.177  53.868  53.296  1.00  2.04
ATOM    352  HG  SER    23      61.580  54.320  52.638  1.00  2.04
ATOM    353  C   SER    23      62.220  51.571  51.003  1.00  2.04
ATOM    354  O   SER    23      62.728  51.351  49.900  1.00  2.04
ATOM    355  N   PRO    24      60.888  51.474  51.175  1.00  1.75
ATOM    356  CD  PRO    24      60.183  51.544  52.456  1.00  1.75
ATOM    357  HD1 PRO    24      59.864  52.572  52.643  1.00  1.75
ATOM    358  HD2 PRO    24      60.773  51.184  53.296  1.00  1.75
ATOM    359  CG  PRO    24      58.961  50.649  52.292  1.00  1.75
ATOM    360  HG1 PRO    24      58.156  50.916  52.976  1.00  1.75
ATOM    361  HG2 PRO    24      59.244  49.602  52.411  1.00  1.75
ATOM    362  CB  PRO    24      58.603  50.929  50.844  1.00  1.75
ATOM    363  HB1 PRO    24      58.127  51.907  50.803  1.00  1.75
ATOM    364  HB2 PRO    24      57.963  50.158  50.419  1.00  1.75
ATOM    365  CA  PRO    24      59.961  50.996  50.137  1.00  1.75
ATOM    366  HA  PRO    24      60.265  49.981  49.881  1.00  1.75
ATOM    367  C   PRO    24      59.824  51.781  48.824  1.00  1.75
ATOM    368  O   PRO    24      58.853  51.623  48.097  1.00  1.75
ATOM    369  N   GLU    25      60.751  52.668  48.527  1.00  1.86
ATOM    370  H   GLU    25      61.510  52.751  49.199  1.00  1.86
ATOM    371  CA  GLU    25      60.797  53.616  47.413  1.00  1.86
ATOM    372  HA  GLU    25      60.076  53.329  46.651  1.00  1.86
ATOM    373  CB  GLU    25      60.562  55.042  47.877  1.00  1.86
ATOM    374  HB1 GLU    25      59.901  55.541  47.175  1.00  1.86
ATOM    375  HB2 GLU    25      61.514  55.559  47.842  1.00  1.86
ATOM    376  CG  GLU    25      60.009  55.144  49.301  1.00  1.86
ATOM    377  HG1 GLU    25      59.163  54.472  49.435  1.00  1.86
ATOM    378  HG2 GLU    25      59.632  56.133  49.434  1.00  1.86
ATOM    379  CD  GLU    25      61.071  54.898  50.372  1.00  1.86
ATOM    380  OE1 GLU    25      62.213  54.554  50.012  1.00  1.86
ATOM    381  OE2 GLU    25      60.732  55.027  51.559  1.00  1.86
ATOM    382  C   GLU    25      62.187  53.489  46.770  1.00  1.86
ATOM    383  O   GLU    25      62.363  53.542  45.554  1.00  1.86
ATOM    384  N   GLU    26      63.197  53.265  47.604  1.00  2.04
ATOM    385  H   GLU    26      63.012  53.372  48.605  1.00  2.04
ATOM    386  CA  GLU    26      64.505  52.751  47.233  1.00  2.04
ATOM    387  HA  GLU    26      64.931  53.383  46.453  1.00  2.04
ATOM    388  CB  GLU    26      65.428  52.835  48.466  1.00  2.04
ATOM    389  HB1 GLU    26      66.401  52.422  48.202  1.00  2.04
ATOM    390  HB2 GLU    26      65.005  52.231  49.264  1.00  2.04
ATOM    391  CG  GLU    26      65.626  54.278  48.963  1.00  2.04
ATOM    392  HG1 GLU    26      64.670  54.802  48.990  1.00  2.04
ATOM    393  HG2 GLU    26      66.249  54.802  48.235  1.00  2.04
ATOM    394  CD  GLU    26      66.253  54.409  50.361  1.00  2.04
ATOM    395  OE1 GLU    26      66.259  53.470  51.190  1.00  2.04
ATOM    396  OE2 GLU    26      66.723  55.526  50.674  1.00  2.04
ATOM    397  C   GLU    26      64.489  51.311  46.668  1.00  2.04
ATOM    398  O   GLU    26      65.206  50.993  45.721  1.00  2.04
ATOM    399  N   ALA    27      63.612  50.467  47.200  1.00  1.95
ATOM    400  H   ALA    27      63.122  50.800  48.022  1.00  1.95
ATOM    401  CA  ALA    27      63.200  49.160  46.676  1.00  1.95
ATOM    402  HA  ALA    27      64.024  48.451  46.718  1.00  1.95
ATOM    403  CB  ALA    27      62.060  48.764  47.612  1.00  1.95
ATOM    404  HB1 ALA    27      61.753  47.758  47.350  1.00  1.95
ATOM    405  HB2 ALA    27      62.374  48.841  48.649  1.00  1.95
ATOM    406  HB3 ALA    27      61.207  49.432  47.482  1.00  1.95
ATOM    407  C   ALA    27      62.579  49.178  45.278  1.00  1.95
ATOM    408  O   ALA    27      62.690  48.226  44.495  1.00  1.95
ATOM    409  N   HIS    28      61.827  50.253  45.050  1.00  2.12
ATOM    410  CA  HIS    28      61.064  50.575  43.870  1.00  2.12
ATOM    411  CB  HIS    28      60.207  51.770  44.322  1.00  2.12
ATOM    412  CG  HIS    28      59.410  52.593  43.341  1.00  2.12
ATOM    413  ND1 HIS    28      58.319  53.372  43.729  1.00  2.12
ATOM    414  CE1 HIS    28      58.069  54.183  42.695  1.00  2.12
ATOM    415  NE2 HIS    28      58.936  53.952  41.693  1.00  2.12
ATOM    416  CD2 HIS    28      59.806  52.959  42.087  1.00  2.12
ATOM    417  C   HIS    28      62.030  50.929  42.767  1.00  2.12
ATOM    418  O   HIS    28      62.074  50.303  41.710  1.00  2.12
ATOM    419  N   ARG    29      62.904  51.872  43.099  1.00  2.53
ATOM    420  H   ARG    29      62.802  52.281  44.024  1.00  2.53
ATOM    421  CA  ARG    29      63.914  52.385  42.191  1.00  2.53
ATOM    422  HA  ARG    29      63.476  52.441  41.192  1.00  2.53
ATOM    423  CB  ARG    29      64.291  53.805  42.629  1.00  2.53
ATOM    424  HB1 ARG    29      65.132  54.165  42.033  1.00  2.53
ATOM    425  HB2 ARG    29      64.601  53.775  43.675  1.00  2.53
ATOM    426  CG  ARG    29      63.104  54.769  42.430  1.00  2.53
ATOM    427  HG1 ARG    29      62.187  54.343  42.838  1.00  2.53
ATOM    428  HG2 ARG    29      62.954  54.934  41.362  1.00  2.53
ATOM    429  CD  ARG    29      63.345  56.112  43.118  1.00  2.53
ATOM    430  HD1 ARG    29      62.522  56.783  42.868  1.00  2.53
ATOM    431  HD2 ARG    29      64.281  56.539  42.753  1.00  2.53
ATOM    432  NE  ARG    29      63.404  55.936  44.576  1.00  2.53
ATOM    433  HE  ARG    29      63.210  55.002  44.923  1.00  2.53
ATOM    434  CZ  ARG    29      63.618  56.865  45.481  1.00  2.53
ATOM    435  NH1 ARG    29      63.749  58.119  45.160  1.00  2.53
ATOM    436 1HH1 ARG    29      63.671  58.409  44.208  1.00  2.53
ATOM    437 2HH1 ARG    29      63.847  58.771  45.932  1.00  2.53
ATOM    438  NH2 ARG    29      63.714  56.567  46.740  1.00  2.53
ATOM    439 1HH2 ARG    29      63.600  55.624  47.071  1.00  2.53
ATOM    440 2HH2 ARG    29      63.725  57.334  47.402  1.00  2.53
ATOM    441  C   ARG    29      65.148  51.496  42.025  1.00  2.53
ATOM    442  O   ARG    29      65.976  51.790  41.170  1.00  2.53
ATOM    443  N   ALA    30      65.238  50.393  42.767  1.00  2.62
ATOM    444  H   ALA    30      64.633  50.329  43.574  1.00  2.62
ATOM    445  CA  ALA    30      66.138  49.275  42.477  1.00  2.62
ATOM    446  HA  ALA    30      66.874  49.584  41.733  1.00  2.62
ATOM    447  CB  ALA    30      66.895  48.926  43.764  1.00  2.62
ATOM    448  HB1 ALA    30      67.603  48.117  43.575  1.00  2.62
ATOM    449  HB2 ALA    30      67.442  49.801  44.119  1.00  2.62
ATOM    450  HB3 ALA    30      66.190  48.615  44.534  1.00  2.62
ATOM    451  C   ALA    30      65.413  48.049  41.886  1.00  2.62
ATOM    452  O   ALA    30      66.077  47.066  41.564  1.00  2.62
ATOM    453  N   GLY    31      64.079  48.073  41.733  1.00  2.73
ATOM    454  H   GLY    31      63.552  48.892  42.012  1.00  2.73
ATOM    455  CA  GLY    31      63.351  46.975  41.074  1.00  2.73
ATOM    456  HA1 GLY    31      63.849  46.719  40.138  1.00  2.73
ATOM    457  HA2 GLY    31      62.340  47.315  40.849  1.00  2.73
ATOM    458  C   GLY    31      63.232  45.699  41.911  1.00  2.73
ATOM    459  O   GLY    31      62.846  44.645  41.412  1.00  2.73
ATOM    460  N   LEU    32      63.600  45.813  43.185  1.00  2.40
ATOM    461  H   LEU    32      63.840  46.749  43.483  1.00  2.40
ATOM    462  CA  LEU    32      63.540  44.808  44.230  1.00  2.40
ATOM    463  HA  LEU    32      63.972  43.880  43.856  1.00  2.40
ATOM    464  CB  LEU    32      64.347  45.307  45.447  1.00  2.40
ATOM    465  HB1 LEU    32      64.231  44.594  46.266  1.00  2.40
ATOM    466  HB2 LEU    32      63.916  46.251  45.772  1.00  2.40
ATOM    467  CG  LEU    32      65.849  45.513  45.197  1.00  2.40
ATOM    468  HG  LEU    32      65.997  46.111  44.300  1.00  2.40
ATOM    469  CD1 LEU    32      66.468  46.263  46.375  1.00  2.40
ATOM    470 1HD1 LEU    32      67.518  46.460  46.159  1.00  2.40
ATOM    471 2HD1 LEU    32      65.964  47.218  46.511  1.00  2.40
ATOM    472 3HD1 LEU    32      66.385  45.671  47.287  1.00  2.40
ATOM    473  CD2 LEU    32      66.573  44.177  45.032  1.00  2.40
ATOM    474 1HD2 LEU    32      67.624  44.363  44.829  1.00  2.40
ATOM    475 2HD2 LEU    32      66.464  43.574  45.932  1.00  2.40
ATOM    476 3HD2 LEU    32      66.164  43.637  44.180  1.00  2.40
ATOM    477  C   LEU    32      62.130  44.492  44.700  1.00  2.40
ATOM    478  O   LEU    32      61.925  43.360  45.134  1.00  2.40
ATOM    479  N   ILE    33      61.171  45.434  44.608  1.00  2.37
ATOM    480  H   ILE    33      61.431  46.333  44.221  1.00  2.37
ATOM    481  CA  ILE    33      59.758  44.981  44.484  1.00  2.37
ATOM    482  HA  ILE    33      59.888  43.969  44.101  1.00  2.37
ATOM    483  CB  ILE    33      58.941  44.710  45.781  1.00  2.37
ATOM    484  HB  ILE    33      58.350  45.593  46.022  1.00  2.37
ATOM    485  CG2 ILE    33      58.000  43.508  45.507  1.00  2.37
ATOM    486 1HG2 ILE    33      57.395  43.273  46.372  1.00  2.37
ATOM    487 2HG2 ILE    33      57.327  43.693  44.673  1.00  2.37
ATOM    488 3HG2 ILE    33      58.591  42.620  45.270  1.00  2.37
ATOM    489  CG1 ILE    33      59.778  44.325  47.020  1.00  2.37
ATOM    490 1HG1 ILE    33      60.607  45.020  47.117  1.00  2.37
ATOM    491 2HG1 ILE    33      60.190  43.324  46.901  1.00  2.37
ATOM    492  CD1 ILE    33      58.969  44.351  48.319  1.00  2.37
ATOM    493  HD1 ILE    33      58.487  45.321  48.413  1.00  2.37
ATOM    494  HD2 ILE    33      58.216  43.566  48.335  1.00  2.37
ATOM    495  HD3 ILE    33      59.637  44.181  49.162  1.00  2.37
ATOM    496  C   ILE    33      59.000  45.547  43.269  1.00  2.37
ATOM    497  O   ILE    33      59.587  45.708  42.203  1.00  2.37
ATOM    498  N   ASP    34      57.701  45.818  43.389  1.00  2.61
ATOM    499  H   ASP    34      57.289  45.751  44.303  1.00  2.61
ATOM    500  CA  ASP    34      56.828  46.328  42.327  1.00  2.61
ATOM    501  HA  ASP    34      57.434  46.673  41.488  1.00  2.61
ATOM    502  CB  ASP    34      55.868  45.208  41.823  1.00  2.61
ATOM    503  HB1 ASP    34      56.185  44.241  42.219  1.00  2.61
ATOM    504  HB2 ASP    34      55.968  45.150  40.738  1.00  2.61
ATOM    505  CG  ASP    34      54.368  45.421  42.150  1.00  2.61
ATOM    506  OD1 ASP    34      53.868  44.866  43.156  1.00  2.61
ATOM    507  OD2 ASP    34      53.708  46.217  41.443  1.00  2.61
ATOM    508  C   ASP    34      56.015  47.507  42.850  1.00  2.61
ATOM    509  O   ASP    34      55.737  47.547  44.044  1.00  2.61
ATOM    510  N   TRP    35      55.569  48.419  41.981  1.00  2.55
ATOM    511  H   TRP    35      55.740  48.263  41.000  1.00  2.55
ATOM    512  CA  TRP    35      54.769  49.588  42.364  1.00  2.55
ATOM    513  HA  TRP    35      55.410  50.307  42.852  1.00  2.55
ATOM    514  CB  TRP    35      54.223  50.283  41.109  1.00  2.55
ATOM    515  HB1 TRP    35      53.289  50.782  41.371  1.00  2.55
ATOM    516  HB2 TRP    35      53.983  49.537  40.349  1.00  2.55
ATOM    517  CG  TRP    35      55.113  51.332  40.507  1.00  2.55
ATOM    518  CD1 TRP    35      56.458  51.414  40.635  1.00  2.55
ATOM    519  HD1 TRP    35      57.084  50.716  41.178  1.00  2.55
ATOM    520  NE1 TRP    35      56.920  52.545  39.996  1.00  2.55
ATOM    521  HE1 TRP    35      57.892  52.845  40.051  1.00  2.55
ATOM    522  CE2 TRP    35      55.902  53.232  39.376  1.00  2.55
ATOM    523  CZ2 TRP    35      55.861  54.407  38.611  1.00  2.55
ATOM    524  HZ2 TRP    35      56.774  54.933  38.373  1.00  2.55
ATOM    525  CH2 TRP    35      54.621  54.880  38.149  1.00  2.55
ATOM    526  HH2 TRP    35      54.571  55.781  37.552  1.00  2.55
ATOM    527  CZ3 TRP    35      53.446  54.170  38.453  1.00  2.55
ATOM    528  HZ3 TRP    35      52.492  54.531  38.090  1.00  2.55
ATOM    529  CE3 TRP    35      53.500  52.985  39.212  1.00  2.55
ATOM    530  HE3 TRP    35      52.590  52.439  39.418  1.00  2.55
ATOM    531  CD2 TRP    35      54.728  52.485  39.696  1.00  2.55
ATOM    532  C   TRP    35      53.658  49.328  43.389  1.00  2.55
ATOM    533  O   TRP    35      53.515  50.060  44.377  1.00  2.55
ATOM    534  N   ASN    36      52.886  48.269  43.178  1.00  2.80
ATOM    535  H   ASN    36      53.135  47.642  42.408  1.00  2.80
ATOM    536  CA  ASN    36      51.789  47.881  44.043  1.00  2.80
ATOM    537  HA  ASN    36      51.195  48.773  44.253  1.00  2.80
ATOM    538  CB  ASN    36      50.928  46.892  43.236  1.00  2.80
ATOM    539  HB1 ASN    36      51.371  45.896  43.276  1.00  2.80
ATOM    540  HB2 ASN    36      50.923  47.187  42.185  1.00  2.80
ATOM    541  CG  ASN    36      49.492  46.823  43.709  1.00  2.80
ATOM    542  OD1 ASN    36      49.188  46.216  44.721  1.00  2.80
ATOM    543  ND2 ASN    36      48.564  47.418  42.997  1.00  2.80
ATOM    544 1HD2 ASN    36      48.815  47.888  42.145  1.00  2.80
ATOM    545 2HD2 ASN    36      47.607  47.297  43.284  1.00  2.80
ATOM    546  C   ASN    36      52.286  47.334  45.395  1.00  2.80
ATOM    547  O   ASN    36      51.747  47.694  46.448  1.00  2.80
ATOM    548  N   MET    37      53.329  46.495  45.412  1.00  2.46
ATOM    549  H   MET    37      53.709  46.158  44.522  1.00  2.46
ATOM    550  CA  MET    37      53.978  46.064  46.657  1.00  2.46
ATOM    551  HA  MET    37      53.188  45.673  47.296  1.00  2.46
ATOM    552  CB  MET    37      54.992  44.933  46.424  1.00  2.46
ATOM    553  HB1 MET    37      55.993  45.286  46.672  1.00  2.46
ATOM    554  HB2 MET    37      55.001  44.620  45.383  1.00  2.46
ATOM    555  CG  MET    37      54.656  43.728  47.317  1.00  2.46
ATOM    556  HG1 MET    37      54.616  44.070  48.352  1.00  2.46
ATOM    557  HG2 MET    37      55.458  42.996  47.247  1.00  2.46
ATOM    558  SD  MET    37      53.095  42.880  46.931  1.00  2.46
ATOM    559  CE  MET    37      53.549  42.090  45.359  1.00  2.46
ATOM    560  HE1 MET    37      52.727  41.467  45.006  1.00  2.46
ATOM    561  HE2 MET    37      53.767  42.846  44.604  1.00  2.46
ATOM    562  HE3 MET    37      54.433  41.467  45.501  1.00  2.46
ATOM    563  C   MET    37      54.601  47.203  47.457  1.00  2.46
ATOM    564  O   MET    37      54.452  47.228  48.674  1.00  2.46
ATOM    565  N   PHE    38      55.214  48.182  46.797  1.00  1.99
ATOM    566  H   PHE    38      55.345  48.074  45.792  1.00  1.99
ATOM    567  CA  PHE    38      55.714  49.398  47.416  1.00  1.99
ATOM    568  HA  PHE    38      56.429  49.131  48.195  1.00  1.99
ATOM    569  CB  PHE    38      56.416  50.276  46.386  1.00  1.99
ATOM    570  HB1 PHE    38      56.850  51.109  46.913  1.00  1.99
ATOM    571  HB2 PHE    38      55.678  50.660  45.684  1.00  1.99
ATOM    572  CG  PHE    38      57.516  49.611  45.602  1.00  1.99
ATOM    573  CD1 PHE    38      58.398  48.705  46.217  1.00  1.99
ATOM    574  HD1 PHE    38      58.360  48.522  47.279  1.00  1.99
ATOM    575  CE1 PHE    38      59.371  48.064  45.443  1.00  1.99
ATOM    576  HE1 PHE    38      60.084  47.408  45.911  1.00  1.99
ATOM    577  CZ  PHE    38      59.436  48.294  44.060  1.00  1.99
ATOM    578  HZ  PHE    38      60.219  47.845  43.466  1.00  1.99
ATOM    579  CE2 PHE    38      58.568  49.206  43.447  1.00  1.99
ATOM    580  HE2 PHE    38      58.692  49.433  42.397  1.00  1.99
ATOM    581  CD2 PHE    38      57.654  49.911  44.238  1.00  1.99
ATOM    582  HD2 PHE    38      57.085  50.709  43.801  1.00  1.99
ATOM    583  C   PHE    38      54.576  50.139  48.093  1.00  1.99
ATOM    584  O   PHE    38      54.618  50.346  49.299  1.00  1.99
ATOM    585  N   VAL    39      53.494  50.457  47.380  1.00  2.23
ATOM    586  H   VAL    39      53.460  50.210  46.392  1.00  2.23
ATOM    587  CA  VAL    39      52.354  51.159  47.991  1.00  2.23
ATOM    588  HA  VAL    39      52.703  52.114  48.365  1.00  2.23
ATOM    589  CB  VAL    39      51.257  51.436  46.930  1.00  2.23
ATOM    590  HB  VAL    39      51.024  50.495  46.431  1.00  2.23
ATOM    591  CG1 VAL    39      49.944  52.007  47.491  1.00  2.23
ATOM    592 1HG1 VAL    39      49.240  52.179  46.677  1.00  2.23
ATOM    593 2HG1 VAL    39      49.484  51.304  48.185  1.00  2.23
ATOM    594 3HG1 VAL    39      50.126  52.952  48.006  1.00  2.23
ATOM    595  CG2 VAL    39      51.722  52.441  45.864  1.00  2.23
ATOM    596 1HG2 VAL    39      51.013  52.446  45.035  1.00  2.23
ATOM    597 2HG2 VAL    39      51.771  53.444  46.285  1.00  2.23
ATOM    598 3HG2 VAL    39      52.700  52.168  45.476  1.00  2.23
ATOM    599  C   VAL    39      51.764  50.431  49.214  1.00  2.23
ATOM    600  O   VAL    39      51.450  51.081  50.226  1.00  2.23
ATOM    601  N   LYS    40      51.669  49.090  49.171  1.00  2.56
ATOM    602  H   LYS    40      51.912  48.607  48.312  1.00  2.56
ATOM    603  CA  LYS    40      51.306  48.312  50.371  1.00  2.56
ATOM    604  HA  LYS    40      50.326  48.636  50.728  1.00  2.56
ATOM    605  CB  LYS    40      51.249  46.800  50.084  1.00  2.56
ATOM    606  HB1 LYS    40      51.115  46.277  51.033  1.00  2.56
ATOM    607  HB2 LYS    40      52.203  46.481  49.664  1.00  2.56
ATOM    608  CG  LYS    40      50.124  46.354  49.146  1.00  2.56
ATOM    609  HG1 LYS    40      50.227  46.866  48.194  1.00  2.56
ATOM    610  HG2 LYS    40      49.157  46.625  49.573  1.00  2.56
ATOM    611  CD  LYS    40      50.184  44.826  48.944  1.00  2.56
ATOM    612  HD1 LYS    40      49.611  44.346  49.740  1.00  2.56
ATOM    613  HD2 LYS    40      51.213  44.466  49.008  1.00  2.56
ATOM    614  CE  LYS    40      49.604  44.419  47.588  1.00  2.56
ATOM    615  HE1 LYS    40      48.656  44.947  47.443  1.00  2.56
ATOM    616  HE2 LYS    40      49.401  43.344  47.583  1.00  2.56
ATOM    617  NZ  LYS    40      50.539  44.754  46.490  1.00  2.56
ATOM    618  HZ1 LYS    40      50.033  44.783  45.607  1.00  2.56
ATOM    619  HZ2 LYS    40      50.895  45.696  46.605  1.00  2.56
ATOM    620  HZ3 LYS    40      51.311  44.099  46.421  1.00  2.56
ATOM    621  C   LYS    40      52.274  48.525  51.527  1.00  2.56
ATOM    622  O   LYS    40      51.839  48.892  52.616  1.00  2.56
ATOM    623  N   LEU    41      53.569  48.313  51.295  1.00  2.19
ATOM    624  H   LEU    41      53.852  48.051  50.355  1.00  2.19
ATOM    625  CA  LEU    41      54.603  48.484  52.316  1.00  2.19
ATOM    626  HA  LEU    41      54.445  47.762  53.117  1.00  2.19
ATOM    627  CB  LEU    41      55.998  48.262  51.706  1.00  2.19
ATOM    628  HB1 LEU    41      56.739  48.654  52.404  1.00  2.19
ATOM    629  HB2 LEU    41      56.070  48.846  50.791  1.00  2.19
ATOM    630  CG  LEU    41      56.374  46.808  51.389  1.00  2.19
ATOM    631  HG  LEU    41      55.612  46.344  50.766  1.00  2.19
ATOM    632  CD1 LEU    41      57.700  46.812  50.636  1.00  2.19
ATOM    633 1HD1 LEU    41      58.053  45.790  50.531  1.00  2.19
ATOM    634 2HD1 LEU    41      57.564  47.261  49.652  1.00  2.19
ATOM    635 3HD1 LEU    41      58.449  47.377  51.192  1.00  2.19
ATOM    636  CD2 LEU    41      56.557  45.960  52.642  1.00  2.19
ATOM    637 1HD2 LEU    41      56.912  44.963  52.380  1.00  2.19
ATOM    638 2HD2 LEU    41      57.282  46.426  53.309  1.00  2.19
ATOM    639 3HD2 LEU    41      55.605  45.853  53.155  1.00  2.19
ATOM    640  C   LEU    41      54.542  49.864  52.950  1.00  2.19
ATOM    641  O   LEU    41      54.380  49.915  54.150  1.00  2.19
ATOM    642  N   ARG    42      54.551  50.952  52.173  1.00  2.20
ATOM    643  H   ARG    42      54.709  50.810  51.179  1.00  2.20
ATOM    644  CA  ARG    42      54.394  52.326  52.678  1.00  2.20
ATOM    645  HA  ARG    42      55.241  52.584  53.315  1.00  2.20
ATOM    646  CB  ARG    42      54.358  53.316  51.481  1.00  2.20
ATOM    647  HB1 ARG    42      53.977  54.259  51.880  1.00  2.20
ATOM    648  HB2 ARG    42      53.616  52.960  50.767  1.00  2.20
ATOM    649  CG  ARG    42      55.654  53.689  50.712  1.00  2.20
ATOM    650  HG1 ARG    42      56.519  53.599  51.368  1.00  2.20
ATOM    651  HG2 ARG    42      55.549  54.742  50.455  1.00  2.20
ATOM    652  CD  ARG    42      55.918  52.943  49.381  1.00  2.20
ATOM    653  HD1 ARG    42      54.970  52.735  48.904  1.00  2.20
ATOM    654  HD2 ARG    42      56.365  51.979  49.617  1.00  2.20
ATOM    655  NE  ARG    42      56.824  53.662  48.441  1.00  2.20
ATOM    656  HE  ARG    42      57.724  53.883  48.832  1.00  2.20
ATOM    657  CZ  ARG    42      56.779  53.761  47.113  1.00  2.20
ATOM    658  NH1 ARG    42      55.781  53.357  46.384  1.00  2.20
ATOM    659 1HH1 ARG    42      55.076  52.799  46.830  1.00  2.20
ATOM    660 2HH1 ARG    42      55.905  53.337  45.384  1.00  2.20
ATOM    661  NH2 ARG    42      57.747  54.306  46.439  1.00  2.20
ATOM    662 1HH2 ARG    42      58.594  54.543  46.917  1.00  2.20
ATOM    663 2HH2 ARG    42      57.815  54.180  45.425  1.00  2.20
ATOM    664  C   ARG    42      53.136  52.541  53.537  1.00  2.20
ATOM    665  O   ARG    42      53.179  53.127  54.611  1.00  2.20
ATOM    666  N   SER    43      51.990  52.022  53.100  1.00  2.76
ATOM    667  H   SER    43      51.989  51.536  52.215  1.00  2.76
ATOM    668  CA  SER    43      50.747  52.104  53.897  1.00  2.76
ATOM    669  HA  SER    43      50.480  53.150  54.048  1.00  2.76
ATOM    670  CB  SER    43      49.619  51.402  53.126  1.00  2.76
ATOM    671  HB1 SER    43      48.695  51.469  53.698  1.00  2.76
ATOM    672  HB2 SER    43      49.853  50.345  53.001  1.00  2.76
ATOM    673  OG  SER    43      49.430  51.984  51.851  1.00  2.76
ATOM    674  HG  SER    43      50.169  51.722  51.279  1.00  2.76
ATOM    675  C   SER    43      50.874  51.443  55.260  1.00  2.76
ATOM    676  O   SER    43      50.398  51.949  56.272  1.00  2.76
ATOM    677  N   GLN    44      51.527  50.291  55.287  1.00  3.03
ATOM    678  H   GLN    44      51.940  49.947  54.425  1.00  3.03
ATOM    679  CA  GLN    44      51.776  49.537  56.507  1.00  3.03
ATOM    680  HA  GLN    44      50.975  49.711  57.225  1.00  3.03
ATOM    681  CB  GLN    44      51.757  48.058  56.128  1.00  3.03
ATOM    682  HB1 GLN    44      51.950  47.476  57.018  1.00  3.03
ATOM    683  HB2 GLN    44      52.576  47.884  55.433  1.00  3.03
ATOM    684  CG  GLN    44      50.446  47.571  55.450  1.00  3.03
ATOM    685  HG1 GLN    44      50.511  46.489  55.337  1.00  3.03
ATOM    686  HG2 GLN    44      50.386  47.990  54.449  1.00  3.03
ATOM    687  CD  GLN    44      49.118  47.900  56.151  1.00  3.03
ATOM    688  OE1 GLN    44      48.401  47.015  56.593  1.00  3.03
ATOM    689  NE2 GLN    44      48.735  49.155  56.251  1.00  3.03
ATOM    690 1HE2 GLN    44      49.342  49.911  55.998  1.00  3.03
ATOM    691 2HE2 GLN    44      47.886  49.407  56.753  1.00  3.03
ATOM    692  C   GLN    44      53.045  50.034  57.228  1.00  3.03
ATOM    693  O   GLN    44      53.329  49.589  58.326  1.00  3.03
ATOM    694  N   GLU    45      53.748  51.032  56.685  1.00  2.90
ATOM    695  H   GLU    45      53.539  51.311  55.738  1.00  2.90
ATOM    696  CA  GLU    45      54.628  51.901  57.438  1.00  2.90
ATOM    697  HA  GLU    45      55.206  51.316  58.156  1.00  2.90
ATOM    698  CB  GLU    45      55.584  52.774  56.600  1.00  2.90
ATOM    699  HB1 GLU    45      56.109  53.380  57.329  1.00  2.90
ATOM    700  HB2 GLU    45      55.025  53.483  56.003  1.00  2.90
ATOM    701  CG  GLU    45      56.665  52.145  55.723  1.00  2.90
ATOM    702  HG1 GLU    45      56.224  51.471  54.992  1.00  2.90
ATOM    703  HG2 GLU    45      57.341  51.583  56.365  1.00  2.90
ATOM    704  CD  GLU    45      57.462  53.264  55.032  1.00  2.90
ATOM    705  OE1 GLU    45      57.477  53.317  53.782  1.00  2.90
ATOM    706  OE2 GLU    45      58.062  54.058  55.801  1.00  2.90
ATOM    707  C   GLU    45      53.799  52.922  58.213  1.00  2.90
ATOM    708  O   GLU    45      54.171  53.244  59.338  1.00  2.90
ATOM    709  N   CYS    46      52.692  53.425  57.634  1.00  3.37
ATOM    710  H   CYS    46      52.483  53.247  56.661  1.00  3.37
ATOM    711  CA  CYS    46      51.775  54.232  58.437  1.00  3.37
ATOM    712  HA  CYS    46      52.334  55.061  58.880  1.00  3.37
ATOM    713  CB  CYS    46      50.610  54.823  57.633  1.00  3.37
ATOM    714  HB1 CYS    46      50.034  55.478  58.287  1.00  3.37
ATOM    715  HB2 CYS    46      49.965  54.009  57.331  1.00  3.37
ATOM    716  SG  CYS    46      51.107  55.781  56.179  1.00  3.37
ATOM    717  HG  CYS    46      50.338  56.878  56.383  1.00  3.37
ATOM    718  C   CYS    46      51.204  53.401  59.595  1.00  3.37
ATOM    719  O   CYS    46      51.271  53.777  60.764  1.00  3.37
ATOM    720  N   ASP    47      50.603  52.265  59.248  1.00  4.55
ATOM    721  H   ASP    47      50.547  52.059  58.258  1.00  4.55
ATOM    722  CA  ASP    47      49.704  51.565  60.168  1.00  4.55
ATOM    723  HA  ASP    47      49.215  52.317  60.790  1.00  4.55
ATOM    724  CB  ASP    47      48.593  50.880  59.360  1.00  4.55
ATOM    725  HB1 ASP    47      47.859  50.465  60.052  1.00  4.55
ATOM    726  HB2 ASP    47      49.036  50.055  58.803  1.00  4.55
ATOM    727  CG  ASP    47      47.870  51.810  58.364  1.00  4.55
ATOM    728  OD1 ASP    47      47.318  51.268  57.382  1.00  4.55
ATOM    729  OD2 ASP    47      47.875  53.055  58.514  1.00  4.55
ATOM    730  C   ASP    47      50.449  50.646  61.127  1.00  4.55
ATOM    731  O   ASP    47      49.950  50.349  62.214  1.00  4.55
ATOM    732  N   TRP    48      51.670  50.253  60.753  1.00  5.29
ATOM    733  H   TRP    48      52.037  50.559  59.861  1.00  5.29
ATOM    734  CA  TRP    48      52.513  49.395  61.551  1.00  5.29
ATOM    735  HA  TRP    48      51.969  49.145  62.461  1.00  5.29
ATOM    736  CB  TRP    48      52.796  48.029  60.867  1.00  5.29
ATOM    737  HB1 TRP    48      53.042  47.340  61.668  1.00  5.29
ATOM    738  HB2 TRP    48      53.676  48.153  60.251  1.00  5.29
ATOM    739  CG  TRP    48      51.859  47.265  59.967  1.00  5.29
ATOM    740  CD1 TRP    48      50.601  47.574  59.584  1.00  5.29
ATOM    741  HD1 TRP    48      50.039  48.436  59.910  1.00  5.29
ATOM    742  NE1 TRP    48      50.110  46.593  58.748  1.00  5.29
ATOM    743  HE1 TRP    48      49.206  46.663  58.285  1.00  5.29
ATOM    744  CE2 TRP    48      51.020  45.587  58.541  1.00  5.29
ATOM    745  CZ2 TRP    48      50.998  44.417  57.767  1.00  5.29
ATOM    746  HZ2 TRP    48      50.119  44.160  57.197  1.00  5.29
ATOM    747  CH2 TRP    48      52.130  43.587  57.754  1.00  5.29
ATOM    748  HH2 TRP    48      52.128  42.673  57.178  1.00  5.29
ATOM    749  CZ3 TRP    48      53.276  43.965  58.475  1.00  5.29
ATOM    750  HZ3 TRP    48      54.164  43.347  58.443  1.00  5.29
ATOM    751  CE3 TRP    48      53.292  45.166  59.212  1.00  5.29
ATOM    752  HE3 TRP    48      54.189  45.474  59.722  1.00  5.29
ATOM    753  CD2 TRP    48      52.158  45.998  59.292  1.00  5.29
ATOM    754  C   TRP    48      53.789  50.108  62.018  1.00  5.29
ATOM    755  O   TRP    48      54.875  49.851  61.509  1.00  5.29
ATOM    756  N   GLU    49      53.606  50.965  63.026  1.00  5.43
ATOM    757  H   GLU    49      52.636  51.190  63.193  1.00  5.43
ATOM    758  CA  GLU    49      54.487  51.275  64.177  1.00  5.43
ATOM    759  HA  GLU    49      54.512  50.390  64.814  1.00  5.43
ATOM    760  CB  GLU    49      55.961  51.602  63.842  1.00  5.43
ATOM    761  HB1 GLU    49      56.467  50.663  63.657  1.00  5.43
ATOM    762  HB2 GLU    49      56.424  52.004  64.744  1.00  5.43
ATOM    763  CG  GLU    49      56.283  52.558  62.683  1.00  5.43
ATOM    764  HG1 GLU    49      55.992  53.575  62.952  1.00  5.43
ATOM    765  HG2 GLU    49      55.735  52.277  61.784  1.00  5.43
ATOM    766  CD  GLU    49      57.789  52.514  62.395  1.00  5.43
ATOM    767  OE1 GLU    49      58.226  51.635  61.605  1.00  5.43
ATOM    768  OE2 GLU    49      58.524  53.342  62.988  1.00  5.43
ATOM    769  C   GLU    49      53.827  52.349  65.017  1.00  5.43
ATOM    770  O   GLU    49      53.247  52.066  66.061  1.00  5.43
ATOM    771  N   GLU    50      53.803  53.556  64.471  1.00  4.85
ATOM    772  H   GLU    50      54.334  53.694  63.622  1.00  4.85
ATOM    773  CA  GLU    50      52.864  54.606  64.802  1.00  4.85
ATOM    774  HA  GLU    50      51.870  54.157  64.823  1.00  4.85
ATOM    775  CB  GLU    50      53.095  55.203  66.212  1.00  4.85
ATOM    776  HB1 GLU    50      52.532  54.571  66.901  1.00  4.85
ATOM    777  HB2 GLU    50      52.624  56.185  66.262  1.00  4.85
ATOM    778  CG  GLU    50      54.527  55.279  66.779  1.00  4.85
ATOM    779  HG1 GLU    50      55.074  54.354  66.589  1.00  4.85
ATOM    780  HG2 GLU    50      54.444  55.366  67.865  1.00  4.85
ATOM    781  CD  GLU    50      55.323  56.484  66.281  1.00  4.85
ATOM    782  OE1 GLU    50      56.423  56.289  65.713  1.00  4.85
ATOM    783  OE2 GLU    50      54.860  57.622  66.524  1.00  4.85
ATOM    784  C   GLU    50      52.862  55.636  63.686  1.00  4.85
ATOM    785  O   GLU    50      53.896  56.204  63.342  1.00  4.85
ATOM    786  N   ILE    51      51.667  55.894  63.157  1.00  4.89
ATOM    787  H   ILE    51      50.906  55.257  63.325  1.00  4.89
ATOM    788  CA  ILE    51      51.352  57.214  62.641  1.00  4.89
ATOM    789  HA  ILE    51      52.054  57.416  61.847  1.00  4.89
ATOM    790  CB  ILE    51      49.914  57.304  62.052  1.00  4.89
ATOM    791  HB  ILE    51      49.665  58.364  62.001  1.00  4.89
ATOM    792  CG2 ILE    51      49.870  56.782  60.609  1.00  4.89
ATOM    793 1HG2 ILE    51      49.013  57.205  60.084  1.00  4.89
ATOM    794 2HG2 ILE    51      50.775  57.067  60.070  1.00  4.89
ATOM    795 3HG2 ILE    51      49.780  55.700  60.610  1.00  4.89
ATOM    796  CG1 ILE    51      48.823  56.596  62.900  1.00  4.89
ATOM    797 1HG1 ILE    51      48.866  56.944  63.929  1.00  4.89
ATOM    798 2HG1 ILE    51      49.003  55.520  62.904  1.00  4.89
ATOM    799  CD1 ILE    51      47.397  56.842  62.397  1.00  4.89
ATOM    800  HD1 ILE    51      46.685  56.433  63.115  1.00  4.89
ATOM    801  HD2 ILE    51      47.217  57.912  62.286  1.00  4.89
ATOM    802  HD3 ILE    51      47.248  56.340  61.442  1.00  4.89
ATOM    803  C   ILE    51      51.555  58.242  63.766  1.00  4.89
ATOM    804  O   ILE    51      50.677  58.407  64.617  1.00  4.89
ATOM    805  N   SER    52      52.692  58.940  63.816  1.00  5.57
ATOM    806  H   SER    52      53.436  58.670  63.179  1.00  5.57
ATOM    807  CA  SER    52      52.929  60.052  64.764  1.00  5.57
ATOM    808  HA  SER    52      52.620  59.730  65.759  1.00  5.57
ATOM    809  CB  SER    52      54.424  60.438  64.840  1.00  5.57
ATOM    810  HB1 SER    52      54.598  60.992  65.763  1.00  5.57
ATOM    811  HB2 SER    52      54.672  61.093  64.005  1.00  5.57
ATOM    812  OG  SER    52      55.332  59.363  64.770  1.00  5.57
ATOM    813  HG  SER    52      55.129  58.685  65.474  1.00  5.57
ATOM    814  C   SER    52      52.132  61.317  64.377  1.00  5.57
ATOM    815  O   SER    52      52.641  62.376  64.004  1.00  5.57
ATOM    816  N   VAL    53      50.828  61.157  64.307  1.00  6.41
ATOM    817  H   VAL    53      50.512  60.218  64.540  1.00  6.41
ATOM    818  CA  VAL    53      49.806  62.035  63.738  1.00  6.41
ATOM    819  HA  VAL    53      50.097  62.341  62.742  1.00  6.41
ATOM    820  CB  VAL    53      48.541  61.102  63.664  1.00  6.41
ATOM    821  HB  VAL    53      48.862  60.195  63.155  1.00  6.41
ATOM    822  CG1 VAL    53      48.032  60.634  65.044  1.00  6.41
ATOM    823 1HG1 VAL    53      47.285  59.853  64.905  1.00  6.41
ATOM    824 2HG1 VAL    53      48.838  60.216  65.643  1.00  6.41
ATOM    825 3HG1 VAL    53      47.573  61.461  65.584  1.00  6.41
ATOM    826  CG2 VAL    53      47.297  61.568  62.890  1.00  6.41
ATOM    827 1HG2 VAL    53      46.593  60.741  62.802  1.00  6.41
ATOM    828 2HG2 VAL    53      46.790  62.393  63.384  1.00  6.41
ATOM    829 3HG2 VAL    53      47.563  61.862  61.885  1.00  6.41
ATOM    830  C   VAL    53      49.514  63.293  64.561  1.00  6.41
ATOM    831  O   VAL    53      48.367  63.702  64.675  1.00  6.41
ATOM    832  N   LYS    54      50.508  63.925  65.190  1.00  7.08
ATOM    833  H   LYS    54      51.454  63.576  65.066  1.00  7.08
ATOM    834  CA  LYS    54      50.323  65.211  65.879  1.00  7.08
ATOM    835  HA  LYS    54      49.545  65.771  65.372  1.00  7.08
ATOM    836  CB  LYS    54      49.908  65.010  67.361  1.00  7.08
ATOM    837  HB1 LYS    54      49.918  65.982  67.857  1.00  7.08
ATOM    838  HB2 LYS    54      50.668  64.394  67.847  1.00  7.08
ATOM    839  CG  LYS    54      48.531  64.371  67.637  1.00  7.08
ATOM    840  HG1 LYS    54      48.413  64.259  68.715  1.00  7.08
ATOM    841  HG2 LYS    54      48.517  63.368  67.211  1.00  7.08
ATOM    842  CD  LYS    54      47.331  65.181  67.105  1.00  7.08
ATOM    843  HD1 LYS    54      47.523  65.502  66.086  1.00  7.08
ATOM    844  HD2 LYS    54      47.190  66.078  67.710  1.00  7.08
ATOM    845  CE  LYS    54      46.052  64.334  67.123  1.00  7.08
ATOM    846  HE1 LYS    54      45.577  64.431  68.101  1.00  7.08
ATOM    847  HE2 LYS    54      46.315  63.284  66.967  1.00  7.08
ATOM    848  NZ  LYS    54      45.111  64.737  66.054  1.00  7.08
ATOM    849  HZ1 LYS    54      45.098  65.733  65.855  1.00  7.08
ATOM    850  HZ2 LYS    54      45.366  64.355  65.138  1.00  7.08
ATOM    851  HZ3 LYS    54      44.146  64.467  66.219  1.00  7.08
ATOM    852  C   LYS    54      51.572  66.072  65.836  1.00  7.08
ATOM    853  O   LYS    54      52.682  65.561  65.921  1.00  7.08
ATOM    854  N   GLY    55      51.384  67.386  65.769  1.00  6.97
ATOM    855  H   GLY    55      50.435  67.732  65.727  1.00  6.97
ATOM    856  CA  GLY    55      52.452  68.364  65.568  1.00  6.97
ATOM    857  HA1 GLY    55      53.116  68.006  64.780  1.00  6.97
ATOM    858  HA2 GLY    55      53.033  68.460  66.484  1.00  6.97
ATOM    859  C   GLY    55      51.922  69.744  65.169  1.00  6.97
ATOM    860  O   GLY    55      50.711  69.953  65.207  1.00  6.97
ATOM    861  N   PRO    56      52.787  70.685  64.755  1.00  6.86
ATOM    862  CD  PRO    56      54.235  70.673  64.917  1.00  6.86
ATOM    863  HD1 PRO    56      54.672  69.752  64.530  1.00  6.86
ATOM    864  HD2 PRO    56      54.480  70.790  65.973  1.00  6.86
ATOM    865  CG  PRO    56      54.759  71.877  64.129  1.00  6.86
ATOM    866  HG1 PRO    56      55.107  71.550  63.148  1.00  6.86
ATOM    867  HG2 PRO    56      55.567  72.381  64.660  1.00  6.86
ATOM    868  CB  PRO    56      53.537  72.788  63.969  1.00  6.86
ATOM    869  HB1 PRO    56      53.594  73.387  63.058  1.00  6.86
ATOM    870  HB2 PRO    56      53.459  73.439  64.841  1.00  6.86
ATOM    871  CA  PRO    56      52.346  71.825  63.955  1.00  6.86
ATOM    872  HA  PRO    56      51.477  72.307  64.407  1.00  6.86
ATOM    873  C   PRO    56      51.976  71.372  62.534  1.00  6.86
ATOM    874  O   PRO    56      50.915  71.710  62.021  1.00  6.86
ATOM    875  N   ASN    57      52.809  70.509  61.946  1.00  6.27
ATOM    876  H   ASN    57      53.688  70.332  62.401  1.00  6.27
ATOM    877  CA  ASN    57      52.385  69.545  60.937  1.00  6.27
ATOM    878  HA  ASN    57      51.739  70.037  60.205  1.00  6.27
ATOM    879  CB  ASN    57      53.639  68.990  60.200  1.00  6.27
ATOM    880  HB1 ASN    57      53.329  68.225  59.489  1.00  6.27
ATOM    881  HB2 ASN    57      54.311  68.523  60.920  1.00  6.27
ATOM    882  CG  ASN    57      54.421  70.052  59.423  1.00  6.27
ATOM    883  OD1 ASN    57      53.975  71.169  59.238  1.00  6.27
ATOM    884  ND2 ASN    57      55.615  69.786  58.944  1.00  6.27
ATOM    885 1HD2 ASN    57      56.034  68.855  58.940  1.00  6.27
ATOM    886 2HD2 ASN    57      56.050  70.498  58.390  1.00  6.27
ATOM    887  C   ASN    57      51.571  68.470  61.684  1.00  6.27
ATOM    888  O   ASN    57      52.143  67.641  62.395  1.00  6.27
ATOM    889  N   GLY    58      50.240  68.594  61.688  1.00  5.54
ATOM    890  H   GLY    58      49.850  69.306  61.086  1.00  5.54
ATOM    891  CA  GLY    58      49.470  68.287  62.901  1.00  5.54
ATOM    892  HA1 GLY    58      48.882  69.171  63.149  1.00  5.54
ATOM    893  HA2 GLY    58      50.161  68.137  63.718  1.00  5.54
ATOM    894  C   GLY    58      48.530  67.113  62.957  1.00  5.54
ATOM    895  O   GLY    58      47.953  66.836  64.000  1.00  5.54
ATOM    896  N   GLU    59      48.469  66.381  61.869  1.00  5.01
ATOM    897  H   GLU    59      48.981  66.711  61.062  1.00  5.01
ATOM    898  CA  GLU    59      47.842  65.069  61.768  1.00  5.01
ATOM    899  HA  GLU    59      47.656  64.636  62.741  1.00  5.01
ATOM    900  CB  GLU    59      46.478  65.238  61.053  1.00  5.01
ATOM    901  HB1 GLU    59      46.030  64.254  60.935  1.00  5.01
ATOM    902  HB2 GLU    59      46.665  65.640  60.055  1.00  5.01
ATOM    903  CG  GLU    59      45.478  66.160  61.773  1.00  5.01
ATOM    904  HG1 GLU    59      44.596  66.253  61.135  1.00  5.01
ATOM    905  HG2 GLU    59      45.901  67.162  61.858  1.00  5.01
ATOM    906  CD  GLU    59      45.042  65.648  63.145  1.00  5.01
ATOM    907  OE1 GLU    59      44.557  66.441  63.989  1.00  5.01
ATOM    908  OE2 GLU    59      45.047  64.418  63.396  1.00  5.01
ATOM    909  C   GLU    59      48.796  64.170  60.959  1.00  5.01
ATOM    910  O   GLU    59      48.398  63.345  60.139  1.00  5.01
ATOM    911  N   SER    60      50.100  64.438  61.062  1.00  4.46
ATOM    912  H   SER    60      50.382  65.115  61.755  1.00  4.46
ATOM    913  CA  SER    60      50.949  64.359  59.874  1.00  4.46
ATOM    914  HA  SER    60      50.333  64.132  59.007  1.00  4.46
ATOM    915  CB  SER    60      51.583  65.709  59.562  1.00  4.46
ATOM    916  HB1 SER    60      52.199  65.645  58.658  1.00  4.46
ATOM    917  HB2 SER    60      52.216  66.018  60.398  1.00  4.46
ATOM    918  OG  SER    60      50.559  66.674  59.355  1.00  4.46
ATOM    919  HG  SER    60      50.277  66.616  58.436  1.00  4.46
ATOM    920  C   SER    60      52.033  63.253  59.877  1.00  4.46
ATOM    921  O   SER    60      52.612  62.985  58.831  1.00  4.46
ATOM    922  N   SER    61      52.222  62.513  60.983  1.00  3.87
ATOM    923  H   SER    61      51.934  62.913  61.867  1.00  3.87
ATOM    924  CA  SER    61      52.132  61.036  60.993  1.00  3.87
ATOM    925  HA  SER    61      51.961  60.684  62.009  1.00  3.87
ATOM    926  CB  SER    61      50.893  60.568  60.174  1.00  3.87
ATOM    927  HB1 SER    61      50.879  59.480  60.130  1.00  3.87
ATOM    928  HB2 SER    61      50.951  60.947  59.151  1.00  3.87
ATOM    929  OG  SER    61      49.713  60.985  60.801  1.00  3.87
ATOM    930  HG  SER    61      49.226  61.622  60.252  1.00  3.87
ATOM    931  C   SER    61      53.238  60.155  60.479  1.00  3.87
ATOM    932  O   SER    61      53.257  58.992  60.857  1.00  3.87
ATOM    933  N   VAL    62      54.163  60.664  59.698  1.00  2.74
ATOM    934  H   VAL    62      53.996  61.609  59.369  1.00  2.74
ATOM    935  CA  VAL    62      55.444  60.017  59.411  1.00  2.74
ATOM    936  HA  VAL    62      55.886  60.728  58.744  1.00  2.74
ATOM    937  CB  VAL    62      56.412  60.070  60.606  1.00  2.74
ATOM    938  HB  VAL    62      57.397  59.771  60.248  1.00  2.74
ATOM    939  CG1 VAL    62      56.483  61.521  61.143  1.00  2.74
ATOM    940 1HG1 VAL    62      57.132  61.608  62.009  1.00  2.74
ATOM    941 2HG1 VAL    62      56.838  62.197  60.367  1.00  2.74
ATOM    942 3HG1 VAL    62      55.505  61.863  61.478  1.00  2.74
ATOM    943  CG2 VAL    62      56.036  59.155  61.764  1.00  2.74
ATOM    944 1HG2 VAL    62      55.186  59.570  62.290  1.00  2.74
ATOM    945 2HG2 VAL    62      55.757  58.175  61.393  1.00  2.74
ATOM    946 3HG2 VAL    62      56.853  59.052  62.464  1.00  2.74
ATOM    947  C   VAL    62      55.408  58.724  58.583  1.00  2.74
ATOM    948  O   VAL    62      54.947  57.668  58.997  1.00  2.74
ATOM    949  N   ILE    63      55.967  58.830  57.377  1.00  2.31
ATOM    950  H   ILE    63      56.281  59.758  57.119  1.00  2.31
ATOM    951  CA  ILE    63      56.686  57.718  56.744  1.00  2.31
ATOM    952  HA  ILE    63      56.300  56.763  57.103  1.00  2.31
ATOM    953  CB  ILE    63      56.511  57.815  55.203  1.00  2.31
ATOM    954  HB  ILE    63      55.980  58.741  54.971  1.00  2.31
ATOM    955  CG2 ILE    63      57.828  57.876  54.412  1.00  2.31
ATOM    956 1HG2 ILE    63      57.613  58.108  53.375  1.00  2.31
ATOM    957 2HG2 ILE    63      58.464  58.676  54.788  1.00  2.31
ATOM    958 3HG2 ILE    63      58.348  56.916  54.458  1.00  2.31
ATOM    959  CG1 ILE    63      55.652  56.652  54.666  1.00  2.31
ATOM    960 1HG1 ILE    63      56.129  55.705  54.912  1.00  2.31
ATOM    961 2HG1 ILE    63      55.588  56.723  53.583  1.00  2.31
ATOM    962  CD1 ILE    63      54.222  56.643  55.206  1.00  2.31
ATOM    963  HD1 ILE    63      53.666  55.847  54.712  1.00  2.31
ATOM    964  HD2 ILE    63      54.216  56.457  56.280  1.00  2.31
ATOM    965  HD3 ILE    63      53.735  57.596  54.999  1.00  2.31
ATOM    966  C   ILE    63      58.147  57.833  57.211  1.00  2.31
ATOM    967  O   ILE    63      58.598  58.918  57.597  1.00  2.31
ATOM    968  N   HIS    64      58.930  56.751  57.182  1.00  2.49
ATOM    969  H   HIS    64      58.576  55.890  56.766  1.00  2.49
ATOM    970  CA  HIS    64      60.115  56.687  58.048  1.00  2.49
ATOM    971  HA  HIS    64      60.359  57.692  58.392  1.00  2.49
ATOM    972  CB  HIS    64      59.839  55.872  59.334  1.00  2.49
ATOM    973  HB1 HIS    64      60.413  56.314  60.148  1.00  2.49
ATOM    974  HB2 HIS    64      60.214  54.861  59.211  1.00  2.49
ATOM    975  CG  HIS    64      58.403  55.736  59.780  1.00  2.49
ATOM    976  ND1 HIS    64      57.873  56.198  60.980  1.00  2.49
ATOM    977  CE1 HIS    64      56.594  55.767  61.006  1.00  2.49
ATOM    978  HE1 HIS    64      55.877  55.970  61.795  1.00  2.49
ATOM    979  NE2 HIS    64      56.308  55.072  59.898  1.00  2.49
ATOM    980  HE2 HIS    64      55.396  54.663  59.689  1.00  2.49
ATOM    981  CD2 HIS    64      57.436  55.049  59.115  1.00  2.49
ATOM    982  HD2 HIS    64      57.554  54.591  58.150  1.00  2.49
ATOM    983  C   HIS    64      61.372  56.159  57.358  1.00  2.49
ATOM    984  O   HIS    64      61.474  54.983  57.007  1.00  2.49
ATOM    985  N   ASP    65      62.385  57.019  57.224  1.00  2.68
ATOM    986  H   ASP    65      62.307  57.944  57.628  1.00  2.68
ATOM    987  CA  ASP    65      63.678  56.592  56.700  1.00  2.68
ATOM    988  HA  ASP    65      63.507  56.140  55.720  1.00  2.68
ATOM    989  CB  ASP    65      64.631  57.772  56.508  1.00  2.68
ATOM    990  HB1 ASP    65      64.987  58.136  57.474  1.00  2.68
ATOM    991  HB2 ASP    65      64.119  58.597  56.026  1.00  2.68
ATOM    992  CG  ASP    65      65.807  57.278  55.667  1.00  2.68
ATOM    993  OD1 ASP    65      66.715  56.687  56.279  1.00  2.68
ATOM    994  OD2 ASP    65      65.793  57.415  54.421  1.00  2.68
ATOM    995  C   ASP    65      64.309  55.534  57.605  1.00  2.68
ATOM    996  O   ASP    65      64.752  55.867  58.703  1.00  2.68
ATOM    997  N   ARG    66      64.356  54.267  57.178  1.00  3.18
ATOM    998  H   ARG    66      63.893  54.016  56.312  1.00  3.18
ATOM    999  CA  ARG    66      64.900  53.204  58.035  1.00  3.18
ATOM   1000  HA  ARG    66      64.598  53.424  59.057  1.00  3.18
ATOM   1001  CB  ARG    66      64.285  51.826  57.710  1.00  3.18
ATOM   1002  HB1 ARG    66      64.711  51.089  58.393  1.00  3.18
ATOM   1003  HB2 ARG    66      64.573  51.539  56.697  1.00  3.18
ATOM   1004  CG  ARG    66      62.744  51.753  57.839  1.00  3.18
ATOM   1005  HG1 ARG    66      62.442  50.712  57.752  1.00  3.18
ATOM   1006  HG2 ARG    66      62.333  52.288  56.987  1.00  3.18
ATOM   1007  CD  ARG    66      62.144  52.311  59.155  1.00  3.18
ATOM   1008  HD1 ARG    66      62.284  53.393  59.171  1.00  3.18
ATOM   1009  HD2 ARG    66      62.705  51.886  59.989  1.00  3.18
ATOM   1010  NE  ARG    66      60.698  52.017  59.375  1.00  3.18
ATOM   1011  HE  ARG    66      60.413  51.665  60.282  1.00  3.18
ATOM   1012  CZ  ARG    66      59.687  52.269  58.560  1.00  3.18
ATOM   1013  NH1 ARG    66      59.873  52.754  57.374  1.00  3.18
ATOM   1014 1HH1 ARG    66      60.785  53.071  57.093  1.00  3.18
ATOM   1015 2HH1 ARG    66      59.108  53.115  56.810  1.00  3.18
ATOM   1016  NH2 ARG    66      58.463  52.087  58.947  1.00  3.18
ATOM   1017 1HH2 ARG    66      58.285  51.871  59.933  1.00  3.18
ATOM   1018 2HH2 ARG    66      57.698  52.330  58.352  1.00  3.18
ATOM   1019  C   ARG    66      66.430  53.182  58.155  1.00  3.18
ATOM   1020  O   ARG    66      66.943  52.460  59.000  1.00  3.18
ATOM   1021  N   LYS    67      67.150  54.050  57.430  1.00  3.74
ATOM   1022  H   LYS    67      66.644  54.706  56.850  1.00  3.74
ATOM   1023  CA  LYS    67      68.619  54.192  57.486  1.00  3.74
ATOM   1024  HA  LYS    67      69.054  53.251  57.837  1.00  3.74
ATOM   1025  CB  LYS    67      69.202  54.482  56.083  1.00  3.74
ATOM   1026  HB1 LYS    67      70.275  54.641  56.208  1.00  3.74
ATOM   1027  HB2 LYS    67      68.800  55.421  55.707  1.00  3.74
ATOM   1028  CG  LYS    67      69.059  53.395  54.996  1.00  3.74
ATOM   1029  HG1 LYS    67      69.521  52.477  55.361  1.00  3.74
ATOM   1030  HG2 LYS    67      69.643  53.724  54.136  1.00  3.74
ATOM   1031  CD  LYS    67      67.646  53.056  54.486  1.00  3.74
ATOM   1032  HD1 LYS    67      67.162  52.409  55.215  1.00  3.74
ATOM   1033  HD2 LYS    67      67.728  52.487  53.557  1.00  3.74
ATOM   1034  CE  LYS    67      66.718  54.253  54.272  1.00  3.74
ATOM   1035  HE1 LYS    67      66.584  54.759  55.223  1.00  3.74
ATOM   1036  HE2 LYS    67      65.749  53.883  53.944  1.00  3.74
ATOM   1037  NZ  LYS    67      67.210  55.231  53.287  1.00  3.74
ATOM   1038  HZ1 LYS    67      66.754  56.129  53.443  1.00  3.74
ATOM   1039  HZ2 LYS    67      68.205  55.343  53.303  1.00  3.74
ATOM   1040  HZ3 LYS    67      66.945  54.943  52.337  1.00  3.74
ATOM   1041  C   LYS    67      69.095  55.272  58.454  1.00  3.74
ATOM   1042  O   LYS    67      70.260  55.304  58.840  1.00  3.74
ATOM   1043  N   SER    68      68.200  56.174  58.858  1.00  3.71
ATOM   1044  H   SER    68      67.312  56.180  58.363  1.00  3.71
ATOM   1045  CA  SER    68      68.525  57.248  59.810  1.00  3.71
ATOM   1046  HA  SER    68      69.460  56.992  60.310  1.00  3.71
ATOM   1047  CB  SER    68      68.764  58.534  59.012  1.00  3.71
ATOM   1048  HB1 SER    68      67.811  58.994  58.754  1.00  3.71
ATOM   1049  HB2 SER    68      69.279  58.288  58.081  1.00  3.71
ATOM   1050  OG  SER    68      69.586  59.427  59.744  1.00  3.71
ATOM   1051  HG  SER    68      70.497  59.138  59.588  1.00  3.71
ATOM   1052  C   SER    68      67.489  57.387  60.934  1.00  3.71
ATOM   1053  O   SER    68      67.576  58.295  61.764  1.00  3.71
ATOM   1054  N   GLY    69      66.496  56.494  60.945  1.00  3.49
ATOM   1055  H   GLY    69      66.501  55.795  60.212  1.00  3.49
ATOM   1056  CA  GLY    69      65.274  56.529  61.753  1.00  3.49
ATOM   1057  HA1 GLY    69      65.532  56.323  62.792  1.00  3.49
ATOM   1058  HA2 GLY    69      64.606  55.740  61.408  1.00  3.49
ATOM   1059  C   GLY    69      64.496  57.843  61.714  1.00  3.49
ATOM   1060  O   GLY    69      63.722  58.133  62.622  1.00  3.49
ATOM   1061  N   LYS    70      64.745  58.689  60.710  1.00  3.13
ATOM   1062  H   LYS    70      65.306  58.349  59.942  1.00  3.13
ATOM   1063  CA  LYS    70      64.129  60.014  60.631  1.00  3.13
ATOM   1064  HA  LYS    70      64.063  60.431  61.636  1.00  3.13
ATOM   1065  CB  LYS    70      64.961  60.973  59.765  1.00  3.13
ATOM   1066  HB1 LYS    70      64.435  61.927  59.698  1.00  3.13
ATOM   1067  HB2 LYS    70      65.046  60.555  58.763  1.00  3.13
ATOM   1068  CG  LYS    70      66.384  61.237  60.287  1.00  3.13
ATOM   1069  HG1 LYS    70      66.850  61.990  59.649  1.00  3.13
ATOM   1070  HG2 LYS    70      66.950  60.319  60.187  1.00  3.13
ATOM   1071  CD  LYS    70      66.465  61.704  61.750  1.00  3.13
ATOM   1072  HD1 LYS    70      66.039  60.945  62.407  1.00  3.13
ATOM   1073  HD2 LYS    70      65.886  62.622  61.860  1.00  3.13
ATOM   1074  CE  LYS    70      67.908  61.972  62.199  1.00  3.13
ATOM   1075  HE1 LYS    70      67.875  62.360  63.221  1.00  3.13
ATOM   1076  HE2 LYS    70      68.341  62.746  61.558  1.00  3.13
ATOM   1077  NZ  LYS    70      68.743  60.745  62.157  1.00  3.13
ATOM   1078  HZ1 LYS    70      69.628  60.869  62.626  1.00  3.13
ATOM   1079  HZ2 LYS    70      68.255  59.948  62.562  1.00  3.13
ATOM   1080  HZ3 LYS    70      68.931  60.456  61.198  1.00  3.13
ATOM   1081  C   LYS    70      62.708  59.862  60.126  1.00  3.13
ATOM   1082  O   LYS    70      62.470  59.421  58.999  1.00  3.13
ATOM   1083  N   LYS    71      61.788  60.177  61.025  1.00  2.77
ATOM   1084  H   LYS    71      62.112  60.465  61.934  1.00  2.77
ATOM   1085  CA  LYS    71      60.350  60.243  60.811  1.00  2.77
ATOM   1086  HA  LYS    71      60.038  59.422  60.162  1.00  2.77
ATOM   1087  CB  LYS    71      59.718  60.041  62.207  1.00  2.77
ATOM   1088  HB1 LYS    71      58.664  60.240  62.155  1.00  2.77
ATOM   1089  HB2 LYS    71      60.157  60.732  62.929  1.00  2.77
ATOM   1090  CG  LYS    71      59.895  58.583  62.694  1.00  2.77
ATOM   1091  HG1 LYS    71      60.958  58.347  62.755  1.00  2.77
ATOM   1092  HG2 LYS    71      59.458  57.929  61.947  1.00  2.77
ATOM   1093  CD  LYS    71      59.265  58.267  64.066  1.00  2.77
ATOM   1094  HD1 LYS    71      58.222  58.586  64.102  1.00  2.77
ATOM   1095  HD2 LYS    71      59.806  58.829  64.827  1.00  2.77
ATOM   1096  CE  LYS    71      59.358  56.766  64.409  1.00  2.77
ATOM   1097  HE1 LYS    71      59.288  56.654  65.494  1.00  2.77
ATOM   1098  HE2 LYS    71      60.328  56.382  64.083  1.00  2.77
ATOM   1099  NZ  LYS    71      58.266  55.967  63.803  1.00  2.77
ATOM   1100  HZ1 LYS    71      58.079  56.231  62.845  1.00  2.77
ATOM   1101  HZ2 LYS    71      58.457  54.962  63.780  1.00  2.77
ATOM   1102  HZ3 LYS    71      57.405  56.085  64.349  1.00  2.77
ATOM   1103  C   LYS    71      60.030  61.553  60.079  1.00  2.77
ATOM   1104  O   LYS    71      60.543  62.606  60.447  1.00  2.77
ATOM   1105  N   PHE    72      59.246  61.457  59.006  1.00  2.46
ATOM   1106  H   PHE    72      58.907  60.540  58.735  1.00  2.46
ATOM   1107  CA  PHE    72      59.029  62.534  58.036  1.00  2.46
ATOM   1108  HA  PHE    72      59.308  63.496  58.473  1.00  2.46
ATOM   1109  CB  PHE    72      59.886  62.287  56.783  1.00  2.46
ATOM   1110  HB1 PHE    72      59.521  62.936  55.987  1.00  2.46
ATOM   1111  HB2 PHE    72      59.730  61.262  56.444  1.00  2.46
ATOM   1112  CG  PHE    72      61.367  62.559  56.912  1.00  2.46
ATOM   1113  CD1 PHE    72      61.822  63.877  57.088  1.00  2.46
ATOM   1114  HD1 PHE    72      61.111  64.683  57.216  1.00  2.46
ATOM   1115  CE1 PHE    72      63.201  64.151  57.094  1.00  2.46
ATOM   1116  HE1 PHE    72      63.540  65.170  57.219  1.00  2.46
ATOM   1117  CZ  PHE    72      64.129  63.109  56.928  1.00  2.46
ATOM   1118  HZ  PHE    72      65.188  63.327  56.932  1.00  2.46
ATOM   1119  CE2 PHE    72      63.675  61.788  56.765  1.00  2.46
ATOM   1120  HE2 PHE    72      64.381  60.982  56.636  1.00  2.46
ATOM   1121  CD2 PHE    72      62.296  61.514  56.762  1.00  2.46
ATOM   1122  HD2 PHE    72      61.946  60.501  56.630  1.00  2.46
ATOM   1123  C   PHE    72      57.583  62.637  57.568  1.00  2.46
ATOM   1124  O   PHE    72      57.028  61.640  57.098  1.00  2.46
ATOM   1125  N   SER    73      57.012  63.843  57.601  1.00  2.68
ATOM   1126  H   SER    73      57.550  64.639  57.949  1.00  2.68
ATOM   1127  CA  SER    73      55.732  64.099  56.930  1.00  2.68
ATOM   1128  HA  SER    73      54.972  63.473  57.400  1.00  2.68
ATOM   1129  CB  SER    73      55.262  65.551  57.031  1.00  2.68
ATOM   1130  HB1 SER    73      54.231  65.616  56.683  1.00  2.68
ATOM   1131  HB2 SER    73      55.875  66.177  56.385  1.00  2.68
ATOM   1132  OG  SER    73      55.328  66.035  58.353  1.00  2.68
ATOM   1133  HG  SER    73      56.109  66.642  58.379  1.00  2.68
ATOM   1134  C   SER    73      55.806  63.729  55.461  1.00  2.68
ATOM   1135  O   SER    73      56.884  63.751  54.869  1.00  2.68
ATOM   1136  N   ILE    74      54.668  63.420  54.848  1.00  2.46
ATOM   1137  H   ILE    74      53.799  63.437  55.362  1.00  2.46
ATOM   1138  CA  ILE    74      54.646  62.960  53.461  1.00  2.46
ATOM   1139  HA  ILE    74      55.246  62.050  53.448  1.00  2.46
ATOM   1140  CB  ILE    74      53.216  62.570  52.983  1.00  2.46
ATOM   1141  HB  ILE    74      53.060  63.043  52.013  1.00  2.46
ATOM   1142  CG2 ILE    74      53.146  61.044  52.755  1.00  2.46
ATOM   1143 1HG2 ILE    74      52.166  60.780  52.356  1.00  2.46
ATOM   1144 2HG2 ILE    74      53.917  60.723  52.060  1.00  2.46
ATOM   1145 3HG2 ILE    74      53.304  60.511  53.693  1.00  2.46
ATOM   1146  CG1 ILE    74      52.030  63.013  53.885  1.00  2.46
ATOM   1147 1HG1 ILE    74      51.128  62.996  53.277  1.00  2.46
ATOM   1148 2HG1 ILE    74      52.178  64.047  54.188  1.00  2.46
ATOM   1149  CD1 ILE    74      51.737  62.180  55.149  1.00  2.46
ATOM   1150  HD1 ILE    74      52.627  62.062  55.764  1.00  2.46
ATOM   1151  HD2 ILE    74      50.970  62.685  55.738  1.00  2.46
ATOM   1152  HD3 ILE    74      51.359  61.196  54.873  1.00  2.46
ATOM   1153  C   ILE    74      55.388  63.925  52.516  1.00  2.46
ATOM   1154  O   ILE    74      56.267  63.517  51.759  1.00  2.46
ATOM   1155  N   GLU    75      55.187  65.224  52.671  1.00  2.79
ATOM   1156  H   GLU    75      54.385  65.514  53.233  1.00  2.79
ATOM   1157  CA  GLU    75      55.812  66.240  51.826  1.00  2.79
ATOM   1158  HA  GLU    75      55.719  65.925  50.785  1.00  2.79
ATOM   1159  CB  GLU    75      55.032  67.560  51.977  1.00  2.79
ATOM   1160  HB1 GLU    75      55.581  68.347  51.458  1.00  2.79
ATOM   1161  HB2 GLU    75      54.981  67.831  53.033  1.00  2.79
ATOM   1162  CG  GLU    75      53.606  67.496  51.381  1.00  2.79
ATOM   1163  HG1 GLU    75      53.695  67.367  50.299  1.00  2.79
ATOM   1164  HG2 GLU    75      53.115  68.457  51.556  1.00  2.79
ATOM   1165  CD  GLU    75      52.731  66.368  51.967  1.00  2.79
ATOM   1166  OE1 GLU    75      52.255  65.526  51.175  1.00  2.79
ATOM   1167  OE2 GLU    75      52.670  66.280  53.216  1.00  2.79
ATOM   1168  C   GLU    75      57.322  66.388  52.108  1.00  2.79
ATOM   1169  O   GLU    75      58.117  66.713  51.222  1.00  2.79
ATOM   1170  N   GLU    76      57.763  66.070  53.324  1.00  2.74
ATOM   1171  H   GLU    76      57.092  65.677  53.972  1.00  2.74
ATOM   1172  CA  GLU    76      59.172  66.082  53.741  1.00  2.74
ATOM   1173  HA  GLU    76      59.664  66.972  53.350  1.00  2.74
ATOM   1174  CB  GLU    76      59.243  66.123  55.284  1.00  2.74
ATOM   1175  HB1 GLU    76      60.292  66.135  55.577  1.00  2.74
ATOM   1176  HB2 GLU    76      58.808  65.200  55.658  1.00  2.74
ATOM   1177  CG  GLU    76      58.537  67.320  55.971  1.00  2.74
ATOM   1178  HG1 GLU    76      57.600  67.536  55.454  1.00  2.74
ATOM   1179  HG2 GLU    76      59.172  68.203  55.880  1.00  2.74
ATOM   1180  CD  GLU    76      58.210  67.057  57.459  1.00  2.74
ATOM   1181  OE1 GLU    76      57.280  67.701  58.008  1.00  2.74
ATOM   1182  OE2 GLU    76      58.786  66.113  58.038  1.00  2.74
ATOM   1183  C   GLU    76      59.935  64.849  53.213  1.00  2.74
ATOM   1184  O   GLU    76      61.087  64.942  52.781  1.00  2.74
ATOM   1185  N   ALA    77      59.270  63.691  53.185  1.00  2.20
ATOM   1186  H   ALA    77      58.336  63.685  53.585  1.00  2.20
ATOM   1187  CA  ALA    77      59.703  62.483  52.511  1.00  2.20
ATOM   1188  HA  ALA    77      60.676  62.205  52.915  1.00  2.20
ATOM   1189  CB  ALA    77      58.705  61.368  52.860  1.00  2.20
ATOM   1190  HB1 ALA    77      58.993  60.425  52.408  1.00  2.20
ATOM   1191  HB2 ALA    77      58.664  61.234  53.943  1.00  2.20
ATOM   1192  HB3 ALA    77      57.710  61.626  52.511  1.00  2.20
ATOM   1193  C   ALA    77      59.897  62.760  51.008  1.00  2.20
ATOM   1194  O   ALA    77      60.949  62.417  50.452  1.00  2.20
ATOM   1195  N   LEU    78      58.927  63.444  50.375  1.00  2.46
ATOM   1196  H   LEU    78      58.082  63.660  50.897  1.00  2.46
ATOM   1197  CA  LEU    78      58.942  63.778  48.943  1.00  2.46
ATOM   1198  HA  LEU    78      59.045  62.888  48.336  1.00  2.46
ATOM   1199  CB  LEU    78      57.646  64.552  48.577  1.00  2.46
ATOM   1200  HB1 LEU    78      57.517  65.362  49.287  1.00  2.46
ATOM   1201  HB2 LEU    78      56.789  63.911  48.760  1.00  2.46
ATOM   1202  CG  LEU    78      57.480  65.167  47.163  1.00  2.46
ATOM   1203  HG  LEU    78      56.410  65.312  47.011  1.00  2.46
ATOM   1204  CD1 LEU    78      58.118  66.555  47.053  1.00  2.46
ATOM   1205 1HD1 LEU    78      57.791  67.031  46.130  1.00  2.46
ATOM   1206 2HD1 LEU    78      57.796  67.180  47.886  1.00  2.46
ATOM   1207 3HD1 LEU    78      59.204  66.488  47.039  1.00  2.46
ATOM   1208  CD2 LEU    78      57.995  64.340  45.979  1.00  2.46
ATOM   1209 1HD2 LEU    78      59.055  64.122  46.084  1.00  2.46
ATOM   1210 2HD2 LEU    78      57.436  63.417  45.897  1.00  2.46
ATOM   1211 3HD2 LEU    78      57.844  64.900  45.057  1.00  2.46
ATOM   1212  C   LEU    78      60.171  64.621  48.649  1.00  2.46
ATOM   1213  O   LEU    78      60.965  64.268  47.779  1.00  2.46
ATOM   1214  N   GLN    79      60.376  65.668  49.443  1.00  2.96
ATOM   1215  H   GLN    79      59.669  65.912  50.131  1.00  2.96
ATOM   1216  CA  GLN    79      61.559  66.503  49.305  1.00  2.96
ATOM   1217  HA  GLN    79      61.606  66.888  48.284  1.00  2.96
ATOM   1218  CB  GLN    79      61.434  67.696  50.269  1.00  2.96
ATOM   1219  HB1 GLN    79      62.390  68.219  50.327  1.00  2.96
ATOM   1220  HB2 GLN    79      61.191  67.324  51.266  1.00  2.96
ATOM   1221  CG  GLN    79      60.365  68.706  49.822  1.00  2.96
ATOM   1222  HG1 GLN    79      59.464  68.186  49.499  1.00  2.96
ATOM   1223  HG2 GLN    79      60.742  69.278  48.974  1.00  2.96
ATOM   1224  CD  GLN    79      59.996  69.665  50.946  1.00  2.96
ATOM   1225  OE1 GLN    79      60.600  70.703  51.142  1.00  2.96
ATOM   1226  NE2 GLN    79      58.989  69.353  51.729  1.00  2.96
ATOM   1227 1HE2 GLN    79      58.525  68.460  51.599  1.00  2.96
ATOM   1228 2HE2 GLN    79      58.751  70.005  52.453  1.00  2.96
ATOM   1229  C   GLN    79      62.892  65.776  49.555  1.00  2.96
ATOM   1230  O   GLN    79      63.904  66.106  48.944  1.00  2.96
ATOM   1231  N   SER    80      62.892  64.758  50.420  1.00  2.75
ATOM   1232  H   SER    80      62.032  64.562  50.916  1.00  2.75
ATOM   1233  CA  SER    80      64.061  63.907  50.680  1.00  2.75
ATOM   1234  HA  SER    80      64.957  64.523  50.762  1.00  2.75
ATOM   1235  CB  SER    80      63.855  63.139  51.982  1.00  2.75
ATOM   1236  HB1 SER    80      64.752  62.550  52.175  1.00  2.75
ATOM   1237  HB2 SER    80      63.020  62.455  51.841  1.00  2.75
ATOM   1238  OG  SER    80      63.599  63.937  53.126  1.00  2.75
ATOM   1239  HG  SER    80      62.768  64.438  52.995  1.00  2.75
ATOM   1240  C   SER    80      64.298  62.852  49.598  1.00  2.75
ATOM   1241  O   SER    80      65.268  62.102  49.676  1.00  2.75
ATOM   1242  N   GLY    81      63.374  62.727  48.641  1.00  2.66
ATOM   1243  H   GLY    81      62.607  63.390  48.622  1.00  2.66
ATOM   1244  CA  GLY    81      63.377  61.678  47.630  1.00  2.66
ATOM   1245  HA1 GLY    81      64.293  61.751  47.042  1.00  2.66
ATOM   1246  HA2 GLY    81      62.525  61.838  46.969  1.00  2.66
ATOM   1247  C   GLY    81      63.281  60.276  48.195  1.00  2.66
ATOM   1248  O   GLY    81      63.856  59.339  47.637  1.00  2.66
ATOM   1249  N   ARG    82      62.541  60.149  49.296  1.00  2.16
ATOM   1250  H   ARG    82      62.140  61.006  49.669  1.00  2.16
ATOM   1251  CA  ARG    82      62.058  58.877  49.829  1.00  2.16
ATOM   1252  HA  ARG    82      62.872  58.148  49.831  1.00  2.16
ATOM   1253  CB  ARG    82      61.608  59.152  51.270  1.00  2.16
ATOM   1254  HB1 ARG    82      60.646  59.651  51.291  1.00  2.16
ATOM   1255  HB2 ARG    82      62.311  59.872  51.670  1.00  2.16
ATOM   1256  CG  ARG    82      61.577  57.905  52.164  1.00  2.16
ATOM   1257  HG1 ARG    82      62.242  57.140  51.760  1.00  2.16
ATOM   1258  HG2 ARG    82      60.563  57.515  52.199  1.00  2.16
ATOM   1259  CD  ARG    82      62.034  58.219  53.589  1.00  2.16
ATOM   1260  HD1 ARG    82      61.922  57.311  54.187  1.00  2.16
ATOM   1261  HD2 ARG    82      61.395  58.989  54.021  1.00  2.16
ATOM   1262  NE  ARG    82      63.454  58.623  53.589  1.00  2.16
ATOM   1263  HE  ARG    82      64.137  57.869  53.548  1.00  2.16
ATOM   1264  CZ  ARG    82      63.978  59.835  53.645  1.00  2.16
ATOM   1265  NH1 ARG    82      63.245  60.890  53.845  1.00  2.16
ATOM   1266 1HH1 ARG    82      62.264  60.773  54.006  1.00  2.16
ATOM   1267 2HH1 ARG    82      63.654  61.811  53.939  1.00  2.16
ATOM   1268  NH2 ARG    82      65.263  59.981  53.524  1.00  2.16
ATOM   1269 1HH2 ARG    82      65.817  59.122  53.538  1.00  2.16
ATOM   1270 2HH2 ARG    82      65.674  60.890  53.445  1.00  2.16
ATOM   1271  C   ARG    82      60.984  58.369  48.883  1.00  2.16
ATOM   1272  O   ARG    82      61.327  57.895  47.809  1.00  2.16
ATOM   1273  N   LEU    83      59.703  58.539  49.208  1.00  1.96
ATOM   1274  H   LEU    83      59.475  58.967  50.091  1.00  1.96
ATOM   1275  CA  LEU    83      58.627  58.288  48.251  1.00  1.96
ATOM   1276  HA  LEU    83      58.842  57.314  47.819  1.00  1.96
ATOM   1277  CB  LEU    83      57.227  58.093  48.923  1.00  1.96
ATOM   1278  HB1 LEU    83      56.796  57.180  48.515  1.00  1.96
ATOM   1279  HB2 LEU    83      56.562  58.877  48.577  1.00  1.96
ATOM   1280  CG  LEU    83      57.131  58.003  50.477  1.00  1.96
ATOM   1281  HG  LEU    83      57.703  58.802  50.941  1.00  1.96
ATOM   1282  CD1 LEU    83      55.698  58.139  50.980  1.00  1.96
ATOM   1283 1HD1 LEU    83      55.704  58.444  52.025  1.00  1.96
ATOM   1284 2HD1 LEU    83      55.163  58.896  50.417  1.00  1.96
ATOM   1285 3HD1 LEU    83      55.179  57.186  50.905  1.00  1.96
ATOM   1286  CD2 LEU    83      57.639  56.672  51.026  1.00  1.96
ATOM   1287 1HD2 LEU    83      57.137  56.389  51.950  1.00  1.96
ATOM   1288 2HD2 LEU    83      57.483  55.875  50.308  1.00  1.96
ATOM   1289 3HD2 LEU    83      58.694  56.749  51.266  1.00  1.96
ATOM   1290  C   LEU    83      58.712  59.210  47.024  1.00  1.96
ATOM   1291  O   LEU    83      59.540  60.123  46.964  1.00  1.96
ATOM   1292  N   THR    84      57.851  58.955  46.048  1.00  2.26
ATOM   1293  H   THR    84      57.232  58.172  46.178  1.00  2.26
ATOM   1294  CA  THR    84      57.874  59.509  44.686  1.00  2.26
ATOM   1295  HA  THR    84      58.612  60.309  44.634  1.00  2.26
ATOM   1296  CB  THR    84      58.275  58.398  43.692  1.00  2.26
ATOM   1297  HB  THR    84      57.843  58.597  42.711  1.00  2.26
ATOM   1298  CG2 THR    84      59.794  58.323  43.550  1.00  2.26
ATOM   1299 1HG2 THR    84      60.054  57.503  42.879  1.00  2.26
ATOM   1300 2HG2 THR    84      60.175  59.257  43.136  1.00  2.26
ATOM   1301 3HG2 THR    84      60.253  58.143  44.524  1.00  2.26
ATOM   1302  OG1 THR    84      57.873  57.120  44.139  1.00  2.26
ATOM   1303  HG1 THR    84      57.032  56.898  43.695  1.00  2.26
ATOM   1304  C   THR    84      56.505  60.107  44.348  1.00  2.26
ATOM   1305  O   THR    84      55.511  59.620  44.868  1.00  2.26
ATOM   1306  N   PRO    85      56.384  61.159  43.515  1.00  2.68
ATOM   1307  CD  PRO    85      57.427  61.700  42.662  1.00  2.68
ATOM   1308  HD1 PRO    85      57.999  60.912  42.171  1.00  2.68
ATOM   1309  HD2 PRO    85      58.086  62.339  43.251  1.00  2.68
ATOM   1310  CG  PRO    85      56.687  62.537  41.623  1.00  2.68
ATOM   1311  HG1 PRO    85      56.356  61.891  40.808  1.00  2.68
ATOM   1312  HG2 PRO    85      57.310  63.345  41.239  1.00  2.68
ATOM   1313  CB  PRO    85      55.468  63.068  42.379  1.00  2.68
ATOM   1314  HB1 PRO    85      54.612  63.180  41.711  1.00  2.68
ATOM   1315  HB2 PRO    85      55.713  64.032  42.826  1.00  2.68
ATOM   1316  CA  PRO    85      55.204  62.047  43.496  1.00  2.68
ATOM   1317  HA  PRO    85      55.167  62.628  44.411  1.00  2.68
ATOM   1318  C   PRO    85      53.827  61.365  43.359  1.00  2.68
ATOM   1319  O   PRO    85      52.920  61.651  44.141  1.00  2.68
ATOM   1320  N   ALA    86      53.670  60.431  42.415  1.00  2.66
ATOM   1321  H   ALA    86      54.434  60.224  41.795  1.00  2.66
ATOM   1322  CA  ALA    86      52.427  59.662  42.264  1.00  2.66
ATOM   1323  HA  ALA    86      51.600  60.360  42.119  1.00  2.66
ATOM   1324  CB  ALA    86      52.552  58.796  41.003  1.00  2.66
ATOM   1325  HB1 ALA    86      51.614  58.264  40.836  1.00  2.66
ATOM   1326  HB2 ALA    86      52.754  59.426  40.136  1.00  2.66
ATOM   1327  HB3 ALA    86      53.356  58.068  41.121  1.00  2.66
ATOM   1328  C   ALA    86      52.079  58.810  43.489  1.00  2.66
ATOM   1329  O   ALA    86      50.930  58.670  43.920  1.00  2.66
ATOM   1330  N   HIS    87      53.127  58.260  44.081  1.00  2.10
ATOM   1331  H   HIS    87      54.048  58.448  43.706  1.00  2.10
ATOM   1332  CA  HIS    87      53.053  57.494  45.301  1.00  2.10
ATOM   1333  HA  HIS    87      52.255  56.760  45.173  1.00  2.10
ATOM   1334  CB  HIS    87      54.364  56.709  45.449  1.00  2.10
ATOM   1335  HB1 HIS    87      54.240  55.962  46.217  1.00  2.10
ATOM   1336  HB2 HIS    87      55.178  57.362  45.749  1.00  2.10
ATOM   1337  CG  HIS    87      54.733  55.996  44.161  1.00  2.10
ATOM   1338  ND1 HIS    87      55.403  56.583  43.083  1.00  2.10
ATOM   1339  CE1 HIS    87      55.413  55.661  42.104  1.00  2.10
ATOM   1340  HE1 HIS    87      55.863  55.790  41.127  1.00  2.10
ATOM   1341  NE2 HIS    87      54.793  54.543  42.510  1.00  2.10
ATOM   1342  HE2 HIS    87      54.678  53.714  41.936  1.00  2.10
ATOM   1343  CD2 HIS    87      54.331  54.744  43.792  1.00  2.10
ATOM   1344  HD2 HIS    87      53.712  54.069  44.366  1.00  2.10
ATOM   1345  C   HIS    87      52.590  58.405  46.444  1.00  2.10
ATOM   1346  O   HIS    87      51.663  58.003  47.132  1.00  2.10
ATOM   1347  N   TYR    88      53.087  59.647  46.564  1.00  2.23
ATOM   1348  H   TYR    88      53.811  59.931  45.916  1.00  2.23
ATOM   1349  CA  TYR    88      52.553  60.651  47.501  1.00  2.23
ATOM   1350  HA  TYR    88      52.644  60.248  48.509  1.00  2.23
ATOM   1351  CB  TYR    88      53.254  62.004  47.477  1.00  2.23
ATOM   1352  HB1 TYR    88      52.685  62.723  48.072  1.00  2.23
ATOM   1353  HB2 TYR    88      53.326  62.394  46.465  1.00  2.23
ATOM   1354  CG  TYR    88      54.593  61.868  48.094  1.00  2.23
ATOM   1355  CD1 TYR    88      54.702  61.635  49.471  1.00  2.23
ATOM   1356  HD1 TYR    88      53.818  61.690  50.093  1.00  2.23
ATOM   1357  CE1 TYR    88      55.952  61.299  50.007  1.00  2.23
ATOM   1358  HE1 TYR    88      56.063  61.080  51.056  1.00  2.23
ATOM   1359  CZ  TYR    88      57.074  61.253  49.168  1.00  2.23
ATOM   1360  OH  TYR    88      58.269  60.867  49.654  1.00  2.23
ATOM   1361  HH  TYR    88      58.934  60.860  48.954  1.00  2.23
ATOM   1362  CE2 TYR    88      56.952  61.550  47.800  1.00  2.23
ATOM   1363  HE2 TYR    88      57.807  61.603  47.159  1.00  2.23
ATOM   1364  CD2 TYR    88      55.706  61.836  47.263  1.00  2.23
ATOM   1365  HD2 TYR    88      55.597  62.033  46.220  1.00  2.23
ATOM   1366  C   TYR    88      51.084  60.942  47.312  1.00  2.23
ATOM   1367  O   TYR    88      50.379  60.954  48.313  1.00  2.23
ATOM   1368  N   ASP    89      50.616  61.136  46.077  1.00  2.61
ATOM   1369  H   ASP    89      51.263  61.173  45.297  1.00  2.61
ATOM   1370  CA  ASP    89      49.176  61.238  45.844  1.00  2.61
ATOM   1371  HA  ASP    89      48.805  62.143  46.323  1.00  2.61
ATOM   1372  CB  ASP    89      48.882  61.370  44.334  1.00  2.61
ATOM   1373  HB1 ASP    89      49.695  60.928  43.757  1.00  2.61
ATOM   1374  HB2 ASP    89      48.841  62.429  44.074  1.00  2.61
ATOM   1375  CG  ASP    89      47.568  60.691  43.925  1.00  2.61
ATOM   1376  OD1 ASP    89      47.615  59.587  43.338  1.00  2.61
ATOM   1377  OD2 ASP    89      46.472  61.183  44.269  1.00  2.61
ATOM   1378  C   ASP    89      48.418  60.053  46.477  1.00  2.61
ATOM   1379  O   ASP    89      47.486  60.240  47.275  1.00  2.61
ATOM   1380  N   ARG    90      48.851  58.821  46.181  1.00  2.38
ATOM   1381  H   ARG    90      49.619  58.720  45.521  1.00  2.38
ATOM   1382  CA  ARG    90      48.167  57.640  46.721  1.00  2.38
ATOM   1383  HA  ARG    90      47.115  57.761  46.470  1.00  2.38
ATOM   1384  CB  ARG    90      48.696  56.362  46.041  1.00  2.38
ATOM   1385  HB1 ARG    90      49.310  55.809  46.754  1.00  2.38
ATOM   1386  HB2 ARG    90      49.333  56.615  45.190  1.00  2.38
ATOM   1387  CG  ARG    90      47.553  55.455  45.551  1.00  2.38
ATOM   1388  HG1 ARG    90      46.731  55.474  46.268  1.00  2.38
ATOM   1389  HG2 ARG    90      47.932  54.433  45.519  1.00  2.38
ATOM   1390  CD  ARG    90      47.028  55.787  44.137  1.00  2.38
ATOM   1391  HD1 ARG    90      46.263  55.059  43.867  1.00  2.38
ATOM   1392  HD2 ARG    90      47.851  55.672  43.430  1.00  2.38
ATOM   1393  NE  ARG    90      46.481  57.150  43.984  1.00  2.38
ATOM   1394  HE  ARG    90      47.094  57.870  43.587  1.00  2.38
ATOM   1395  CZ  ARG    90      45.293  57.616  44.308  1.00  2.38
ATOM   1396  NH1 ARG    90      44.395  56.914  44.936  1.00  2.38
ATOM   1397 1HH1 ARG    90      44.595  55.967  45.180  1.00  2.38
ATOM   1398 2HH1 ARG    90      43.580  57.409  45.275  1.00  2.38
ATOM   1399  NH2 ARG    90      44.983  58.842  44.047  1.00  2.38
ATOM   1400 1HH2 ARG    90      45.736  59.476  43.740  1.00  2.38
ATOM   1401 2HH2 ARG    90      44.150  59.249  44.438  1.00  2.38
ATOM   1402  C   ARG    90      48.184  57.551  48.256  1.00  2.38
ATOM   1403  O   ARG    90      47.169  57.184  48.866  1.00  2.38
ATOM   1404  N   TYR    91      49.303  57.919  48.886  1.00  2.15
ATOM   1405  H   TYR    91      50.100  58.211  48.328  1.00  2.15
ATOM   1406  CA  TYR    91      49.394  57.953  50.343  1.00  2.15
ATOM   1407  HA  TYR    91      49.009  57.006  50.719  1.00  2.15
ATOM   1408  CB  TYR    91      50.821  58.100  50.878  1.00  2.15
ATOM   1409  HB1 TYR    91      50.804  58.040  51.967  1.00  2.15
ATOM   1410  HB2 TYR    91      51.205  59.082  50.594  1.00  2.15
ATOM   1411  CG  TYR    91      51.721  57.019  50.345  1.00  2.15
ATOM   1412  CD1 TYR    91      51.316  55.669  50.388  1.00  2.15
ATOM   1413  HD1 TYR    91      50.449  55.371  50.962  1.00  2.15
ATOM   1414  CE1 TYR    91      51.976  54.729  49.585  1.00  2.15
ATOM   1415  HE1 TYR    91      51.632  53.709  49.554  1.00  2.15
ATOM   1416  CZ  TYR    91      53.062  55.141  48.793  1.00  2.15
ATOM   1417  OH  TYR    91      53.588  54.297  47.888  1.00  2.15
ATOM   1418  HH  TYR    91      54.335  54.726  47.465  1.00  2.15
ATOM   1419  CE2 TYR    91      53.573  56.446  48.886  1.00  2.15
ATOM   1420  HE2 TYR    91      54.430  56.757  48.315  1.00  2.15
ATOM   1421  CD2 TYR    91      52.880  57.391  49.653  1.00  2.15
ATOM   1422  HD2 TYR    91      53.183  58.427  49.634  1.00  2.15
ATOM   1423  C   TYR    91      48.493  59.018  50.928  1.00  2.15
ATOM   1424  O   TYR    91      47.735  58.660  51.808  1.00  2.15
ATOM   1425  N   VAL    92      48.468  60.255  50.422  1.00  2.44
ATOM   1426  H   VAL    92      49.090  60.506  49.656  1.00  2.44
ATOM   1427  CA  VAL    92      47.555  61.261  50.971  1.00  2.44
ATOM   1428  HA  VAL    92      47.742  61.283  52.046  1.00  2.44
ATOM   1429  CB  VAL    92      47.775  62.712  50.502  1.00  2.44
ATOM   1430  HB  VAL    92      47.055  63.337  51.032  1.00  2.44
ATOM   1431  CG1 VAL    92      49.170  63.193  50.909  1.00  2.44
ATOM   1432 1HG1 VAL    92      49.309  64.239  50.631  1.00  2.44
ATOM   1433 2HG1 VAL    92      49.284  63.111  51.988  1.00  2.44
ATOM   1434 3HG1 VAL    92      49.943  62.602  50.417  1.00  2.44
ATOM   1435  CG2 VAL    92      47.557  62.950  49.008  1.00  2.44
ATOM   1436 1HG2 VAL    92      47.684  64.010  48.789  1.00  2.44
ATOM   1437 2HG2 VAL    92      48.295  62.392  48.444  1.00  2.44
ATOM   1438 3HG2 VAL    92      46.554  62.649  48.710  1.00  2.44
ATOM   1439  C   VAL    92      46.096  60.839  50.845  1.00  2.44
ATOM   1440  O   VAL    92      45.368  60.965  51.821  1.00  2.44
ATOM   1441  N   ASN    93      45.691  60.205  49.732  1.00  2.72
ATOM   1442  H   ASN    93      46.375  60.064  48.995  1.00  2.72
ATOM   1443  CA  ASN    93      44.361  59.576  49.636  1.00  2.72
ATOM   1444  HA  ASN    93      43.593  60.349  49.679  1.00  2.72
ATOM   1445  CB  ASN    93      44.223  58.810  48.296  1.00  2.72
ATOM   1446  HB1 ASN    93      43.363  58.145  48.384  1.00  2.72
ATOM   1447  HB2 ASN    93      45.096  58.186  48.141  1.00  2.72
ATOM   1448  CG  ASN    93      44.016  59.618  47.019  1.00  2.72
ATOM   1449  OD1 ASN    93      43.168  59.275  46.208  1.00  2.72
ATOM   1450  ND2 ASN    93      44.828  60.602  46.720  1.00  2.72
ATOM   1451 1HD2 ASN    93      45.685  60.724  47.246  1.00  2.72
ATOM   1452 2HD2 ASN    93      44.831  60.992  45.782  1.00  2.72
ATOM   1453  C   ASN    93      44.126  58.642  50.855  1.00  2.72
ATOM   1454  O   ASN    93      43.225  58.883  51.685  1.00  2.72
ATOM   1455  N   LYS    94      45.009  57.633  51.026  1.00  2.74
ATOM   1456  H   LYS    94      45.815  57.570  50.412  1.00  2.74
ATOM   1457  CA  LYS    94      44.921  56.708  52.172  1.00  2.74
ATOM   1458  HA  LYS    94      44.002  56.127  52.082  1.00  2.74
ATOM   1459  CB  LYS    94      46.111  55.719  52.227  1.00  2.74
ATOM   1460  HB1 LYS    94      47.046  56.277  52.228  1.00  2.74
ATOM   1461  HB2 LYS    94      46.095  55.078  51.345  1.00  2.74
ATOM   1462  CG  LYS    94      46.069  54.843  53.504  1.00  2.74
ATOM   1463  HG1 LYS    94      45.191  54.197  53.467  1.00  2.74
ATOM   1464  HG2 LYS    94      45.977  55.474  54.383  1.00  2.74
ATOM   1465  CD  LYS    94      47.316  53.986  53.737  1.00  2.74
ATOM   1466  HD1 LYS    94      48.218  54.571  53.552  1.00  2.74
ATOM   1467  HD2 LYS    94      47.284  53.148  53.042  1.00  2.74
ATOM   1468  CE  LYS    94      47.335  53.458  55.186  1.00  2.74
ATOM   1469  HE1 LYS    94      47.985  52.582  55.255  1.00  2.74
ATOM   1470  HE2 LYS    94      46.331  53.128  55.467  1.00  2.74
ATOM   1471  NZ  LYS    94      47.816  54.469  56.156  1.00  2.74
ATOM   1472  HZ1 LYS    94      47.712  54.122  57.116  1.00  2.74
ATOM   1473  HZ2 LYS    94      48.793  54.680  56.023  1.00  2.74
ATOM   1474  HZ3 LYS    94      47.349  55.374  56.070  1.00  2.74
ATOM   1475  C   LYS    94      44.831  57.453  53.490  1.00  2.74
ATOM   1476  O   LYS    94      43.975  57.088  54.281  1.00  2.74
ATOM   1477  N   ASP    95      45.626  58.489  53.724  1.00  2.81
ATOM   1478  H   ASP    95      46.308  58.748  53.017  1.00  2.81
ATOM   1479  CA  ASP    95      45.756  59.083  55.051  1.00  2.81
ATOM   1480  HA  ASP    95      45.518  58.309  55.775  1.00  2.81
ATOM   1481  CB  ASP    95      47.209  59.480  55.351  1.00  2.81
ATOM   1482  HB1 ASP    95      47.218  60.181  56.187  1.00  2.81
ATOM   1483  HB2 ASP    95      47.648  59.974  54.483  1.00  2.81
ATOM   1484  CG  ASP    95      48.053  58.249  55.749  1.00  2.81
ATOM   1485  OD1 ASP    95      47.548  57.100  55.680  1.00  2.81
ATOM   1486  OD2 ASP    95      49.217  58.424  56.160  1.00  2.81
ATOM   1487  C   ASP    95      44.668  60.128  55.299  1.00  2.81
ATOM   1488  O   ASP    95      44.412  60.482  56.443  1.00  2.81
ATOM   1489  N   MET    96      43.883  60.477  54.274  1.00  3.18
ATOM   1490  H   MET    96      44.173  60.207  53.337  1.00  3.18
ATOM   1491  CA  MET    96      42.597  61.141  54.442  1.00  3.18
ATOM   1492  HA  MET    96      42.644  61.811  55.301  1.00  3.18
ATOM   1493  CB  MET    96      42.266  61.982  53.199  1.00  3.18
ATOM   1494  HB1 MET    96      41.227  62.307  53.260  1.00  3.18
ATOM   1495  HB2 MET    96      42.386  61.379  52.299  1.00  3.18
ATOM   1496  CG  MET    96      43.144  63.236  53.107  1.00  3.18
ATOM   1497  HG1 MET    96      44.190  62.945  53.012  1.00  3.18
ATOM   1498  HG2 MET    96      43.039  63.794  54.038  1.00  3.18
ATOM   1499  SD  MET    96      42.715  64.352  51.739  1.00  3.18
ATOM   1500  CE  MET    96      43.464  63.457  50.353  1.00  3.18
ATOM   1501  HE1 MET    96      43.310  64.019  49.432  1.00  3.18
ATOM   1502  HE2 MET    96      44.532  63.341  50.532  1.00  3.18
ATOM   1503  HE3 MET    96      43.003  62.474  50.257  1.00  3.18
ATOM   1504  C   MET    96      41.468  60.147  54.710  1.00  3.18
ATOM   1505  O   MET    96      40.493  60.542  55.339  1.00  3.18
ATOM   1506  N   SER    97      41.607  58.867  54.338  1.00  3.53
ATOM   1507  H   SER    97      42.422  58.607  53.796  1.00  3.53
ATOM   1508  CA  SER    97      40.755  57.794  54.900  1.00  3.53
ATOM   1509  HA  SER    97      39.753  58.206  55.025  1.00  3.53
ATOM   1510  CB  SER    97      40.597  56.626  53.922  1.00  3.53
ATOM   1511  HB1 SER    97      40.409  57.022  52.922  1.00  3.53
ATOM   1512  HB2 SER    97      39.728  56.038  54.221  1.00  3.53
ATOM   1513  OG  SER    97      41.715  55.763  53.881  1.00  3.53
ATOM   1514  HG  SER    97      42.533  56.276  54.025  1.00  3.53
ATOM   1515  C   SER    97      41.179  57.303  56.297  1.00  3.53
ATOM   1516  O   SER    97      40.332  56.826  57.041  1.00  3.53
ATOM   1517  N   ILE    98      42.439  57.503  56.707  1.00  3.67
ATOM   1518  H   ILE    98      43.120  57.777  56.009  1.00  3.67
ATOM   1519  CA  ILE    98      42.873  57.406  58.108  1.00  3.67
ATOM   1520  HA  ILE    98      42.468  56.489  58.531  1.00  3.67
ATOM   1521  CB  ILE    98      44.411  57.357  58.254  1.00  3.67
ATOM   1522  HB  ILE    98      44.827  58.249  57.791  1.00  3.67
ATOM   1523  CG2 ILE    98      44.847  57.394  59.727  1.00  3.67
ATOM   1524 1HG2 ILE    98      45.929  57.283  59.789  1.00  3.67
ATOM   1525 2HG2 ILE    98      44.593  58.356  60.175  1.00  3.67
ATOM   1526 3HG2 ILE    98      44.363  56.598  60.293  1.00  3.67
ATOM   1527  CG1 ILE    98      45.045  56.124  57.565  1.00  3.67
ATOM   1528 1HG1 ILE    98      46.124  56.170  57.715  1.00  3.67
ATOM   1529 2HG1 ILE    98      44.866  56.186  56.495  1.00  3.67
ATOM   1530  CD1 ILE    98      44.561  54.748  58.043  1.00  3.67
ATOM   1531  HD1 ILE    98      44.762  54.621  59.106  1.00  3.67
ATOM   1532  HD2 ILE    98      43.494  54.631  57.853  1.00  3.67
ATOM   1533  HD3 ILE    98      45.094  53.971  57.496  1.00  3.67
ATOM   1534  C   ILE    98      42.263  58.545  58.921  1.00  3.67
ATOM   1535  O   ILE    98      41.685  58.300  59.975  1.00  3.67
ATOM   1536  N   GLN    99      42.296  59.773  58.398  1.00  3.90
ATOM   1537  H   GLN    99      42.899  59.954  57.602  1.00  3.90
ATOM   1538  CA  GLN    99      41.633  60.897  59.043  1.00  3.90
ATOM   1539  HA  GLN    99      41.989  60.909  60.074  1.00  3.90
ATOM   1540  CB  GLN    99      42.054  62.217  58.375  1.00  3.90
ATOM   1541  HB1 GLN    99      41.357  62.463  57.573  1.00  3.90
ATOM   1542  HB2 GLN    99      43.045  62.112  57.933  1.00  3.90
ATOM   1543  CG  GLN    99      42.117  63.374  59.388  1.00  3.90
ATOM   1544  HG1 GLN    99      41.155  63.451  59.878  1.00  3.90
ATOM   1545  HG2 GLN    99      42.309  64.306  58.857  1.00  3.90
ATOM   1546  CD  GLN    99      43.189  63.207  60.467  1.00  3.90
ATOM   1547  OE1 GLN    99      44.172  62.512  60.309  1.00  3.90
ATOM   1548  NE2 GLN    99      43.022  63.815  61.620  1.00  3.90
ATOM   1549 1HE2 GLN    99      42.199  64.337  61.842  1.00  3.90
ATOM   1550 2HE2 GLN    99      43.801  63.746  62.283  1.00  3.90
ATOM   1551  C   GLN    99      40.115  60.688  59.108  1.00  3.90
ATOM   1552  O   GLN    99      39.518  60.952  60.141  1.00  3.90
ATOM   1553  N   GLU   100      39.473  60.170  58.058  1.00  4.33
ATOM   1554  H   GLU   100      39.976  60.055  57.183  1.00  4.33
ATOM   1555  CA  GLU   100      38.042  59.836  58.086  1.00  4.33
ATOM   1556  HA  GLU   100      37.510  60.717  58.442  1.00  4.33
ATOM   1557  CB  GLU   100      37.533  59.492  56.671  1.00  4.33
ATOM   1558  HB1 GLU   100      37.645  58.421  56.496  1.00  4.33
ATOM   1559  HB2 GLU   100      38.133  60.012  55.928  1.00  4.33
ATOM   1560  CG  GLU   100      36.073  59.900  56.424  1.00  4.33
ATOM   1561  HG1 GLU   100      35.438  59.478  57.206  1.00  4.33
ATOM   1562  HG2 GLU   100      35.753  59.478  55.469  1.00  4.33
ATOM   1563  CD  GLU   100      35.920  61.428  56.377  1.00  4.33
ATOM   1564  OE1 GLU   100      35.748  62.051  57.450  1.00  4.33
ATOM   1565  OE2 GLU   100      36.053  62.050  55.297  1.00  4.33
ATOM   1566  C   GLU   100      37.737  58.717  59.099  1.00  4.33
ATOM   1567  O   GLU   100      36.789  58.814  59.861  1.00  4.33
ATOM   1568  N   LEU   101      38.588  57.700  59.243  1.00  4.34
ATOM   1569  H   LEU   101      39.358  57.597  58.589  1.00  4.34
ATOM   1570  CA  LEU   101      38.452  56.714  60.316  1.00  4.34
ATOM   1571  HA  LEU   101      37.450  56.292  60.252  1.00  4.34
ATOM   1572  CB  LEU   101      39.471  55.581  60.079  1.00  4.34
ATOM   1573  HB1 LEU   101      40.474  56.006  60.098  1.00  4.34
ATOM   1574  HB2 LEU   101      39.304  55.181  59.079  1.00  4.34
ATOM   1575  CG  LEU   101      39.426  54.415  61.086  1.00  4.34
ATOM   1576  HG  LEU   101      39.665  54.784  62.083  1.00  4.34
ATOM   1577  CD1 LEU   101      38.061  53.722  61.126  1.00  4.34
ATOM   1578 1HD1 LEU   101      38.105  52.859  61.790  1.00  4.34
ATOM   1579 2HD1 LEU   101      37.310  54.406  61.517  1.00  4.34
ATOM   1580 3HD1 LEU   101      37.774  53.399  60.126  1.00  4.34
ATOM   1581  CD2 LEU   101      40.477  53.373  60.691  1.00  4.34
ATOM   1582 1HD2 LEU   101      40.474  52.551  61.407  1.00  4.34
ATOM   1583 2HD2 LEU   101      40.270  52.987  59.693  1.00  4.34
ATOM   1584 3HD2 LEU   101      41.466  53.832  60.696  1.00  4.34
ATOM   1585  C   LEU   101      38.593  57.352  61.714  1.00  4.34
ATOM   1586  O   LEU   101      37.903  56.953  62.651  1.00  4.34
ATOM   1587  N   ALA   102      39.405  58.402  61.861  1.00  5.13
ATOM   1588  H   ALA   102      40.007  58.668  61.091  1.00  5.13
ATOM   1589  CA  ALA   102      39.386  59.230  63.059  1.00  5.13
ATOM   1590  HA  ALA   102      39.467  58.562  63.916  1.00  5.13
ATOM   1591  CB  ALA   102      40.603  60.165  63.100  1.00  5.13
ATOM   1592  HB1 ALA   102      40.513  60.963  62.369  1.00  5.13
ATOM   1593  HB2 ALA   102      40.677  60.622  64.087  1.00  5.13
ATOM   1594  HB3 ALA   102      41.518  59.606  62.905  1.00  5.13
ATOM   1595  C   ALA   102      38.046  59.978  63.228  1.00  5.13
ATOM   1596  O   ALA   102      37.564  60.050  64.358  1.00  5.13
ATOM   1597  N   VAL   103      37.374  60.441  62.151  1.00  7.30
ATOM   1598  H   VAL   103      37.797  60.346  61.234  1.00  7.30
ATOM   1599  CA  VAL   103      35.970  60.901  62.284  1.00  7.30
ATOM   1600  HA  VAL   103      35.999  61.643  63.062  1.00  7.30
ATOM   1601  CB  VAL   103      35.282  61.587  61.065  1.00  7.30
ATOM   1602  HB  VAL   103      36.047  62.057  60.451  1.00  7.30
ATOM   1603  CG1 VAL   103      34.336  60.776  60.152  1.00  7.30
ATOM   1604 1HG1 VAL   103      34.850  59.979  59.645  1.00  7.30
ATOM   1605 2HG1 VAL   103      33.495  60.373  60.716  1.00  7.30
ATOM   1606 3HG1 VAL   103      33.949  61.421  59.364  1.00  7.30
ATOM   1607  CG2 VAL   103      34.320  62.658  61.602  1.00  7.30
ATOM   1608 1HG2 VAL   103      33.847  63.201  60.793  1.00  7.30
ATOM   1609 2HG2 VAL   103      33.522  62.216  62.196  1.00  7.30
ATOM   1610 3HG2 VAL   103      34.823  63.388  62.216  1.00  7.30
ATOM   1611  C   VAL   103      35.055  59.797  62.815  1.00  7.30
ATOM   1612  O   VAL   103      34.154  60.062  63.625  1.00  7.30
ATOM   1613  N   LEU   104      35.278  58.550  62.438  1.00 10.08
ATOM   1614  H   LEU   104      35.971  58.376  61.721  1.00 10.08
ATOM   1615  CA  LEU   104      34.512  57.442  62.985  1.00 10.08
ATOM   1616  HA  LEU   104      33.455  57.710  62.968  1.00 10.08
ATOM   1617  CB  LEU   104      34.697  56.180  62.110  1.00 10.08
ATOM   1618  HB1 LEU   104      34.598  55.306  62.757  1.00 10.08
ATOM   1619  HB2 LEU   104      35.703  56.162  61.702  1.00 10.08
ATOM   1620  CG  LEU   104      33.685  56.008  60.965  1.00 10.08
ATOM   1621  HG  LEU   104      32.676  56.011  61.380  1.00 10.08
ATOM   1622  CD1 LEU   104      33.776  57.097  59.899  1.00 10.08
ATOM   1623 1HD1 LEU   104      33.081  56.886  59.087  1.00 10.08
ATOM   1624 2HD1 LEU   104      33.503  58.052  60.340  1.00 10.08
ATOM   1625 3HD1 LEU   104      34.788  57.147  59.500  1.00 10.08
ATOM   1626  CD2 LEU   104      33.914  54.660  60.274  1.00 10.08
ATOM   1627 1HD2 LEU   104      33.163  54.513  59.497  1.00 10.08
ATOM   1628 2HD2 LEU   104      34.909  54.635  59.828  1.00 10.08
ATOM   1629 3HD2 LEU   104      33.826  53.856  61.004  1.00 10.08
ATOM   1630  C   LEU   104      34.833  57.118  64.457  1.00 10.08
ATOM   1631  O   LEU   104      33.989  56.528  65.123  1.00 10.08
ATOM   1632  N   VAL   105      36.021  57.473  64.971  1.00 11.53
ATOM   1633  H   VAL   105      36.690  57.901  64.344  1.00 11.53
ATOM   1634  CA  VAL   105      36.517  56.887  66.242  1.00 11.53
ATOM   1635  HA  VAL   105      35.796  56.157  66.609  1.00 11.53
ATOM   1636  CB  VAL   105      37.822  56.098  65.968  1.00 11.53
ATOM   1637  HB  VAL   105      38.515  56.745  65.428  1.00 11.53
ATOM   1638  CG1 VAL   105      38.539  55.589  67.228  1.00 11.53
ATOM   1639 1HG1 VAL   105      39.394  54.973  66.950  1.00 11.53
ATOM   1640 2HG1 VAL   105      38.907  56.427  67.819  1.00 11.53
ATOM   1641 3HG1 VAL   105      37.852  54.998  67.834  1.00 11.53
ATOM   1642  CG2 VAL   105      37.537  54.852  65.109  1.00 11.53
ATOM   1643 1HG2 VAL   105      37.035  55.130  64.184  1.00 11.53
ATOM   1644 2HG2 VAL   105      38.472  54.355  64.852  1.00 11.53
ATOM   1645 3HG2 VAL   105      36.898  54.158  65.656  1.00 11.53
ATOM   1646  C   VAL   105      36.658  57.888  67.392  1.00 11.53
ATOM   1647  O   VAL   105      36.625  57.531  68.566  1.00 11.53
ATOM   1648  N   SER   106      36.745  59.172  67.077  1.00  9.90
ATOM   1649  H   SER   106      36.870  59.401  66.096  1.00  9.90
ATOM   1650  CA  SER   106      36.597  60.281  68.028  1.00  9.90
ATOM   1651  HA  SER   106      35.883  60.005  68.806  1.00  9.90
ATOM   1652  CB  SER   106      37.951  60.593  68.698  1.00  9.90
ATOM   1653  HB1 SER   106      37.817  61.402  69.416  1.00  9.90
ATOM   1654  HB2 SER   106      38.660  60.914  67.933  1.00  9.90
ATOM   1655  OG  SER   106      38.465  59.463  69.368  1.00  9.90
ATOM   1656  HG  SER   106      37.846  58.724  69.240  1.00  9.90
ATOM   1657  C   SER   106      36.062  61.526  67.325  1.00  9.90
ATOM   1658  O   SER   106      36.246  62.641  67.804  1.00  9.90
ATOM   1659  N   GLY   107      35.442  61.365  66.153  1.00  8.01
ATOM   1660  H   GLY   107      35.277  60.430  65.807  1.00  8.01
ATOM   1661  CA  GLY   107      34.793  62.457  65.431  1.00  8.01
ATOM   1662  HA1 GLY   107      34.084  62.923  66.118  1.00  8.01
ATOM   1663  HA2 GLY   107      34.217  62.085  64.606  1.00  8.01
ATOM   1664  C   GLY   107      35.666  63.580  64.900  1.00  8.01
ATOM   1665  O   GLY   107      35.154  64.550  64.362  1.00  8.01
ATOM   1666  N   GLN   108      36.982  63.439  64.986  1.00  6.35
ATOM   1667  H   GLN   108      37.319  62.604  65.436  1.00  6.35
ATOM   1668  CA  GLN   108      37.923  64.538  64.790  1.00  6.35
ATOM   1669  HA  GLN   108      37.535  65.394  65.344  1.00  6.35
ATOM   1670  CB  GLN   108      39.262  64.109  65.422  1.00  6.35
ATOM   1671  HB1 GLN   108      39.859  63.581  64.676  1.00  6.35
ATOM   1672  HB2 GLN   108      39.086  63.416  66.248  1.00  6.35
ATOM   1673  CG  GLN   108      40.050  65.303  65.992  1.00  6.35
ATOM   1674  HG1 GLN   108      39.939  65.322  67.076  1.00  6.35
ATOM   1675  HG2 GLN   108      39.650  66.239  65.601  1.00  6.35
ATOM   1676  CD  GLN   108      41.528  65.237  65.644  1.00  6.35
ATOM   1677  OE1 GLN   108      42.364  64.794  66.419  1.00  6.35
ATOM   1678  NE2 GLN   108      41.884  65.689  64.463  1.00  6.35
ATOM   1679 1HE2 GLN   108      41.181  66.046  63.834  1.00  6.35
ATOM   1680 2HE2 GLN   108      42.883  65.840  64.284  1.00  6.35
ATOM   1681  C   GLN   108      38.111  65.002  63.323  1.00  6.35
ATOM   1682  O   GLN   108      39.084  65.689  63.019  1.00  6.35
ATOM   1683  N   LYS   109      37.227  64.583  62.405  1.00  5.38
ATOM   1684  H   LYS   109      36.413  64.111  62.776  1.00  5.38
ATOM   1685  CA  LYS   109      37.315  64.820  60.954  1.00  5.38
ATOM   1686  HA  LYS   109      37.675  65.840  60.809  1.00  5.38
ATOM   1687  CB  LYS   109      38.381  63.884  60.370  1.00  5.38
ATOM   1688  HB1 LYS   109      38.235  62.904  60.821  1.00  5.38
ATOM   1689  HB2 LYS   109      39.353  64.253  60.692  1.00  5.38
ATOM   1690  CG  LYS   109      38.384  63.702  58.846  1.00  5.38
ATOM   1691  HG1 LYS   109      37.441  63.236  58.607  1.00  5.38
ATOM   1692  HG2 LYS   109      39.157  62.993  58.577  1.00  5.38
ATOM   1693  CD  LYS   109      38.608  64.940  57.964  1.00  5.38
ATOM   1694  HD1 LYS   109      39.674  65.177  57.958  1.00  5.38
ATOM   1695  HD2 LYS   109      38.074  65.807  58.348  1.00  5.38
ATOM   1696  CE  LYS   109      38.149  64.639  56.525  1.00  5.38
ATOM   1697  HE1 LYS   109      38.677  63.747  56.172  1.00  5.38
ATOM   1698  HE2 LYS   109      38.417  65.475  55.874  1.00  5.38
ATOM   1699  NZ  LYS   109      36.688  64.388  56.451  1.00  5.38
ATOM   1700  HZ1 LYS   109      36.118  65.166  56.741  1.00  5.38
ATOM   1701  HZ2 LYS   109      36.404  63.981  55.560  1.00  5.38
ATOM   1702  HZ3 LYS   109      36.429  63.604  57.056  1.00  5.38
ATOM   1703  C   LYS   109      35.961  64.781  60.233  1.00  5.38
ATOM   1704  O   LYS   109      34.897  64.571  60.815  1.00  5.38
