# Supplementary material for: Selecting Near-Native Protein Structures from Predicted Decoy Sets Using Ordered Graphlet Degree Similarity
Source: Genes (Basel). 2019 Feb 11;10(2):132. doi: 10.3390/genes10020132 (PMC6410076; doi:10.3390/genes10020132)
Supplement: Supplementary file 1 [file genes-10-00132-s001.zip › CodeData/data/CASP11/T0759/model216.pdb]

ATOM      1  N   MET     1      37.617  17.528  46.259  1.00  9.83
ATOM      2  CA  MET     1      36.391  18.359  46.161  1.00  9.83
ATOM      3  CB  MET     1      36.738  19.825  45.846  1.00  9.83
ATOM      4  CG  MET     1      35.604  20.813  46.178  1.00  9.83
ATOM      5  SD  MET     1      35.326  21.060  47.956  1.00  9.83
ATOM      6  CE  MET     1      33.730  21.903  47.756  1.00  9.83
ATOM      7  C   MET     1      35.518  17.820  45.120  1.00  9.83
ATOM      8  O   MET     1      35.479  16.615  44.870  1.00  9.83
ATOM      9  N   GLY     2      34.788  18.717  44.469  1.00  8.16
ATOM     10  CA  GLY     2      33.955  18.231  43.453  1.00  8.16
ATOM     11  C   GLY     2      33.343  19.397  42.793  1.00  8.16
ATOM     12  O   GLY     2      33.233  20.486  43.354  1.00  8.16
ATOM     13  N   HIS     3      32.940  19.159  41.549  1.00  6.71
ATOM     14  CA  HIS     3      33.180  17.857  41.049  1.00  6.71
ATOM     15  ND1 HIS     3      30.597  16.241  41.426  1.00  6.71
ATOM     16  CG  HIS     3      30.915  17.322  40.633  1.00  6.71
ATOM     17  CB  HIS     3      32.227  17.461  39.935  1.00  6.71
ATOM     18  NE2 HIS     3      28.919  17.685  41.619  1.00  6.71
ATOM     19  CD2 HIS     3      29.876  18.191  40.758  1.00  6.71
ATOM     20  CE1 HIS     3      29.396  16.513  41.993  1.00  6.71
ATOM     21  C   HIS     3      34.604  17.795  40.670  1.00  6.71
ATOM     22  O   HIS     3      35.369  18.701  41.001  1.00  6.71
ATOM     23  N   HIS     4      35.006  16.684  40.070  1.00  6.52
ATOM     24  CA  HIS     4      36.380  16.546  39.755  1.00  6.52
ATOM     25  ND1 HIS     4      38.954  14.255  39.334  1.00  6.52
ATOM     26  CG  HIS     4      38.083  15.056  38.632  1.00  6.52
ATOM     27  CB  HIS     4      36.648  15.250  38.991  1.00  6.52
ATOM     28  NE2 HIS     4      40.110  15.141  37.652  1.00  6.52
ATOM     29  CD2 HIS     4      38.802  15.590  37.610  1.00  6.52
ATOM     30  CE1 HIS     4      40.152  14.342  38.704  1.00  6.52
ATOM     31  C   HIS     4      36.689  17.687  38.859  1.00  6.52
ATOM     32  O   HIS     4      37.787  18.233  38.855  1.00  6.52
ATOM     33  N   HIS     5      35.674  18.070  38.086  1.00  6.07
ATOM     34  CA  HIS     5      35.706  19.158  37.180  1.00  6.07
ATOM     35  ND1 HIS     5      33.964  17.182  35.141  1.00  6.07
ATOM     36  CG  HIS     5      33.693  17.968  36.237  1.00  6.07
ATOM     37  CB  HIS     5      34.329  19.305  36.518  1.00  6.07
ATOM     38  NE2 HIS     5      32.487  16.062  36.369  1.00  6.07
ATOM     39  CD2 HIS     5      32.788  17.270  36.977  1.00  6.07
ATOM     40  CE1 HIS     5      33.217  16.054  35.271  1.00  6.07
ATOM     41  C   HIS     5      35.936  20.400  37.985  1.00  6.07
ATOM     42  O   HIS     5      36.727  21.276  37.634  1.00  6.07
ATOM     43  N   HIS     6      35.215  20.493  39.111  1.00  5.45
ATOM     44  CA  HIS     6      35.286  21.604  40.006  1.00  5.45
ATOM     45  ND1 HIS     6      31.625  21.724  41.137  1.00  5.45
ATOM     46  CG  HIS     6      32.803  21.780  40.430  1.00  5.45
ATOM     47  CB  HIS     6      34.163  21.650  41.053  1.00  5.45
ATOM     48  NE2 HIS     6      31.070  21.948  38.996  1.00  5.45
ATOM     49  CD2 HIS     6      32.447  21.919  39.122  1.00  5.45
ATOM     50  CE1 HIS     6      30.619  21.827  40.232  1.00  5.45
ATOM     51  C   HIS     6      36.601  21.607  40.678  1.00  5.45
ATOM     52  O   HIS     6      37.022  22.611  41.248  1.00  5.45
ATOM     53  N   HIS     7      37.281  20.459  40.696  1.00  5.69
ATOM     54  CA  HIS     7      38.519  20.568  41.371  1.00  5.69
ATOM     55  ND1 HIS     7      41.138  19.562  43.129  1.00  5.69
ATOM     56  CG  HIS     7      39.800  19.753  43.374  1.00  5.69
ATOM     57  CB  HIS     7      38.706  19.447  42.401  1.00  5.69
ATOM     58  NE2 HIS     7      40.977  20.366  45.195  1.00  5.69
ATOM     59  CD2 HIS     7      39.716  20.248  44.640  1.00  5.69
ATOM     60  CE1 HIS     7      41.800  19.943  44.251  1.00  5.69
ATOM     61  C   HIS     7      39.638  20.486  40.385  1.00  5.69
ATOM     62  O   HIS     7      40.225  21.489  39.980  1.00  5.69
ATOM     63  N   HIS     8      39.926  19.263  39.927  1.00  5.50
ATOM     64  CA  HIS     8      41.127  19.073  39.192  1.00  5.50
ATOM     65  ND1 HIS     8      42.777  16.676  41.165  1.00  5.50
ATOM     66  CG  HIS     8      41.617  16.928  40.476  1.00  5.50
ATOM     67  CB  HIS     8      41.551  17.600  39.145  1.00  5.50
ATOM     68  NE2 HIS     8      41.114  15.866  42.398  1.00  5.50
ATOM     69  CD2 HIS     8      40.609  16.430  41.242  1.00  5.50
ATOM     70  CE1 HIS     8      42.420  16.036  42.308  1.00  5.50
ATOM     71  C   HIS     8      41.030  19.429  37.782  1.00  5.50
ATOM     72  O   HIS     8      40.647  18.625  36.935  1.00  5.50
ATOM     73  N   SER     9      41.455  20.657  37.510  1.00  4.70
ATOM     74  CA  SER     9      41.644  21.019  36.163  1.00  4.70
ATOM     75  CB  SER     9      41.910  22.508  35.980  1.00  4.70
ATOM     76  OG  SER     9      42.088  22.834  34.616  1.00  4.70
ATOM     77  C   SER     9      42.992  20.489  35.930  1.00  4.70
ATOM     78  O   SER     9      43.808  20.440  36.849  1.00  4.70
ATOM     79  N   HIS    10      43.260  20.013  34.720  1.00  4.06
ATOM     80  CA  HIS    10      44.622  19.691  34.518  1.00  4.06
ATOM     81  ND1 HIS    10      44.827  17.163  36.883  1.00  4.06
ATOM     82  CG  HIS    10      44.223  17.442  35.676  1.00  4.06
ATOM     83  CB  HIS    10      44.873  18.173  34.537  1.00  4.06
ATOM     84  NE2 HIS    10      42.783  16.288  36.977  1.00  4.06
ATOM     85  CD2 HIS    10      42.977  16.904  35.752  1.00  4.06
ATOM     86  CE1 HIS    10      43.922  16.471  37.620  1.00  4.06
ATOM     87  C   HIS    10      44.846  20.087  33.114  1.00  4.06
ATOM     88  O   HIS    10      45.289  19.282  32.299  1.00  4.06
ATOM     89  N   MET    11      44.642  21.368  32.795  1.00  3.29
ATOM     90  CA  MET    11      44.556  21.580  31.389  1.00  3.29
ATOM     91  CB  MET    11      43.613  22.736  31.021  1.00  3.29
ATOM     92  CG  MET    11      42.267  22.659  31.721  1.00  3.29
ATOM     93  SD  MET    11      41.315  21.174  31.337  1.00  3.29
ATOM     94  CE  MET    11      40.563  21.182  32.984  1.00  3.29
ATOM     95  C   MET    11      45.845  21.987  30.802  1.00  3.29
ATOM     96  O   MET    11      46.172  23.169  30.742  1.00  3.29
ATOM     97  N   VAL    12      46.592  21.009  30.289  1.00  2.36
ATOM     98  CA  VAL    12      47.743  21.397  29.567  1.00  2.36
ATOM     99  CB  VAL    12      48.984  21.485  30.399  1.00  2.36
ATOM    100  CG1 VAL    12      48.725  22.512  31.511  1.00  2.36
ATOM    101  CG2 VAL    12      49.361  20.086  30.906  1.00  2.36
ATOM    102  C   VAL    12      47.936  20.336  28.560  1.00  2.36
ATOM    103  O   VAL    12      47.550  19.182  28.735  1.00  2.36
ATOM    104  N   VAL    13      48.538  20.722  27.445  1.00  2.30
ATOM    105  CA  VAL    13      48.818  19.792  26.419  1.00  2.30
ATOM    106  CB  VAL    13      48.521  20.389  25.094  1.00  2.30
ATOM    107  CG1 VAL    13      46.999  20.556  24.950  1.00  2.30
ATOM    108  CG2 VAL    13      49.254  21.742  25.095  1.00  2.30
ATOM    109  C   VAL    13      50.285  19.612  26.522  1.00  2.30
ATOM    110  O   VAL    13      51.026  20.549  26.797  1.00  2.30
ATOM    111  N   ILE    14      50.762  18.386  26.338  1.00  2.59
ATOM    112  CA  ILE    14      52.161  18.224  26.487  1.00  2.59
ATOM    113  CB  ILE    14      52.531  17.305  27.608  1.00  2.59
ATOM    114  CG1 ILE    14      54.058  17.142  27.655  1.00  2.59
ATOM    115  CG2 ILE    14      51.715  16.011  27.476  1.00  2.59
ATOM    116  CD1 ILE    14      54.545  16.220  28.768  1.00  2.59
ATOM    117  C   ILE    14      52.676  17.657  25.226  1.00  2.59
ATOM    118  O   ILE    14      51.938  17.051  24.453  1.00  2.59
ATOM    119  N   HIS    15      53.954  17.932  24.938  1.00  2.77
ATOM    120  CA  HIS    15      54.477  17.311  23.775  1.00  2.77
ATOM    121  ND1 HIS    15      55.937  20.563  23.156  1.00  2.77
ATOM    122  CG  HIS    15      55.385  19.425  22.621  1.00  2.77
ATOM    123  CB  HIS    15      55.669  18.042  23.128  1.00  2.77
ATOM    124  NE2 HIS    15      54.653  21.213  21.462  1.00  2.77
ATOM    125  CD2 HIS    15      54.602  19.836  21.589  1.00  2.77
ATOM    126  CE1 HIS    15      55.468  21.606  22.423  1.00  2.77
ATOM    127  C   HIS    15      55.025  16.026  24.291  1.00  2.77
ATOM    128  O   HIS    15      55.689  15.990  25.326  1.00  2.77
ATOM    129  N   PRO    16      54.700  14.930  23.701  1.00  3.54
ATOM    130  CA  PRO    16      55.374  13.769  24.174  1.00  3.54
ATOM    131  CD  PRO    16      53.329  14.649  23.308  1.00  3.54
ATOM    132  CB  PRO    16      54.566  12.583  23.659  1.00  3.54
ATOM    133  CG  PRO    16      53.134  13.144  23.565  1.00  3.54
ATOM    134  C   PRO    16      56.773  13.858  23.652  1.00  3.54
ATOM    135  O   PRO    16      57.691  13.323  24.272  1.00  3.54
ATOM    136  N   ASP    17      56.944  14.511  22.485  1.00  3.75
ATOM    137  CA  ASP    17      58.238  14.587  21.881  1.00  3.75
ATOM    138  CB  ASP    17      58.107  15.141  20.445  1.00  3.75
ATOM    139  CG  ASP    17      59.323  14.779  19.621  1.00  3.75
ATOM    140  OD1 ASP    17      60.296  14.215  20.187  1.00  3.75
ATOM    141  OD2 ASP    17      59.286  15.053  18.392  1.00  3.75
ATOM    142  C   ASP    17      59.144  15.404  22.775  1.00  3.75
ATOM    143  O   ASP    17      60.066  14.817  23.338  1.00  3.75
ATOM    144  N   PRO    18      58.980  16.703  22.991  1.00  3.57
ATOM    145  CA  PRO    18      59.767  17.257  24.058  1.00  3.57
ATOM    146  CD  PRO    18      58.899  17.648  21.883  1.00  3.57
ATOM    147  CB  PRO    18      60.037  18.720  23.722  1.00  3.57
ATOM    148  CG  PRO    18      59.903  18.769  22.196  1.00  3.57
ATOM    149  C   PRO    18      58.811  17.128  25.175  1.00  3.57
ATOM    150  O   PRO    18      57.659  17.465  24.927  1.00  3.57
ATOM    151  N   GLY    19      59.221  16.737  26.393  1.00  3.30
ATOM    152  CA  GLY    19      58.223  16.619  27.411  1.00  3.30
ATOM    153  C   GLY    19      58.033  17.995  27.947  1.00  3.30
ATOM    154  O   GLY    19      58.365  18.306  29.090  1.00  3.30
ATOM    155  N   ARG    20      57.432  18.859  27.119  1.00  2.97
ATOM    156  CA  ARG    20      57.250  20.217  27.490  1.00  2.97
ATOM    157  CB  ARG    20      57.660  21.193  26.377  1.00  2.97
ATOM    158  CG  ARG    20      59.172  21.346  26.228  1.00  2.97
ATOM    159  CD  ARG    20      59.583  22.146  24.992  1.00  2.97
ATOM    160  NE  ARG    20      60.979  22.602  25.227  1.00  2.97
ATOM    161  CZ  ARG    20      61.225  23.931  25.411  1.00  2.97
ATOM    162  NH1 ARG    20      60.236  24.844  25.178  1.00  2.97
ATOM    163  NH2 ARG    20      62.455  24.353  25.827  1.00  2.97
ATOM    164  C   ARG    20      55.795  20.393  27.718  1.00  2.97
ATOM    165  O   ARG    20      54.968  19.901  26.951  1.00  2.97
ATOM    166  N   GLU    21      55.444  21.079  28.818  1.00  2.71
ATOM    167  CA  GLU    21      54.061  21.303  29.065  1.00  2.71
ATOM    168  CB  GLU    21      53.718  21.439  30.560  1.00  2.71
ATOM    169  CG  GLU    21      54.569  22.459  31.306  1.00  2.71
ATOM    170  CD  GLU    21      54.096  22.465  32.753  1.00  2.71
ATOM    171  OE1 GLU    21      53.131  21.715  33.059  1.00  2.71
ATOM    172  OE2 GLU    21      54.681  23.225  33.569  1.00  2.71
ATOM    173  C   GLU    21      53.687  22.542  28.321  1.00  2.71
ATOM    174  O   GLU    21      54.455  23.501  28.258  1.00  2.71
ATOM    175  N   LEU    22      52.496  22.524  27.696  1.00  2.31
ATOM    176  CA  LEU    22      52.041  23.608  26.871  1.00  2.31
ATOM    177  CB  LEU    22      51.803  23.178  25.415  1.00  2.31
ATOM    178  CG  LEU    22      52.995  22.512  24.709  1.00  2.31
ATOM    179  CD1 LEU    22      52.612  22.141  23.268  1.00  2.31
ATOM    180  CD2 LEU    22      54.268  23.368  24.792  1.00  2.31
ATOM    181  C   LEU    22      50.700  24.078  27.376  1.00  2.31
ATOM    182  O   LEU    22      50.047  23.407  28.175  1.00  2.31
ATOM    183  N   SER    23      50.286  25.299  26.968  1.00  2.04
ATOM    184  CA  SER    23      48.963  25.777  27.278  1.00  2.04
ATOM    185  CB  SER    23      48.854  27.304  27.413  1.00  2.04
ATOM    186  OG  SER    23      49.522  27.736  28.590  1.00  2.04
ATOM    187  C   SER    23      48.081  25.342  26.151  1.00  2.04
ATOM    188  O   SER    23      48.553  24.864  25.114  1.00  2.04
ATOM    189  N   PRO    24      46.802  25.473  26.317  1.00  1.75
ATOM    190  CA  PRO    24      45.908  25.019  25.297  1.00  1.75
ATOM    191  CD  PRO    24      46.183  25.510  27.632  1.00  1.75
ATOM    192  CB  PRO    24      44.511  25.223  25.872  1.00  1.75
ATOM    193  CG  PRO    24      44.728  25.064  27.393  1.00  1.75
ATOM    194  C   PRO    24      46.162  25.647  23.972  1.00  1.75
ATOM    195  O   PRO    24      46.191  24.914  22.988  1.00  1.75
ATOM    196  N   GLU    25      46.400  26.969  23.935  1.00  1.86
ATOM    197  CA  GLU    25      46.575  27.699  22.712  1.00  1.86
ATOM    198  CB  GLU    25      46.689  29.173  22.957  1.00  1.86
ATOM    199  CG  GLU    25      45.576  29.663  23.867  1.00  1.86
ATOM    200  CD  GLU    25      46.118  29.472  25.274  1.00  1.86
ATOM    201  OE1 GLU    25      47.141  30.128  25.591  1.00  1.86
ATOM    202  OE2 GLU    25      45.513  28.687  26.053  1.00  1.86
ATOM    203  C   GLU    25      47.846  27.269  22.057  1.00  1.86
ATOM    204  O   GLU    25      47.947  27.200  20.831  1.00  1.86
ATOM    205  N   GLU    26      48.870  27.017  22.886  1.00  2.04
ATOM    206  CA  GLU    26      50.156  26.624  22.412  1.00  2.04
ATOM    207  CB  GLU    26      51.208  26.492  23.523  1.00  2.04
ATOM    208  CG  GLU    26      51.636  27.830  24.123  1.00  2.04
ATOM    209  CD  GLU    26      52.731  27.534  25.139  1.00  2.04
ATOM    210  OE1 GLU    26      52.546  26.587  25.949  1.00  2.04
ATOM    211  OE2 GLU    26      53.771  28.245  25.111  1.00  2.04
ATOM    212  C   GLU    26      50.054  25.279  21.745  1.00  2.04
ATOM    213  O   GLU    26      50.727  25.042  20.748  1.00  2.04
ATOM    214  N   ALA    27      49.244  24.351  22.298  1.00  1.95
ATOM    215  CA  ALA    27      49.037  23.026  21.760  1.00  1.95
ATOM    216  CB  ALA    27      47.988  22.210  22.513  1.00  1.95
ATOM    217  C   ALA    27      48.401  23.171  20.420  1.00  1.95
ATOM    218  O   ALA    27      48.691  22.407  19.504  1.00  1.95
ATOM    219  N   HIS    28      47.465  24.131  20.288  1.00  2.12
ATOM    220  CA  HIS    28      46.773  24.265  19.037  1.00  2.12
ATOM    221  ND1 HIS    28      44.865  25.950  20.995  1.00  2.12
ATOM    222  CG  HIS    28      45.027  26.208  19.665  1.00  2.12
ATOM    223  CB  HIS    28      46.045  25.603  18.762  1.00  2.12
ATOM    224  NE2 HIS    28      43.471  27.599  20.511  1.00  2.12
ATOM    225  CD2 HIS    28      44.164  27.217  19.381  1.00  2.12
ATOM    226  CE1 HIS    28      43.933  26.806  21.455  1.00  2.12
ATOM    227  C   HIS    28      47.768  24.575  18.003  1.00  2.12
ATOM    228  O   HIS    28      47.726  24.031  16.904  1.00  2.12
ATOM    229  N   ARG    29      48.633  25.545  18.337  1.00  2.53
ATOM    230  CA  ARG    29      49.526  26.065  17.359  1.00  2.53
ATOM    231  CB  ARG    29      50.346  27.262  17.873  1.00  2.53
ATOM    232  CG  ARG    29      49.490  28.519  18.067  1.00  2.53
ATOM    233  CD  ARG    29      50.292  29.787  18.372  1.00  2.53
ATOM    234  NE  ARG    29      49.328  30.927  18.414  1.00  2.53
ATOM    235  CZ  ARG    29      48.717  31.278  19.582  1.00  2.53
ATOM    236  NH1 ARG    29      49.013  30.607  20.733  1.00  2.53
ATOM    237  NH2 ARG    29      47.813  32.302  19.602  1.00  2.53
ATOM    238  C   ARG    29      50.461  24.980  16.903  1.00  2.53
ATOM    239  O   ARG    29      50.731  24.846  15.711  1.00  2.53
ATOM    240  N   ALA    30      50.972  24.169  17.847  1.00  2.62
ATOM    241  CA  ALA    30      51.889  23.097  17.547  1.00  2.62
ATOM    242  CB  ALA    30      52.394  22.388  18.815  1.00  2.62
ATOM    243  C   ALA    30      51.208  22.068  16.692  1.00  2.62
ATOM    244  O   ALA    30      51.824  21.467  15.806  1.00  2.62
ATOM    245  N   GLY    31      49.908  21.832  16.963  1.00  2.73
ATOM    246  CA  GLY    31      49.163  20.844  16.243  1.00  2.73
ATOM    247  C   GLY    31      48.896  19.680  17.141  1.00  2.73
ATOM    248  O   GLY    31      48.297  18.695  16.714  1.00  2.73
ATOM    249  N   LEU    32      49.315  19.763  18.417  1.00  2.40
ATOM    250  CA  LEU    32      49.108  18.659  19.310  1.00  2.40
ATOM    251  CB  LEU    32      49.706  18.887  20.704  1.00  2.40
ATOM    252  CG  LEU    32      51.236  19.024  20.707  1.00  2.40
ATOM    253  CD1 LEU    32      51.753  19.161  22.146  1.00  2.40
ATOM    254  CD2 LEU    32      51.912  17.887  19.921  1.00  2.40
ATOM    255  C   LEU    32      47.647  18.408  19.494  1.00  2.40
ATOM    256  O   LEU    32      47.197  17.268  19.408  1.00  2.40
ATOM    257  N   ILE    33      46.843  19.456  19.743  1.00  2.37
ATOM    258  CA  ILE    33      45.445  19.190  19.902  1.00  2.37
ATOM    259  CB  ILE    33      44.881  19.495  21.259  1.00  2.37
ATOM    260  CG1 ILE    33      44.991  20.970  21.615  1.00  2.37
ATOM    261  CG2 ILE    33      45.604  18.598  22.272  1.00  2.37
ATOM    262  CD1 ILE    33      44.058  21.346  22.764  1.00  2.37
ATOM    263  C   ILE    33      44.733  19.987  18.870  1.00  2.37
ATOM    264  O   ILE    33      45.330  20.840  18.218  1.00  2.37
ATOM    265  N   ASP    34      43.456  19.642  18.625  1.00  2.61
ATOM    266  CA  ASP    34      42.692  20.310  17.613  1.00  2.61
ATOM    267  CB  ASP    34      41.745  19.368  16.856  1.00  2.61
ATOM    268  CG  ASP    34      42.624  18.403  16.073  1.00  2.61
ATOM    269  OD1 ASP    34      43.607  18.886  15.451  1.00  2.61
ATOM    270  OD2 ASP    34      42.333  17.177  16.085  1.00  2.61
ATOM    271  C   ASP    34      41.884  21.423  18.194  1.00  2.61
ATOM    272  O   ASP    34      41.804  21.598  19.408  1.00  2.61
ATOM    273  N   TRP    35      41.192  22.157  17.304  1.00  2.55
ATOM    274  CA  TRP    35      40.484  23.363  17.625  1.00  2.55
ATOM    275  CB  TRP    35      39.875  23.993  16.359  1.00  2.55
ATOM    276  CG  TRP    35      40.980  24.412  15.417  1.00  2.55
ATOM    277  CD2 TRP    35      41.796  25.568  15.646  1.00  2.55
ATOM    278  CD1 TRP    35      41.480  23.798  14.306  1.00  2.55
ATOM    279  NE1 TRP    35      42.566  24.497  13.832  1.00  2.55
ATOM    280  CE2 TRP    35      42.772  25.589  14.648  1.00  2.55
ATOM    281  CE3 TRP    35      41.740  26.528  16.612  1.00  2.55
ATOM    282  CZ2 TRP    35      43.714  26.575  14.609  1.00  2.55
ATOM    283  CZ3 TRP    35      42.690  27.521  16.570  1.00  2.55
ATOM    284  CH2 TRP    35      43.658  27.543  15.588  1.00  2.55
ATOM    285  C   TRP    35      39.432  23.114  18.659  1.00  2.55
ATOM    286  O   TRP    35      39.362  23.827  19.661  1.00  2.55
ATOM    287  N   ASN    36      38.604  22.079  18.462  1.00  2.80
ATOM    288  CA  ASN    36      37.553  21.782  19.390  1.00  2.80
ATOM    289  CB  ASN    36      36.645  20.639  18.923  1.00  2.80
ATOM    290  CG  ASN    36      35.787  21.186  17.796  1.00  2.80
ATOM    291  OD1 ASN    36      34.564  21.048  17.813  1.00  2.80
ATOM    292  ND2 ASN    36      36.439  21.830  16.792  1.00  2.80
ATOM    293  C   ASN    36      38.126  21.361  20.693  1.00  2.80
ATOM    294  O   ASN    36      37.603  21.709  21.752  1.00  2.80
ATOM    295  N   MET    37      39.210  20.571  20.641  1.00  2.46
ATOM    296  CA  MET    37      39.799  20.071  21.842  1.00  2.46
ATOM    297  CB  MET    37      41.013  19.148  21.619  1.00  2.46
ATOM    298  CG  MET    37      40.711  17.787  20.981  1.00  2.46
ATOM    299  SD  MET    37      40.523  17.769  19.172  1.00  2.46
ATOM    300  CE  MET    37      38.772  18.242  19.111  1.00  2.46
ATOM    301  C   MET    37      40.312  21.237  22.623  1.00  2.46
ATOM    302  O   MET    37      40.209  21.222  23.847  1.00  2.46
ATOM    303  N   PHE    38      40.885  22.257  21.942  1.00  1.99
ATOM    304  CA  PHE    38      41.503  23.386  22.605  1.00  1.99
ATOM    305  CB  PHE    38      41.852  24.617  21.746  1.00  1.99
ATOM    306  CG  PHE    38      42.595  24.261  20.539  1.00  1.99
ATOM    307  CD1 PHE    38      43.537  23.309  20.640  1.00  1.99
ATOM    308  CD2 PHE    38      42.359  24.848  19.324  1.00  1.99
ATOM    309  CE1 PHE    38      44.245  22.930  19.548  1.00  1.99
ATOM    310  CE2 PHE    38      43.092  24.471  18.222  1.00  1.99
ATOM    311  CZ  PHE    38      44.035  23.494  18.323  1.00  1.99
ATOM    312  C   PHE    38      40.453  24.081  23.355  1.00  1.99
ATOM    313  O   PHE    38      40.679  24.507  24.482  1.00  1.99
ATOM    314  N   VAL    39      39.300  24.282  22.699  1.00  2.23
ATOM    315  CA  VAL    39      38.282  25.073  23.303  1.00  2.23
ATOM    316  CB  VAL    39      37.121  25.356  22.395  1.00  2.23
ATOM    317  CG1 VAL    39      36.300  24.086  22.169  1.00  2.23
ATOM    318  CG2 VAL    39      36.310  26.495  23.013  1.00  2.23
ATOM    319  C   VAL    39      37.802  24.410  24.552  1.00  2.23
ATOM    320  O   VAL    39      37.540  25.080  25.552  1.00  2.23
ATOM    321  N   LYS    40      37.666  23.070  24.517  1.00  2.56
ATOM    322  CA  LYS    40      37.163  22.343  25.650  1.00  2.56
ATOM    323  CB  LYS    40      37.060  20.832  25.386  1.00  2.56
ATOM    324  CG  LYS    40      36.077  20.448  24.280  1.00  2.56
ATOM    325  CD  LYS    40      36.191  18.980  23.863  1.00  2.56
ATOM    326  CE  LYS    40      35.165  18.556  22.812  1.00  2.56
ATOM    327  NZ  LYS    40      35.283  17.104  22.550  1.00  2.56
ATOM    328  C   LYS    40      38.092  22.489  26.810  1.00  2.56
ATOM    329  O   LYS    40      37.654  22.685  27.944  1.00  2.56
ATOM    330  N   LEU    41      39.409  22.381  26.545  1.00  2.19
ATOM    331  CA  LEU    41      40.380  22.437  27.600  1.00  2.19
ATOM    332  CB  LEU    41      41.811  22.169  27.105  1.00  2.19
ATOM    333  CG  LEU    41      41.982  20.760  26.503  1.00  2.19
ATOM    334  CD1 LEU    41      43.433  20.508  26.065  1.00  2.19
ATOM    335  CD2 LEU    41      41.438  19.672  27.443  1.00  2.19
ATOM    336  C   LEU    41      40.350  23.793  28.232  1.00  2.19
ATOM    337  O   LEU    41      40.439  23.913  29.453  1.00  2.19
ATOM    338  N   ARG    42      40.228  24.863  27.422  1.00  2.20
ATOM    339  CA  ARG    42      40.238  26.163  28.028  1.00  2.20
ATOM    340  CB  ARG    42      40.254  27.363  27.080  1.00  2.20
ATOM    341  CG  ARG    42      41.647  27.671  26.549  1.00  2.20
ATOM    342  CD  ARG    42      41.996  27.038  25.210  1.00  2.20
ATOM    343  NE  ARG    42      42.402  28.202  24.385  1.00  2.20
ATOM    344  CZ  ARG    42      41.976  28.385  23.108  1.00  2.20
ATOM    345  NH1 ARG    42      41.248  27.416  22.491  1.00  2.20
ATOM    346  NH2 ARG    42      42.349  29.511  22.437  1.00  2.20
ATOM    347  C   ARG    42      39.062  26.348  28.936  1.00  2.20
ATOM    348  O   ARG    42      39.211  26.939  30.005  1.00  2.20
ATOM    349  N   SER    43      37.866  25.863  28.533  1.00  2.76
ATOM    350  CA  SER    43      36.670  26.046  29.312  1.00  2.76
ATOM    351  CB  SER    43      35.426  25.426  28.657  1.00  2.76
ATOM    352  OG  SER    43      35.127  26.089  27.438  1.00  2.76
ATOM    353  C   SER    43      36.839  25.371  30.632  1.00  2.76
ATOM    354  O   SER    43      36.474  25.901  31.681  1.00  2.76
ATOM    355  N   GLN    44      37.409  24.161  30.603  1.00  3.03
ATOM    356  CA  GLN    44      37.662  23.418  31.793  1.00  3.03
ATOM    357  CB  GLN    44      38.183  22.008  31.483  1.00  3.03
ATOM    358  CG  GLN    44      37.177  21.156  30.708  1.00  3.03
ATOM    359  CD  GLN    44      37.829  19.814  30.413  1.00  3.03
ATOM    360  OE1 GLN    44      38.350  19.148  31.306  1.00  3.03
ATOM    361  NE2 GLN    44      37.804  19.406  29.117  1.00  3.03
ATOM    362  C   GLN    44      38.699  24.202  32.539  1.00  3.03
ATOM    363  O   GLN    44      38.816  24.117  33.752  1.00  3.03
ATOM    364  N   GLU    45      39.542  24.975  31.847  1.00  2.90
ATOM    365  CA  GLU    45      40.478  25.751  32.609  1.00  2.90
ATOM    366  CB  GLU    45      41.457  26.501  31.704  1.00  2.90
ATOM    367  CG  GLU    45      42.411  25.523  31.016  1.00  2.90
ATOM    368  CD  GLU    45      43.282  26.291  30.041  1.00  2.90
ATOM    369  OE1 GLU    45      42.730  26.778  29.020  1.00  2.90
ATOM    370  OE2 GLU    45      44.509  26.400  30.295  1.00  2.90
ATOM    371  C   GLU    45      39.679  26.697  33.449  1.00  2.90
ATOM    372  O   GLU    45      40.052  27.025  34.575  1.00  2.90
ATOM    373  N   CYS    46      38.554  27.179  32.897  1.00  3.37
ATOM    374  CA  CYS    46      37.684  28.048  33.626  1.00  3.37
ATOM    375  CB  CYS    46      36.555  28.601  32.740  1.00  3.37
ATOM    376  SG  CYS    46      37.184  29.542  31.318  1.00  3.37
ATOM    377  C   CYS    46      37.022  27.305  34.763  1.00  3.37
ATOM    378  O   CYS    46      36.943  27.804  35.879  1.00  3.37
ATOM    379  N   ASP    47      36.481  26.101  34.505  1.00  4.55
ATOM    380  CA  ASP    47      35.741  25.356  35.497  1.00  4.55
ATOM    381  CB  ASP    47      34.707  24.398  34.889  1.00  4.55
ATOM    382  CG  ASP    47      33.547  25.271  34.437  1.00  4.55
ATOM    383  OD1 ASP    47      33.586  26.497  34.726  1.00  4.55
ATOM    384  OD2 ASP    47      32.601  24.729  33.806  1.00  4.55
ATOM    385  C   ASP    47      36.586  24.586  36.441  1.00  4.55
ATOM    386  O   ASP    47      36.114  23.999  37.414  1.00  4.55
ATOM    387  N   TRP    48      37.861  24.462  36.131  1.00  5.29
ATOM    388  CA  TRP    48      38.578  23.532  36.912  1.00  5.29
ATOM    389  CB  TRP    48      39.014  22.439  35.946  1.00  5.29
ATOM    390  CG  TRP    48      37.852  21.820  35.208  1.00  5.29
ATOM    391  CD2 TRP    48      37.662  20.410  35.102  1.00  5.29
ATOM    392  CD1 TRP    48      36.844  22.397  34.491  1.00  5.29
ATOM    393  NE1 TRP    48      36.039  21.437  33.942  1.00  5.29
ATOM    394  CE2 TRP    48      36.532  20.206  34.310  1.00  5.29
ATOM    395  CE3 TRP    48      38.374  19.375  35.617  1.00  5.29
ATOM    396  CZ2 TRP    48      36.101  18.948  34.020  1.00  5.29
ATOM    397  CZ3 TRP    48      37.934  18.107  35.327  1.00  5.29
ATOM    398  CH2 TRP    48      36.820  17.900  34.544  1.00  5.29
ATOM    399  C   TRP    48      39.690  24.298  37.492  1.00  5.29
ATOM    400  O   TRP    48      40.586  24.733  36.778  1.00  5.29
ATOM    401  N   GLU    49      39.593  24.516  38.813  1.00  5.43
ATOM    402  CA  GLU    49      40.475  25.330  39.577  1.00  5.43
ATOM    403  CB  GLU    49      41.661  26.037  38.884  1.00  5.43
ATOM    404  CG  GLU    49      42.789  25.088  38.467  1.00  5.43
ATOM    405  CD  GLU    49      43.769  24.973  39.628  1.00  5.43
ATOM    406  OE1 GLU    49      43.460  24.239  40.604  1.00  5.43
ATOM    407  OE2 GLU    49      44.838  25.631  39.553  1.00  5.43
ATOM    408  C   GLU    49      39.578  26.374  40.060  1.00  5.43
ATOM    409  O   GLU    49      38.651  26.142  40.835  1.00  5.43
ATOM    410  N   GLU    50      39.889  27.601  39.662  1.00  4.85
ATOM    411  CA  GLU    50      38.941  28.549  40.076  1.00  4.85
ATOM    412  CB  GLU    50      39.456  29.361  41.269  1.00  4.85
ATOM    413  CG  GLU    50      39.899  28.490  42.442  1.00  4.85
ATOM    414  CD  GLU    50      40.866  29.321  43.269  1.00  4.85
ATOM    415  OE1 GLU    50      40.393  30.162  44.078  1.00  4.85
ATOM    416  OE2 GLU    50      42.100  29.136  43.095  1.00  4.85
ATOM    417  C   GLU    50      38.758  29.542  39.000  1.00  4.85
ATOM    418  O   GLU    50      39.720  29.997  38.384  1.00  4.85
ATOM    419  N   ILE    51      37.501  29.928  38.757  1.00  4.89
ATOM    420  CA  ILE    51      37.428  31.092  37.957  1.00  4.89
ATOM    421  CB  ILE    51      36.175  31.289  37.121  1.00  4.89
ATOM    422  CG1 ILE    51      34.876  31.166  37.939  1.00  4.89
ATOM    423  CG2 ILE    51      36.252  30.434  35.857  1.00  4.89
ATOM    424  CD1 ILE    51      33.642  31.659  37.186  1.00  4.89
ATOM    425  C   ILE    51      37.462  32.136  39.003  1.00  4.89
ATOM    426  O   ILE    51      36.525  32.312  39.780  1.00  4.89
ATOM    427  N   SER    52      38.577  32.883  39.052  1.00  5.57
ATOM    428  CA  SER    52      38.598  33.790  40.168  1.00  5.57
ATOM    429  CB  SER    52      40.001  33.983  40.767  1.00  5.57
ATOM    430  OG  SER    52      40.457  32.766  41.339  1.00  5.57
ATOM    431  C   SER    52      38.157  35.044  39.535  1.00  5.57
ATOM    432  O   SER    52      38.929  35.824  38.983  1.00  5.57
ATOM    433  N   VAL    53      36.846  35.232  39.643  1.00  6.41
ATOM    434  CA  VAL    53      36.125  36.164  38.866  1.00  6.41
ATOM    435  CB  VAL    53      34.966  35.272  38.447  1.00  6.41
ATOM    436  CG1 VAL    53      34.207  34.862  39.715  1.00  6.41
ATOM    437  CG2 VAL    53      34.095  35.784  37.319  1.00  6.41
ATOM    438  C   VAL    53      35.719  37.285  39.757  1.00  6.41
ATOM    439  O   VAL    53      34.540  37.564  39.953  1.00  6.41
ATOM    440  N   LYS    54      36.715  38.035  40.244  1.00  7.08
ATOM    441  CA  LYS    54      36.409  39.124  41.110  1.00  7.08
ATOM    442  CB  LYS    54      36.656  38.842  42.605  1.00  7.08
ATOM    443  CG  LYS    54      35.830  37.718  43.237  1.00  7.08
ATOM    444  CD  LYS    54      34.321  37.961  43.257  1.00  7.08
ATOM    445  CE  LYS    54      33.574  37.056  44.242  1.00  7.08
ATOM    446  NZ  LYS    54      33.941  35.636  44.027  1.00  7.08
ATOM    447  C   LYS    54      37.397  40.174  40.765  1.00  7.08
ATOM    448  O   LYS    54      38.486  39.876  40.278  1.00  7.08
ATOM    449  N   GLY    55      37.035  41.448  40.957  1.00  6.97
ATOM    450  CA  GLY    55      38.067  42.395  40.703  1.00  6.97
ATOM    451  C   GLY    55      37.491  43.621  40.126  1.00  6.97
ATOM    452  O   GLY    55      36.281  43.743  39.943  1.00  6.97
ATOM    453  N   PRO    56      38.319  44.590  39.891  1.00  6.86
ATOM    454  CA  PRO    56      37.817  45.689  39.152  1.00  6.86
ATOM    455  CD  PRO    56      39.426  44.948  40.761  1.00  6.86
ATOM    456  CB  PRO    56      38.940  46.722  39.153  1.00  6.86
ATOM    457  CG  PRO    56      39.676  46.443  40.484  1.00  6.86
ATOM    458  C   PRO    56      37.508  45.068  37.878  1.00  6.86
ATOM    459  O   PRO    56      36.395  45.184  37.366  1.00  6.86
ATOM    460  N   ASN    57      38.504  44.349  37.372  1.00  6.27
ATOM    461  CA  ASN    57      38.101  43.528  36.319  1.00  6.27
ATOM    462  CB  ASN    57      39.271  42.776  35.687  1.00  6.27
ATOM    463  CG  ASN    57      40.214  43.854  35.199  1.00  6.27
ATOM    464  OD1 ASN    57      40.824  44.570  35.991  1.00  6.27
ATOM    465  ND2 ASN    57      40.327  43.989  33.855  1.00  6.27
ATOM    466  C   ASN    57      37.348  42.579  37.129  1.00  6.27
ATOM    467  O   ASN    57      37.916  41.850  37.942  1.00  6.27
ATOM    468  N   GLY    58      36.052  42.504  36.882  1.00  5.54
ATOM    469  CA  GLY    58      35.336  41.990  37.980  1.00  5.54
ATOM    470  C   GLY    58      35.144  40.561  37.978  1.00  5.54
ATOM    471  O   GLY    58      36.012  39.826  38.436  1.00  5.54
ATOM    472  N   GLU    59      33.937  40.123  37.599  1.00  5.01
ATOM    473  CA  GLU    59      33.849  38.723  37.545  1.00  5.01
ATOM    474  CB  GLU    59      32.405  38.188  37.569  1.00  5.01
ATOM    475  CG  GLU    59      31.738  38.411  38.926  1.00  5.01
ATOM    476  CD  GLU    59      30.359  37.780  38.892  1.00  5.01
ATOM    477  OE1 GLU    59      30.291  36.534  38.714  1.00  5.01
ATOM    478  OE2 GLU    59      29.361  38.531  39.051  1.00  5.01
ATOM    479  C   GLU    59      34.453  38.429  36.226  1.00  5.01
ATOM    480  O   GLU    59      33.797  38.198  35.215  1.00  5.01
ATOM    481  N   SER    60      35.776  38.427  36.294  1.00  4.46
ATOM    482  CA  SER    60      36.758  38.161  35.350  1.00  4.46
ATOM    483  CB  SER    60      37.571  39.406  34.986  1.00  4.46
ATOM    484  OG  SER    60      36.702  40.418  34.497  1.00  4.46
ATOM    485  C   SER    60      37.601  37.298  36.187  1.00  4.46
ATOM    486  O   SER    60      38.077  37.678  37.256  1.00  4.46
ATOM    487  N   SER    61      37.766  36.084  35.705  1.00  3.87
ATOM    488  CA  SER    61      38.376  35.053  36.440  1.00  3.87
ATOM    489  CB  SER    61      37.256  34.123  36.896  1.00  3.87
ATOM    490  OG  SER    61      36.442  33.730  35.802  1.00  3.87
ATOM    491  C   SER    61      39.193  34.320  35.461  1.00  3.87
ATOM    492  O   SER    61      38.659  33.819  34.495  1.00  3.87
ATOM    493  N   VAL    62      40.446  34.045  35.789  1.00  2.74
ATOM    494  CA  VAL    62      41.429  33.816  34.777  1.00  2.74
ATOM    495  CB  VAL    62      42.786  34.076  35.313  1.00  2.74
ATOM    496  CG1 VAL    62      42.867  35.543  35.765  1.00  2.74
ATOM    497  CG2 VAL    62      43.005  33.063  36.444  1.00  2.74
ATOM    498  C   VAL    62      41.530  32.507  34.073  1.00  2.74
ATOM    499  O   VAL    62      41.132  31.427  34.510  1.00  2.74
ATOM    500  N   ILE    63      42.118  32.663  32.872  1.00  2.31
ATOM    501  CA  ILE    63      42.579  31.609  32.038  1.00  2.31
ATOM    502  CB  ILE    63      42.324  31.823  30.577  1.00  2.31
ATOM    503  CG1 ILE    63      42.755  30.578  29.789  1.00  2.31
ATOM    504  CG2 ILE    63      42.991  33.139  30.140  1.00  2.31
ATOM    505  CD1 ILE    63      42.194  30.545  28.376  1.00  2.31
ATOM    506  C   ILE    63      44.049  31.683  32.314  1.00  2.31
ATOM    507  O   ILE    63      44.632  32.766  32.305  1.00  2.31
ATOM    508  N   HIS    64      44.693  30.542  32.620  1.00  2.49
ATOM    509  CA  HIS    64      46.010  30.664  33.179  1.00  2.49
ATOM    510  ND1 HIS    64      44.326  28.884  35.763  1.00  2.49
ATOM    511  CG  HIS    64      45.256  29.855  35.469  1.00  2.49
ATOM    512  CB  HIS    64      46.265  29.734  34.376  1.00  2.49
ATOM    513  NE2 HIS    64      43.996  30.535  37.210  1.00  2.49
ATOM    514  CD2 HIS    64      45.038  30.859  36.363  1.00  2.49
ATOM    515  CE1 HIS    64      43.598  29.340  36.811  1.00  2.49
ATOM    516  C   HIS    64      47.132  30.349  32.225  1.00  2.49
ATOM    517  O   HIS    64      46.952  29.756  31.163  1.00  2.49
ATOM    518  N   ASP    65      48.347  30.805  32.623  1.00  2.68
ATOM    519  CA  ASP    65      49.602  30.563  31.959  1.00  2.68
ATOM    520  CB  ASP    65      50.668  31.640  32.195  1.00  2.68
ATOM    521  CG  ASP    65      50.192  33.025  31.839  1.00  2.68
ATOM    522  OD1 ASP    65      49.001  33.210  31.476  1.00  2.68
ATOM    523  OD2 ASP    65      51.056  33.937  31.906  1.00  2.68
ATOM    524  C   ASP    65      50.237  29.466  32.756  1.00  2.68
ATOM    525  O   ASP    65      50.729  29.703  33.855  1.00  2.68
ATOM    526  N   ARG    66      50.315  28.242  32.238  1.00  3.18
ATOM    527  CA  ARG    66      50.880  27.219  33.065  1.00  3.18
ATOM    528  CB  ARG    66      50.860  25.836  32.408  1.00  3.18
ATOM    529  CG  ARG    66      49.462  25.238  32.346  1.00  3.18
ATOM    530  CD  ARG    66      48.831  25.085  33.725  1.00  3.18
ATOM    531  NE  ARG    66      47.534  24.386  33.532  1.00  3.18
ATOM    532  CZ  ARG    66      46.504  25.037  32.921  1.00  3.18
ATOM    533  NH1 ARG    66      46.701  26.271  32.370  1.00  3.18
ATOM    534  NH2 ARG    66      45.272  24.455  32.882  1.00  3.18
ATOM    535  C   ARG    66      52.313  27.510  33.395  1.00  3.18
ATOM    536  O   ARG    66      52.784  27.166  34.478  1.00  3.18
ATOM    537  N   LYS    67      53.067  28.114  32.460  1.00  3.74
ATOM    538  CA  LYS    67      54.464  28.284  32.725  1.00  3.74
ATOM    539  CB  LYS    67      55.219  28.884  31.532  1.00  3.74
ATOM    540  CG  LYS    67      55.405  27.884  30.392  1.00  3.74
ATOM    541  CD  LYS    67      54.116  27.484  29.679  1.00  3.74
ATOM    542  CE  LYS    67      53.471  28.641  28.917  1.00  3.74
ATOM    543  NZ  LYS    67      54.461  29.257  28.005  1.00  3.74
ATOM    544  C   LYS    67      54.701  29.165  33.910  1.00  3.74
ATOM    545  O   LYS    67      55.341  28.752  34.878  1.00  3.74
ATOM    546  N   SER    68      54.199  30.412  33.862  1.00  3.71
ATOM    547  CA  SER    68      54.418  31.324  34.946  1.00  3.71
ATOM    548  CB  SER    68      54.267  32.794  34.528  1.00  3.71
ATOM    549  OG  SER    68      55.312  33.138  33.631  1.00  3.71
ATOM    550  C   SER    68      53.477  31.054  36.074  1.00  3.71
ATOM    551  O   SER    68      53.863  31.111  37.240  1.00  3.71
ATOM    552  N   GLY    69      52.218  30.706  35.755  1.00  3.49
ATOM    553  CA  GLY    69      51.233  30.533  36.779  1.00  3.49
ATOM    554  C   GLY    69      50.477  31.811  36.868  1.00  3.49
ATOM    555  O   GLY    69      49.747  32.050  37.829  1.00  3.49
ATOM    556  N   LYS    70      50.637  32.675  35.849  1.00  3.13
ATOM    557  CA  LYS    70      49.976  33.941  35.885  1.00  3.13
ATOM    558  CB  LYS    70      50.600  34.972  34.938  1.00  3.13
ATOM    559  CG  LYS    70      52.086  35.212  35.201  1.00  3.13
ATOM    560  CD  LYS    70      52.796  35.979  34.086  1.00  3.13
ATOM    561  CE  LYS    70      54.318  35.988  34.238  1.00  3.13
ATOM    562  NZ  LYS    70      54.694  36.445  35.596  1.00  3.13
ATOM    563  C   LYS    70      48.553  33.748  35.499  1.00  3.13
ATOM    564  O   LYS    70      48.227  33.036  34.550  1.00  3.13
ATOM    565  N   LYS    71      47.661  34.401  36.262  1.00  2.77
ATOM    566  CA  LYS    71      46.263  34.308  36.006  1.00  2.77
ATOM    567  CB  LYS    71      45.427  34.505  37.280  1.00  2.77
ATOM    568  CG  LYS    71      45.569  33.383  38.311  1.00  2.77
ATOM    569  CD  LYS    71      44.865  33.687  39.634  1.00  2.77
ATOM    570  CE  LYS    71      44.839  32.502  40.600  1.00  2.77
ATOM    571  NZ  LYS    71      43.848  32.744  41.671  1.00  2.77
ATOM    572  C   LYS    71      45.957  35.453  35.109  1.00  2.77
ATOM    573  O   LYS    71      46.496  36.541  35.301  1.00  2.77
ATOM    574  N   PHE    72      45.114  35.253  34.075  1.00  2.46
ATOM    575  CA  PHE    72      44.880  36.414  33.270  1.00  2.46
ATOM    576  CB  PHE    72      45.664  36.470  31.952  1.00  2.46
ATOM    577  CG  PHE    72      47.080  36.720  32.304  1.00  2.46
ATOM    578  CD1 PHE    72      47.487  37.955  32.750  1.00  2.46
ATOM    579  CD2 PHE    72      48.003  35.721  32.175  1.00  2.46
ATOM    580  CE1 PHE    72      48.801  38.191  33.071  1.00  2.46
ATOM    581  CE2 PHE    72      49.314  35.960  32.493  1.00  2.46
ATOM    582  CZ  PHE    72      49.725  37.187  32.945  1.00  2.46
ATOM    583  C   PHE    72      43.440  36.550  32.895  1.00  2.46
ATOM    584  O   PHE    72      42.683  35.582  32.829  1.00  2.46
ATOM    585  N   SER    73      43.028  37.811  32.656  1.00  2.68
ATOM    586  CA  SER    73      41.710  38.063  32.170  1.00  2.68
ATOM    587  CB  SER    73      41.281  39.538  32.263  1.00  2.68
ATOM    588  OG  SER    73      41.223  39.942  33.624  1.00  2.68
ATOM    589  C   SER    73      41.747  37.677  30.730  1.00  2.68
ATOM    590  O   SER    73      42.816  37.570  30.128  1.00  2.68
ATOM    591  N   ILE    74      40.563  37.490  30.124  1.00  2.46
ATOM    592  CA  ILE    74      40.528  36.991  28.787  1.00  2.46
ATOM    593  CB  ILE    74      39.156  36.809  28.214  1.00  2.46
ATOM    594  CG1 ILE    74      38.448  38.161  28.050  1.00  2.46
ATOM    595  CG2 ILE    74      38.405  35.809  29.108  1.00  2.46
ATOM    596  CD1 ILE    74      37.255  38.109  27.101  1.00  2.46
ATOM    597  C   ILE    74      41.247  37.956  27.889  1.00  2.46
ATOM    598  O   ILE    74      42.006  37.534  27.027  1.00  2.46
ATOM    599  N   GLU    75      41.034  39.279  28.054  1.00  2.79
ATOM    600  CA  GLU    75      41.678  40.224  27.177  1.00  2.79
ATOM    601  CB  GLU    75      41.393  41.708  27.460  1.00  2.79
ATOM    602  CG  GLU    75      40.034  42.250  27.033  1.00  2.79
ATOM    603  CD  GLU    75      40.166  43.769  27.088  1.00  2.79
ATOM    604  OE1 GLU    75      41.018  44.309  26.331  1.00  2.79
ATOM    605  OE2 GLU    75      39.434  44.409  27.889  1.00  2.79
ATOM    606  C   GLU    75      43.158  40.147  27.347  1.00  2.79
ATOM    607  O   GLU    75      43.910  40.245  26.378  1.00  2.79
ATOM    608  N   GLU    76      43.610  40.007  28.604  1.00  2.74
ATOM    609  CA  GLU    76      45.009  40.007  28.926  1.00  2.74
ATOM    610  CB  GLU    76      45.257  39.917  30.441  1.00  2.74
ATOM    611  CG  GLU    76      44.727  41.117  31.230  1.00  2.74
ATOM    612  CD  GLU    76      44.983  40.853  32.707  1.00  2.74
ATOM    613  OE1 GLU    76      46.170  40.637  33.075  1.00  2.74
ATOM    614  OE2 GLU    76      43.997  40.851  33.489  1.00  2.74
ATOM    615  C   GLU    76      45.655  38.814  28.283  1.00  2.74
ATOM    616  O   GLU    76      46.773  38.915  27.783  1.00  2.74
ATOM    617  N   ALA    77      44.970  37.651  28.293  1.00  2.20
ATOM    618  CA  ALA    77      45.479  36.420  27.741  1.00  2.20
ATOM    619  CB  ALA    77      44.509  35.240  27.933  1.00  2.20
ATOM    620  C   ALA    77      45.671  36.611  26.274  1.00  2.20
ATOM    621  O   ALA    77      46.613  36.087  25.690  1.00  2.20
ATOM    622  N   LEU    78      44.733  37.321  25.626  1.00  2.46
ATOM    623  CA  LEU    78      44.745  37.498  24.196  1.00  2.46
ATOM    624  CB  LEU    78      43.438  38.246  23.857  1.00  2.46
ATOM    625  CG  LEU    78      43.206  38.718  22.423  1.00  2.46
ATOM    626  CD1 LEU    78      44.055  39.947  22.109  1.00  2.46
ATOM    627  CD2 LEU    78      43.417  37.590  21.415  1.00  2.46
ATOM    628  C   LEU    78      45.964  38.289  23.840  1.00  2.46
ATOM    629  O   LEU    78      46.675  37.975  22.883  1.00  2.46
ATOM    630  N   GLN    79      46.250  39.328  24.647  1.00  2.96
ATOM    631  CA  GLN    79      47.362  40.200  24.389  1.00  2.96
ATOM    632  CB  GLN    79      47.414  41.361  25.400  1.00  2.96
ATOM    633  CG  GLN    79      46.168  42.251  25.346  1.00  2.96
ATOM    634  CD  GLN    79      46.273  43.293  26.448  1.00  2.96
ATOM    635  OE1 GLN    79      46.809  44.380  26.245  1.00  2.96
ATOM    636  NE2 GLN    79      45.747  42.951  27.654  1.00  2.96
ATOM    637  C   GLN    79      48.647  39.425  24.505  1.00  2.96
ATOM    638  O   GLN    79      49.549  39.583  23.682  1.00  2.96
ATOM    639  N   SER    80      48.761  38.549  25.526  1.00  2.75
ATOM    640  CA  SER    80      49.970  37.793  25.741  1.00  2.75
ATOM    641  CB  SER    80      49.947  36.986  27.048  1.00  2.75
ATOM    642  OG  SER    80      49.950  37.868  28.160  1.00  2.75
ATOM    643  C   SER    80      50.152  36.834  24.611  1.00  2.75
ATOM    644  O   SER    80      51.273  36.436  24.282  1.00  2.75
ATOM    645  N   GLY    81      49.036  36.444  23.973  1.00  2.66
ATOM    646  CA  GLY    81      49.143  35.518  22.892  1.00  2.66
ATOM    647  C   GLY    81      48.824  34.166  23.398  1.00  2.66
ATOM    648  O   GLY    81      49.118  33.171  22.736  1.00  2.66
ATOM    649  N   ARG    82      48.314  34.069  24.638  1.00  2.16
ATOM    650  CA  ARG    82      47.920  32.749  24.982  1.00  2.16
ATOM    651  CB  ARG    82      47.585  32.679  26.471  1.00  2.16
ATOM    652  CG  ARG    82      48.782  33.283  27.203  1.00  2.16
ATOM    653  CD  ARG    82      48.939  32.965  28.679  1.00  2.16
ATOM    654  NE  ARG    82      50.164  33.703  29.088  1.00  2.16
ATOM    655  CZ  ARG    82      50.056  35.006  29.485  1.00  2.16
ATOM    656  NH1 ARG    82      48.838  35.616  29.439  1.00  2.16
ATOM    657  NH2 ARG    82      51.149  35.698  29.919  1.00  2.16
ATOM    658  C   ARG    82      46.772  32.394  24.075  1.00  2.16
ATOM    659  O   ARG    82      46.986  31.845  23.005  1.00  2.16
ATOM    660  N   LEU    83      45.547  32.894  24.312  1.00  1.96
ATOM    661  CA  LEU    83      44.500  32.378  23.458  1.00  1.96
ATOM    662  CB  LEU    83      43.080  32.411  24.057  1.00  1.96
ATOM    663  CG  LEU    83      42.908  31.921  25.509  1.00  1.96
ATOM    664  CD1 LEU    83      41.442  32.045  25.955  1.00  1.96
ATOM    665  CD2 LEU    83      43.428  30.510  25.708  1.00  1.96
ATOM    666  C   LEU    83      44.470  33.201  22.195  1.00  1.96
ATOM    667  O   LEU    83      45.072  34.273  22.136  1.00  1.96
ATOM    668  N   THR    84      43.760  32.720  21.149  1.00  2.26
ATOM    669  CA  THR    84      43.637  33.407  19.883  1.00  2.26
ATOM    670  CB  THR    84      43.731  32.454  18.722  1.00  2.26
ATOM    671  OG1 THR    84      43.812  33.157  17.492  1.00  2.26
ATOM    672  CG2 THR    84      42.493  31.537  18.737  1.00  2.26
ATOM    673  C   THR    84      42.301  34.107  19.808  1.00  2.26
ATOM    674  O   THR    84      41.356  33.700  20.476  1.00  2.26
ATOM    675  N   PRO    85      42.190  35.113  18.956  1.00  2.68
ATOM    676  CA  PRO    85      41.003  35.947  18.850  1.00  2.68
ATOM    677  CD  PRO    85      43.376  35.818  18.509  1.00  2.68
ATOM    678  CB  PRO    85      41.355  37.020  17.827  1.00  2.68
ATOM    679  CG  PRO    85      42.877  37.192  18.028  1.00  2.68
ATOM    680  C   PRO    85      39.659  35.245  18.665  1.00  2.68
ATOM    681  O   PRO    85      38.690  35.627  19.333  1.00  2.68
ATOM    682  N   ALA    86      39.550  34.231  17.781  1.00  2.66
ATOM    683  CA  ALA    86      38.309  33.503  17.609  1.00  2.66
ATOM    684  CB  ALA    86      38.367  32.484  16.457  1.00  2.66
ATOM    685  C   ALA    86      38.010  32.753  18.858  1.00  2.66
ATOM    686  O   ALA    86      36.863  32.652  19.310  1.00  2.66
ATOM    687  N   HIS    87      39.079  32.182  19.432  1.00  2.10
ATOM    688  CA  HIS    87      38.908  31.446  20.631  1.00  2.10
ATOM    689  ND1 HIS    87      40.743  28.704  19.493  1.00  2.10
ATOM    690  CG  HIS    87      39.942  29.210  20.486  1.00  2.10
ATOM    691  CB  HIS    87      40.073  30.577  21.084  1.00  2.10
ATOM    692  NE2 HIS    87      39.243  27.130  19.966  1.00  2.10
ATOM    693  CD2 HIS    87      39.027  28.238  20.763  1.00  2.10
ATOM    694  CE1 HIS    87      40.281  27.454  19.220  1.00  2.10
ATOM    695  C   HIS    87      38.459  32.383  21.711  1.00  2.10
ATOM    696  O   HIS    87      37.680  31.940  22.538  1.00  2.10
ATOM    697  N   TYR    88      38.905  33.666  21.760  1.00  2.23
ATOM    698  CA  TYR    88      38.472  34.620  22.775  1.00  2.23
ATOM    699  CB  TYR    88      39.046  36.050  22.654  1.00  2.23
ATOM    700  CG  TYR    88      40.353  35.817  23.238  1.00  2.23
ATOM    701  CD1 TYR    88      40.460  35.805  24.602  1.00  2.23
ATOM    702  CD2 TYR    88      41.422  35.575  22.440  1.00  2.23
ATOM    703  CE1 TYR    88      41.655  35.518  25.193  1.00  2.23
ATOM    704  CE2 TYR    88      42.610  35.289  23.029  1.00  2.23
ATOM    705  CZ  TYR    88      42.721  35.264  24.384  1.00  2.23
ATOM    706  OH  TYR    88      43.965  34.926  24.922  1.00  2.23
ATOM    707  C   TYR    88      37.014  34.835  22.647  1.00  2.23
ATOM    708  O   TYR    88      36.341  34.975  23.660  1.00  2.23
ATOM    709  N   ASP    89      36.497  34.937  21.409  1.00  2.61
ATOM    710  CA  ASP    89      35.096  35.205  21.257  1.00  2.61
ATOM    711  CB  ASP    89      34.680  35.282  19.780  1.00  2.61
ATOM    712  CG  ASP    89      35.393  36.463  19.143  1.00  2.61
ATOM    713  OD1 ASP    89      35.447  37.541  19.791  1.00  2.61
ATOM    714  OD2 ASP    89      35.904  36.299  18.002  1.00  2.61
ATOM    715  C   ASP    89      34.319  34.068  21.855  1.00  2.61
ATOM    716  O   ASP    89      33.334  34.273  22.571  1.00  2.61
ATOM    717  N   ARG    90      34.762  32.826  21.583  1.00  2.38
ATOM    718  CA  ARG    90      34.046  31.677  22.060  1.00  2.38
ATOM    719  CB  ARG    90      34.644  30.332  21.609  1.00  2.38
ATOM    720  CG  ARG    90      34.484  30.031  20.119  1.00  2.38
ATOM    721  CD  ARG    90      34.759  28.568  19.769  1.00  2.38
ATOM    722  NE  ARG    90      34.577  28.417  18.299  1.00  2.38
ATOM    723  CZ  ARG    90      34.873  27.229  17.698  1.00  2.38
ATOM    724  NH1 ARG    90      35.299  26.174  18.450  1.00  2.38
ATOM    725  NH2 ARG    90      34.753  27.098  16.344  1.00  2.38
ATOM    726  C   ARG    90      34.052  31.630  23.570  1.00  2.38
ATOM    727  O   ARG    90      33.043  31.281  24.182  1.00  2.38
ATOM    728  N   TYR    91      35.196  31.942  24.219  1.00  2.15
ATOM    729  CA  TYR    91      35.275  31.881  25.661  1.00  2.15
ATOM    730  CB  TYR    91      36.685  32.004  26.269  1.00  2.15
ATOM    731  CG  TYR    91      37.398  30.784  25.809  1.00  2.15
ATOM    732  CD1 TYR    91      37.011  29.536  26.229  1.00  2.15
ATOM    733  CD2 TYR    91      38.428  30.885  24.918  1.00  2.15
ATOM    734  CE1 TYR    91      37.658  28.414  25.774  1.00  2.15
ATOM    735  CE2 TYR    91      39.085  29.775  24.452  1.00  2.15
ATOM    736  CZ  TYR    91      38.696  28.536  24.886  1.00  2.15
ATOM    737  OH  TYR    91      39.352  27.380  24.426  1.00  2.15
ATOM    738  C   TYR    91      34.398  32.921  26.280  1.00  2.15
ATOM    739  O   TYR    91      33.868  32.705  27.365  1.00  2.15
ATOM    740  N   VAL    92      34.297  34.120  25.674  1.00  2.44
ATOM    741  CA  VAL    92      33.453  35.131  26.257  1.00  2.44
ATOM    742  CB  VAL    92      33.525  36.481  25.591  1.00  2.44
ATOM    743  CG1 VAL    92      34.987  36.955  25.617  1.00  2.44
ATOM    744  CG2 VAL    92      32.893  36.428  24.193  1.00  2.44
ATOM    745  C   VAL    92      32.031  34.659  26.217  1.00  2.44
ATOM    746  O   VAL    92      31.271  34.894  27.153  1.00  2.44
ATOM    747  N   ASN    93      31.621  33.980  25.128  1.00  2.72
ATOM    748  CA  ASN    93      30.249  33.548  25.045  1.00  2.72
ATOM    749  CB  ASN    93      29.973  32.708  23.786  1.00  2.72
ATOM    750  CG  ASN    93      30.351  33.517  22.556  1.00  2.72
ATOM    751  OD1 ASN    93      30.461  32.978  21.457  1.00  2.72
ATOM    752  ND2 ASN    93      30.573  34.845  22.742  1.00  2.72
ATOM    753  C   ASN    93      30.000  32.612  26.201  1.00  2.72
ATOM    754  O   ASN    93      28.944  32.672  26.823  1.00  2.72
ATOM    755  N   LYS    94      30.954  31.703  26.505  1.00  2.74
ATOM    756  CA  LYS    94      30.778  30.737  27.564  1.00  2.74
ATOM    757  CB  LYS    94      31.857  29.646  27.550  1.00  2.74
ATOM    758  CG  LYS    94      31.693  28.726  26.339  1.00  2.74
ATOM    759  CD  LYS    94      32.853  27.761  26.105  1.00  2.74
ATOM    760  CE  LYS    94      32.630  26.845  24.900  1.00  2.74
ATOM    761  NZ  LYS    94      33.750  25.887  24.768  1.00  2.74
ATOM    762  C   LYS    94      30.747  31.391  28.916  1.00  2.74
ATOM    763  O   LYS    94      29.935  31.024  29.762  1.00  2.74
ATOM    764  N   ASP    95      31.619  32.391  29.147  1.00  2.81
ATOM    765  CA  ASP    95      31.753  33.065  30.412  1.00  2.81
ATOM    766  CB  ASP    95      32.828  34.163  30.396  1.00  2.81
ATOM    767  CG  ASP    95      34.178  33.497  30.222  1.00  2.81
ATOM    768  OD1 ASP    95      34.237  32.242  30.313  1.00  2.81
ATOM    769  OD2 ASP    95      35.169  34.235  29.984  1.00  2.81
ATOM    770  C   ASP    95      30.471  33.752  30.705  1.00  2.81
ATOM    771  O   ASP    95      30.078  33.872  31.863  1.00  2.81
ATOM    772  N   MET    96      29.804  34.268  29.662  1.00  3.18
ATOM    773  CA  MET    96      28.551  34.894  29.928  1.00  3.18
ATOM    774  CB  MET    96      27.886  35.514  28.688  1.00  3.18
ATOM    775  CG  MET    96      28.627  36.737  28.138  1.00  3.18
ATOM    776  SD  MET    96      27.857  37.499  26.676  1.00  3.18
ATOM    777  CE  MET    96      28.250  36.126  25.560  1.00  3.18
ATOM    778  C   MET    96      27.647  33.831  30.448  1.00  3.18
ATOM    779  O   MET    96      26.932  34.078  31.402  1.00  3.18
ATOM    780  N   SER    97      27.660  32.609  29.876  1.00  3.53
ATOM    781  CA  SER    97      26.748  31.621  30.381  1.00  3.53
ATOM    782  CB  SER    97      26.748  30.291  29.604  1.00  3.53
ATOM    783  OG  SER    97      27.875  29.498  29.940  1.00  3.53
ATOM    784  C   SER    97      27.132  31.342  31.795  1.00  3.53
ATOM    785  O   SER    97      26.288  30.969  32.608  1.00  3.53
ATOM    786  N   ILE    98      28.430  31.502  32.121  1.00  3.67
ATOM    787  CA  ILE    98      28.877  31.331  33.472  1.00  3.67
ATOM    788  CB  ILE    98      30.354  31.491  33.654  1.00  3.67
ATOM    789  CG1 ILE    98      31.106  30.355  32.952  1.00  3.67
ATOM    790  CG2 ILE    98      30.632  31.578  35.162  1.00  3.67
ATOM    791  CD1 ILE    98      32.608  30.597  32.889  1.00  3.67
ATOM    792  C   ILE    98      28.219  32.398  34.278  1.00  3.67
ATOM    793  O   ILE    98      27.759  32.142  35.383  1.00  3.67
ATOM    794  N   GLN    99      28.173  33.634  33.747  1.00  3.90
ATOM    795  CA  GLN    99      27.549  34.745  34.411  1.00  3.90
ATOM    796  CB  GLN    99      27.759  36.071  33.669  1.00  3.90
ATOM    797  CG  GLN    99      27.248  37.282  34.446  1.00  3.90
ATOM    798  CD  GLN    99      28.155  37.489  35.652  1.00  3.90
ATOM    799  OE1 GLN    99      29.079  36.714  35.897  1.00  3.90
ATOM    800  NE2 GLN    99      27.884  38.572  36.427  1.00  3.90
ATOM    801  C   GLN    99      26.065  34.501  34.532  1.00  3.90
ATOM    802  O   GLN    99      25.460  34.846  35.544  1.00  3.90
ATOM    803  N   GLU   100      25.428  33.930  33.492  1.00  4.33
ATOM    804  CA  GLU   100      24.028  33.632  33.471  1.00  4.33
ATOM    805  CB  GLU   100      23.490  33.079  32.135  1.00  4.33
ATOM    806  CG  GLU   100      23.018  34.137  31.128  1.00  4.33
ATOM    807  CD  GLU   100      24.154  34.623  30.240  1.00  4.33
ATOM    808  OE1 GLU   100      24.953  35.477  30.703  1.00  4.33
ATOM    809  OE2 GLU   100      24.222  34.168  29.068  1.00  4.33
ATOM    810  C   GLU   100      23.732  32.601  34.510  1.00  4.33
ATOM    811  O   GLU   100      22.712  32.652  35.181  1.00  4.33
ATOM    812  N   LEU   101      24.605  31.605  34.665  1.00  4.34
ATOM    813  CA  LEU   101      24.380  30.562  35.623  1.00  4.34
ATOM    814  CB  LEU   101      25.468  29.486  35.538  1.00  4.34
ATOM    815  CG  LEU   101      25.482  28.767  34.177  1.00  4.34
ATOM    816  CD1 LEU   101      26.582  27.695  34.118  1.00  4.34
ATOM    817  CD2 LEU   101      24.088  28.216  33.825  1.00  4.34
ATOM    818  C   LEU   101      24.426  31.153  37.001  1.00  4.34
ATOM    819  O   LEU   101      23.712  30.700  37.882  1.00  4.34
ATOM    820  N   ALA   102      25.320  32.133  37.246  1.00  5.13
ATOM    821  CA  ALA   102      25.458  32.776  38.533  1.00  5.13
ATOM    822  CB  ALA   102      26.589  33.813  38.556  1.00  5.13
ATOM    823  C   ALA   102      24.215  33.499  38.856  1.00  5.13
ATOM    824  O   ALA   102      23.848  33.552  40.019  1.00  5.13
ATOM    825  N   VAL   103      23.579  34.145  37.860  1.00  7.30
ATOM    826  CA  VAL   103      22.361  34.832  38.160  1.00  7.30
ATOM    827  CB  VAL   103      21.690  35.644  37.105  1.00  7.30
ATOM    828  CG1 VAL   103      21.137  34.729  36.005  1.00  7.30
ATOM    829  CG2 VAL   103      20.577  36.430  37.821  1.00  7.30
ATOM    830  C   VAL   103      21.309  33.826  38.523  1.00  7.30
ATOM    831  O   VAL   103      20.319  34.089  39.201  1.00  7.30
ATOM    832  N   LEU   104      21.388  32.641  37.936  1.00 10.08
ATOM    833  CA  LEU   104      20.352  31.723  38.266  1.00 10.08
ATOM    834  CB  LEU   104      20.566  30.436  37.468  1.00 10.08
ATOM    835  CG  LEU   104      20.855  30.741  35.983  1.00 10.08
ATOM    836  CD1 LEU   104      21.005  29.457  35.157  1.00 10.08
ATOM    837  CD2 LEU   104      19.841  31.736  35.399  1.00 10.08
ATOM    838  C   LEU   104      20.467  31.395  39.713  1.00 10.08
ATOM    839  O   LEU   104      19.471  31.324  40.441  1.00 10.08
ATOM    840  N   VAL   105      21.723  31.177  40.144  1.00 11.53
ATOM    841  CA  VAL   105      21.970  30.755  41.486  1.00 11.53
ATOM    842  CB  VAL   105      23.439  30.652  41.722  1.00 11.53
ATOM    843  CG1 VAL   105      23.679  30.197  43.168  1.00 11.53
ATOM    844  CG2 VAL   105      24.044  29.767  40.628  1.00 11.53
ATOM    845  C   VAL   105      21.493  31.798  42.452  1.00 11.53
ATOM    846  O   VAL   105      20.674  31.519  43.332  1.00 11.53
ATOM    847  N   SER   106      22.054  33.027  42.342  1.00  9.90
ATOM    848  CA  SER   106      21.688  34.068  43.254  1.00  9.90
ATOM    849  CB  SER   106      22.844  35.038  43.620  1.00  9.90
ATOM    850  OG  SER   106      23.886  34.327  44.273  1.00  9.90
ATOM    851  C   SER   106      20.406  34.816  43.030  1.00  9.90
ATOM    852  O   SER   106      19.522  34.896  43.907  1.00  9.90
ATOM    853  N   GLY   107      20.367  35.470  41.847  1.00  8.01
ATOM    854  CA  GLY   107      21.572  35.488  41.054  1.00  8.01
ATOM    855  C   GLY   107      21.874  36.875  40.653  1.00  8.01
ATOM    856  O   GLY   107      20.999  37.722  40.482  1.00  8.01
ATOM    857  N   GLN   108      23.178  37.104  40.486  1.00  6.35
ATOM    858  CA  GLN   108      23.706  38.374  40.145  1.00  6.35
ATOM    859  CB  GLN   108      25.239  38.355  40.096  1.00  6.35
ATOM    860  CG  GLN   108      25.902  38.022  41.429  1.00  6.35
ATOM    861  CD  GLN   108      27.369  37.753  41.133  1.00  6.35
ATOM    862  OE1 GLN   108      27.711  36.759  40.495  1.00  6.35
ATOM    863  NE2 GLN   108      28.267  38.662  41.596  1.00  6.35
ATOM    864  C   GLN   108      23.287  38.780  38.771  1.00  6.35
ATOM    865  O   GLN   108      22.914  39.930  38.551  1.00  6.35
ATOM    866  N   LYS   109      23.335  37.842  37.806  1.00  5.38
ATOM    867  CA  LYS   109      23.102  38.218  36.442  1.00  5.38
ATOM    868  CB  LYS   109      23.543  37.150  35.423  1.00  5.38
ATOM    869  CG  LYS   109      23.420  37.594  33.971  1.00  5.38
ATOM    870  CD  LYS   109      24.379  38.728  33.619  1.00  5.38
ATOM    871  CE  LYS   109      24.363  39.092  32.140  1.00  5.38
ATOM    872  NZ  LYS   109      25.111  38.083  31.363  1.00  5.38
ATOM    873  C   LYS   109      21.645  38.606  36.183  1.00  5.38
ATOM    874  O   LYS   109      20.938  37.841  35.474  1.00  5.38
ATOM    875  OXT LYS   109      21.208  39.669  36.698  1.00  5.38
