# Supplementary material for: Selecting Near-Native Protein Structures from Predicted Decoy Sets Using Ordered Graphlet Degree Similarity
Source: Genes (Basel). 2019 Feb 11;10(2):132. doi: 10.3390/genes10020132 (PMC6410076; doi:10.3390/genes10020132)
Supplement: Supplementary file 1 [file genes-10-00132-s001.zip › CodeData/data/CASP11/T0759/model217.pdb]

ATOM      1  N   MET     1      55.812  47.702  72.380  1.00  9.04
ATOM      2  CA  MET     1      54.355  47.765  72.391  1.00  9.04
ATOM      3  HA  MET     1      54.008  47.455  71.408  1.00  9.04
ATOM      4  CB  MET     1      53.811  46.775  73.435  1.00  9.04
ATOM      5  HB1 MET     1      52.734  46.908  73.534  1.00  9.04
ATOM      6  HB2 MET     1      54.264  46.997  74.402  1.00  9.04
ATOM      7  CG  MET     1      54.095  45.308  73.078  1.00  9.04
ATOM      8  HG1 MET     1      53.782  44.685  73.917  1.00  9.04
ATOM      9  HG2 MET     1      55.173  45.183  72.967  1.00  9.04
ATOM     10  SD  MET     1      53.292  44.676  71.573  1.00  9.04
ATOM     11  CE  MET     1      51.557  44.638  72.099  1.00  9.04
ATOM     12  HE1 MET     1      50.946  44.217  71.299  1.00  9.04
ATOM     13  HE2 MET     1      51.458  44.016  72.989  1.00  9.04
ATOM     14  HE3 MET     1      51.210  45.647  72.319  1.00  9.04
ATOM     15  C   MET     1      53.795  49.168  72.651  1.00  9.04
ATOM     16  O   MET     1      54.357  49.945  73.419  1.00  9.04
ATOM     17  N   GLY     2      52.618  49.436  72.068  1.00  7.34
ATOM     18  H   GLY     2      52.277  48.751  71.412  1.00  7.34
ATOM     19  CA  GLY     2      51.694  50.539  72.380  1.00  7.34
ATOM     20  HA1 GLY     2      51.332  50.412  73.400  1.00  7.34
ATOM     21  HA2 GLY     2      50.833  50.469  71.712  1.00  7.34
ATOM     22  C   GLY     2      52.250  51.953  72.256  1.00  7.34
ATOM     23  O   GLY     2      52.035  52.577  71.235  1.00  7.34
ATOM     24  N   HIS     3      52.971  52.488  73.237  1.00  6.09
ATOM     25  H   HIS     3      53.172  51.934  74.058  1.00  6.09
ATOM     26  CA  HIS     3      53.759  53.700  73.013  1.00  6.09
ATOM     27  HA  HIS     3      53.113  54.487  72.623  1.00  6.09
ATOM     28  CB  HIS     3      54.363  54.172  74.345  1.00  6.09
ATOM     29  HB1 HIS     3      54.991  55.042  74.149  1.00  6.09
ATOM     30  HB2 HIS     3      55.003  53.385  74.747  1.00  6.09
ATOM     31  CG  HIS     3      53.349  54.550  75.397  1.00  6.09
ATOM     32  ND1 HIS     3      52.689  53.662  76.251  1.00  6.09
ATOM     33  CE1 HIS     3      51.931  54.420  77.056  1.00  6.09
ATOM     34  HE1 HIS     3      51.301  54.032  77.846  1.00  6.09
ATOM     35  NE2 HIS     3      52.080  55.723  76.757  1.00  6.09
ATOM     36  HE2 HIS     3      51.634  56.489  77.241  1.00  6.09
ATOM     37  CD2 HIS     3      52.976  55.823  75.714  1.00  6.09
ATOM     38  HD2 HIS     3      53.341  56.723  75.234  1.00  6.09
ATOM     39  C   HIS     3      54.879  53.499  71.995  1.00  6.09
ATOM     40  O   HIS     3      55.182  54.417  71.246  1.00  6.09
ATOM     41  N   HIS     4      55.501  52.319  71.927  1.00  5.84
ATOM     42  H   HIS     4      55.257  51.582  72.579  1.00  5.84
ATOM     43  CA  HIS     4      56.590  52.112  70.965  1.00  5.84
ATOM     44  HA  HIS     4      57.278  52.957  71.019  1.00  5.84
ATOM     45  CB  HIS     4      57.390  50.857  71.336  1.00  5.84
ATOM     46  HB1 HIS     4      58.168  50.700  70.587  1.00  5.84
ATOM     47  HB2 HIS     4      56.735  49.988  71.328  1.00  5.84
ATOM     48  CG  HIS     4      58.054  50.974  72.684  1.00  5.84
ATOM     49  ND1 HIS     4      59.122  51.821  72.984  1.00  5.84
ATOM     50  CE1 HIS     4      59.369  51.654  74.290  1.00  5.84
ATOM     51  HE1 HIS     4      60.145  52.174  74.835  1.00  5.84
ATOM     52  NE2 HIS     4      58.516  50.760  74.820  1.00  5.84
ATOM     53  HE2 HIS     4      58.496  50.466  75.786  1.00  5.84
ATOM     54  CD2 HIS     4      57.678  50.320  73.821  1.00  5.84
ATOM     55  HD2 HIS     4      56.869  49.606  73.907  1.00  5.84
ATOM     56  C   HIS     4      56.075  52.060  69.532  1.00  5.84
ATOM     57  O   HIS     4      56.387  52.928  68.728  1.00  5.84
ATOM     58  N   HIS     5      55.215  51.091  69.230  1.00  5.13
ATOM     59  H   HIS     5      55.071  50.345  69.890  1.00  5.13
ATOM     60  CA  HIS     5      54.597  50.983  67.911  1.00  5.13
ATOM     61  HA  HIS     5      55.372  50.901  67.145  1.00  5.13
ATOM     62  CB  HIS     5      53.714  49.723  67.866  1.00  5.13
ATOM     63  HB1 HIS     5      53.295  49.629  66.867  1.00  5.13
ATOM     64  HB2 HIS     5      52.886  49.856  68.560  1.00  5.13
ATOM     65  CG  HIS     5      54.386  48.425  68.248  1.00  5.13
ATOM     66  ND1 HIS     5      55.752  48.229  68.455  1.00  5.13
ATOM     67  CE1 HIS     5      55.886  46.980  68.919  1.00  5.13
ATOM     68  HE1 HIS     5      56.828  46.536  69.213  1.00  5.13
ATOM     69  NE2 HIS     5      54.687  46.383  69.013  1.00  5.13
ATOM     70  HE2 HIS     5      54.524  45.463  69.405  1.00  5.13
ATOM     71  CD2 HIS     5      53.728  47.281  68.597  1.00  5.13
ATOM     72  HD2 HIS     5      52.658  47.134  68.569  1.00  5.13
ATOM     73  C   HIS     5      53.778  52.235  67.613  1.00  5.13
ATOM     74  O   HIS     5      54.082  52.992  66.706  1.00  5.13
ATOM     75  N   HIS     6      52.763  52.528  68.413  1.00  4.60
ATOM     76  H   HIS     6      52.563  51.953  69.218  1.00  4.60
ATOM     77  CA  HIS     6      51.798  53.563  68.072  1.00  4.60
ATOM     78  HA  HIS     6      51.704  53.528  66.989  1.00  4.60
ATOM     79  CB  HIS     6      50.388  53.193  68.575  1.00  4.60
ATOM     80  HB1 HIS     6      49.687  53.967  68.261  1.00  4.60
ATOM     81  HB2 HIS     6      50.345  53.133  69.657  1.00  4.60
ATOM     82  CG  HIS     6      49.948  51.882  67.964  1.00  4.60
ATOM     83  ND1 HIS     6      50.331  50.598  68.381  1.00  4.60
ATOM     84  CE1 HIS     6      50.053  49.785  67.347  1.00  4.60
ATOM     85  HE1 HIS     6      50.313  48.737  67.297  1.00  4.60
ATOM     86  NE2 HIS     6      49.520  50.477  66.331  1.00  4.60
ATOM     87  HE2 HIS     6      49.493  50.159  65.360  1.00  4.60
ATOM     88  CD2 HIS     6      49.431  51.792  66.709  1.00  4.60
ATOM     89  HD2 HIS     6      49.166  52.619  66.069  1.00  4.60
ATOM     90  C   HIS     6      52.255  54.997  68.346  1.00  4.60
ATOM     91  O   HIS     6      51.550  55.913  67.924  1.00  4.60
ATOM     92  N   HIS     7      53.458  55.217  68.907  1.00  4.66
ATOM     93  H   HIS     7      53.977  54.438  69.289  1.00  4.66
ATOM     94  CA  HIS     7      54.140  56.521  68.841  1.00  4.66
ATOM     95  HA  HIS     7      53.484  57.187  68.282  1.00  4.66
ATOM     96  CB  HIS     7      54.287  57.212  70.217  1.00  4.66
ATOM     97  HB1 HIS     7      54.583  58.247  70.045  1.00  4.66
ATOM     98  HB2 HIS     7      55.093  56.758  70.784  1.00  4.66
ATOM     99  CG  HIS     7      53.029  57.248  71.062  1.00  4.66
ATOM    100  ND1 HIS     7      52.962  57.046  72.446  1.00  4.66
ATOM    101  CE1 HIS     7      51.662  57.124  72.769  1.00  4.66
ATOM    102  HE1 HIS     7      51.268  56.984  73.766  1.00  4.66
ATOM    103  NE2 HIS     7      50.920  57.392  71.682  1.00  4.66
ATOM    104  HE2 HIS     7      49.913  57.472  71.656  1.00  4.66
ATOM    105  CD2 HIS     7      51.765  57.494  70.603  1.00  4.66
ATOM    106  HD2 HIS     7      51.486  57.689  69.577  1.00  4.66
ATOM    107  C   HIS     7      55.403  56.556  67.973  1.00  4.66
ATOM    108  O   HIS     7      56.031  57.614  67.901  1.00  4.66
ATOM    109  N   HIS     8      55.735  55.485  67.232  1.00  4.14
ATOM    110  H   HIS     8      55.212  54.618  67.317  1.00  4.14
ATOM    111  CA  HIS     8      56.841  55.520  66.262  1.00  4.14
ATOM    112  HA  HIS     8      57.065  56.567  66.057  1.00  4.14
ATOM    113  CB  HIS     8      58.126  54.930  66.871  1.00  4.14
ATOM    114  HB1 HIS     8      58.904  54.979  66.115  1.00  4.14
ATOM    115  HB2 HIS     8      57.977  53.877  67.098  1.00  4.14
ATOM    116  CG  HIS     8      58.628  55.649  68.111  1.00  4.14
ATOM    117  ND1 HIS     8      59.680  56.577  68.161  1.00  4.14
ATOM    118  CE1 HIS     8      59.727  57.012  69.429  1.00  4.14
ATOM    119  HE1 HIS     8      60.416  57.760  69.795  1.00  4.14
ATOM    120  NE2 HIS     8      58.788  56.407  70.173  1.00  4.14
ATOM    121  HE2 HIS     8      58.590  56.584  71.146  1.00  4.14
ATOM    122  CD2 HIS     8      58.091  55.547  69.362  1.00  4.14
ATOM    123  HD2 HIS     8      57.231  54.954  69.639  1.00  4.14
ATOM    124  C   HIS     8      56.511  54.904  64.910  1.00  4.14
ATOM    125  O   HIS     8      55.772  53.947  64.778  1.00  4.14
ATOM    126  N   SER     9      57.118  55.466  63.877  1.00  3.63
ATOM    127  H   SER     9      57.637  56.316  64.033  1.00  3.63
ATOM    128  CA  SER     9      56.879  55.094  62.483  1.00  3.63
ATOM    129  HA  SER     9      56.338  54.147  62.432  1.00  3.63
ATOM    130  CB  SER     9      56.004  56.174  61.816  1.00  3.63
ATOM    131  HB1 SER     9      55.001  56.133  62.245  1.00  3.63
ATOM    132  HB2 SER     9      55.928  55.976  60.746  1.00  3.63
ATOM    133  OG  SER     9      56.543  57.468  62.034  1.00  3.63
ATOM    134  HG  SER     9      56.228  58.047  61.323  1.00  3.63
ATOM    135  C   SER     9      58.211  54.901  61.787  1.00  3.63
ATOM    136  O   SER     9      58.438  55.393  60.691  1.00  3.63
ATOM    137  N   HIS    10      59.130  54.193  62.459  1.00  3.49
ATOM    138  H   HIS    10      58.835  53.834  63.356  1.00  3.49
ATOM    139  CA  HIS    10      60.504  53.883  62.019  1.00  3.49
ATOM    140  HA  HIS    10      60.958  54.818  61.686  1.00  3.49
ATOM    141  CB  HIS    10      61.313  53.321  63.200  1.00  3.49
ATOM    142  HB1 HIS    10      62.340  53.161  62.869  1.00  3.49
ATOM    143  HB2 HIS    10      60.880  52.367  63.518  1.00  3.49
ATOM    144  CG  HIS    10      61.405  54.174  64.448  1.00  3.49
ATOM    145  ND1 HIS    10      61.599  53.672  65.714  1.00  3.49
ATOM    146  CE1 HIS    10      61.643  54.734  66.537  1.00  3.49
ATOM    147  HE1 HIS    10      61.728  54.685  67.615  1.00  3.49
ATOM    148  NE2 HIS    10      61.473  55.868  65.834  1.00  3.49
ATOM    149  HE2 HIS    10      61.323  56.771  66.266  1.00  3.49
ATOM    150  CD2 HIS    10      61.325  55.545  64.503  1.00  3.49
ATOM    151  HD2 HIS    10      61.159  56.221  63.683  1.00  3.49
ATOM    152  C   HIS    10      60.589  52.909  60.835  1.00  3.49
ATOM    153  O   HIS    10      61.443  52.032  60.761  1.00  3.49
ATOM    154  N   MET    11      59.694  53.122  59.903  1.00  2.67
ATOM    155  H   MET    11      58.984  53.825  60.095  1.00  2.67
ATOM    156  CA  MET    11      60.006  53.049  58.500  1.00  2.67
ATOM    157  HA  MET    11      60.305  52.028  58.326  1.00  2.67
ATOM    158  CB  MET    11      58.690  53.360  57.805  1.00  2.67
ATOM    159  HB1 MET    11      58.812  53.630  56.791  1.00  2.67
ATOM    160  HB2 MET    11      58.145  54.149  58.322  1.00  2.67
ATOM    161  CG  MET    11      57.961  52.011  57.865  1.00  2.67
ATOM    162  HG1 MET    11      56.973  52.101  57.454  1.00  2.67
ATOM    163  HG2 MET    11      57.855  51.658  58.892  1.00  2.67
ATOM    164  SD  MET    11      58.813  50.768  56.889  1.00  2.67
ATOM    165  CE  MET    11      58.218  51.378  55.313  1.00  2.67
ATOM    166  HE1 MET    11      58.413  50.650  54.531  1.00  2.67
ATOM    167  HE2 MET    11      57.148  51.557  55.377  1.00  2.67
ATOM    168  HE3 MET    11      58.699  52.319  55.095  1.00  2.67
ATOM    169  C   MET    11      61.263  53.827  58.286  1.00  2.67
ATOM    170  O   MET    11      61.327  55.046  58.385  1.00  2.67
ATOM    171  N   VAL    12      62.299  53.001  58.131  1.00  2.25
ATOM    172  H   VAL    12      62.137  52.019  58.334  1.00  2.25
ATOM    173  CA  VAL    12      63.605  53.251  57.593  1.00  2.25
ATOM    174  HA  VAL    12      63.544  54.064  56.877  1.00  2.25
ATOM    175  CB  VAL    12      64.654  53.628  58.667  1.00  2.25
ATOM    176  HB  VAL    12      65.593  53.801  58.143  1.00  2.25
ATOM    177  CG1 VAL    12      64.299  54.924  59.403  1.00  2.25
ATOM    178 1HG1 VAL    12      65.135  55.237  60.027  1.00  2.25
ATOM    179 2HG1 VAL    12      64.091  55.713  58.681  1.00  2.25
ATOM    180 3HG1 VAL    12      63.424  54.777  60.034  1.00  2.25
ATOM    181  CG2 VAL    12      64.903  52.537  59.716  1.00  2.25
ATOM    182 1HG2 VAL    12      65.242  51.617  59.239  1.00  2.25
ATOM    183 2HG2 VAL    12      65.673  52.868  60.413  1.00  2.25
ATOM    184 3HG2 VAL    12      63.986  52.331  60.267  1.00  2.25
ATOM    185  C   VAL    12      64.052  52.007  56.860  1.00  2.25
ATOM    186  O   VAL    12      63.605  50.900  57.158  1.00  2.25
ATOM    187  N   VAL    13      64.967  52.188  55.928  1.00  2.18
ATOM    188  H   VAL    13      65.152  53.131  55.589  1.00  2.18
ATOM    189  CA  VAL    13      65.808  51.107  55.426  1.00  2.18
ATOM    190  HA  VAL    13      65.989  50.455  56.282  1.00  2.18
ATOM    191  CB  VAL    13      65.238  50.205  54.341  1.00  2.18
ATOM    192  HB  VAL    13      65.999  50.020  53.582  1.00  2.18
ATOM    193  CG1 VAL    13      64.852  48.845  54.953  1.00  2.18
ATOM    194 1HG1 VAL    13      64.030  48.958  55.657  1.00  2.18
ATOM    195 2HG1 VAL    13      64.564  48.136  54.186  1.00  2.18
ATOM    196 3HG1 VAL    13      65.711  48.419  55.473  1.00  2.18
ATOM    197  CG2 VAL    13      64.063  50.908  53.702  1.00  2.18
ATOM    198 1HG2 VAL    13      63.794  50.373  52.824  1.00  2.18
ATOM    199 2HG2 VAL    13      63.216  50.956  54.384  1.00  2.18
ATOM    200 3HG2 VAL    13      64.351  51.901  53.372  1.00  2.18
ATOM    201  C   VAL    13      67.160  51.679  55.067  1.00  2.18
ATOM    202  O   VAL    13      67.397  52.280  54.020  1.00  2.18
ATOM    203  N   ILE    14      68.040  51.561  56.050  1.00  2.56
ATOM    204  H   ILE    14      67.784  51.042  56.873  1.00  2.56
ATOM    205  CA  ILE    14      69.416  51.963  55.908  1.00  2.56
ATOM    206  HA  ILE    14      69.421  52.932  55.415  1.00  2.56
ATOM    207  CB  ILE    14      70.108  52.131  57.288  1.00  2.56
ATOM    208  HB  ILE    14      71.060  52.628  57.087  1.00  2.56
ATOM    209  CG2 ILE    14      69.324  53.080  58.218  1.00  2.56
ATOM    210 1HG2 ILE    14      69.874  53.218  59.150  1.00  2.56
ATOM    211 2HG2 ILE    14      69.216  54.052  57.745  1.00  2.56
ATOM    212 3HG2 ILE    14      68.334  52.685  58.449  1.00  2.56
ATOM    213  CG1 ILE    14      70.473  50.824  58.037  1.00  2.56
ATOM    214 1HG1 ILE    14      71.007  51.096  58.948  1.00  2.56
ATOM    215 2HG1 ILE    14      71.173  50.249  57.430  1.00  2.56
ATOM    216  CD1 ILE    14      69.312  49.900  58.435  1.00  2.56
ATOM    217  HD1 ILE    14      69.706  49.070  59.022  1.00  2.56
ATOM    218  HD2 ILE    14      68.583  50.439  59.039  1.00  2.56
ATOM    219  HD3 ILE    14      68.829  49.492  57.549  1.00  2.56
ATOM    220  C   ILE    14      70.192  50.996  55.036  1.00  2.56
ATOM    221  O   ILE    14      69.930  49.796  55.014  1.00  2.56
ATOM    222  N   HIS    15      71.210  51.538  54.386  1.00  2.61
ATOM    223  H   HIS    15      71.311  52.547  54.415  1.00  2.61
ATOM    224  CA  HIS    15      72.236  50.778  53.685  1.00  2.61
ATOM    225  HA  HIS    15      71.956  49.729  53.586  1.00  2.61
ATOM    226  CB  HIS    15      72.373  51.352  52.267  1.00  2.61
ATOM    227  HB1 HIS    15      73.103  50.756  51.721  1.00  2.61
ATOM    228  HB2 HIS    15      72.742  52.367  52.364  1.00  2.61
ATOM    229  CG  HIS    15      71.133  51.458  51.407  1.00  2.61
ATOM    230  ND1 HIS    15      71.134  52.026  50.132  1.00  2.61
ATOM    231  CE1 HIS    15      69.884  51.903  49.673  1.00  2.61
ATOM    232  HE1 HIS    15      69.568  52.219  48.690  1.00  2.61
ATOM    233  NE2 HIS    15      69.087  51.352  50.602  1.00  2.61
ATOM    234  HE2 HIS    15      68.097  51.169  50.507  1.00  2.61
ATOM    235  CD2 HIS    15      69.862  51.039  51.692  1.00  2.61
ATOM    236  HD2 HIS    15      69.530  50.533  52.585  1.00  2.61
ATOM    237  C   HIS    15      73.501  50.929  54.530  1.00  2.61
ATOM    238  O   HIS    15      74.008  52.052  54.603  1.00  2.61
ATOM    239  N   PRO    16      73.928  49.901  55.291  1.00  3.38
ATOM    240  CD  PRO    16      73.353  48.564  55.354  1.00  3.38
ATOM    241  HD1 PRO    16      73.693  47.985  54.493  1.00  3.38
ATOM    242  HD2 PRO    16      72.264  48.588  55.390  1.00  3.38
ATOM    243  CG  PRO    16      73.894  47.948  56.641  1.00  3.38
ATOM    244  HG1 PRO    16      73.967  46.863  56.569  1.00  3.38
ATOM    245  HG2 PRO    16      73.258  48.238  57.479  1.00  3.38
ATOM    246  CB  PRO    16      75.265  48.602  56.789  1.00  3.38
ATOM    247  HB1 PRO    16      75.988  48.044  56.191  1.00  3.38
ATOM    248  HB2 PRO    16      75.585  48.641  57.830  1.00  3.38
ATOM    249  CA  PRO    16      75.067  50.009  56.207  1.00  3.38
ATOM    250  HA  PRO    16      74.813  50.702  57.008  1.00  3.38
ATOM    251  C   PRO    16      76.350  50.493  55.521  1.00  3.38
ATOM    252  O   PRO    16      77.137  51.235  56.097  1.00  3.38
ATOM    253  N   ASP    17      76.512  50.084  54.269  1.00  3.42
ATOM    254  H   ASP    17      75.757  49.534  53.866  1.00  3.42
ATOM    255  CA  ASP    17      77.683  50.243  53.416  1.00  3.42
ATOM    256  HA  ASP    17      78.553  49.952  54.007  1.00  3.42
ATOM    257  CB  ASP    17      77.599  49.254  52.219  1.00  3.42
ATOM    258  HB1 ASP    17      78.483  48.614  52.255  1.00  3.42
ATOM    259  HB2 ASP    17      77.656  49.796  51.276  1.00  3.42
ATOM    260  CG  ASP    17      76.341  48.359  52.212  1.00  3.42
ATOM    261  OD1 ASP    17      76.494  47.151  52.477  1.00  3.42
ATOM    262  OD2 ASP    17      75.224  48.912  52.066  1.00  3.42
ATOM    263  C   ASP    17      77.931  51.702  52.977  1.00  3.42
ATOM    264  O   ASP    17      79.016  52.224  53.236  1.00  3.42
ATOM    265  N   PRO    18      76.957  52.424  52.382  1.00  3.43
ATOM    266  CD  PRO    18      75.780  51.910  51.698  1.00  3.43
ATOM    267  HD1 PRO    18      75.117  51.407  52.394  1.00  3.43
ATOM    268  HD2 PRO    18      76.077  51.227  50.904  1.00  3.43
ATOM    269  CG  PRO    18      75.088  53.120  51.073  1.00  3.43
ATOM    270  HG1 PRO    18      74.379  53.547  51.775  1.00  3.43
ATOM    271  HG2 PRO    18      74.606  52.872  50.127  1.00  3.43
ATOM    272  CB  PRO    18      76.235  54.102  50.898  1.00  3.43
ATOM    273  HB1 PRO    18      75.891  55.124  50.787  1.00  3.43
ATOM    274  HB2 PRO    18      76.835  53.813  50.034  1.00  3.43
ATOM    275  CA  PRO    18      77.035  53.869  52.180  1.00  3.43
ATOM    276  HA  PRO    18      78.072  54.152  51.993  1.00  3.43
ATOM    277  C   PRO    18      76.551  54.696  53.383  1.00  3.43
ATOM    278  O   PRO    18      76.489  55.928  53.279  1.00  3.43
ATOM    279  N   GLY    19      76.205  54.032  54.491  1.00  3.25
ATOM    280  H   GLY    19      76.264  53.021  54.453  1.00  3.25
ATOM    281  CA  GLY    19      75.741  54.581  55.768  1.00  3.25
ATOM    282  HA1 GLY    19      76.595  54.993  56.304  1.00  3.25
ATOM    283  HA2 GLY    19      75.332  53.764  56.363  1.00  3.25
ATOM    284  C   GLY    19      74.685  55.658  55.658  1.00  3.25
ATOM    285  O   GLY    19      74.830  56.729  56.244  1.00  3.25
ATOM    286  N   ARG    20      73.630  55.387  54.887  1.00  2.63
ATOM    287  H   ARG    20      73.563  54.459  54.483  1.00  2.63
ATOM    288  CA  ARG    20      72.514  56.322  54.734  1.00  2.63
ATOM    289  HA  ARG    20      72.593  57.050  55.543  1.00  2.63
ATOM    290  CB  ARG    20      72.615  57.141  53.440  1.00  2.63
ATOM    291  HB1 ARG    20      73.498  57.770  53.549  1.00  2.63
ATOM    292  HB2 ARG    20      71.757  57.812  53.372  1.00  2.63
ATOM    293  CG  ARG    20      72.700  56.318  52.140  1.00  2.63
ATOM    294  HG1 ARG    20      71.693  56.073  51.801  1.00  2.63
ATOM    295  HG2 ARG    20      73.233  55.387  52.315  1.00  2.63
ATOM    296  CD  ARG    20      73.442  57.102  51.047  1.00  2.63
ATOM    297  HD1 ARG    20      72.916  58.042  50.872  1.00  2.63
ATOM    298  HD2 ARG    20      73.433  56.513  50.127  1.00  2.63
ATOM    299  NE  ARG    20      74.838  57.357  51.456  1.00  2.63
ATOM    300  HE  ARG    20      75.189  56.790  52.223  1.00  2.63
ATOM    301  CZ  ARG    20      75.686  58.268  51.032  1.00  2.63
ATOM    302  NH1 ARG    20      75.404  59.084  50.054  1.00  2.63
ATOM    303 1HH1 ARG    20      74.514  58.996  49.599  1.00  2.63
ATOM    304 2HH1 ARG    20      76.079  59.758  49.745  1.00  2.63
ATOM    305  NH2 ARG    20      76.846  58.361  51.616  1.00  2.63
ATOM    306 1HH2 ARG    20      77.045  57.707  52.369  1.00  2.63
ATOM    307 2HH2 ARG    20      77.520  59.053  51.352  1.00  2.63
ATOM    308  C   ARG    20      71.169  55.663  54.942  1.00  2.63
ATOM    309  O   ARG    20      70.925  54.550  54.480  1.00  2.63
ATOM    310  N   GLU    21      70.311  56.396  55.643  1.00  2.30
ATOM    311  H   GLU    21      70.623  57.278  56.009  1.00  2.30
ATOM    312  CA  GLU    21      68.883  56.152  55.647  1.00  2.30
ATOM    313  HA  GLU    21      68.699  55.121  55.945  1.00  2.30
ATOM    314  CB  GLU    21      68.188  57.096  56.651  1.00  2.30
ATOM    315  HB1 GLU    21      68.156  58.111  56.253  1.00  2.30
ATOM    316  HB2 GLU    21      68.797  57.126  57.556  1.00  2.30
ATOM    317  CG  GLU    21      66.778  56.651  57.078  1.00  2.30
ATOM    318  HG1 GLU    21      66.456  57.296  57.898  1.00  2.30
ATOM    319  HG2 GLU    21      66.857  55.636  57.471  1.00  2.30
ATOM    320  CD  GLU    21      65.701  56.695  55.982  1.00  2.30
ATOM    321  OE1 GLU    21      64.819  55.811  56.003  1.00  2.30
ATOM    322  OE2 GLU    21      65.736  57.603  55.119  1.00  2.30
ATOM    323  C   GLU    21      68.339  56.338  54.233  1.00  2.30
ATOM    324  O   GLU    21      68.469  57.429  53.667  1.00  2.30
ATOM    325  N   LEU    22      67.703  55.301  53.680  1.00  2.02
ATOM    326  H   LEU    22      67.676  54.396  54.138  1.00  2.02
ATOM    327  CA  LEU    22      66.808  55.461  52.547  1.00  2.02
ATOM    328  HA  LEU    22      66.780  56.498  52.226  1.00  2.02
ATOM    329  CB  LEU    22      67.268  54.617  51.341  1.00  2.02
ATOM    330  HB1 LEU    22      66.441  54.609  50.641  1.00  2.02
ATOM    331  HB2 LEU    22      67.401  53.584  51.664  1.00  2.02
ATOM    332  CG  LEU    22      68.529  55.043  50.556  1.00  2.02
ATOM    333  HG  LEU    22      69.392  54.538  50.990  1.00  2.02
ATOM    334  CD1 LEU    22      68.389  54.626  49.087  1.00  2.02
ATOM    335 1HD1 LEU    22      69.378  54.574  48.631  1.00  2.02
ATOM    336 2HD1 LEU    22      67.900  53.656  49.011  1.00  2.02
ATOM    337 3HD1 LEU    22      67.800  55.355  48.536  1.00  2.02
ATOM    338  CD2 LEU    22      68.835  56.543  50.500  1.00  2.02
ATOM    339 1HD2 LEU    22      69.634  56.728  49.783  1.00  2.02
ATOM    340 2HD2 LEU    22      67.945  57.100  50.205  1.00  2.02
ATOM    341 3HD2 LEU    22      69.182  56.877  51.469  1.00  2.02
ATOM    342  C   LEU    22      65.388  55.078  52.956  1.00  2.02
ATOM    343  O   LEU    22      65.158  54.153  53.727  1.00  2.02
ATOM    344  N   SER    23      64.427  55.791  52.380  1.00  1.95
ATOM    345  H   SER    23      64.724  56.473  51.690  1.00  1.95
ATOM    346  CA  SER    23      63.004  55.482  52.466  1.00  1.95
ATOM    347  HA  SER    23      62.703  55.500  53.505  1.00  1.95
ATOM    348  CB  SER    23      62.293  56.607  51.679  1.00  1.95
ATOM    349  HB1 SER    23      62.265  56.331  50.627  1.00  1.95
ATOM    350  HB2 SER    23      62.881  57.519  51.783  1.00  1.95
ATOM    351  OG  SER    23      60.986  56.946  52.088  1.00  1.95
ATOM    352  HG  SER    23      61.022  57.286  52.987  1.00  1.95
ATOM    353  C   SER    23      62.722  54.080  51.914  1.00  1.95
ATOM    354  O   SER    23      63.544  53.519  51.193  1.00  1.95
ATOM    355  N   PRO    24      61.551  53.486  52.181  1.00  1.85
ATOM    356  CD  PRO    24      60.264  54.160  52.246  1.00  1.85
ATOM    357  HD1 PRO    24      60.070  54.681  51.308  1.00  1.85
ATOM    358  HD2 PRO    24      60.207  54.883  53.046  1.00  1.85
ATOM    359  CG  PRO    24      59.222  53.071  52.426  1.00  1.85
ATOM    360  HG1 PRO    24      58.663  52.998  51.501  1.00  1.85
ATOM    361  HG2 PRO    24      58.549  53.308  53.243  1.00  1.85
ATOM    362  CB  PRO    24      60.026  51.782  52.654  1.00  1.85
ATOM    363  HB1 PRO    24      59.519  50.913  52.236  1.00  1.85
ATOM    364  HB2 PRO    24      60.235  51.638  53.710  1.00  1.85
ATOM    365  CA  PRO    24      61.366  52.052  51.988  1.00  1.85
ATOM    366  HA  PRO    24      62.130  51.469  52.457  1.00  1.85
ATOM    367  C   PRO    24      61.319  51.714  50.497  1.00  1.85
ATOM    368  O   PRO    24      61.949  50.791  50.005  1.00  1.85
ATOM    369  N   GLU    25      60.599  52.548  49.762  1.00  2.03
ATOM    370  H   GLU    25      60.119  53.281  50.257  1.00  2.03
ATOM    371  CA  GLU    25      60.595  52.619  48.322  1.00  2.03
ATOM    372  HA  GLU    25      60.150  51.716  47.908  1.00  2.03
ATOM    373  CB  GLU    25      59.756  53.840  47.943  1.00  2.03
ATOM    374  HB1 GLU    25      60.195  54.727  48.404  1.00  2.03
ATOM    375  HB2 GLU    25      58.785  53.718  48.384  1.00  2.03
ATOM    376  CG  GLU    25      59.598  54.127  46.449  1.00  2.03
ATOM    377  HG1 GLU    25      60.586  54.308  46.024  1.00  2.03
ATOM    378  HG2 GLU    25      59.030  55.052  46.351  1.00  2.03
ATOM    379  CD  GLU    25      58.871  53.056  45.630  1.00  2.03
ATOM    380  OE1 GLU    25      58.009  52.314  46.158  1.00  2.03
ATOM    381  OE2 GLU    25      59.072  53.055  44.394  1.00  2.03
ATOM    382  C   GLU    25      61.991  52.773  47.730  1.00  2.03
ATOM    383  O   GLU    25      62.364  52.041  46.821  1.00  2.03
ATOM    384  N   GLU    26      62.757  53.730  48.246  1.00  2.14
ATOM    385  H   GLU    26      62.422  54.227  49.055  1.00  2.14
ATOM    386  CA  GLU    26      64.106  54.017  47.782  1.00  2.14
ATOM    387  HA  GLU    26      64.073  54.269  46.722  1.00  2.14
ATOM    388  CB  GLU    26      64.657  55.249  48.553  1.00  2.14
ATOM    389  HB1 GLU    26      65.688  55.399  48.251  1.00  2.14
ATOM    390  HB2 GLU    26      64.639  55.010  49.607  1.00  2.14
ATOM    391  CG  GLU    26      63.928  56.604  48.382  1.00  2.14
ATOM    392  HG1 GLU    26      62.852  56.424  48.411  1.00  2.14
ATOM    393  HG2 GLU    26      64.163  57.004  47.394  1.00  2.14
ATOM    394  CD  GLU    26      64.267  57.672  49.465  1.00  2.14
ATOM    395  OE1 GLU    26      65.237  57.520  50.245  1.00  2.14
ATOM    396  OE2 GLU    26      63.478  58.637  49.618  1.00  2.14
ATOM    397  C   GLU    26      65.031  52.792  47.914  1.00  2.14
ATOM    398  O   GLU    26      65.779  52.465  46.990  1.00  2.14
ATOM    399  N   ALA    27      64.922  52.060  49.024  1.00  1.95
ATOM    400  H   ALA    27      64.292  52.382  49.751  1.00  1.95
ATOM    401  CA  ALA    27      65.617  50.802  49.246  1.00  1.95
ATOM    402  HA  ALA    27      66.664  50.951  48.984  1.00  1.95
ATOM    403  CB  ALA    27      65.558  50.480  50.719  1.00  1.95
ATOM    404  HB1 ALA    27      66.101  49.556  50.926  1.00  1.95
ATOM    405  HB2 ALA    27      65.978  51.297  51.309  1.00  1.95
ATOM    406  HB3 ALA    27      64.508  50.365  50.945  1.00  1.95
ATOM    407  C   ALA    27      65.118  49.647  48.370  1.00  1.95
ATOM    408  O   ALA    27      65.924  48.774  48.028  1.00  1.95
ATOM    409  N   HIS    28      63.843  49.639  47.954  1.00  2.07
ATOM    410  H   HIS    28      63.199  50.331  48.318  1.00  2.07
ATOM    411  CA  HIS    28      63.398  48.697  46.917  1.00  2.07
ATOM    412  HA  HIS    28      63.741  47.706  47.212  1.00  2.07
ATOM    413  CB  HIS    28      61.860  48.604  46.787  1.00  2.07
ATOM    414  HB1 HIS    28      61.406  48.992  47.699  1.00  2.07
ATOM    415  HB2 HIS    28      61.608  47.546  46.724  1.00  2.07
ATOM    416  CG  HIS    28      61.167  49.258  45.613  1.00  2.07
ATOM    417  ND1 HIS    28      61.523  49.193  44.261  1.00  2.07
ATOM    418  CE1 HIS    28      60.585  49.865  43.586  1.00  2.07
ATOM    419  HE1 HIS    28      60.596  50.038  42.518  1.00  2.07
ATOM    420  NE2 HIS    28      59.643  50.297  44.431  1.00  2.07
ATOM    421  HE2 HIS    28      58.860  50.907  44.187  1.00  2.07
ATOM    422  CD2 HIS    28      59.982  49.915  45.704  1.00  2.07
ATOM    423  HD2 HIS    28      59.413  50.090  46.599  1.00  2.07
ATOM    424  C   HIS    28      64.097  48.981  45.598  1.00  2.07
ATOM    425  O   HIS    28      64.635  48.066  44.983  1.00  2.07
ATOM    426  N   ARG    29      64.169  50.261  45.216  1.00  2.55
ATOM    427  H   ARG    29      63.682  50.945  45.788  1.00  2.55
ATOM    428  CA  ARG    29      64.790  50.686  43.956  1.00  2.55
ATOM    429  HA  ARG    29      64.352  50.108  43.139  1.00  2.55
ATOM    430  CB  ARG    29      64.549  52.175  43.713  1.00  2.55
ATOM    431  HB1 ARG    29      65.113  52.490  42.833  1.00  2.55
ATOM    432  HB2 ARG    29      64.906  52.744  44.572  1.00  2.55
ATOM    433  CG  ARG    29      63.069  52.470  43.475  1.00  2.55
ATOM    434  HG1 ARG    29      62.469  52.078  44.294  1.00  2.55
ATOM    435  HG2 ARG    29      62.743  52.004  42.543  1.00  2.55
ATOM    436  CD  ARG    29      62.879  53.979  43.397  1.00  2.55
ATOM    437  HD1 ARG    29      63.372  54.360  42.501  1.00  2.55
ATOM    438  HD2 ARG    29      63.330  54.435  44.281  1.00  2.55
ATOM    439  NE  ARG    29      61.453  54.300  43.367  1.00  2.55
ATOM    440  HE  ARG    29      60.800  53.536  43.515  1.00  2.55
ATOM    441  CZ  ARG    29      60.922  55.496  43.444  1.00  2.55
ATOM    442  NH1 ARG    29      61.635  56.583  43.531  1.00  2.55
ATOM    443 1HH1 ARG    29      62.635  56.518  43.488  1.00  2.55
ATOM    444 2HH1 ARG    29      61.177  57.437  43.804  1.00  2.55
ATOM    445  NH2 ARG    29      59.630  55.588  43.457  1.00  2.55
ATOM    446 1HH2 ARG    29      59.118  54.714  43.515  1.00  2.55
ATOM    447 2HH2 ARG    29      59.222  56.446  43.776  1.00  2.55
ATOM    448  C   ARG    29      66.288  50.407  43.897  1.00  2.55
ATOM    449  O   ARG    29      66.814  50.099  42.834  1.00  2.55
ATOM    450  N   ALA    30      66.962  50.527  45.038  1.00  2.81
ATOM    451  H   ALA    30      66.461  50.906  45.833  1.00  2.81
ATOM    452  CA  ALA    30      68.360  50.154  45.206  1.00  2.81
ATOM    453  HA  ALA    30      68.926  50.497  44.339  1.00  2.81
ATOM    454  CB  ALA    30      68.891  50.872  46.451  1.00  2.81
ATOM    455  HB1 ALA    30      69.954  50.656  46.571  1.00  2.81
ATOM    456  HB2 ALA    30      68.757  51.949  46.342  1.00  2.81
ATOM    457  HB3 ALA    30      68.354  50.524  47.333  1.00  2.81
ATOM    458  C   ALA    30      68.588  48.636  45.327  1.00  2.81
ATOM    459  O   ALA    30      69.725  48.190  45.191  1.00  2.81
ATOM    460  N   GLY    31      67.548  47.836  45.590  1.00  2.92
ATOM    461  H   GLY    31      66.618  48.227  45.661  1.00  2.92
ATOM    462  CA  GLY    31      67.692  46.391  45.793  1.00  2.92
ATOM    463  HA1 GLY    31      68.374  45.979  45.048  1.00  2.92
ATOM    464  HA2 GLY    31      66.715  45.925  45.663  1.00  2.92
ATOM    465  C   GLY    31      68.210  46.012  47.183  1.00  2.92
ATOM    466  O   GLY    31      68.539  44.854  47.435  1.00  2.92
ATOM    467  N   LEU    32      68.263  46.999  48.079  1.00  2.62
ATOM    468  H   LEU    32      67.886  47.887  47.782  1.00  2.62
ATOM    469  CA  LEU    32      68.630  46.878  49.483  1.00  2.62
ATOM    470  HA  LEU    32      69.314  46.035  49.571  1.00  2.62
ATOM    471  CB  LEU    32      69.379  48.153  49.926  1.00  2.62
ATOM    472  HB1 LEU    32      69.151  48.360  50.972  1.00  2.62
ATOM    473  HB2 LEU    32      69.009  48.997  49.347  1.00  2.62
ATOM    474  CG  LEU    32      70.917  48.105  49.803  1.00  2.62
ATOM    475  HG  LEU    32      71.300  49.071  50.120  1.00  2.62
ATOM    476  CD1 LEU    32      71.551  47.051  50.713  1.00  2.62
ATOM    477 1HD1 LEU    32      72.633  47.198  50.735  1.00  2.62
ATOM    478 2HD1 LEU    32      71.171  47.160  51.729  1.00  2.62
ATOM    479 3HD1 LEU    32      71.343  46.045  50.353  1.00  2.62
ATOM    480  CD2 LEU    32      71.396  47.880  48.371  1.00  2.62
ATOM    481 1HD2 LEU    32      72.481  47.977  48.334  1.00  2.62
ATOM    482 2HD2 LEU    32      71.117  46.884  48.025  1.00  2.62
ATOM    483 3HD2 LEU    32      70.951  48.626  47.713  1.00  2.62
ATOM    484  C   LEU    32      67.468  46.519  50.409  1.00  2.62
ATOM    485  O   LEU    32      67.698  46.378  51.606  1.00  2.62
ATOM    486  N   ILE    33      66.267  46.290  49.863  1.00  2.28
ATOM    487  H   ILE    33      66.138  46.614  48.913  1.00  2.28
ATOM    488  CA  ILE    33      65.425  45.136  50.261  1.00  2.28
ATOM    489  HA  ILE    33      66.102  44.287  50.174  1.00  2.28
ATOM    490  CB  ILE    33      65.020  45.161  51.769  1.00  2.28
ATOM    491  HB  ILE    33      65.250  46.143  52.175  1.00  2.28
ATOM    492  CG2 ILE    33      63.548  44.887  52.070  1.00  2.28
ATOM    493 1HG2 ILE    33      62.882  45.354  51.349  1.00  2.28
ATOM    494 2HG2 ILE    33      63.416  43.816  52.043  1.00  2.28
ATOM    495 3HG2 ILE    33      63.296  45.264  53.061  1.00  2.28
ATOM    496  CG1 ILE    33      65.851  44.113  52.562  1.00  2.28
ATOM    497 1HG1 ILE    33      66.905  44.196  52.306  1.00  2.28
ATOM    498 2HG1 ILE    33      65.544  43.106  52.276  1.00  2.28
ATOM    499  CD1 ILE    33      65.740  44.246  54.087  1.00  2.28
ATOM    500  HD1 ILE    33      66.003  45.260  54.391  1.00  2.28
ATOM    501  HD2 ILE    33      64.729  44.014  54.421  1.00  2.28
ATOM    502  HD3 ILE    33      66.429  43.546  54.560  1.00  2.28
ATOM    503  C   ILE    33      64.359  44.778  49.201  1.00  2.28
ATOM    504  O   ILE    33      64.130  45.540  48.262  1.00  2.28
ATOM    505  N   ASP    34      63.790  43.569  49.259  1.00  2.48
ATOM    506  H   ASP    34      63.951  42.991  50.066  1.00  2.48
ATOM    507  CA  ASP    34      62.904  43.052  48.202  1.00  2.48
ATOM    508  HA  ASP    34      63.374  43.304  47.251  1.00  2.48
ATOM    509  CB  ASP    34      62.841  41.507  48.255  1.00  2.48
ATOM    510  HB1 ASP    34      63.624  41.118  48.907  1.00  2.48
ATOM    511  HB2 ASP    34      63.047  41.131  47.251  1.00  2.48
ATOM    512  CG  ASP    34      61.484  40.955  48.702  1.00  2.48
ATOM    513  OD1 ASP    34      60.695  40.528  47.828  1.00  2.48
ATOM    514  OD2 ASP    34      61.185  41.035  49.908  1.00  2.48
ATOM    515  C   ASP    34      61.507  43.717  48.170  1.00  2.48
ATOM    516  O   ASP    34      61.124  44.460  49.074  1.00  2.48
ATOM    517  N   TRP    35      60.715  43.439  47.127  1.00  2.32
ATOM    518  H   TRP    35      61.007  42.721  46.477  1.00  2.32
ATOM    519  CA  TRP    35      59.364  43.999  46.991  1.00  2.32
ATOM    520  HA  TRP    35      59.447  45.074  47.152  1.00  2.32
ATOM    521  CB  TRP    35      58.831  43.808  45.563  1.00  2.32
ATOM    522  HB1 TRP    35      57.742  43.760  45.607  1.00  2.32
ATOM    523  HB2 TRP    35      59.182  42.857  45.159  1.00  2.32
ATOM    524  CG  TRP    35      59.180  44.916  44.608  1.00  2.32
ATOM    525  CD1 TRP    35      60.301  45.675  44.649  1.00  2.32
ATOM    526  HD1 TRP    35      61.115  45.559  45.358  1.00  2.32
ATOM    527  NE1 TRP    35      60.249  46.638  43.665  1.00  2.32
ATOM    528  HE1 TRP    35      60.965  47.359  43.564  1.00  2.32
ATOM    529  CE2 TRP    35      59.106  46.534  42.907  1.00  2.32
ATOM    530  CZ2 TRP    35      58.606  47.268  41.822  1.00  2.32
ATOM    531  HZ2 TRP    35      59.172  48.094  41.421  1.00  2.32
ATOM    532  CH2 TRP    35      57.380  46.892  41.248  1.00  2.32
ATOM    533  HH2 TRP    35      56.994  47.426  40.391  1.00  2.32
ATOM    534  CZ3 TRP    35      56.668  45.801  41.778  1.00  2.32
ATOM    535  HZ3 TRP    35      55.738  45.493  41.321  1.00  2.32
ATOM    536  CE3 TRP    35      57.170  45.086  42.884  1.00  2.32
ATOM    537  HE3 TRP    35      56.616  44.246  43.275  1.00  2.32
ATOM    538  CD2 TRP    35      58.404  45.428  43.477  1.00  2.32
ATOM    539  C   TRP    35      58.358  43.545  48.057  1.00  2.32
ATOM    540  O   TRP    35      57.561  44.368  48.521  1.00  2.32
ATOM    541  N   ASN    36      58.426  42.287  48.494  1.00  2.48
ATOM    542  H   ASN    36      59.165  41.686  48.133  1.00  2.48
ATOM    543  CA  ASN    36      57.570  41.760  49.557  1.00  2.48
ATOM    544  HA  ASN    36      56.526  41.954  49.311  1.00  2.48
ATOM    545  CB  ASN    36      57.762  40.239  49.648  1.00  2.48
ATOM    546  HB1 ASN    36      57.162  39.851  50.471  1.00  2.48
ATOM    547  HB2 ASN    36      58.805  39.999  49.850  1.00  2.48
ATOM    548  CG  ASN    36      57.315  39.537  48.386  1.00  2.48
ATOM    549  OD1 ASN    36      56.134  39.373  48.135  1.00  2.48
ATOM    550  ND2 ASN    36      58.231  39.120  47.546  1.00  2.48
ATOM    551 1HD2 ASN    36      59.206  39.378  47.703  1.00  2.48
ATOM    552 2HD2 ASN    36      57.923  38.659  46.714  1.00  2.48
ATOM    553  C   ASN    36      57.876  42.421  50.901  1.00  2.48
ATOM    554  O   ASN    36      56.985  42.909  51.603  1.00  2.48
ATOM    555  N   MET    37      59.159  42.509  51.238  1.00  2.37
ATOM    556  H   MET    37      59.851  42.046  50.649  1.00  2.37
ATOM    557  CA  MET    37      59.618  43.209  52.424  1.00  2.37
ATOM    558  HA  MET    37      59.058  42.814  53.272  1.00  2.37
ATOM    559  CB  MET    37      61.081  42.888  52.672  1.00  2.37
ATOM    560  HB1 MET    37      61.488  43.619  53.371  1.00  2.37
ATOM    561  HB2 MET    37      61.594  42.933  51.715  1.00  2.37
ATOM    562  CG  MET    37      61.262  41.494  53.283  1.00  2.37
ATOM    563  HG1 MET    37      60.880  40.742  52.590  1.00  2.37
ATOM    564  HG2 MET    37      60.672  41.441  54.198  1.00  2.37
ATOM    565  SD  MET    37      62.976  41.083  53.707  1.00  2.37
ATOM    566  CE  MET    37      63.604  40.674  52.056  1.00  2.37
ATOM    567  HE1 MET    37      63.503  41.534  51.397  1.00  2.37
ATOM    568  HE2 MET    37      64.654  40.389  52.124  1.00  2.37
ATOM    569  HE3 MET    37      63.028  39.846  51.643  1.00  2.37
ATOM    570  C   MET    37      59.305  44.694  52.389  1.00  2.37
ATOM    571  O   MET    37      58.938  45.213  53.441  1.00  2.37
ATOM    572  N   PHE    38      59.303  45.364  51.232  1.00  1.85
ATOM    573  H   PHE    38      59.698  44.923  50.403  1.00  1.85
ATOM    574  CA  PHE    38      58.854  46.754  51.179  1.00  1.85
ATOM    575  HA  PHE    38      59.151  47.163  52.131  1.00  1.85
ATOM    576  CB  PHE    38      59.543  47.569  50.099  1.00  1.85
ATOM    577  HB1 PHE    38      59.018  48.510  49.955  1.00  1.85
ATOM    578  HB2 PHE    38      59.560  47.016  49.159  1.00  1.85
ATOM    579  CG  PHE    38      60.930  47.879  50.582  1.00  1.85
ATOM    580  CD1 PHE    38      61.113  48.434  51.864  1.00  1.85
ATOM    581  HD1 PHE    38      60.279  48.766  52.459  1.00  1.85
ATOM    582  CE1 PHE    38      62.380  48.455  52.435  1.00  1.85
ATOM    583  HE1 PHE    38      62.494  48.769  53.459  1.00  1.85
ATOM    584  CZ  PHE    38      63.495  48.129  51.654  1.00  1.85
ATOM    585  HZ  PHE    38      64.495  48.219  52.048  1.00  1.85
ATOM    586  CE2 PHE    38      63.318  47.707  50.336  1.00  1.85
ATOM    587  HE2 PHE    38      64.167  47.498  49.720  1.00  1.85
ATOM    588  CD2 PHE    38      62.037  47.480  49.833  1.00  1.85
ATOM    589  HD2 PHE    38      61.916  46.989  48.882  1.00  1.85
ATOM    590  C   PHE    38      57.364  46.977  51.261  1.00  1.85
ATOM    591  O   PHE    38      56.986  47.986  51.874  1.00  1.85
ATOM    592  N   VAL    39      56.521  46.044  50.813  1.00  2.11
ATOM    593  H   VAL    39      56.854  45.239  50.288  1.00  2.11
ATOM    594  CA  VAL    39      55.107  46.173  51.174  1.00  2.11
ATOM    595  HA  VAL    39      54.852  47.214  51.060  1.00  2.11
ATOM    596  CB  VAL    39      54.131  45.419  50.246  1.00  2.11
ATOM    597  HB  VAL    39      53.120  45.586  50.620  1.00  2.11
ATOM    598  CG1 VAL    39      54.171  45.950  48.807  1.00  2.11
ATOM    599 1HG1 VAL    39      53.462  45.401  48.189  1.00  2.11
ATOM    600 2HG1 VAL    39      53.893  47.003  48.791  1.00  2.11
ATOM    601 3HG1 VAL    39      55.170  45.835  48.387  1.00  2.11
ATOM    602  CG2 VAL    39      54.356  43.910  50.194  1.00  2.11
ATOM    603 1HG2 VAL    39      53.581  43.439  49.588  1.00  2.11
ATOM    604 2HG2 VAL    39      55.323  43.705  49.743  1.00  2.11
ATOM    605 3HG2 VAL    39      54.318  43.481  51.194  1.00  2.11
ATOM    606  C   VAL    39      54.819  45.869  52.641  1.00  2.11
ATOM    607  O   VAL    39      53.985  46.531  53.247  1.00  2.11
ATOM    608  N   LYS    40      55.564  44.961  53.278  1.00  2.44
ATOM    609  H   LYS    40      56.199  44.391  52.725  1.00  2.44
ATOM    610  CA  LYS    40      55.456  44.721  54.729  1.00  2.44
ATOM    611  HA  LYS    40      54.415  44.486  54.956  1.00  2.44
ATOM    612  CB  LYS    40      56.335  43.494  55.071  1.00  2.44
ATOM    613  HB1 LYS    40      57.368  43.804  55.235  1.00  2.44
ATOM    614  HB2 LYS    40      56.344  42.829  54.206  1.00  2.44
ATOM    615  CG  LYS    40      55.851  42.628  56.248  1.00  2.44
ATOM    616  HG1 LYS    40      56.486  41.741  56.286  1.00  2.44
ATOM    617  HG2 LYS    40      54.838  42.290  56.030  1.00  2.44
ATOM    618  CD  LYS    40      55.854  43.267  57.643  1.00  2.44
ATOM    619  HD1 LYS    40      55.537  42.505  58.357  1.00  2.44
ATOM    620  HD2 LYS    40      55.116  44.067  57.664  1.00  2.44
ATOM    621  CE  LYS    40      57.236  43.803  58.050  1.00  2.44
ATOM    622  HE1 LYS    40      57.427  44.729  57.500  1.00  2.44
ATOM    623  HE2 LYS    40      57.992  43.071  57.751  1.00  2.44
ATOM    624  NZ  LYS    40      57.330  44.040  59.513  1.00  2.44
ATOM    625  HZ1 LYS    40      58.225  44.426  59.781  1.00  2.44
ATOM    626  HZ2 LYS    40      56.606  44.679  59.842  1.00  2.44
ATOM    627  HZ3 LYS    40      57.170  43.194  60.043  1.00  2.44
ATOM    628  C   LYS    40      55.822  45.951  55.537  1.00  2.44
ATOM    629  O   LYS    40      55.074  46.384  56.409  1.00  2.44
ATOM    630  N   LEU    41      56.967  46.527  55.210  1.00  2.12
ATOM    631  H   LEU    41      57.518  46.074  54.485  1.00  2.12
ATOM    632  CA  LEU    41      57.481  47.754  55.802  1.00  2.12
ATOM    633  HA  LEU    41      57.507  47.618  56.881  1.00  2.12
ATOM    634  CB  LEU    41      58.939  47.862  55.292  1.00  2.12
ATOM    635  HB1 LEU    41      59.346  48.854  55.368  1.00  2.12
ATOM    636  HB2 LEU    41      58.957  47.635  54.229  1.00  2.12
ATOM    637  CG  LEU    41      59.892  46.901  56.047  1.00  2.12
ATOM    638  HG  LEU    41      59.502  45.886  55.980  1.00  2.12
ATOM    639  CD1 LEU    41      61.278  46.914  55.409  1.00  2.12
ATOM    640 1HD1 LEU    41      61.918  46.174  55.889  1.00  2.12
ATOM    641 2HD1 LEU    41      61.204  46.659  54.352  1.00  2.12
ATOM    642 3HD1 LEU    41      61.730  47.900  55.519  1.00  2.12
ATOM    643  CD2 LEU    41      60.080  47.233  57.536  1.00  2.12
ATOM    644 1HD2 LEU    41      60.818  46.558  57.970  1.00  2.12
ATOM    645 2HD2 LEU    41      60.443  48.257  57.640  1.00  2.12
ATOM    646 3HD2 LEU    41      59.148  47.129  58.087  1.00  2.12
ATOM    647  C   LEU    41      56.493  48.906  55.596  1.00  2.12
ATOM    648  O   LEU    41      56.167  49.516  56.590  1.00  2.12
ATOM    649  N   ARG    42      55.868  49.151  54.439  1.00  2.07
ATOM    650  H   ARG    42      56.109  48.592  53.626  1.00  2.07
ATOM    651  CA  ARG    42      54.841  50.229  54.310  1.00  2.07
ATOM    652  HA  ARG    42      55.011  51.022  55.038  1.00  2.07
ATOM    653  CB  ARG    42      54.935  50.812  52.895  1.00  2.07
ATOM    654  HB1 ARG    42      53.965  51.156  52.537  1.00  2.07
ATOM    655  HB2 ARG    42      55.268  50.022  52.228  1.00  2.07
ATOM    656  CG  ARG    42      55.877  52.006  52.813  1.00  2.07
ATOM    657  HG1 ARG    42      56.853  51.730  53.186  1.00  2.07
ATOM    658  HG2 ARG    42      55.473  52.837  53.394  1.00  2.07
ATOM    659  CD  ARG    42      56.013  52.408  51.353  1.00  2.07
ATOM    660  HD1 ARG    42      56.476  53.395  51.297  1.00  2.07
ATOM    661  HD2 ARG    42      55.012  52.464  50.925  1.00  2.07
ATOM    662  NE  ARG    42      56.823  51.412  50.622  1.00  2.07
ATOM    663  HE  ARG    42      57.014  50.541  51.099  1.00  2.07
ATOM    664  CZ  ARG    42      57.098  51.452  49.339  1.00  2.07
ATOM    665  NH1 ARG    42      56.740  52.445  48.605  1.00  2.07
ATOM    666 1HH1 ARG    42      56.456  53.316  49.033  1.00  2.07
ATOM    667 2HH1 ARG    42      57.094  52.441  47.658  1.00  2.07
ATOM    668  NH2 ARG    42      57.733  50.499  48.734  1.00  2.07
ATOM    669 1HH2 ARG    42      58.009  49.682  49.249  1.00  2.07
ATOM    670 2HH2 ARG    42      57.688  50.474  47.722  1.00  2.07
ATOM    671  C   ARG    42      53.375  49.806  54.568  1.00  2.07
ATOM    672  O   ARG    42      52.455  50.564  54.269  1.00  2.07
ATOM    673  N   SER    43      53.131  48.630  55.133  1.00  2.61
ATOM    674  H   SER    43      53.863  47.939  55.159  1.00  2.61
ATOM    675  CA  SER    43      52.005  48.478  56.057  1.00  2.61
ATOM    676  HA  SER    43      51.164  49.092  55.735  1.00  2.61
ATOM    677  CB  SER    43      51.543  47.022  56.128  1.00  2.61
ATOM    678  HB1 SER    43      52.245  46.424  56.711  1.00  2.61
ATOM    679  HB2 SER    43      51.487  46.618  55.116  1.00  2.61
ATOM    680  OG  SER    43      50.254  46.960  56.704  1.00  2.61
ATOM    681  HG  SER    43      50.336  47.064  57.677  1.00  2.61
ATOM    682  C   SER    43      52.435  48.940  57.454  1.00  2.61
ATOM    683  O   SER    43      51.684  49.615  58.143  1.00  2.61
ATOM    684  N   GLN    44      53.673  48.633  57.850  1.00  2.67
ATOM    685  H   GLN    44      54.281  48.144  57.213  1.00  2.67
ATOM    686  CA  GLN    44      54.178  48.861  59.200  1.00  2.67
ATOM    687  HA  GLN    44      53.330  48.765  59.866  1.00  2.67
ATOM    688  CB  GLN    44      55.160  47.759  59.598  1.00  2.67
ATOM    689  HB1 GLN    44      55.619  48.024  60.553  1.00  2.67
ATOM    690  HB2 GLN    44      55.949  47.674  58.851  1.00  2.67
ATOM    691  CG  GLN    44      54.412  46.421  59.743  1.00  2.67
ATOM    692  HG1 GLN    44      54.783  45.731  58.996  1.00  2.67
ATOM    693  HG2 GLN    44      53.341  46.537  59.570  1.00  2.67
ATOM    694  CD  GLN    44      54.615  45.813  61.119  1.00  2.67
ATOM    695  OE1 GLN    44      55.522  45.005  61.305  1.00  2.67
ATOM    696  NE2 GLN    44      53.815  46.179  62.083  1.00  2.67
ATOM    697 1HE2 GLN    44      53.062  46.849  61.884  1.00  2.67
ATOM    698 2HE2 GLN    44      54.008  45.929  63.038  1.00  2.67
ATOM    699  C   GLN    44      54.699  50.280  59.537  1.00  2.67
ATOM    700  O   GLN    44      54.780  50.603  60.711  1.00  2.67
ATOM    701  N   GLU    45      54.924  51.185  58.580  1.00  2.67
ATOM    702  H   GLU    45      54.939  50.825  57.635  1.00  2.67
ATOM    703  CA  GLU    45      54.346  52.522  58.723  1.00  2.67
ATOM    704  HA  GLU    45      54.213  52.748  59.785  1.00  2.67
ATOM    705  CB  GLU    45      55.130  53.709  58.102  1.00  2.67
ATOM    706  HB1 GLU    45      56.102  53.750  58.573  1.00  2.67
ATOM    707  HB2 GLU    45      54.627  54.622  58.420  1.00  2.67
ATOM    708  CG  GLU    45      55.240  53.757  56.555  1.00  2.67
ATOM    709  HG1 GLU    45      54.267  54.038  56.153  1.00  2.67
ATOM    710  HG2 GLU    45      55.466  52.762  56.180  1.00  2.67
ATOM    711  CD  GLU    45      56.275  54.756  56.009  1.00  2.67
ATOM    712  OE1 GLU    45      56.152  55.959  56.311  1.00  2.67
ATOM    713  OE2 GLU    45      57.169  54.354  55.218  1.00  2.67
ATOM    714  C   GLU    45      52.990  52.470  58.055  1.00  2.67
ATOM    715  O   GLU    45      52.862  52.001  56.926  1.00  2.67
ATOM    716  N   CYS    46      52.038  52.956  58.823  1.00  3.20
ATOM    717  H   CYS    46      52.355  53.236  59.747  1.00  3.20
ATOM    718  CA  CYS    46      50.596  52.995  58.690  1.00  3.20
ATOM    719  HA  CYS    46      50.349  54.040  58.737  1.00  3.20
ATOM    720  CB  CYS    46      49.951  52.433  57.397  1.00  3.20
ATOM    721  HB1 CYS    46      50.677  52.223  56.622  1.00  3.20
ATOM    722  HB2 CYS    46      49.287  53.196  56.995  1.00  3.20
ATOM    723  SG  CYS    46      48.952  50.947  57.716  1.00  3.20
ATOM    724  HG  CYS    46      49.961  50.204  58.220  1.00  3.20
ATOM    725  C   CYS    46      50.043  52.348  59.984  1.00  3.20
ATOM    726  O   CYS    46      49.129  52.891  60.601  1.00  3.20
ATOM    727  N   ASP    47      50.635  51.217  60.401  1.00  3.77
ATOM    728  H   ASP    47      51.306  50.787  59.776  1.00  3.77
ATOM    729  CA  ASP    47      50.163  50.411  61.523  1.00  3.77
ATOM    730  HA  ASP    47      49.296  50.919  61.945  1.00  3.77
ATOM    731  CB  ASP    47      49.628  49.039  61.030  1.00  3.77
ATOM    732  HB1 ASP    47      48.903  49.219  60.235  1.00  3.77
ATOM    733  HB2 ASP    47      49.081  48.580  61.855  1.00  3.77
ATOM    734  CG  ASP    47      50.676  48.028  60.541  1.00  3.77
ATOM    735  OD1 ASP    47      50.428  47.340  59.518  1.00  3.77
ATOM    736  OD2 ASP    47      51.731  47.898  61.198  1.00  3.77
ATOM    737  C   ASP    47      51.126  50.296  62.725  1.00  3.77
ATOM    738  O   ASP    47      50.657  49.968  63.823  1.00  3.77
ATOM    739  N   TRP    48      52.414  50.653  62.575  1.00  4.65
ATOM    740  H   TRP    48      52.766  50.736  61.636  1.00  4.65
ATOM    741  CA  TRP    48      53.092  51.507  63.552  1.00  4.65
ATOM    742  HA  TRP    48      52.628  51.368  64.539  1.00  4.65
ATOM    743  CB  TRP    48      54.599  51.225  63.710  1.00  4.65
ATOM    744  HB1 TRP    48      54.892  51.755  64.607  1.00  4.65
ATOM    745  HB2 TRP    48      55.111  51.731  62.895  1.00  4.65
ATOM    746  CG  TRP    48      55.175  49.843  63.887  1.00  4.65
ATOM    747  CD1 TRP    48      56.501  49.617  63.740  1.00  4.65
ATOM    748  HD1 TRP    48      57.216  50.373  63.457  1.00  4.65
ATOM    749  NE1 TRP    48      56.811  48.314  64.071  1.00  4.65
ATOM    750  HE1 TRP    48      57.758  47.972  64.102  1.00  4.65
ATOM    751  CE2 TRP    48      55.694  47.623  64.474  1.00  4.65
ATOM    752  CZ2 TRP    48      55.506  46.313  64.932  1.00  4.65
ATOM    753  HZ2 TRP    48      56.352  45.652  65.016  1.00  4.65
ATOM    754  CH2 TRP    48      54.219  45.885  65.297  1.00  4.65
ATOM    755  HH2 TRP    48      54.061  44.880  65.657  1.00  4.65
ATOM    756  CZ3 TRP    48      53.139  46.773  65.188  1.00  4.65
ATOM    757  HZ3 TRP    48      52.142  46.452  65.450  1.00  4.65
ATOM    758  CE3 TRP    48      53.342  48.089  64.725  1.00  4.65
ATOM    759  HE3 TRP    48      52.505  48.757  64.647  1.00  4.65
ATOM    760  CD2 TRP    48      54.616  48.567  64.356  1.00  4.65
ATOM    761  C   TRP    48      52.841  53.004  63.161  1.00  4.65
ATOM    762  O   TRP    48      52.637  53.323  61.990  1.00  4.65
ATOM    763  N   GLU    49      52.818  53.883  64.179  1.00  5.01
ATOM    764  H   GLU    49      53.401  53.608  64.969  1.00  5.01
ATOM    765  CA  GLU    49      51.672  54.796  64.497  1.00  5.01
ATOM    766  HA  GLU    49      51.717  54.968  65.556  1.00  5.01
ATOM    767  CB  GLU    49      51.854  56.173  63.854  1.00  5.01
ATOM    768  HB1 GLU    49      52.853  56.546  64.084  1.00  5.01
ATOM    769  HB2 GLU    49      51.164  56.854  64.354  1.00  5.01
ATOM    770  CG  GLU    49      51.614  56.260  62.338  1.00  5.01
ATOM    771  HG1 GLU    49      50.719  55.702  62.065  1.00  5.01
ATOM    772  HG2 GLU    49      52.469  55.838  61.810  1.00  5.01
ATOM    773  CD  GLU    49      51.450  57.707  61.875  1.00  5.01
ATOM    774  OE1 GLU    49      50.929  57.957  60.760  1.00  5.01
ATOM    775  OE2 GLU    49      51.916  58.644  62.565  1.00  5.01
ATOM    776  C   GLU    49      50.295  54.158  64.226  1.00  5.01
ATOM    777  O   GLU    49      50.155  53.006  63.833  1.00  5.01
ATOM    778  N   GLU    50      49.232  54.917  64.442  1.00  4.52
ATOM    779  H   GLU    50      49.361  55.860  64.766  1.00  4.52
ATOM    780  CA  GLU    50      47.954  54.656  63.783  1.00  4.52
ATOM    781  HA  GLU    50      47.887  53.641  63.389  1.00  4.52
ATOM    782  CB  GLU    50      46.825  54.909  64.814  1.00  4.52
ATOM    783  HB1 GLU    50      46.951  55.915  65.218  1.00  4.52
ATOM    784  HB2 GLU    50      46.948  54.208  65.641  1.00  4.52
ATOM    785  CG  GLU    50      45.385  54.785  64.279  1.00  4.52
ATOM    786  HG1 GLU    50      45.148  53.728  64.145  1.00  4.52
ATOM    787  HG2 GLU    50      45.323  55.253  63.297  1.00  4.52
ATOM    788  CD  GLU    50      44.352  55.446  65.214  1.00  4.52
ATOM    789  OE1 GLU    50      43.719  56.447  64.787  1.00  4.52
ATOM    790  OE2 GLU    50      44.184  54.955  66.353  1.00  4.52
ATOM    791  C   GLU    50      47.860  55.663  62.641  1.00  4.52
ATOM    792  O   GLU    50      47.925  56.874  62.894  1.00  4.52
ATOM    793  N   ILE    51      47.653  55.206  61.406  1.00  4.67
ATOM    794  H   ILE    51      47.763  54.216  61.206  1.00  4.67
ATOM    795  CA  ILE    51      47.134  56.097  60.379  1.00  4.67
ATOM    796  HA  ILE    51      47.703  57.015  60.456  1.00  4.67
ATOM    797  CB  ILE    51      47.309  55.619  58.922  1.00  4.67
ATOM    798  HB  ILE    51      46.677  56.264  58.321  1.00  4.67
ATOM    799  CG2 ILE    51      48.768  55.902  58.541  1.00  4.67
ATOM    800 1HG2 ILE    51      49.417  55.422  59.267  1.00  4.67
ATOM    801 2HG2 ILE    51      48.986  55.561  57.531  1.00  4.67
ATOM    802 3HG2 ILE    51      48.988  56.962  58.612  1.00  4.67
ATOM    803  CG1 ILE    51      46.866  54.183  58.579  1.00  4.67
ATOM    804 1HG1 ILE    51      45.983  53.906  59.152  1.00  4.67
ATOM    805 2HG1 ILE    51      47.651  53.482  58.825  1.00  4.67
ATOM    806  CD1 ILE    51      46.537  54.036  57.088  1.00  4.67
ATOM    807  HD1 ILE    51      45.613  54.567  56.858  1.00  4.67
ATOM    808  HD2 ILE    51      47.340  54.433  56.469  1.00  4.67
ATOM    809  HD3 ILE    51      46.415  52.984  56.851  1.00  4.67
ATOM    810  C   ILE    51      45.685  56.446  60.674  1.00  4.67
ATOM    811  O   ILE    51      44.750  55.870  60.116  1.00  4.67
ATOM    812  N   SER    52      45.512  57.399  61.583  1.00  5.86
ATOM    813  H   SER    52      46.325  57.679  62.121  1.00  5.86
ATOM    814  CA  SER    52      44.229  57.999  61.899  1.00  5.86
ATOM    815  HA  SER    52      43.584  57.184  62.225  1.00  5.86
ATOM    816  CB  SER    52      44.345  58.975  63.083  1.00  5.86
ATOM    817  HB1 SER    52      44.587  59.981  62.738  1.00  5.86
ATOM    818  HB2 SER    52      45.135  58.639  63.756  1.00  5.86
ATOM    819  OG  SER    52      43.125  58.973  63.805  1.00  5.86
ATOM    820  HG  SER    52      43.158  58.123  64.303  1.00  5.86
ATOM    821  C   SER    52      43.614  58.635  60.681  1.00  5.86
ATOM    822  O   SER    52      43.854  59.793  60.390  1.00  5.86
ATOM    823  N   VAL    53      42.887  57.856  59.907  1.00  6.56
ATOM    824  H   VAL    53      42.868  56.867  60.117  1.00  6.56
ATOM    825  CA  VAL    53      42.162  58.348  58.756  1.00  6.56
ATOM    826  HA  VAL    53      42.750  59.067  58.250  1.00  6.56
ATOM    827  CB  VAL    53      41.875  57.216  57.742  1.00  6.56
ATOM    828  HB  VAL    53      41.134  57.594  57.042  1.00  6.56
ATOM    829  CG1 VAL    53      43.158  56.944  56.957  1.00  6.56
ATOM    830 1HG1 VAL    53      42.976  56.169  56.219  1.00  6.56
ATOM    831 2HG1 VAL    53      43.486  57.835  56.425  1.00  6.56
ATOM    832 3HG1 VAL    53      43.956  56.599  57.615  1.00  6.56
ATOM    833  CG2 VAL    53      41.356  55.910  58.356  1.00  6.56
ATOM    834 1HG2 VAL    53      40.965  55.273  57.568  1.00  6.56
ATOM    835 2HG2 VAL    53      42.147  55.375  58.880  1.00  6.56
ATOM    836 3HG2 VAL    53      40.542  56.092  59.052  1.00  6.56
ATOM    837  C   VAL    53      40.884  59.005  59.221  1.00  6.56
ATOM    838  O   VAL    53      40.070  58.410  59.889  1.00  6.56
ATOM    839  N   LYS    54      40.728  60.279  58.832  1.00  7.21
ATOM    840  H   LYS    54      41.440  60.732  58.266  1.00  7.21
ATOM    841  CA  LYS    54      39.464  60.979  59.008  1.00  7.21
ATOM    842  HA  LYS    54      38.678  60.276  58.731  1.00  7.21
ATOM    843  CB  LYS    54      39.217  61.362  60.485  1.00  7.21
ATOM    844  HB1 LYS    54      38.894  62.401  60.532  1.00  7.21
ATOM    845  HB2 LYS    54      40.156  61.270  61.022  1.00  7.21
ATOM    846  CG  LYS    54      38.142  60.514  61.197  1.00  7.21
ATOM    847  HG1 LYS    54      38.071  59.528  60.743  1.00  7.21
ATOM    848  HG2 LYS    54      37.174  60.995  61.053  1.00  7.21
ATOM    849  CD  LYS    54      38.383  60.322  62.706  1.00  7.21
ATOM    850  HD1 LYS    54      37.581  59.691  63.091  1.00  7.21
ATOM    851  HD2 LYS    54      38.316  61.284  63.217  1.00  7.21
ATOM    852  CE  LYS    54      39.725  59.628  63.012  1.00  7.21
ATOM    853  HE1 LYS    54      40.084  59.153  62.093  1.00  7.21
ATOM    854  HE2 LYS    54      39.563  58.834  63.747  1.00  7.21
ATOM    855  NZ  LYS    54      40.746  60.575  63.527  1.00  7.21
ATOM    856  HZ1 LYS    54      41.680  60.167  63.496  1.00  7.21
ATOM    857  HZ2 LYS    54      40.720  61.454  63.008  1.00  7.21
ATOM    858  HZ3 LYS    54      40.544  60.848  64.475  1.00  7.21
ATOM    859  C   LYS    54      39.357  62.163  58.063  1.00  7.21
ATOM    860  O   LYS    54      40.206  63.062  58.013  1.00  7.21
ATOM    861  N   GLY    55      38.239  62.096  57.343  1.00  7.36
ATOM    862  H   GLY    55      37.681  61.271  57.482  1.00  7.36
ATOM    863  CA  GLY    55      37.711  63.079  56.416  1.00  7.36
ATOM    864  HA1 GLY    55      37.402  63.955  56.985  1.00  7.36
ATOM    865  HA2 GLY    55      36.819  62.658  55.951  1.00  7.36
ATOM    866  C   GLY    55      38.653  63.546  55.300  1.00  7.36
ATOM    867  O   GLY    55      39.852  63.248  55.285  1.00  7.36
ATOM    868  N   PRO    56      38.135  64.411  54.413  1.00  6.98
ATOM    869  CD  PRO    56      36.726  64.732  54.202  1.00  6.98
ATOM    870  HD1 PRO    56      36.197  64.884  55.144  1.00  6.98
ATOM    871  HD2 PRO    56      36.256  63.930  53.631  1.00  6.98
ATOM    872  CG  PRO    56      36.701  66.026  53.385  1.00  6.98
ATOM    873  HG1 PRO    56      36.607  66.881  54.058  1.00  6.98
ATOM    874  HG2 PRO    56      35.893  66.026  52.653  1.00  6.98
ATOM    875  CB  PRO    56      38.074  66.051  52.714  1.00  6.98
ATOM    876  HB1 PRO    56      38.388  67.066  52.466  1.00  6.98
ATOM    877  HB2 PRO    56      38.051  65.432  51.816  1.00  6.98
ATOM    878  CA  PRO    56      38.980  65.397  53.760  1.00  6.98
ATOM    879  HA  PRO    56      39.822  64.911  53.264  1.00  6.98
ATOM    880  C   PRO    56      39.533  66.425  54.754  1.00  6.98
ATOM    881  O   PRO    56      40.376  67.230  54.379  1.00  6.98
ATOM    882  N   ASN    57      39.112  66.348  56.026  1.00  6.74
ATOM    883  H   ASN    57      38.270  65.829  56.220  1.00  6.74
ATOM    884  CA  ASN    57      39.842  66.840  57.189  1.00  6.74
ATOM    885  HA  ASN    57      39.752  67.927  57.197  1.00  6.74
ATOM    886  CB  ASN    57      39.248  66.302  58.518  1.00  6.74
ATOM    887  HB1 ASN    57      39.659  66.903  59.329  1.00  6.74
ATOM    888  HB2 ASN    57      39.595  65.290  58.690  1.00  6.74
ATOM    889  CG  ASN    57      37.731  66.282  58.682  1.00  6.74
ATOM    890  OD1 ASN    57      36.951  66.393  57.747  1.00  6.74
ATOM    891  ND2 ASN    57      37.255  66.047  59.880  1.00  6.74
ATOM    892 1HD2 ASN    57      37.879  65.778  60.647  1.00  6.74
ATOM    893 2HD2 ASN    57      36.263  66.012  59.990  1.00  6.74
ATOM    894  C   ASN    57      41.325  66.530  57.082  1.00  6.74
ATOM    895  O   ASN    57      42.131  67.360  57.492  1.00  6.74
ATOM    896  N   GLY    58      41.672  65.350  56.537  1.00  5.68
ATOM    897  H   GLY    58      40.964  64.672  56.284  1.00  5.68
ATOM    898  CA  GLY    58      43.073  64.958  56.494  1.00  5.68
ATOM    899  HA1 GLY    58      43.649  65.703  55.947  1.00  5.68
ATOM    900  HA2 GLY    58      43.163  63.997  56.006  1.00  5.68
ATOM    901  C   GLY    58      43.617  64.869  57.913  1.00  5.68
ATOM    902  O   GLY    58      44.812  65.029  58.134  1.00  5.68
ATOM    903  N   GLU    59      42.733  64.517  58.860  1.00  4.63
ATOM    904  H   GLU    59      41.764  64.420  58.586  1.00  4.63
ATOM    905  CA  GLU    59      43.168  63.820  60.061  1.00  4.63
ATOM    906  HA  GLU    59      43.810  64.485  60.640  1.00  4.63
ATOM    907  CB  GLU    59      41.983  63.424  60.926  1.00  4.63
ATOM    908  HB1 GLU    59      42.320  62.733  61.700  1.00  4.63
ATOM    909  HB2 GLU    59      41.288  62.913  60.275  1.00  4.63
ATOM    910  CG  GLU    59      41.276  64.614  61.585  1.00  4.63
ATOM    911  HG1 GLU    59      41.069  65.378  60.833  1.00  4.63
ATOM    912  HG2 GLU    59      41.928  65.046  62.346  1.00  4.63
ATOM    913  CD  GLU    59      39.964  64.149  62.222  1.00  4.63
ATOM    914  OE1 GLU    59      38.901  64.693  61.839  1.00  4.63
ATOM    915  OE2 GLU    59      40.023  63.178  63.017  1.00  4.63
ATOM    916  C   GLU    59      44.022  62.615  59.663  1.00  4.63
ATOM    917  O   GLU    59      45.028  62.322  60.319  1.00  4.63
ATOM    918  N   SER    60      43.614  62.026  58.525  1.00  3.77
ATOM    919  H   SER    60      42.757  62.404  58.152  1.00  3.77
ATOM    920  CA  SER    60      44.266  61.109  57.601  1.00  3.77
ATOM    921  HA  SER    60      44.029  60.120  57.905  1.00  3.77
ATOM    922  CB  SER    60      43.699  61.250  56.192  1.00  3.77
ATOM    923  HB1 SER    60      43.997  60.410  55.574  1.00  3.77
ATOM    924  HB2 SER    60      44.054  62.164  55.732  1.00  3.77
ATOM    925  OG  SER    60      42.270  61.298  56.284  1.00  3.77
ATOM    926  HG  SER    60      41.888  61.608  55.450  1.00  3.77
ATOM    927  C   SER    60      45.790  61.130  57.633  1.00  3.77
ATOM    928  O   SER    60      46.450  61.668  56.785  1.00  3.77
ATOM    929  N   SER    61      46.268  60.461  58.685  1.00  3.33
ATOM    930  H   SER    61      45.607  60.136  59.381  1.00  3.33
ATOM    931  CA  SER    61      47.653  60.057  58.757  1.00  3.33
ATOM    932  HA  SER    61      48.254  60.959  58.630  1.00  3.33
ATOM    933  CB  SER    61      47.935  59.581  60.178  1.00  3.33
ATOM    934  HB1 SER    61      48.896  59.076  60.208  1.00  3.33
ATOM    935  HB2 SER    61      47.143  58.912  60.488  1.00  3.33
ATOM    936  OG  SER    61      47.932  60.731  61.006  1.00  3.33
ATOM    937  HG  SER    61      47.060  61.159  60.915  1.00  3.33
ATOM    938  C   SER    61      47.989  59.129  57.615  1.00  3.33
ATOM    939  O   SER    61      47.194  58.286  57.209  1.00  3.33
ATOM    940  N   VAL    62      49.136  59.397  57.005  1.00  2.47
ATOM    941  H   VAL    62      49.777  60.047  57.434  1.00  2.47
ATOM    942  CA  VAL    62      49.530  58.953  55.665  1.00  2.47
ATOM    943  HA  VAL    62      49.206  57.921  55.533  1.00  2.47
ATOM    944  CB  VAL    62      48.874  59.809  54.566  1.00  2.47
ATOM    945  HB  VAL    62      49.332  59.529  53.625  1.00  2.47
ATOM    946  CG1 VAL    62      47.380  59.506  54.359  1.00  2.47
ATOM    947 1HG1 VAL    62      46.985  60.058  53.510  1.00  2.47
ATOM    948 2HG1 VAL    62      47.241  58.439  54.188  1.00  2.47
ATOM    949 3HG1 VAL    62      46.806  59.793  55.232  1.00  2.47
ATOM    950  CG2 VAL    62      49.083  61.315  54.809  1.00  2.47
ATOM    951 1HG2 VAL    62      48.588  61.900  54.035  1.00  2.47
ATOM    952 2HG2 VAL    62      48.669  61.616  55.767  1.00  2.47
ATOM    953 3HG2 VAL    62      50.145  61.538  54.814  1.00  2.47
ATOM    954  C   VAL    62      51.063  58.957  55.582  1.00  2.47
ATOM    955  O   VAL    62      51.730  59.523  56.451  1.00  2.47
ATOM    956  N   ILE    63      51.606  58.240  54.600  1.00  2.13
ATOM    957  H   ILE    63      51.013  57.995  53.824  1.00  2.13
ATOM    958  CA  ILE    63      52.987  57.732  54.608  1.00  2.13
ATOM    959  HA  ILE    63      53.090  57.102  55.494  1.00  2.13
ATOM    960  CB  ILE    63      53.192  56.812  53.377  1.00  2.13
ATOM    961  HB  ILE    63      52.741  57.289  52.504  1.00  2.13
ATOM    962  CG2 ILE    63      54.675  56.557  53.052  1.00  2.13
ATOM    963 1HG2 ILE    63      54.776  55.868  52.221  1.00  2.13
ATOM    964 2HG2 ILE    63      55.166  57.490  52.771  1.00  2.13
ATOM    965 3HG2 ILE    63      55.179  56.126  53.915  1.00  2.13
ATOM    966  CG1 ILE    63      52.451  55.478  53.664  1.00  2.13
ATOM    967 1HG1 ILE    63      51.432  55.693  53.986  1.00  2.13
ATOM    968 2HG1 ILE    63      52.949  54.963  54.485  1.00  2.13
ATOM    969  CD1 ILE    63      52.340  54.506  52.484  1.00  2.13
ATOM    970  HD1 ILE    63      51.773  53.628  52.797  1.00  2.13
ATOM    971  HD2 ILE    63      51.814  54.989  51.662  1.00  2.13
ATOM    972  HD3 ILE    63      53.326  54.175  52.160  1.00  2.13
ATOM    973  C   ILE    63      54.047  58.843  54.779  1.00  2.13
ATOM    974  O   ILE    63      53.883  59.982  54.334  1.00  2.13
ATOM    975  N   HIS    64      55.148  58.517  55.466  1.00  2.03
ATOM    976  H   HIS    64      55.282  57.550  55.755  1.00  2.03
ATOM    977  CA  HIS    64      56.054  59.489  56.075  1.00  2.03
ATOM    978  HA  HIS    64      55.574  60.468  56.112  1.00  2.03
ATOM    979  CB  HIS    64      56.396  59.073  57.526  1.00  2.03
ATOM    980  HB1 HIS    64      57.149  59.768  57.900  1.00  2.03
ATOM    981  HB2 HIS    64      56.860  58.087  57.516  1.00  2.03
ATOM    982  CG  HIS    64      55.285  59.038  58.551  1.00  2.03
ATOM    983  ND1 HIS    64      55.430  59.422  59.892  1.00  2.03
ATOM    984  CE1 HIS    64      54.258  59.152  60.485  1.00  2.03
ATOM    985  HE1 HIS    64      54.046  59.309  61.536  1.00  2.03
ATOM    986  NE2 HIS    64      53.400  58.622  59.602  1.00  2.03
ATOM    987  HE2 HIS    64      52.461  58.287  59.821  1.00  2.03
ATOM    988  CD2 HIS    64      54.031  58.527  58.387  1.00  2.03
ATOM    989  HD2 HIS    64      53.619  58.095  57.490  1.00  2.03
ATOM    990  C   HIS    64      57.389  59.612  55.308  1.00  2.03
ATOM    991  O   HIS    64      58.247  58.720  55.287  1.00  2.03
ATOM    992  N   ASP    65      57.624  60.793  54.743  1.00  2.16
ATOM    993  H   ASP    65      56.899  61.502  54.799  1.00  2.16
ATOM    994  CA  ASP    65      58.935  61.206  54.257  1.00  2.16
ATOM    995  HA  ASP    65      59.254  60.486  53.500  1.00  2.16
ATOM    996  CB  ASP    65      58.835  62.572  53.561  1.00  2.16
ATOM    997  HB1 ASP    65      58.255  63.246  54.191  1.00  2.16
ATOM    998  HB2 ASP    65      58.315  62.447  52.611  1.00  2.16
ATOM    999  CG  ASP    65      60.212  63.199  53.307  1.00  2.16
ATOM   1000  OD1 ASP    65      61.156  62.472  52.912  1.00  2.16
ATOM   1001  OD2 ASP    65      60.367  64.416  53.526  1.00  2.16
ATOM   1002  C   ASP    65      60.011  61.244  55.343  1.00  2.16
ATOM   1003  O   ASP    65      60.102  62.187  56.123  1.00  2.16
ATOM   1004  N   ARG    66      60.897  60.253  55.298  1.00  2.27
ATOM   1005  H   ARG    66      60.663  59.489  54.682  1.00  2.27
ATOM   1006  CA  ARG    66      62.121  60.145  56.100  1.00  2.27
ATOM   1007  HA  ARG    66      61.894  59.809  57.114  1.00  2.27
ATOM   1008  CB  ARG    66      63.110  59.200  55.418  1.00  2.27
ATOM   1009  HB1 ARG    66      63.948  59.035  56.096  1.00  2.27
ATOM   1010  HB2 ARG    66      63.494  59.641  54.499  1.00  2.27
ATOM   1011  CG  ARG    66      62.526  57.882  55.011  1.00  2.27
ATOM   1012  HG1 ARG    66      63.304  57.323  54.502  1.00  2.27
ATOM   1013  HG2 ARG    66      61.693  58.022  54.326  1.00  2.27
ATOM   1014  CD  ARG    66      62.068  57.137  56.239  1.00  2.27
ATOM   1015  HD1 ARG    66      61.193  57.611  56.688  1.00  2.27
ATOM   1016  HD2 ARG    66      62.868  57.106  56.981  1.00  2.27
ATOM   1017  NE  ARG    66      61.784  55.793  55.796  1.00  2.27
ATOM   1018  HE  ARG    66      62.593  55.184  55.796  1.00  2.27
ATOM   1019  CZ  ARG    66      60.595  55.313  55.540  1.00  2.27
ATOM   1020  NH1 ARG    66      59.491  56.013  55.538  1.00  2.27
ATOM   1021 1HH1 ARG    66      59.449  56.969  55.857  1.00  2.27
ATOM   1022 2HH1 ARG    66      58.580  55.574  55.384  1.00  2.27
ATOM   1023  NH2 ARG    66      60.514  54.056  55.239  1.00  2.27
ATOM   1024 1HH2 ARG    66      61.327  53.471  55.302  1.00  2.27
ATOM   1025 2HH2 ARG    66      59.568  53.708  55.154  1.00  2.27
ATOM   1026  C   ARG    66      62.941  61.420  56.213  1.00  2.27
ATOM   1027  O   ARG    66      63.468  61.735  57.273  1.00  2.27
ATOM   1028  N   LYS    67      63.156  62.071  55.067  1.00  2.76
ATOM   1029  H   LYS    67      62.559  61.852  54.275  1.00  2.76
ATOM   1030  CA  LYS    67      64.183  63.098  54.924  1.00  2.76
ATOM   1031  HA  LYS    67      65.088  62.801  55.458  1.00  2.76
ATOM   1032  CB  LYS    67      64.506  63.311  53.428  1.00  2.76
ATOM   1033  HB1 LYS    67      65.274  64.082  53.342  1.00  2.76
ATOM   1034  HB2 LYS    67      63.610  63.700  52.940  1.00  2.76
ATOM   1035  CG  LYS    67      64.972  62.067  52.633  1.00  2.76
ATOM   1036  HG1 LYS    67      64.989  62.349  51.579  1.00  2.76
ATOM   1037  HG2 LYS    67      64.239  61.267  52.734  1.00  2.76
ATOM   1038  CD  LYS    67      66.375  61.535  52.990  1.00  2.76
ATOM   1039  HD1 LYS    67      66.882  62.265  53.622  1.00  2.76
ATOM   1040  HD2 LYS    67      66.967  61.428  52.079  1.00  2.76
ATOM   1041  CE  LYS    67      66.339  60.191  53.732  1.00  2.76
ATOM   1042  HE1 LYS    67      65.480  60.180  54.405  1.00  2.76
ATOM   1043  HE2 LYS    67      67.222  60.115  54.372  1.00  2.76
ATOM   1044  NZ  LYS    67      66.311  58.987  52.855  1.00  2.76
ATOM   1045  HZ1 LYS    67      65.749  59.051  52.012  1.00  2.76
ATOM   1046  HZ2 LYS    67      67.255  58.680  52.635  1.00  2.76
ATOM   1047  HZ3 LYS    67      65.972  58.215  53.433  1.00  2.76
ATOM   1048  C   LYS    67      63.709  64.398  55.571  1.00  2.76
ATOM   1049  O   LYS    67      64.535  65.257  55.861  1.00  2.76
ATOM   1050  N   SER    68      62.397  64.540  55.812  1.00  2.83
ATOM   1051  H   SER    68      61.761  63.831  55.470  1.00  2.83
ATOM   1052  CA  SER    68      61.861  65.709  56.495  1.00  2.83
ATOM   1053  HA  SER    68      62.564  65.930  57.301  1.00  2.83
ATOM   1054  CB  SER    68      61.926  66.926  55.554  1.00  2.83
ATOM   1055  HB1 SER    68      62.899  66.968  55.064  1.00  2.83
ATOM   1056  HB2 SER    68      61.831  67.831  56.154  1.00  2.83
ATOM   1057  OG  SER    68      60.919  66.926  54.559  1.00  2.83
ATOM   1058  HG  SER    68      60.911  66.051  54.116  1.00  2.83
ATOM   1059  C   SER    68      60.515  65.571  57.219  1.00  2.83
ATOM   1060  O   SER    68      59.760  66.543  57.311  1.00  2.83
ATOM   1061  N   GLY    69      60.221  64.382  57.750  1.00  2.70
ATOM   1062  H   GLY    69      60.827  63.604  57.517  1.00  2.70
ATOM   1063  CA  GLY    69      59.066  64.048  58.602  1.00  2.70
ATOM   1064  HA1 GLY    69      59.230  64.460  59.598  1.00  2.70
ATOM   1065  HA2 GLY    69      59.012  62.963  58.691  1.00  2.70
ATOM   1066  C   GLY    69      57.706  64.535  58.109  1.00  2.70
ATOM   1067  O   GLY    69      56.852  64.925  58.907  1.00  2.70
ATOM   1068  N   LYS    70      57.518  64.577  56.789  1.00  2.59
ATOM   1069  H   LYS    70      58.285  64.276  56.204  1.00  2.59
ATOM   1070  CA  LYS    70      56.271  65.025  56.163  1.00  2.59
ATOM   1071  HA  LYS    70      55.744  65.676  56.864  1.00  2.59
ATOM   1072  CB  LYS    70      56.553  65.839  54.894  1.00  2.59
ATOM   1073  HB1 LYS    70      55.671  65.864  54.251  1.00  2.59
ATOM   1074  HB2 LYS    70      57.385  65.395  54.346  1.00  2.59
ATOM   1075  CG  LYS    70      56.891  67.267  55.327  1.00  2.59
ATOM   1076  HG1 LYS    70      57.544  67.212  56.194  1.00  2.59
ATOM   1077  HG2 LYS    70      55.977  67.776  55.636  1.00  2.59
ATOM   1078  CD  LYS    70      57.573  68.079  54.222  1.00  2.59
ATOM   1079  HD1 LYS    70      56.828  68.380  53.483  1.00  2.59
ATOM   1080  HD2 LYS    70      58.334  67.475  53.723  1.00  2.59
ATOM   1081  CE  LYS    70      58.227  69.318  54.843  1.00  2.59
ATOM   1082  HE1 LYS    70      57.471  69.868  55.410  1.00  2.59
ATOM   1083  HE2 LYS    70      58.591  69.963  54.037  1.00  2.59
ATOM   1084  NZ  LYS    70      59.353  68.926  55.727  1.00  2.59
ATOM   1085  HZ1 LYS    70      59.774  69.710  56.198  1.00  2.59
ATOM   1086  HZ2 LYS    70      59.069  68.228  56.416  1.00  2.59
ATOM   1087  HZ3 LYS    70      60.060  68.439  55.180  1.00  2.59
ATOM   1088  C   LYS    70      55.343  63.858  55.895  1.00  2.59
ATOM   1089  O   LYS    70      55.661  62.990  55.089  1.00  2.59
ATOM   1090  N   LYS    71      54.180  63.883  56.549  1.00  2.25
ATOM   1091  H   LYS    71      54.024  64.614  57.223  1.00  2.25
ATOM   1092  CA  LYS    71      53.038  63.076  56.134  1.00  2.25
ATOM   1093  HA  LYS    71      53.369  62.039  56.026  1.00  2.25
ATOM   1094  CB  LYS    71      51.912  63.078  57.179  1.00  2.25
ATOM   1095  HB1 LYS    71      51.102  62.454  56.799  1.00  2.25
ATOM   1096  HB2 LYS    71      51.526  64.088  57.324  1.00  2.25
ATOM   1097  CG  LYS    71      52.388  62.506  58.523  1.00  2.25
ATOM   1098  HG1 LYS    71      52.878  63.299  59.092  1.00  2.25
ATOM   1099  HG2 LYS    71      53.108  61.705  58.348  1.00  2.25
ATOM   1100  CD  LYS    71      51.219  61.929  59.327  1.00  2.25
ATOM   1101  HD1 LYS    71      50.871  61.025  58.826  1.00  2.25
ATOM   1102  HD2 LYS    71      50.403  62.652  59.389  1.00  2.25
ATOM   1103  CE  LYS    71      51.703  61.578  60.734  1.00  2.25
ATOM   1104  HE1 LYS    71      51.865  62.498  61.299  1.00  2.25
ATOM   1105  HE2 LYS    71      52.664  61.064  60.644  1.00  2.25
ATOM   1106  NZ  LYS    71      50.748  60.695  61.431  1.00  2.25
ATOM   1107  HZ1 LYS    71      51.093  60.392  62.340  1.00  2.25
ATOM   1108  HZ2 LYS    71      49.802  61.051  61.503  1.00  2.25
ATOM   1109  HZ3 LYS    71      50.707  59.784  60.972  1.00  2.25
ATOM   1110  C   LYS    71      52.544  63.534  54.769  1.00  2.25
ATOM   1111  O   LYS    71      52.070  64.657  54.609  1.00  2.25
ATOM   1112  N   PHE    72      52.640  62.622  53.815  1.00  2.25
ATOM   1113  H   PHE    72      53.078  61.734  54.045  1.00  2.25
ATOM   1114  CA  PHE    72      52.079  62.742  52.486  1.00  2.25
ATOM   1115  HA  PHE    72      51.618  63.721  52.347  1.00  2.25
ATOM   1116  CB  PHE    72      53.191  62.554  51.438  1.00  2.25
ATOM   1117  HB1 PHE    72      52.721  62.392  50.467  1.00  2.25
ATOM   1118  HB2 PHE    72      53.743  61.640  51.667  1.00  2.25
ATOM   1119  CG  PHE    72      54.175  63.697  51.271  1.00  2.25
ATOM   1120  CD1 PHE    72      53.847  64.779  50.435  1.00  2.25
ATOM   1121  HD1 PHE    72      52.876  64.828  49.966  1.00  2.25
ATOM   1122  CE1 PHE    72      54.792  65.784  50.170  1.00  2.25
ATOM   1123  HE1 PHE    72      54.542  66.590  49.493  1.00  2.25
ATOM   1124  CZ  PHE    72      56.068  65.721  50.755  1.00  2.25
ATOM   1125  HZ  PHE    72      56.797  66.487  50.534  1.00  2.25
ATOM   1126  CE2 PHE    72      56.396  64.651  51.607  1.00  2.25
ATOM   1127  HE2 PHE    72      57.380  64.596  52.048  1.00  2.25
ATOM   1128  CD2 PHE    72      55.453  63.637  51.861  1.00  2.25
ATOM   1129  HD2 PHE    72      55.718  62.800  52.492  1.00  2.25
ATOM   1130  C   PHE    72      51.044  61.659  52.264  1.00  2.25
ATOM   1131  O   PHE    72      51.268  60.503  52.630  1.00  2.25
ATOM   1132  N   SER    73      49.933  62.043  51.634  1.00  2.47
ATOM   1133  H   SER    73      49.799  63.023  51.427  1.00  2.47
ATOM   1134  CA  SER    73      48.858  61.152  51.201  1.00  2.47
ATOM   1135  HA  SER    73      48.321  60.804  52.071  1.00  2.47
ATOM   1136  CB  SER    73      47.861  61.918  50.319  1.00  2.47
ATOM   1137  HB1 SER    73      46.917  61.373  50.268  1.00  2.47
ATOM   1138  HB2 SER    73      48.267  61.988  49.312  1.00  2.47
ATOM   1139  OG  SER    73      47.633  63.222  50.820  1.00  2.47
ATOM   1140  HG  SER    73      47.218  63.752  50.128  1.00  2.47
ATOM   1141  C   SER    73      49.365  59.938  50.434  1.00  2.47
ATOM   1142  O   SER    73      50.508  59.887  50.007  1.00  2.47
ATOM   1143  N   ILE    74      48.493  58.981  50.163  1.00  2.31
ATOM   1144  H   ILE    74      47.535  59.093  50.461  1.00  2.31
ATOM   1145  CA  ILE    74      48.787  57.892  49.233  1.00  2.31
ATOM   1146  HA  ILE    74      49.634  57.309  49.590  1.00  2.31
ATOM   1147  CB  ILE    74      47.490  57.024  49.231  1.00  2.31
ATOM   1148  HB  ILE    74      46.656  57.699  49.033  1.00  2.31
ATOM   1149  CG2 ILE    74      47.383  55.944  48.151  1.00  2.31
ATOM   1150 1HG2 ILE    74      46.366  55.547  48.147  1.00  2.31
ATOM   1151 2HG2 ILE    74      47.550  56.376  47.164  1.00  2.31
ATOM   1152 3HG2 ILE    74      48.072  55.127  48.345  1.00  2.31
ATOM   1153  CG1 ILE    74      47.201  56.379  50.613  1.00  2.31
ATOM   1154 1HG1 ILE    74      46.311  55.753  50.529  1.00  2.31
ATOM   1155 2HG1 ILE    74      46.959  57.164  51.330  1.00  2.31
ATOM   1156  CD1 ILE    74      48.332  55.529  51.213  1.00  2.31
ATOM   1157  HD1 ILE    74      47.981  55.069  52.137  1.00  2.31
ATOM   1158  HD2 ILE    74      48.627  54.738  50.523  1.00  2.31
ATOM   1159  HD3 ILE    74      49.196  56.152  51.446  1.00  2.31
ATOM   1160  C   ILE    74      49.165  58.477  47.860  1.00  2.31
ATOM   1161  O   ILE    74      50.320  58.377  47.439  1.00  2.31
ATOM   1162  N   GLU    75      48.249  59.194  47.216  1.00  2.83
ATOM   1163  H   GLU    75      47.306  59.227  47.605  1.00  2.83
ATOM   1164  CA  GLU    75      48.459  59.829  45.908  1.00  2.83
ATOM   1165  HA  GLU    75      48.679  59.061  45.165  1.00  2.83
ATOM   1166  CB  GLU    75      47.187  60.586  45.472  1.00  2.83
ATOM   1167  HB1 GLU    75      47.417  61.123  44.550  1.00  2.83
ATOM   1168  HB2 GLU    75      46.934  61.333  46.227  1.00  2.83
ATOM   1169  CG  GLU    75      45.952  59.708  45.193  1.00  2.83
ATOM   1170  HG1 GLU    75      46.212  58.997  44.405  1.00  2.83
ATOM   1171  HG2 GLU    75      45.157  60.349  44.807  1.00  2.83
ATOM   1172  CD  GLU    75      45.428  58.955  46.425  1.00  2.83
ATOM   1173  OE1 GLU    75      45.483  59.529  47.542  1.00  2.83
ATOM   1174  OE2 GLU    75      45.074  57.767  46.276  1.00  2.83
ATOM   1175  C   GLU    75      49.644  60.807  45.924  1.00  2.83
ATOM   1176  O   GLU    75      50.483  60.799  45.026  1.00  2.83
ATOM   1177  N   GLU    76      49.766  61.615  46.975  1.00  2.48
ATOM   1178  H   GLU    76      49.040  61.613  47.671  1.00  2.48
ATOM   1179  CA  GLU    76      50.869  62.573  47.087  1.00  2.48
ATOM   1180  HA  GLU    76      50.929  63.132  46.153  1.00  2.48
ATOM   1181  CB  GLU    76      50.616  63.564  48.234  1.00  2.48
ATOM   1182  HB1 GLU    76      51.465  64.243  48.299  1.00  2.48
ATOM   1183  HB2 GLU    76      50.566  63.010  49.170  1.00  2.48
ATOM   1184  CG  GLU    76      49.333  64.404  48.087  1.00  2.48
ATOM   1185  HG1 GLU    76      49.248  65.047  48.965  1.00  2.48
ATOM   1186  HG2 GLU    76      48.468  63.739  48.084  1.00  2.48
ATOM   1187  CD  GLU    76      49.288  65.272  46.823  1.00  2.48
ATOM   1188  OE1 GLU    76      48.184  65.766  46.512  1.00  2.48
ATOM   1189  OE2 GLU    76      50.344  65.416  46.164  1.00  2.48
ATOM   1190  C   GLU    76      52.241  61.909  47.259  1.00  2.48
ATOM   1191  O   GLU    76      53.258  62.413  46.782  1.00  2.48
ATOM   1192  N   ALA    77      52.295  60.740  47.894  1.00  2.22
ATOM   1193  H   ALA    77      51.447  60.378  48.319  1.00  2.22
ATOM   1194  CA  ALA    77      53.486  59.921  47.976  1.00  2.22
ATOM   1195  HA  ALA    77      54.315  60.595  48.198  1.00  2.22
ATOM   1196  CB  ALA    77      53.382  58.980  49.175  1.00  2.22
ATOM   1197  HB1 ALA    77      54.346  58.506  49.340  1.00  2.22
ATOM   1198  HB2 ALA    77      53.139  59.556  50.070  1.00  2.22
ATOM   1199  HB3 ALA    77      52.601  58.237  49.021  1.00  2.22
ATOM   1200  C   ALA    77      53.828  59.276  46.608  1.00  2.22
ATOM   1201  O   ALA    77      55.016  59.118  46.280  1.00  2.22
ATOM   1202  N   LEU    78      52.820  59.011  45.754  1.00  2.40
ATOM   1203  H   LEU    78      51.862  59.162  46.052  1.00  2.40
ATOM   1204  CA  LEU    78      53.071  58.506  44.395  1.00  2.40
ATOM   1205  HA  LEU    78      53.721  57.635  44.431  1.00  2.40
ATOM   1206  CB  LEU    78      51.764  58.200  43.605  1.00  2.40
ATOM   1207  HB1 LEU    78      51.129  59.076  43.611  1.00  2.40
ATOM   1208  HB2 LEU    78      51.172  57.437  44.090  1.00  2.40
ATOM   1209  CG  LEU    78      51.951  57.861  42.109  1.00  2.40
ATOM   1210  HG  LEU    78      52.288  58.758  41.590  1.00  2.40
ATOM   1211  CD1 LEU    78      52.961  56.750  41.807  1.00  2.40
ATOM   1212 1HD1 LEU    78      53.080  56.662  40.729  1.00  2.40
ATOM   1213 2HD1 LEU    78      53.932  56.993  42.236  1.00  2.40
ATOM   1214 3HD1 LEU    78      52.612  55.806  42.211  1.00  2.40
ATOM   1215  CD2 LEU    78      50.605  57.461  41.502  1.00  2.40
ATOM   1216 1HD2 LEU    78      50.715  57.281  40.433  1.00  2.40
ATOM   1217 2HD2 LEU    78      50.230  56.560  41.987  1.00  2.40
ATOM   1218 3HD2 LEU    78      49.884  58.267  41.645  1.00  2.40
ATOM   1219  C   LEU    78      53.788  59.607  43.630  1.00  2.40
ATOM   1220  O   LEU    78      54.880  59.398  43.100  1.00  2.40
ATOM   1221  N   GLN    79      53.176  60.795  43.636  1.00  2.68
ATOM   1222  H   GLN    79      52.280  60.883  44.112  1.00  2.68
ATOM   1223  CA  GLN    79      53.742  61.971  42.996  1.00  2.68
ATOM   1224  HA  GLN    79      53.848  61.768  41.930  1.00  2.68
ATOM   1225  CB  GLN    79      52.808  63.189  43.167  1.00  2.68
ATOM   1226  HB1 GLN    79      53.278  64.047  42.684  1.00  2.68
ATOM   1227  HB2 GLN    79      52.687  63.418  44.226  1.00  2.68
ATOM   1228  CG  GLN    79      51.423  62.981  42.533  1.00  2.68
ATOM   1229  HG1 GLN    79      50.839  62.293  43.135  1.00  2.68
ATOM   1230  HG2 GLN    79      51.552  62.537  41.545  1.00  2.68
ATOM   1231  CD  GLN    79      50.618  64.268  42.367  1.00  2.68
ATOM   1232  OE1 GLN    79      50.298  64.660  41.257  1.00  2.68
ATOM   1233  NE2 GLN    79      50.242  64.972  43.411  1.00  2.68
ATOM   1234 1HE2 GLN    79      50.493  64.770  44.377  1.00  2.68
ATOM   1235 2HE2 GLN    79      49.658  65.769  43.251  1.00  2.68
ATOM   1236  C   GLN    79      55.143  62.312  43.522  1.00  2.68
ATOM   1237  O   GLN    79      55.981  62.808  42.769  1.00  2.68
ATOM   1238  N   SER    80      55.434  61.985  44.791  1.00  2.54
ATOM   1239  H   SER    80      54.694  61.627  45.379  1.00  2.54
ATOM   1240  CA  SER    80      56.726  62.343  45.394  1.00  2.54
ATOM   1241  HA  SER    80      57.135  63.222  44.896  1.00  2.54
ATOM   1242  CB  SER    80      56.534  62.697  46.876  1.00  2.54
ATOM   1243  HB1 SER    80      57.503  62.936  47.315  1.00  2.54
ATOM   1244  HB2 SER    80      56.109  61.845  47.407  1.00  2.54
ATOM   1245  OG  SER    80      55.688  63.820  47.031  1.00  2.54
ATOM   1246  HG  SER    80      54.772  63.543  46.868  1.00  2.54
ATOM   1247  C   SER    80      57.755  61.219  45.255  1.00  2.54
ATOM   1248  O   SER    80      58.871  61.312  45.769  1.00  2.54
ATOM   1249  N   GLY    81      57.379  60.119  44.591  1.00  2.61
ATOM   1250  H   GLY    81      56.436  60.083  44.211  1.00  2.61
ATOM   1251  CA  GLY    81      58.273  59.004  44.297  1.00  2.61
ATOM   1252  HA1 GLY    81      59.190  59.391  43.851  1.00  2.61
ATOM   1253  HA2 GLY    81      57.776  58.349  43.580  1.00  2.61
ATOM   1254  C   GLY    81      58.633  58.183  45.531  1.00  2.61
ATOM   1255  O   GLY    81      59.657  57.500  45.533  1.00  2.61
ATOM   1256  N   ARG    82      57.788  58.252  46.562  1.00  2.41
ATOM   1257  H   ARG    82      56.972  58.847  46.423  1.00  2.41
ATOM   1258  CA  ARG    82      57.864  57.538  47.837  1.00  2.41
ATOM   1259  HA  ARG    82      58.869  57.128  47.953  1.00  2.41
ATOM   1260  CB  ARG    82      57.618  58.528  48.993  1.00  2.41
ATOM   1261  HB1 ARG    82      57.128  58.005  49.817  1.00  2.41
ATOM   1262  HB2 ARG    82      56.953  59.332  48.671  1.00  2.41
ATOM   1263  CG  ARG    82      58.929  59.117  49.539  1.00  2.41
ATOM   1264  HG1 ARG    82      59.528  58.294  49.933  1.00  2.41
ATOM   1265  HG2 ARG    82      58.685  59.778  50.372  1.00  2.41
ATOM   1266  CD  ARG    82      59.781  59.899  48.521  1.00  2.41
ATOM   1267  HD1 ARG    82      59.255  60.807  48.224  1.00  2.41
ATOM   1268  HD2 ARG    82      59.951  59.292  47.633  1.00  2.41
ATOM   1269  NE  ARG    82      61.095  60.215  49.101  1.00  2.41
ATOM   1270  HE  ARG    82      61.811  59.493  49.055  1.00  2.41
ATOM   1271  CZ  ARG    82      61.325  61.133  50.011  1.00  2.41
ATOM   1272  NH1 ARG    82      60.599  62.203  50.160  1.00  2.41
ATOM   1273 1HH1 ARG    82      59.913  62.447  49.470  1.00  2.41
ATOM   1274 2HH1 ARG    82      60.779  62.761  50.986  1.00  2.41
ATOM   1275  NH2 ARG    82      62.293  60.952  50.846  1.00  2.41
ATOM   1276 1HH2 ARG    82      62.890  60.136  50.712  1.00  2.41
ATOM   1277 2HH2 ARG    82      62.288  61.530  51.679  1.00  2.41
ATOM   1278  C   ARG    82      56.953  56.327  47.905  1.00  2.41
ATOM   1279  O   ARG    82      57.207  55.469  48.752  1.00  2.41
ATOM   1280  N   LEU    83      56.035  56.146  46.948  1.00  2.40
ATOM   1281  H   LEU    83      55.829  56.901  46.308  1.00  2.40
ATOM   1282  CA  LEU    83      55.713  54.761  46.530  1.00  2.40
ATOM   1283  HA  LEU    83      56.539  54.133  46.835  1.00  2.40
ATOM   1284  CB  LEU    83      54.428  54.188  47.179  1.00  2.40
ATOM   1285  HB1 LEU    83      54.416  53.120  46.959  1.00  2.40
ATOM   1286  HB2 LEU    83      53.634  54.575  46.594  1.00  2.40
ATOM   1287  CG  LEU    83      53.987  54.332  48.666  1.00  2.40
ATOM   1288  HG  LEU    83      54.500  53.563  49.227  1.00  2.40
ATOM   1289  CD1 LEU    83      54.197  55.646  49.415  1.00  2.40
ATOM   1290 1HD1 LEU    83      55.150  55.637  49.931  1.00  2.40
ATOM   1291 2HD1 LEU    83      54.158  56.457  48.703  1.00  2.40
ATOM   1292 3HD1 LEU    83      53.432  55.809  50.172  1.00  2.40
ATOM   1293  CD2 LEU    83      52.487  54.042  48.788  1.00  2.40
ATOM   1294 1HD2 LEU    83      52.289  53.514  49.720  1.00  2.40
ATOM   1295 2HD2 LEU    83      51.904  54.960  48.805  1.00  2.40
ATOM   1296 3HD2 LEU    83      52.144  53.470  47.931  1.00  2.40
ATOM   1297  C   LEU    83      55.681  54.643  44.987  1.00  2.40
ATOM   1298  O   LEU    83      55.556  55.651  44.295  1.00  2.40
ATOM   1299  N   THR    84      55.825  53.435  44.430  1.00  2.46
ATOM   1300  H   THR    84      56.079  52.654  45.022  1.00  2.46
ATOM   1301  CA  THR    84      55.621  53.156  42.989  1.00  2.46
ATOM   1302  HA  THR    84      55.817  54.074  42.436  1.00  2.46
ATOM   1303  CB  THR    84      56.563  52.060  42.439  1.00  2.46
ATOM   1304  HB  THR    84      55.992  51.377  41.808  1.00  2.46
ATOM   1305  CG2 THR    84      57.678  52.636  41.568  1.00  2.46
ATOM   1306 1HG2 THR    84      58.186  53.448  42.083  1.00  2.46
ATOM   1307 2HG2 THR    84      58.397  51.854  41.324  1.00  2.46
ATOM   1308 3HG2 THR    84      57.260  53.023  40.641  1.00  2.46
ATOM   1309  OG1 THR    84      57.161  51.282  43.441  1.00  2.46
ATOM   1310  HG1 THR    84      57.819  51.831  43.906  1.00  2.46
ATOM   1311  C   THR    84      54.190  52.723  42.659  1.00  2.46
ATOM   1312  O   THR    84      53.521  52.219  43.543  1.00  2.46
ATOM   1313  N   PRO    85      53.690  52.831  41.411  1.00  2.87
ATOM   1314  CD  PRO    85      54.333  53.479  40.275  1.00  2.87
ATOM   1315  HD1 PRO    85      55.083  52.809  39.852  1.00  2.87
ATOM   1316  HD2 PRO    85      54.786  54.431  40.555  1.00  2.87
ATOM   1317  CG  PRO    85      53.229  53.716  39.247  1.00  2.87
ATOM   1318  HG1 PRO    85      53.611  53.678  38.226  1.00  2.87
ATOM   1319  HG2 PRO    85      52.744  54.673  39.438  1.00  2.87
ATOM   1320  CB  PRO    85      52.246  52.584  39.528  1.00  2.87
ATOM   1321  HB1 PRO    85      52.588  51.678  39.024  1.00  2.87
ATOM   1322  HB2 PRO    85      51.236  52.838  39.205  1.00  2.87
ATOM   1323  CA  PRO    85      52.327  52.413  41.049  1.00  2.87
ATOM   1324  HA  PRO    85      51.617  53.111  41.487  1.00  2.87
ATOM   1325  C   PRO    85      51.894  50.984  41.455  1.00  2.87
ATOM   1326  O   PRO    85      50.794  50.788  41.964  1.00  2.87
ATOM   1327  N   ALA    86      52.754  49.976  41.283  1.00  2.77
ATOM   1328  H   ALA    86      53.615  50.141  40.791  1.00  2.77
ATOM   1329  CA  ALA    86      52.470  48.612  41.752  1.00  2.77
ATOM   1330  HA  ALA    86      51.523  48.275  41.322  1.00  2.77
ATOM   1331  CB  ALA    86      53.589  47.690  41.252  1.00  2.77
ATOM   1332  HB1 ALA    86      53.375  46.666  41.565  1.00  2.77
ATOM   1333  HB2 ALA    86      53.637  47.719  40.163  1.00  2.77
ATOM   1334  HB3 ALA    86      54.548  47.996  41.671  1.00  2.77
ATOM   1335  C   ALA    86      52.326  48.515  43.282  1.00  2.77
ATOM   1336  O   ALA    86      51.466  47.829  43.849  1.00  2.77
ATOM   1337  N   HIS    87      53.195  49.271  43.949  1.00  2.29
ATOM   1338  H   HIS    87      53.830  49.843  43.416  1.00  2.29
ATOM   1339  CA  HIS    87      53.151  49.471  45.382  1.00  2.29
ATOM   1340  HA  HIS    87      53.120  48.489  45.860  1.00  2.29
ATOM   1341  CB  HIS    87      54.465  50.139  45.823  1.00  2.29
ATOM   1342  HB1 HIS    87      54.320  50.603  46.782  1.00  2.29
ATOM   1343  HB2 HIS    87      54.760  50.921  45.133  1.00  2.29
ATOM   1344  CG  HIS    87      55.616  49.168  45.952  1.00  2.29
ATOM   1345  ND1 HIS    87      56.043  48.598  47.152  1.00  2.29
ATOM   1346  CE1 HIS    87      57.019  47.731  46.823  1.00  2.29
ATOM   1347  HE1 HIS    87      57.529  47.078  47.521  1.00  2.29
ATOM   1348  NE2 HIS    87      57.257  47.773  45.502  1.00  2.29
ATOM   1349  HE2 HIS    87      57.943  47.208  45.006  1.00  2.29
ATOM   1350  CD2 HIS    87      56.373  48.662  44.934  1.00  2.29
ATOM   1351  HD2 HIS    87      56.280  48.899  43.883  1.00  2.29
ATOM   1352  C   HIS    87      51.844  50.150  45.814  1.00  2.29
ATOM   1353  O   HIS    87      51.229  49.658  46.750  1.00  2.29
ATOM   1354  N   TYR    88      51.330  51.150  45.082  1.00  2.59
ATOM   1355  H   TYR    88      51.878  51.506  44.313  1.00  2.59
ATOM   1356  CA  TYR    88      49.994  51.713  45.289  1.00  2.59
ATOM   1357  HA  TYR    88      49.949  52.136  46.293  1.00  2.59
ATOM   1358  CB  TYR    88      49.569  52.776  44.261  1.00  2.59
ATOM   1359  HB1 TYR    88      48.481  52.863  44.228  1.00  2.59
ATOM   1360  HB2 TYR    88      49.914  52.548  43.261  1.00  2.59
ATOM   1361  CG  TYR    88      50.108  54.071  44.705  1.00  2.59
ATOM   1362  CD1 TYR    88      49.529  54.654  45.838  1.00  2.59
ATOM   1363  HD1 TYR    88      48.576  54.300  46.209  1.00  2.59
ATOM   1364  CE1 TYR    88      50.287  55.562  46.577  1.00  2.59
ATOM   1365  HE1 TYR    88      49.934  55.924  47.522  1.00  2.59
ATOM   1366  CZ  TYR    88      51.578  55.892  46.146  1.00  2.59
ATOM   1367  OH  TYR    88      52.355  56.649  46.936  1.00  2.59
ATOM   1368  HH  TYR    88      51.795  57.195  47.501  1.00  2.59
ATOM   1369  CE2 TYR    88      52.106  55.365  44.957  1.00  2.59
ATOM   1370  HE2 TYR    88      53.099  55.629  44.645  1.00  2.59
ATOM   1371  CD2 TYR    88      51.359  54.454  44.224  1.00  2.59
ATOM   1372  HD2 TYR    88      51.784  53.972  43.367  1.00  2.59
ATOM   1373  C   TYR    88      48.927  50.666  45.212  1.00  2.59
ATOM   1374  O   TYR    88      48.128  50.593  46.126  1.00  2.59
ATOM   1375  N   ASP    89      48.871  49.888  44.134  1.00  3.07
ATOM   1376  H   ASP    89      49.536  50.018  43.378  1.00  3.07
ATOM   1377  CA  ASP    89      47.767  48.947  43.988  1.00  3.07
ATOM   1378  HA  ASP    89      46.842  49.518  44.082  1.00  3.07
ATOM   1379  CB  ASP    89      47.751  48.335  42.567  1.00  3.07
ATOM   1380  HB1 ASP    89      48.478  48.846  41.933  1.00  3.07
ATOM   1381  HB2 ASP    89      46.768  48.524  42.134  1.00  3.07
ATOM   1382  CG  ASP    89      48.004  46.827  42.511  1.00  3.07
ATOM   1383  OD1 ASP    89      47.114  46.041  42.910  1.00  3.07
ATOM   1384  OD2 ASP    89      49.105  46.404  42.108  1.00  3.07
ATOM   1385  C   ASP    89      47.741  47.916  45.138  1.00  3.07
ATOM   1386  O   ASP    89      46.681  47.634  45.724  1.00  3.07
ATOM   1387  N   ARG    90      48.924  47.432  45.555  1.00  2.96
ATOM   1388  H   ARG    90      49.765  47.689  45.040  1.00  2.96
ATOM   1389  CA  ARG    90      49.003  46.527  46.712  1.00  2.96
ATOM   1390  HA  ARG    90      48.261  45.759  46.540  1.00  2.96
ATOM   1391  CB  ARG    90      50.396  45.876  46.772  1.00  2.96
ATOM   1392  HB1 ARG    90      51.094  46.555  47.264  1.00  2.96
ATOM   1393  HB2 ARG    90      50.763  45.723  45.756  1.00  2.96
ATOM   1394  CG  ARG    90      50.408  44.515  47.501  1.00  2.96
ATOM   1395  HG1 ARG    90      50.166  44.674  48.553  1.00  2.96
ATOM   1396  HG2 ARG    90      51.422  44.117  47.452  1.00  2.96
ATOM   1397  CD  ARG    90      49.442  43.453  46.931  1.00  2.96
ATOM   1398  HD1 ARG    90      48.421  43.715  47.215  1.00  2.96
ATOM   1399  HD2 ARG    90      49.670  42.492  47.398  1.00  2.96
ATOM   1400  NE  ARG    90      49.564  43.320  45.463  1.00  2.96
ATOM   1401  HE  ARG    90      50.462  43.039  45.109  1.00  2.96
ATOM   1402  CZ  ARG    90      48.715  43.768  44.552  1.00  2.96
ATOM   1403  NH1 ARG    90      47.482  44.089  44.820  1.00  2.96
ATOM   1404 1HH1 ARG    90      47.081  43.963  45.724  1.00  2.96
ATOM   1405 2HH1 ARG    90      46.982  44.609  44.098  1.00  2.96
ATOM   1406  NH2 ARG    90      49.094  43.946  43.326  1.00  2.96
ATOM   1407 1HH2 ARG    90      50.056  43.894  43.065  1.00  2.96
ATOM   1408 2HH2 ARG    90      48.553  44.636  42.790  1.00  2.96
ATOM   1409  C   ARG    90      48.589  47.158  48.054  1.00  2.96
ATOM   1410  O   ARG    90      47.799  46.557  48.805  1.00  2.96
ATOM   1411  N   TYR    91      49.083  48.370  48.333  1.00  2.73
ATOM   1412  H   TYR    91      49.727  48.803  47.678  1.00  2.73
ATOM   1413  CA  TYR    91      48.686  49.109  49.528  1.00  2.73
ATOM   1414  HA  TYR    91      48.875  48.467  50.389  1.00  2.73
ATOM   1415  CB  TYR    91      49.447  50.415  49.753  1.00  2.73
ATOM   1416  HB1 TYR    91      49.042  50.908  50.638  1.00  2.73
ATOM   1417  HB2 TYR    91      49.273  51.072  48.899  1.00  2.73
ATOM   1418  CG  TYR    91      50.926  50.225  49.968  1.00  2.73
ATOM   1419  CD1 TYR    91      51.420  49.302  50.907  1.00  2.73
ATOM   1420  HD1 TYR    91      50.747  48.785  51.573  1.00  2.73
ATOM   1421  CE1 TYR    91      52.791  49.000  50.922  1.00  2.73
ATOM   1422  HE1 TYR    91      53.155  48.250  51.599  1.00  2.73
ATOM   1423  CZ  TYR    91      53.661  49.640  50.012  1.00  2.73
ATOM   1424  OH  TYR    91      54.933  49.212  49.836  1.00  2.73
ATOM   1425  HH  TYR    91      55.231  49.369  48.932  1.00  2.73
ATOM   1426  CE2 TYR    91      53.188  50.693  49.217  1.00  2.73
ATOM   1427  HE2 TYR    91      53.867  51.270  48.622  1.00  2.73
ATOM   1428  CD2 TYR    91      51.812  50.951  49.171  1.00  2.73
ATOM   1429  HD2 TYR    91      51.402  51.636  48.450  1.00  2.73
ATOM   1430  C   TYR    91      47.209  49.389  49.530  1.00  2.73
ATOM   1431  O   TYR    91      46.594  48.953  50.467  1.00  2.73
ATOM   1432  N   VAL    92      46.613  49.948  48.480  1.00  3.57
ATOM   1433  H   VAL    92      47.216  50.233  47.715  1.00  3.57
ATOM   1434  CA  VAL    92      45.167  50.118  48.286  1.00  3.57
ATOM   1435  HA  VAL    92      44.823  50.914  48.945  1.00  3.57
ATOM   1436  CB  VAL    92      44.910  50.555  46.826  1.00  3.57
ATOM   1437  HB  VAL    92      45.601  50.025  46.174  1.00  3.57
ATOM   1438  CG1 VAL    92      43.509  50.222  46.301  1.00  3.57
ATOM   1439 1HG1 VAL    92      43.450  49.158  46.069  1.00  3.57
ATOM   1440 2HG1 VAL    92      42.759  50.459  47.047  1.00  3.57
ATOM   1441 3HG1 VAL    92      43.308  50.777  45.385  1.00  3.57
ATOM   1442  CG2 VAL    92      45.198  52.057  46.680  1.00  3.57
ATOM   1443 1HG2 VAL    92      45.048  52.364  45.645  1.00  3.57
ATOM   1444 2HG2 VAL    92      44.543  52.636  47.328  1.00  3.57
ATOM   1445 3HG2 VAL    92      46.232  52.268  46.954  1.00  3.57
ATOM   1446  C   VAL    92      44.402  48.868  48.671  1.00  3.57
ATOM   1447  O   VAL    92      43.533  48.962  49.532  1.00  3.57
ATOM   1448  N   ASN    93      44.769  47.693  48.144  1.00  3.90
ATOM   1449  H   ASN    93      45.512  47.675  47.455  1.00  3.90
ATOM   1450  CA  ASN    93      44.130  46.444  48.580  1.00  3.90
ATOM   1451  HA  ASN    93      43.071  46.491  48.319  1.00  3.90
ATOM   1452  CB  ASN    93      44.741  45.261  47.809  1.00  3.90
ATOM   1453  HB1 ASN    93      44.555  44.346  48.370  1.00  3.90
ATOM   1454  HB2 ASN    93      45.816  45.383  47.702  1.00  3.90
ATOM   1455  CG  ASN    93      44.105  45.075  46.440  1.00  3.90
ATOM   1456  OD1 ASN    93      43.140  44.350  46.285  1.00  3.90
ATOM   1457  ND2 ASN    93      44.635  45.664  45.393  1.00  3.90
ATOM   1458 1HD2 ASN    93      45.400  46.325  45.470  1.00  3.90
ATOM   1459 2HD2 ASN    93      44.183  45.505  44.508  1.00  3.90
ATOM   1460  C   ASN    93      44.150  46.270  50.116  1.00  3.90
ATOM   1461  O   ASN    93      43.092  46.218  50.750  1.00  3.90
ATOM   1462  N   LYS    94      45.335  46.297  50.745  1.00  3.76
ATOM   1463  H   LYS    94      46.163  46.492  50.190  1.00  3.76
ATOM   1464  CA  LYS    94      45.447  46.271  52.228  1.00  3.76
ATOM   1465  HA  LYS    94      44.951  45.368  52.586  1.00  3.76
ATOM   1466  CB  LYS    94      46.951  46.135  52.584  1.00  3.76
ATOM   1467  HB1 LYS    94      47.554  46.588  51.794  1.00  3.76
ATOM   1468  HB2 LYS    94      47.186  45.070  52.576  1.00  3.76
ATOM   1469  CG  LYS    94      47.429  46.712  53.932  1.00  3.76
ATOM   1470  HG1 LYS    94      48.325  46.176  54.248  1.00  3.76
ATOM   1471  HG2 LYS    94      46.666  46.569  54.696  1.00  3.76
ATOM   1472  CD  LYS    94      47.788  48.197  53.786  1.00  3.76
ATOM   1473  HD1 LYS    94      47.007  48.704  53.234  1.00  3.76
ATOM   1474  HD2 LYS    94      48.707  48.290  53.207  1.00  3.76
ATOM   1475  CE  LYS    94      47.966  48.902  55.129  1.00  3.76
ATOM   1476  HE1 LYS    94      48.880  48.530  55.600  1.00  3.76
ATOM   1477  HE2 LYS    94      47.128  48.665  55.789  1.00  3.76
ATOM   1478  NZ  LYS    94      48.045  50.368  54.927  1.00  3.76
ATOM   1479  HZ1 LYS    94      48.698  50.795  55.569  1.00  3.76
ATOM   1480  HZ2 LYS    94      48.280  50.599  53.964  1.00  3.76
ATOM   1481  HZ3 LYS    94      47.142  50.828  55.041  1.00  3.76
ATOM   1482  C   LYS    94      44.712  47.407  52.962  1.00  3.76
ATOM   1483  O   LYS    94      44.190  47.191  54.048  1.00  3.76
ATOM   1484  N   ASP    95      44.625  48.594  52.382  1.00  4.31
ATOM   1485  H   ASP    95      45.064  48.695  51.475  1.00  4.31
ATOM   1486  CA  ASP    95      44.051  49.796  52.968  1.00  4.31
ATOM   1487  HA  ASP    95      44.272  49.798  54.034  1.00  4.31
ATOM   1488  CB  ASP    95      44.642  51.072  52.349  1.00  4.31
ATOM   1489  HB1 ASP    95      43.940  51.885  52.507  1.00  4.31
ATOM   1490  HB2 ASP    95      44.786  50.949  51.276  1.00  4.31
ATOM   1491  CG  ASP    95      45.948  51.467  53.035  1.00  4.31
ATOM   1492  OD1 ASP    95      45.884  52.037  54.152  1.00  4.31
ATOM   1493  OD2 ASP    95      47.041  51.110  52.541  1.00  4.31
ATOM   1494  C   ASP    95      42.528  49.727  52.837  1.00  4.31
ATOM   1495  O   ASP    95      41.816  50.464  53.525  1.00  4.31
ATOM   1496  N   MET    96      41.985  48.789  52.036  1.00  4.04
ATOM   1497  H   MET    96      42.586  48.247  51.418  1.00  4.04
ATOM   1498  CA  MET    96      40.567  48.467  52.146  1.00  4.04
ATOM   1499  HA  MET    96      39.962  49.346  51.983  1.00  4.04
ATOM   1500  CB  MET    96      40.107  47.377  51.161  1.00  4.04
ATOM   1501  HB1 MET    96      39.062  47.146  51.369  1.00  4.04
ATOM   1502  HB2 MET    96      40.680  46.466  51.324  1.00  4.04
ATOM   1503  CG  MET    96      40.209  47.782  49.691  1.00  4.04
ATOM   1504  HG1 MET    96      41.230  48.092  49.482  1.00  4.04
ATOM   1505  HG2 MET    96      39.538  48.619  49.510  1.00  4.04
ATOM   1506  SD  MET    96      39.767  46.455  48.541  1.00  4.04
ATOM   1507  CE  MET    96      40.375  47.186  46.997  1.00  4.04
ATOM   1508  HE1 MET    96      40.269  46.463  46.187  1.00  4.04
ATOM   1509  HE2 MET    96      39.799  48.082  46.762  1.00  4.04
ATOM   1510  HE3 MET    96      41.427  47.450  47.102  1.00  4.04
ATOM   1511  C   MET    96      40.301  47.990  53.569  1.00  4.04
ATOM   1512  O   MET    96      39.422  48.521  54.250  1.00  4.04
ATOM   1513  N   SER    97      41.190  47.106  54.035  1.00  4.68
ATOM   1514  H   SER    97      41.957  46.867  53.423  1.00  4.68
ATOM   1515  CA  SER    97      41.306  46.659  55.415  1.00  4.68
ATOM   1516  HA  SER    97      40.292  46.448  55.755  1.00  4.68
ATOM   1517  CB  SER    97      42.069  45.328  55.530  1.00  4.68
ATOM   1518  HB1 SER    97      42.077  45.004  56.572  1.00  4.68
ATOM   1519  HB2 SER    97      43.100  45.435  55.202  1.00  4.68
ATOM   1520  OG  SER    97      41.425  44.326  54.768  1.00  4.68
ATOM   1521  HG  SER    97      41.425  44.600  53.849  1.00  4.68
ATOM   1522  C   SER    97      41.834  47.692  56.410  1.00  4.68
ATOM   1523  O   SER    97      42.296  47.309  57.485  1.00  4.68
ATOM   1524  N   ILE    98      41.724  48.992  56.113  1.00  5.39
ATOM   1525  H   ILE    98      41.407  49.269  55.194  1.00  5.39
ATOM   1526  CA  ILE    98      41.867  50.014  57.147  1.00  5.39
ATOM   1527  HA  ILE    98      41.516  49.529  58.059  1.00  5.39
ATOM   1528  CB  ILE    98      43.368  50.320  57.407  1.00  5.39
ATOM   1529  HB  ILE    98      43.929  49.412  57.182  1.00  5.39
ATOM   1530  CG2 ILE    98      43.927  51.414  56.496  1.00  5.39
ATOM   1531 1HG2 ILE    98      43.620  52.399  56.848  1.00  5.39
ATOM   1532 2HG2 ILE    98      45.011  51.352  56.498  1.00  5.39
ATOM   1533 3HG2 ILE    98      43.586  51.257  55.477  1.00  5.39
ATOM   1534  CG1 ILE    98      43.647  50.635  58.896  1.00  5.39
ATOM   1535 1HG1 ILE    98      43.166  49.875  59.512  1.00  5.39
ATOM   1536 2HG1 ILE    98      43.220  51.603  59.158  1.00  5.39
ATOM   1537  CD1 ILE    98      45.139  50.645  59.257  1.00  5.39
ATOM   1538  HD1 ILE    98      45.250  50.805  60.330  1.00  5.39
ATOM   1539  HD2 ILE    98      45.593  49.688  58.994  1.00  5.39
ATOM   1540  HD3 ILE    98      45.654  51.446  58.732  1.00  5.39
ATOM   1541  C   ILE    98      40.943  51.233  57.078  1.00  5.39
ATOM   1542  O   ILE    98      40.980  52.082  57.967  1.00  5.39
ATOM   1543  N   GLN    99      40.096  51.324  56.050  1.00  5.91
ATOM   1544  H   GLN    99      40.125  50.606  55.340  1.00  5.91
ATOM   1545  CA  GLN    99      39.269  52.518  55.814  1.00  5.91
ATOM   1546  HA  GLN    99      39.076  53.012  56.767  1.00  5.91
ATOM   1547  CB  GLN    99      40.039  53.520  54.898  1.00  5.91
ATOM   1548  HB1 GLN    99      39.626  54.517  55.053  1.00  5.91
ATOM   1549  HB2 GLN    99      39.858  53.246  53.861  1.00  5.91
ATOM   1550  CG  GLN    99      41.570  53.572  55.100  1.00  5.91
ATOM   1551  HG1 GLN    99      41.959  52.586  54.886  1.00  5.91
ATOM   1552  HG2 GLN    99      41.800  53.809  56.135  1.00  5.91
ATOM   1553  CD  GLN    99      42.363  54.525  54.214  1.00  5.91
ATOM   1554  OE1 GLN    99      41.915  55.574  53.784  1.00  5.91
ATOM   1555  NE2 GLN    99      43.614  54.207  53.941  1.00  5.91
ATOM   1556 1HE2 GLN    99      44.035  53.355  54.298  1.00  5.91
ATOM   1557 2HE2 GLN    99      44.138  54.842  53.369  1.00  5.91
ATOM   1558  C   GLN    99      37.915  52.220  55.191  1.00  5.91
ATOM   1559  O   GLN    99      37.065  53.102  55.156  1.00  5.91
ATOM   1560  N   GLU   100      37.730  51.013  54.648  1.00  5.12
ATOM   1561  H   GLU   100      38.426  50.297  54.817  1.00  5.12
ATOM   1562  CA  GLU   100      36.864  50.844  53.480  1.00  5.12
ATOM   1563  HA  GLU   100      37.068  49.832  53.140  1.00  5.12
ATOM   1564  CB  GLU   100      35.372  50.837  53.875  1.00  5.12
ATOM   1565  HB1 GLU   100      34.735  51.085  53.044  1.00  5.12
ATOM   1566  HB2 GLU   100      35.181  51.580  54.646  1.00  5.12
ATOM   1567  CG  GLU   100      34.948  49.458  54.419  1.00  5.12
ATOM   1568  HG1 GLU   100      33.997  49.593  54.939  1.00  5.12
ATOM   1569  HG2 GLU   100      35.675  49.118  55.160  1.00  5.12
ATOM   1570  CD  GLU   100      34.766  48.372  53.341  1.00  5.12
ATOM   1571  OE1 GLU   100      35.528  48.296  52.344  1.00  5.12
ATOM   1572  OE2 GLU   100      33.813  47.569  53.455  1.00  5.12
ATOM   1573  C   GLU   100      37.403  51.674  52.309  1.00  5.12
ATOM   1574  O   GLU   100      36.791  52.645  51.909  1.00  5.12
ATOM   1575  N   LEU   101      38.617  51.334  51.828  1.00  5.74
ATOM   1576  H   LEU   101      39.020  50.511  52.250  1.00  5.74
ATOM   1577  CA  LEU   101      39.556  52.184  51.055  1.00  5.74
ATOM   1578  HA  LEU   101      40.061  52.830  51.773  1.00  5.74
ATOM   1579  CB  LEU   101      40.648  51.372  50.344  1.00  5.74
ATOM   1580  HB1 LEU   101      40.182  50.632  49.700  1.00  5.74
ATOM   1581  HB2 LEU   101      41.171  50.875  51.124  1.00  5.74
ATOM   1582  CG  LEU   101      41.775  52.070  49.545  1.00  5.74
ATOM   1583  HG  LEU   101      42.544  51.312  49.429  1.00  5.74
ATOM   1584  CD1 LEU   101      41.406  52.486  48.115  1.00  5.74
ATOM   1585 1HD1 LEU   101      42.317  52.700  47.562  1.00  5.74
ATOM   1586 2HD1 LEU   101      40.866  51.684  47.613  1.00  5.74
ATOM   1587 3HD1 LEU   101      40.815  53.395  48.085  1.00  5.74
ATOM   1588  CD2 LEU   101      42.446  53.228  50.287  1.00  5.74
ATOM   1589 1HD2 LEU   101      43.451  53.376  49.894  1.00  5.74
ATOM   1590 2HD2 LEU   101      41.893  54.155  50.161  1.00  5.74
ATOM   1591 3HD2 LEU   101      42.504  53.010  51.351  1.00  5.74
ATOM   1592  C   LEU   101      38.994  53.097  50.007  1.00  5.74
ATOM   1593  O   LEU   101      39.489  54.224  49.867  1.00  5.74
ATOM   1594  N   ALA   102      37.966  52.675  49.287  1.00  6.30
ATOM   1595  H   ALA   102      37.580  51.758  49.479  1.00  6.30
ATOM   1596  CA  ALA   102      37.180  53.641  48.559  1.00  6.30
ATOM   1597  HA  ALA   102      37.901  54.231  47.999  1.00  6.30
ATOM   1598  CB  ALA   102      36.309  53.001  47.465  1.00  6.30
ATOM   1599  HB1 ALA   102      36.189  53.720  46.659  1.00  6.30
ATOM   1600  HB2 ALA   102      36.783  52.104  47.065  1.00  6.30
ATOM   1601  HB3 ALA   102      35.317  52.784  47.844  1.00  6.30
ATOM   1602  C   ALA   102      36.469  54.653  49.487  1.00  6.30
ATOM   1603  O   ALA   102      35.328  55.000  49.264  1.00  6.30
ATOM   1604  N   VAL   103      37.117  55.177  50.520  1.00  7.14
ATOM   1605  H   VAL   103      37.977  54.737  50.814  1.00  7.14
ATOM   1606  CA  VAL   103      36.875  56.484  51.075  1.00  7.14
ATOM   1607  HA  VAL   103      35.760  56.624  51.202  1.00  7.14
ATOM   1608  CB  VAL   103      37.500  56.729  52.463  1.00  7.14
ATOM   1609  HB  VAL   103      37.167  57.692  52.837  1.00  7.14
ATOM   1610  CG1 VAL   103      37.051  55.687  53.488  1.00  7.14
ATOM   1611 1HG1 VAL   103      37.421  55.946  54.478  1.00  7.14
ATOM   1612 2HG1 VAL   103      35.965  55.659  53.531  1.00  7.14
ATOM   1613 3HG1 VAL   103      37.430  54.712  53.202  1.00  7.14
ATOM   1614  CG2 VAL   103      39.038  56.748  52.497  1.00  7.14
ATOM   1615 1HG2 VAL   103      39.443  55.836  52.063  1.00  7.14
ATOM   1616 2HG2 VAL   103      39.424  57.617  51.968  1.00  7.14
ATOM   1617 3HG2 VAL   103      39.387  56.818  53.528  1.00  7.14
ATOM   1618  C   VAL   103      37.325  57.580  50.115  1.00  7.14
ATOM   1619  O   VAL   103      36.620  58.531  49.877  1.00  7.14
ATOM   1620  N   LEU   104      38.494  57.348  49.506  1.00  9.58
ATOM   1621  H   LEU   104      39.025  56.530  49.768  1.00  9.58
ATOM   1622  CA  LEU   104      39.080  58.255  48.536  1.00  9.58
ATOM   1623  HA  LEU   104      39.166  59.252  48.970  1.00  9.58
ATOM   1624  CB  LEU   104      40.494  57.737  48.168  1.00  9.58
ATOM   1625  HB1 LEU   104      40.936  58.443  47.463  1.00  9.58
ATOM   1626  HB2 LEU   104      40.374  56.789  47.641  1.00  9.58
ATOM   1627  CG  LEU   104      41.481  57.519  49.328  1.00  9.58
ATOM   1628  HG  LEU   104      41.052  56.822  50.048  1.00  9.58
ATOM   1629  CD1 LEU   104      42.772  56.901  48.794  1.00  9.58
ATOM   1630 1HD1 LEU   104      43.454  56.692  49.617  1.00  9.58
ATOM   1631 2HD1 LEU   104      42.561  55.972  48.266  1.00  9.58
ATOM   1632 3HD1 LEU   104      43.263  57.594  48.108  1.00  9.58
ATOM   1633  CD2 LEU   104      41.824  58.820  50.054  1.00  9.58
ATOM   1634 1HD2 LEU   104      42.521  58.604  50.864  1.00  9.58
ATOM   1635 2HD2 LEU   104      42.290  59.519  49.358  1.00  9.58
ATOM   1636 3HD2 LEU   104      40.926  59.264  50.479  1.00  9.58
ATOM   1637  C   LEU   104      38.252  58.367  47.256  1.00  9.58
ATOM   1638  O   LEU   104      38.262  59.415  46.610  1.00  9.58
ATOM   1639  N   VAL   105      37.546  57.296  46.880  1.00 10.97
ATOM   1640  H   VAL   105      37.653  56.468  47.441  1.00 10.97
ATOM   1641  CA  VAL   105      36.852  57.203  45.585  1.00 10.97
ATOM   1642  HA  VAL   105      36.727  58.224  45.224  1.00 10.97
ATOM   1643  CB  VAL   105      37.766  56.509  44.546  1.00 10.97
ATOM   1644  HB  VAL   105      38.776  56.893  44.699  1.00 10.97
ATOM   1645  CG1 VAL   105      37.840  54.988  44.713  1.00 10.97
ATOM   1646 1HG1 VAL   105      38.558  54.582  43.999  1.00 10.97
ATOM   1647 2HG1 VAL   105      38.178  54.740  45.717  1.00 10.97
ATOM   1648 3HG1 VAL   105      36.865  54.538  44.522  1.00 10.97
ATOM   1649  CG2 VAL   105      37.406  56.850  43.095  1.00 10.97
ATOM   1650 1HG2 VAL   105      37.336  57.931  42.975  1.00 10.97
ATOM   1651 2HG2 VAL   105      38.188  56.480  42.431  1.00 10.97
ATOM   1652 3HG2 VAL   105      36.461  56.392  42.808  1.00 10.97
ATOM   1653  C   VAL   105      35.414  56.664  45.651  1.00 10.97
ATOM   1654  O   VAL   105      34.767  56.402  44.640  1.00 10.97
ATOM   1655  N   SER   106      34.877  56.518  46.858  1.00 10.18
ATOM   1656  H   SER   106      35.473  56.670  47.657  1.00 10.18
ATOM   1657  CA  SER   106      33.473  56.183  47.161  1.00 10.18
ATOM   1658  HA  SER   106      32.862  56.678  46.406  1.00 10.18
ATOM   1659  CB  SER   106      33.148  54.683  47.075  1.00 10.18
ATOM   1660  HB1 SER   106      32.064  54.559  47.084  1.00 10.18
ATOM   1661  HB2 SER   106      33.540  54.149  47.935  1.00 10.18
ATOM   1662  OG  SER   106      33.658  54.102  45.887  1.00 10.18
ATOM   1663  HG  SER   106      33.787  54.814  45.242  1.00 10.18
ATOM   1664  C   SER   106      32.981  56.766  48.503  1.00 10.18
ATOM   1665  O   SER   106      31.846  56.509  48.899  1.00 10.18
ATOM   1666  N   GLY   107      33.804  57.534  49.227  1.00  9.16
ATOM   1667  H   GLY   107      34.729  57.695  48.861  1.00  9.16
ATOM   1668  CA  GLY   107      33.556  58.009  50.597  1.00  9.16
ATOM   1669  HA1 GLY   107      32.566  58.494  50.611  1.00  9.16
ATOM   1670  HA2 GLY   107      34.307  58.740  50.866  1.00  9.16
ATOM   1671  C   GLY   107      33.531  56.943  51.707  1.00  9.16
ATOM   1672  O   GLY   107      33.970  57.225  52.815  1.00  9.16
ATOM   1673  N   GLN   108      33.162  55.713  51.363  1.00  7.42
ATOM   1674  H   GLN   108      32.667  55.619  50.482  1.00  7.42
ATOM   1675  CA  GLN   108      33.738  54.472  51.888  1.00  7.42
ATOM   1676  HA  GLN   108      34.822  54.567  51.924  1.00  7.42
ATOM   1677  CB  GLN   108      33.233  54.173  53.309  1.00  7.42
ATOM   1678  HB1 GLN   108      33.658  54.914  53.986  1.00  7.42
ATOM   1679  HB2 GLN   108      33.612  53.202  53.624  1.00  7.42
ATOM   1680  CG  GLN   108      31.703  54.177  53.460  1.00  7.42
ATOM   1681  HG1 GLN   108      31.269  53.416  52.811  1.00  7.42
ATOM   1682  HG2 GLN   108      31.305  55.150  53.173  1.00  7.42
ATOM   1683  CD  GLN   108      31.273  53.902  54.895  1.00  7.42
ATOM   1684  OE1 GLN   108      30.528  52.985  55.188  1.00  7.42
ATOM   1685  NE2 GLN   108      31.719  54.682  55.856  1.00  7.42
ATOM   1686 1HE2 GLN   108      32.388  55.401  55.644  1.00  7.42
ATOM   1687 2HE2 GLN   108      31.443  54.427  56.786  1.00  7.42
ATOM   1688  C   GLN   108      33.396  53.314  50.922  1.00  7.42
ATOM   1689  O   GLN   108      32.383  53.326  50.228  1.00  7.42
ATOM   1690  N   LYS   109      34.292  52.325  50.908  1.00  6.82
ATOM   1691  H   LYS   109      35.117  52.537  51.461  1.00  6.82
ATOM   1692  CA  LYS   109      34.241  50.942  50.406  1.00  6.82
ATOM   1693  HA  LYS   109      34.669  50.297  51.168  1.00  6.82
ATOM   1694  CB  LYS   109      32.812  50.416  50.130  1.00  6.82
ATOM   1695  HB1 LYS   109      32.497  50.706  49.126  1.00  6.82
ATOM   1696  HB2 LYS   109      32.121  50.871  50.841  1.00  6.82
ATOM   1697  CG  LYS   109      32.654  48.892  50.312  1.00  6.82
ATOM   1698  HG1 LYS   109      31.621  48.628  50.080  1.00  6.82
ATOM   1699  HG2 LYS   109      32.809  48.672  51.364  1.00  6.82
ATOM   1700  CD  LYS   109      33.582  47.999  49.463  1.00  6.82
ATOM   1701  HD1 LYS   109      34.620  48.293  49.601  1.00  6.82
ATOM   1702  HD2 LYS   109      33.320  48.120  48.411  1.00  6.82
ATOM   1703  CE  LYS   109      33.496  46.513  49.835  1.00  6.82
ATOM   1704  HE1 LYS   109      34.042  45.946  49.076  1.00  6.82
ATOM   1705  HE2 LYS   109      32.450  46.193  49.829  1.00  6.82
ATOM   1706  NZ  LYS   109      34.111  46.264  51.159  1.00  6.82
ATOM   1707  HZ1 LYS   109      33.572  46.691  51.916  1.00  6.82
ATOM   1708  HZ2 LYS   109      34.250  45.294  51.386  1.00  6.82
ATOM   1709  HZ3 LYS   109      34.978  46.792  51.285  1.00  6.82
ATOM   1710  C   LYS   109      35.146  50.749  49.201  1.00  6.82
ATOM   1711  O   LYS   109      35.837  51.639  48.705  1.00  6.82
