# Supplementary material for: Selecting Near-Native Protein Structures from Predicted Decoy Sets Using Ordered Graphlet Degree Similarity
Source: Genes (Basel). 2019 Feb 11;10(2):132. doi: 10.3390/genes10020132 (PMC6410076; doi:10.3390/genes10020132)
Supplement: Supplementary file 1 [file genes-10-00132-s001.zip › CodeData/data/CASP11/T0759/model218.pdb]

ATOM      1  N   MET     1      36.040  20.932  56.382  1.00  9.04
ATOM      2  CA  MET     1      35.428  21.339  55.098  1.00  9.04
ATOM      3  CB  MET     1      34.501  20.234  54.560  1.00  9.04
ATOM      4  CG  MET     1      35.231  18.935  54.216  1.00  9.04
ATOM      5  SD  MET     1      34.148  17.603  53.618  1.00  9.04
ATOM      6  CE  MET     1      33.438  17.246  55.251  1.00  9.04
ATOM      7  C   MET     1      34.616  22.558  55.311  1.00  9.04
ATOM      8  O   MET     1      34.876  23.341  56.215  1.00  9.04
ATOM      9  N   GLY     2      33.679  22.819  54.397  1.00  7.34
ATOM     10  CA  GLY     2      32.741  23.875  54.603  1.00  7.34
ATOM     11  C   GLY     2      33.416  25.170  54.315  1.00  7.34
ATOM     12  O   GLY     2      33.303  25.722  53.229  1.00  7.34
ATOM     13  N   HIS     3      34.177  25.669  55.300  1.00  6.09
ATOM     14  CA  HIS     3      34.882  26.900  55.170  1.00  6.09
ATOM     15  ND1 HIS     3      34.861  26.527  58.684  1.00  6.09
ATOM     16  CG  HIS     3      34.861  27.482  57.693  1.00  6.09
ATOM     17  CB  HIS     3      35.649  27.350  56.430  1.00  6.09
ATOM     18  NE2 HIS     3      33.578  28.193  59.404  1.00  6.09
ATOM     19  CD2 HIS     3      34.070  28.491  58.146  1.00  6.09
ATOM     20  CE1 HIS     3      34.079  27.003  59.684  1.00  6.09
ATOM     21  C   HIS     3      35.973  26.688  54.206  1.00  6.09
ATOM     22  O   HIS     3      36.444  27.621  53.581  1.00  6.09
ATOM     23  N   HIS     4      36.545  25.491  54.157  1.00  5.84
ATOM     24  CA  HIS     4      37.622  25.407  53.232  1.00  5.84
ATOM     25  ND1 HIS     4      40.558  24.634  54.817  1.00  5.84
ATOM     26  CG  HIS     4      39.230  24.282  54.742  1.00  5.84
ATOM     27  CB  HIS     4      38.470  24.158  53.462  1.00  5.84
ATOM     28  NE2 HIS     4      39.850  24.378  56.908  1.00  5.84
ATOM     29  CD2 HIS     4      38.813  24.132  56.028  1.00  5.84
ATOM     30  CE1 HIS     4      40.878  24.675  56.135  1.00  5.84
ATOM     31  C   HIS     4      37.124  25.371  51.837  1.00  5.84
ATOM     32  O   HIS     4      37.467  26.203  50.999  1.00  5.84
ATOM     33  N   HIS     5      36.253  24.391  51.567  1.00  5.13
ATOM     34  CA  HIS     5      35.816  24.205  50.226  1.00  5.13
ATOM     35  ND1 HIS     5      36.943  21.251  49.566  1.00  5.13
ATOM     36  CG  HIS     5      35.954  21.717  50.403  1.00  5.13
ATOM     37  CB  HIS     5      35.063  22.878  50.065  1.00  5.13
ATOM     38  NE2 HIS     5      37.015  19.987  51.392  1.00  5.13
ATOM     39  CD2 HIS     5      36.011  20.933  51.515  1.00  5.13
ATOM     40  CE1 HIS     5      37.545  20.218  50.206  1.00  5.13
ATOM     41  C   HIS     5      34.969  25.360  49.831  1.00  5.13
ATOM     42  O   HIS     5      35.123  25.913  48.743  1.00  5.13
ATOM     43  N   HIS     6      34.051  25.764  50.725  1.00  4.60
ATOM     44  CA  HIS     6      33.207  26.867  50.399  1.00  4.60
ATOM     45  ND1 HIS     6      31.006  24.802  51.958  1.00  4.60
ATOM     46  CG  HIS     6      31.023  25.906  51.134  1.00  4.60
ATOM     47  CB  HIS     6      31.968  27.061  51.284  1.00  4.60
ATOM     48  NE2 HIS     6      29.441  24.464  50.416  1.00  4.60
ATOM     49  CD2 HIS     6      30.059  25.682  50.198  1.00  4.60
ATOM     50  CE1 HIS     6      30.042  23.973  51.483  1.00  4.60
ATOM     51  C   HIS     6      34.016  28.114  50.355  1.00  4.60
ATOM     52  O   HIS     6      33.740  28.994  49.550  1.00  4.60
ATOM     53  N   HIS     7      35.020  28.277  51.226  1.00  4.66
ATOM     54  CA  HIS     7      35.763  29.491  51.073  1.00  4.66
ATOM     55  ND1 HIS     7      36.412  30.533  54.701  1.00  4.66
ATOM     56  CG  HIS     7      35.852  30.329  53.460  1.00  4.66
ATOM     57  CB  HIS     7      36.639  29.963  52.243  1.00  4.66
ATOM     58  NE2 HIS     7      34.220  30.822  54.933  1.00  4.66
ATOM     59  CD2 HIS     7      34.514  30.510  53.618  1.00  4.66
ATOM     60  CE1 HIS     7      35.391  30.824  55.545  1.00  4.66
ATOM     61  C   HIS     7      36.677  29.424  49.905  1.00  4.66
ATOM     62  O   HIS     7      37.204  30.455  49.498  1.00  4.66
ATOM     63  N   HIS     8      36.972  28.233  49.355  1.00  4.14
ATOM     64  CA  HIS     8      38.039  28.337  48.411  1.00  4.14
ATOM     65  ND1 HIS     8      40.032  27.139  51.276  1.00  4.14
ATOM     66  CG  HIS     8      39.714  28.011  50.258  1.00  4.14
ATOM     67  CB  HIS     8      39.285  27.582  48.890  1.00  4.14
ATOM     68  NE2 HIS     8      40.293  29.191  52.090  1.00  4.14
ATOM     69  CD2 HIS     8      39.878  29.260  50.772  1.00  4.14
ATOM     70  CE1 HIS     8      40.370  27.898  52.348  1.00  4.14
ATOM     71  C   HIS     8      37.728  27.790  47.069  1.00  4.14
ATOM     72  O   HIS     8      37.151  26.718  46.893  1.00  4.14
ATOM     73  N   SER     9      38.118  28.567  46.055  1.00  3.63
ATOM     74  CA  SER     9      38.140  27.966  44.778  1.00  3.63
ATOM     75  CB  SER     9      37.354  28.725  43.693  1.00  3.63
ATOM     76  OG  SER     9      37.875  30.035  43.538  1.00  3.63
ATOM     77  C   SER     9      39.573  28.006  44.449  1.00  3.63
ATOM     78  O   SER     9      40.167  29.066  44.244  1.00  3.63
ATOM     79  N   HIS    10      40.189  26.826  44.455  1.00  3.49
ATOM     80  CA  HIS    10      41.541  26.851  44.071  1.00  3.49
ATOM     81  ND1 HIS    10      42.887  25.674  47.437  1.00  3.49
ATOM     82  CG  HIS    10      42.610  26.492  46.362  1.00  3.49
ATOM     83  CB  HIS    10      42.464  25.992  44.955  1.00  3.49
ATOM     84  NE2 HIS    10      42.755  27.746  48.235  1.00  3.49
ATOM     85  CD2 HIS    10      42.534  27.754  46.868  1.00  3.49
ATOM     86  CE1 HIS    10      42.962  26.476  48.529  1.00  3.49
ATOM     87  C   HIS    10      41.488  26.183  42.786  1.00  3.49
ATOM     88  O   HIS    10      41.849  25.017  42.667  1.00  3.49
ATOM     89  N   MET    11      40.984  26.902  41.789  1.00  2.67
ATOM     90  CA  MET    11      41.114  26.302  40.532  1.00  2.67
ATOM     91  CB  MET    11      40.380  27.055  39.426  1.00  2.67
ATOM     92  CG  MET    11      38.905  26.788  39.464  1.00  2.67
ATOM     93  SD  MET    11      38.633  25.018  39.252  1.00  2.67
ATOM     94  CE  MET    11      39.285  24.940  37.564  1.00  2.67
ATOM     95  C   MET    11      42.512  26.620  40.307  1.00  2.67
ATOM     96  O   MET    11      42.872  27.795  40.289  1.00  2.67
ATOM     97  N   VAL    12      43.358  25.595  40.271  1.00  2.25
ATOM     98  CA  VAL    12      44.679  25.967  39.952  1.00  2.25
ATOM     99  CB  VAL    12      45.551  26.244  41.155  1.00  2.25
ATOM    100  CG1 VAL    12      45.052  27.489  41.907  1.00  2.25
ATOM    101  CG2 VAL    12      45.585  24.986  42.039  1.00  2.25
ATOM    102  C   VAL    12      45.323  24.825  39.245  1.00  2.25
ATOM    103  O   VAL    12      45.228  23.672  39.663  1.00  2.25
ATOM    104  N   VAL    13      46.010  25.125  38.136  1.00  2.18
ATOM    105  CA  VAL    13      46.820  24.115  37.546  1.00  2.18
ATOM    106  CB  VAL    13      46.473  23.760  36.120  1.00  2.18
ATOM    107  CG1 VAL    13      45.014  23.279  36.082  1.00  2.18
ATOM    108  CG2 VAL    13      46.775  24.934  35.184  1.00  2.18
ATOM    109  C   VAL    13      48.155  24.766  37.579  1.00  2.18
ATOM    110  O   VAL    13      48.259  25.951  37.275  1.00  2.18
ATOM    111  N   ILE    14      49.207  24.048  38.006  1.00  2.56
ATOM    112  CA  ILE    14      50.470  24.716  38.086  1.00  2.56
ATOM    113  CB  ILE    14      50.996  24.873  39.478  1.00  2.56
ATOM    114  CG1 ILE    14      51.406  23.509  40.061  1.00  2.56
ATOM    115  CG2 ILE    14      49.925  25.604  40.301  1.00  2.56
ATOM    116  CD1 ILE    14      50.293  22.467  40.082  1.00  2.56
ATOM    117  C   ILE    14      51.445  23.841  37.413  1.00  2.56
ATOM    118  O   ILE    14      51.298  22.620  37.415  1.00  2.56
ATOM    119  N   HIS    15      52.459  24.442  36.778  1.00  2.61
ATOM    120  CA  HIS    15      53.419  23.555  36.216  1.00  2.61
ATOM    121  ND1 HIS    15      52.687  24.142  32.509  1.00  2.61
ATOM    122  CG  HIS    15      52.632  23.904  33.864  1.00  2.61
ATOM    123  CB  HIS    15      53.816  23.910  34.777  1.00  2.61
ATOM    124  NE2 HIS    15      50.552  23.780  33.006  1.00  2.61
ATOM    125  CD2 HIS    15      51.321  23.689  34.151  1.00  2.61
ATOM    126  CE1 HIS    15      51.416  24.055  32.046  1.00  2.61
ATOM    127  C   HIS    15      54.632  23.662  37.069  1.00  2.61
ATOM    128  O   HIS    15      55.314  24.681  37.067  1.00  2.61
ATOM    129  N   PRO    16      54.919  22.618  37.789  1.00  3.38
ATOM    130  CA  PRO    16      56.017  22.614  38.713  1.00  3.38
ATOM    131  CD  PRO    16      54.517  21.278  37.395  1.00  3.38
ATOM    132  CB  PRO    16      56.102  21.180  39.226  1.00  3.38
ATOM    133  CG  PRO    16      55.554  20.351  38.050  1.00  3.38
ATOM    134  C   PRO    16      57.277  23.034  38.024  1.00  3.38
ATOM    135  O   PRO    16      58.126  23.646  38.672  1.00  3.38
ATOM    136  N   ASP    17      57.455  22.686  36.734  1.00  3.42
ATOM    137  CA  ASP    17      58.682  23.068  36.106  1.00  3.42
ATOM    138  CB  ASP    17      58.934  22.359  34.761  1.00  3.42
ATOM    139  CG  ASP    17      59.162  20.884  35.049  1.00  3.42
ATOM    140  OD1 ASP    17      59.826  20.578  36.075  1.00  3.42
ATOM    141  OD2 ASP    17      58.679  20.042  34.245  1.00  3.42
ATOM    142  C   ASP    17      58.783  24.561  35.927  1.00  3.42
ATOM    143  O   ASP    17      59.735  25.152  36.430  1.00  3.42
ATOM    144  N   PRO    18      57.871  25.234  35.268  1.00  3.43
ATOM    145  CA  PRO    18      58.008  26.661  35.123  1.00  3.43
ATOM    146  CD  PRO    18      57.101  24.665  34.172  1.00  3.43
ATOM    147  CB  PRO    18      57.174  27.058  33.903  1.00  3.43
ATOM    148  CG  PRO    18      56.282  25.840  33.628  1.00  3.43
ATOM    149  C   PRO    18      57.610  27.384  36.369  1.00  3.43
ATOM    150  O   PRO    18      57.858  28.582  36.470  1.00  3.43
ATOM    151  N   GLY    19      56.944  26.698  37.309  1.00  3.25
ATOM    152  CA  GLY    19      56.537  27.332  38.526  1.00  3.25
ATOM    153  C   GLY    19      55.484  28.348  38.217  1.00  3.25
ATOM    154  O   GLY    19      55.337  29.333  38.938  1.00  3.25
ATOM    155  N   ARG    20      54.701  28.149  37.142  1.00  2.63
ATOM    156  CA  ARG    20      53.732  29.166  36.865  1.00  2.63
ATOM    157  CB  ARG    20      53.889  29.831  35.489  1.00  2.63
ATOM    158  CG  ARG    20      53.940  28.882  34.297  1.00  2.63
ATOM    159  CD  ARG    20      54.141  29.651  32.992  1.00  2.63
ATOM    160  NE  ARG    20      54.944  30.859  33.340  1.00  2.63
ATOM    161  CZ  ARG    20      56.307  30.843  33.256  1.00  2.63
ATOM    162  NH1 ARG    20      56.954  29.760  32.736  1.00  2.63
ATOM    163  NH2 ARG    20      57.030  31.909  33.707  1.00  2.63
ATOM    164  C   ARG    20      52.348  28.659  37.063  1.00  2.63
ATOM    165  O   ARG    20      52.024  27.505  36.784  1.00  2.63
ATOM    166  N   GLU    21      51.497  29.559  37.596  1.00  2.30
ATOM    167  CA  GLU    21      50.142  29.226  37.903  1.00  2.30
ATOM    168  CB  GLU    21      49.513  30.139  38.975  1.00  2.30
ATOM    169  CG  GLU    21      50.141  30.031  40.370  1.00  2.30
ATOM    170  CD  GLU    21      49.219  29.211  41.264  1.00  2.30
ATOM    171  OE1 GLU    21      48.802  28.102  40.833  1.00  2.30
ATOM    172  OE2 GLU    21      48.910  29.690  42.388  1.00  2.30
ATOM    173  C   GLU    21      49.331  29.436  36.665  1.00  2.30
ATOM    174  O   GLU    21      49.196  30.553  36.167  1.00  2.30
ATOM    175  N   LEU    22      48.747  28.344  36.144  1.00  2.02
ATOM    176  CA  LEU    22      47.942  28.432  34.966  1.00  2.02
ATOM    177  CB  LEU    22      48.402  27.486  33.846  1.00  2.02
ATOM    178  CG  LEU    22      49.815  27.827  33.340  1.00  2.02
ATOM    179  CD1 LEU    22      50.240  26.894  32.198  1.00  2.02
ATOM    180  CD2 LEU    22      49.928  29.316  32.973  1.00  2.02
ATOM    181  C   LEU    22      46.548  28.079  35.342  1.00  2.02
ATOM    182  O   LEU    22      46.322  27.357  36.310  1.00  2.02
ATOM    183  N   SER    23      45.568  28.632  34.610  1.00  1.95
ATOM    184  CA  SER    23      44.192  28.342  34.877  1.00  1.95
ATOM    185  CB  SER    23      43.249  29.379  34.234  1.00  1.95
ATOM    186  OG  SER    23      43.410  30.645  34.860  1.00  1.95
ATOM    187  C   SER    23      43.919  26.972  34.318  1.00  1.95
ATOM    188  O   SER    23      44.685  26.481  33.490  1.00  1.95
ATOM    189  N   PRO    24      42.868  26.324  34.762  1.00  1.85
ATOM    190  CA  PRO    24      42.607  24.960  34.408  1.00  1.85
ATOM    191  CD  PRO    24      41.646  27.004  35.165  1.00  1.85
ATOM    192  CB  PRO    24      41.257  24.623  35.029  1.00  1.85
ATOM    193  CG  PRO    24      40.522  25.974  35.000  1.00  1.85
ATOM    194  C   PRO    24      42.589  24.783  32.939  1.00  1.85
ATOM    195  O   PRO    24      43.228  23.843  32.479  1.00  1.85
ATOM    196  N   GLU    25      41.930  25.699  32.203  1.00  2.03
ATOM    197  CA  GLU    25      41.769  25.589  30.779  1.00  2.03
ATOM    198  CB  GLU    25      41.147  26.808  30.152  1.00  2.03
ATOM    199  CG  GLU    25      41.202  26.762  28.636  1.00  2.03
ATOM    200  CD  GLU    25      39.833  26.427  28.107  1.00  2.03
ATOM    201  OE1 GLU    25      39.309  25.318  28.381  1.00  2.03
ATOM    202  OE2 GLU    25      39.301  27.310  27.394  1.00  2.03
ATOM    203  C   GLU    25      43.107  25.634  30.144  1.00  2.03
ATOM    204  O   GLU    25      43.395  24.902  29.200  1.00  2.03
ATOM    205  N   GLU    26      43.939  26.549  30.654  1.00  2.14
ATOM    206  CA  GLU    26      45.229  26.824  30.122  1.00  2.14
ATOM    207  CB  GLU    26      45.900  28.015  30.819  1.00  2.14
ATOM    208  CG  GLU    26      45.158  29.324  30.539  1.00  2.14
ATOM    209  CD  GLU    26      45.673  30.375  31.504  1.00  2.14
ATOM    210  OE1 GLU    26      46.644  30.062  32.241  1.00  2.14
ATOM    211  OE2 GLU    26      45.101  31.497  31.528  1.00  2.14
ATOM    212  C   GLU    26      46.078  25.594  30.284  1.00  2.14
ATOM    213  O   GLU    26      46.909  25.310  29.426  1.00  2.14
ATOM    214  N   ALA    27      45.911  24.847  31.398  1.00  1.95
ATOM    215  CA  ALA    27      46.636  23.631  31.686  1.00  1.95
ATOM    216  CB  ALA    27      46.232  23.013  33.031  1.00  1.95
ATOM    217  C   ALA    27      46.272  22.637  30.623  1.00  1.95
ATOM    218  O   ALA    27      47.111  21.839  30.198  1.00  1.95
ATOM    219  N   HIS    28      44.986  22.639  30.194  1.00  2.07
ATOM    220  CA  HIS    28      44.566  21.677  29.205  1.00  2.07
ATOM    221  ND1 HIS    28      40.757  22.407  28.622  1.00  2.07
ATOM    222  CG  HIS    28      42.007  22.287  29.182  1.00  2.07
ATOM    223  CB  HIS    28      43.232  21.896  28.446  1.00  2.07
ATOM    224  NE2 HIS    28      40.558  22.974  30.758  1.00  2.07
ATOM    225  CD2 HIS    28      41.864  22.639  30.469  1.00  2.07
ATOM    226  CE1 HIS    28      39.928  22.823  29.612  1.00  2.07
ATOM    227  C   HIS    28      45.327  21.921  27.972  1.00  2.07
ATOM    228  O   HIS    28      45.766  20.991  27.299  1.00  2.07
ATOM    229  N   ARG    29      45.397  23.216  27.622  1.00  2.55
ATOM    230  CA  ARG    29      45.929  23.626  26.368  1.00  2.55
ATOM    231  CB  ARG    29      45.939  25.162  26.246  1.00  2.55
ATOM    232  CG  ARG    29      44.569  25.808  26.472  1.00  2.55
ATOM    233  CD  ARG    29      44.650  27.297  26.823  1.00  2.55
ATOM    234  NE  ARG    29      44.327  28.086  25.603  1.00  2.55
ATOM    235  CZ  ARG    29      44.091  29.425  25.717  1.00  2.55
ATOM    236  NH1 ARG    29      44.165  30.029  26.939  1.00  2.55
ATOM    237  NH2 ARG    29      43.790  30.164  24.609  1.00  2.55
ATOM    238  C   ARG    29      47.371  23.187  26.318  1.00  2.55
ATOM    239  O   ARG    29      47.821  22.626  25.320  1.00  2.55
ATOM    240  N   ALA    30      48.120  23.417  27.420  1.00  2.81
ATOM    241  CA  ALA    30      49.523  23.092  27.533  1.00  2.81
ATOM    242  CB  ALA    30      50.137  23.556  28.865  1.00  2.81
ATOM    243  C   ALA    30      49.711  21.605  27.450  1.00  2.81
ATOM    244  O   ALA    30      50.696  21.109  26.891  1.00  2.81
ATOM    245  N   GLY    31      48.759  20.855  28.037  1.00  2.92
ATOM    246  CA  GLY    31      48.897  19.430  28.075  1.00  2.92
ATOM    247  C   GLY    31      49.238  19.048  29.479  1.00  2.92
ATOM    248  O   GLY    31      49.432  17.872  29.789  1.00  2.92
ATOM    249  N   LEU    32      49.284  20.048  30.377  1.00  2.62
ATOM    250  CA  LEU    32      49.641  19.804  31.741  1.00  2.62
ATOM    251  CB  LEU    32      49.715  21.099  32.562  1.00  2.62
ATOM    252  CG  LEU    32      50.272  20.904  33.979  1.00  2.62
ATOM    253  CD1 LEU    32      49.277  20.183  34.888  1.00  2.62
ATOM    254  CD2 LEU    32      51.643  20.216  33.938  1.00  2.62
ATOM    255  C   LEU    32      48.628  18.882  32.323  1.00  2.62
ATOM    256  O   LEU    32      48.953  17.979  33.091  1.00  2.62
ATOM    257  N   ILE    33      47.354  19.066  31.973  1.00  2.28
ATOM    258  CA  ILE    33      46.395  18.173  32.536  1.00  2.28
ATOM    259  CB  ILE    33      45.646  18.819  33.662  1.00  2.28
ATOM    260  CG1 ILE    33      44.605  17.869  34.244  1.00  2.28
ATOM    261  CG2 ILE    33      45.193  20.229  33.256  1.00  2.28
ATOM    262  CD1 ILE    33      44.113  18.334  35.608  1.00  2.28
ATOM    263  C   ILE    33      45.547  17.694  31.411  1.00  2.28
ATOM    264  O   ILE    33      45.584  18.286  30.336  1.00  2.28
ATOM    265  N   ASP    34      44.854  16.551  31.596  1.00  2.48
ATOM    266  CA  ASP    34      44.051  15.974  30.551  1.00  2.48
ATOM    267  CB  ASP    34      43.963  14.440  30.647  1.00  2.48
ATOM    268  CG  ASP    34      45.347  13.872  30.369  1.00  2.48
ATOM    269  OD1 ASP    34      45.816  14.005  29.208  1.00  2.48
ATOM    270  OD2 ASP    34      45.949  13.283  31.308  1.00  2.48
ATOM    271  C   ASP    34      42.649  16.524  30.618  1.00  2.48
ATOM    272  O   ASP    34      42.275  17.182  31.586  1.00  2.48
ATOM    273  N   TRP    35      41.829  16.223  29.585  1.00  2.32
ATOM    274  CA  TRP    35      40.501  16.757  29.361  1.00  2.32
ATOM    275  CB  TRP    35      39.902  16.236  28.038  1.00  2.32
ATOM    276  CG  TRP    35      40.795  16.577  26.866  1.00  2.32
ATOM    277  CD2 TRP    35      40.999  17.911  26.380  1.00  2.32
ATOM    278  CD1 TRP    35      41.627  15.771  26.144  1.00  2.32
ATOM    279  NE1 TRP    35      42.346  16.523  25.245  1.00  2.32
ATOM    280  CE2 TRP    35      41.972  17.845  25.382  1.00  2.32
ATOM    281  CE3 TRP    35      40.418  19.093  26.731  1.00  2.32
ATOM    282  CZ2 TRP    35      42.383  18.969  24.728  1.00  2.32
ATOM    283  CZ3 TRP    35      40.850  20.226  26.087  1.00  2.32
ATOM    284  CH2 TRP    35      41.816  20.166  25.104  1.00  2.32
ATOM    285  C   TRP    35      39.579  16.416  30.493  1.00  2.32
ATOM    286  O   TRP    35      38.824  17.267  30.973  1.00  2.32
ATOM    287  N   ASN    36      39.609  15.154  30.947  1.00  2.48
ATOM    288  CA  ASN    36      38.719  14.738  31.995  1.00  2.48
ATOM    289  CB  ASN    36      38.775  13.224  32.249  1.00  2.48
ATOM    290  CG  ASN    36      38.181  12.551  31.017  1.00  2.48
ATOM    291  OD1 ASN    36      38.430  11.376  30.755  1.00  2.48
ATOM    292  ND2 ASN    36      37.372  13.314  30.233  1.00  2.48
ATOM    293  C   ASN    36      39.058  15.446  33.255  1.00  2.48
ATOM    294  O   ASN    36      38.184  15.845  34.024  1.00  2.48
ATOM    295  N   MET    37      40.359  15.606  33.505  1.00  2.37
ATOM    296  CA  MET    37      40.795  16.239  34.704  1.00  2.37
ATOM    297  CB  MET    37      42.308  16.138  34.882  1.00  2.37
ATOM    298  CG  MET    37      42.789  14.698  35.063  1.00  2.37
ATOM    299  SD  MET    37      44.594  14.518  35.105  1.00  2.37
ATOM    300  CE  MET    37      44.588  12.712  35.293  1.00  2.37
ATOM    301  C   MET    37      40.367  17.669  34.684  1.00  2.37
ATOM    302  O   MET    37      40.056  18.210  35.738  1.00  2.37
ATOM    303  N   PHE    38      40.371  18.330  33.506  1.00  1.85
ATOM    304  CA  PHE    38      40.020  19.729  33.445  1.00  1.85
ATOM    305  CB  PHE    38      39.849  20.336  32.068  1.00  1.85
ATOM    306  CG  PHE    38      41.007  19.966  31.283  1.00  1.85
ATOM    307  CD1 PHE    38      42.254  20.000  31.837  1.00  1.85
ATOM    308  CD2 PHE    38      40.823  19.622  29.981  1.00  1.85
ATOM    309  CE1 PHE    38      43.328  19.646  31.074  1.00  1.85
ATOM    310  CE2 PHE    38      41.903  19.280  29.232  1.00  1.85
ATOM    311  CZ  PHE    38      43.134  19.277  29.774  1.00  1.85
ATOM    312  C   PHE    38      38.614  19.884  33.852  1.00  1.85
ATOM    313  O   PHE    38      38.271  20.830  34.549  1.00  1.85
ATOM    314  N   VAL    39      37.748  19.000  33.332  1.00  2.11
ATOM    315  CA  VAL    39      36.355  19.151  33.590  1.00  2.11
ATOM    316  CB  VAL    39      35.478  18.175  32.864  1.00  2.11
ATOM    317  CG1 VAL    39      35.760  18.318  31.360  1.00  2.11
ATOM    318  CG2 VAL    39      35.669  16.764  33.441  1.00  2.11
ATOM    319  C   VAL    39      36.125  18.994  35.055  1.00  2.11
ATOM    320  O   VAL    39      35.311  19.714  35.623  1.00  2.11
ATOM    321  N   LYS    40      36.823  18.047  35.713  1.00  2.44
ATOM    322  CA  LYS    40      36.607  17.848  37.122  1.00  2.44
ATOM    323  CB  LYS    40      37.401  16.673  37.708  1.00  2.44
ATOM    324  CG  LYS    40      36.992  15.321  37.128  1.00  2.44
ATOM    325  CD  LYS    40      37.837  14.154  37.644  1.00  2.44
ATOM    326  CE  LYS    40      39.343  14.429  37.632  1.00  2.44
ATOM    327  NZ  LYS    40      39.715  15.249  38.807  1.00  2.44
ATOM    328  C   LYS    40      37.016  19.080  37.884  1.00  2.44
ATOM    329  O   LYS    40      36.367  19.454  38.864  1.00  2.44
ATOM    330  N   LEU    41      38.121  19.735  37.467  1.00  2.12
ATOM    331  CA  LEU    41      38.602  20.881  38.196  1.00  2.12
ATOM    332  CB  LEU    41      39.851  21.481  37.525  1.00  2.12
ATOM    333  CG  LEU    41      41.007  20.476  37.367  1.00  2.12
ATOM    334  CD1 LEU    41      42.231  21.122  36.693  1.00  2.12
ATOM    335  CD2 LEU    41      41.335  19.804  38.711  1.00  2.12
ATOM    336  C   LEU    41      37.564  21.947  38.155  1.00  2.12
ATOM    337  O   LEU    41      37.249  22.547  39.182  1.00  2.12
ATOM    338  N   ARG    42      37.001  22.194  36.956  1.00  2.07
ATOM    339  CA  ARG    42      36.052  23.251  36.766  1.00  2.07
ATOM    340  CB  ARG    42      35.854  23.590  35.283  1.00  2.07
ATOM    341  CG  ARG    42      37.235  23.980  34.744  1.00  2.07
ATOM    342  CD  ARG    42      37.290  25.102  33.711  1.00  2.07
ATOM    343  NE  ARG    42      37.011  24.532  32.370  1.00  2.07
ATOM    344  CZ  ARG    42      37.767  24.926  31.309  1.00  2.07
ATOM    345  NH1 ARG    42      38.876  25.696  31.501  1.00  2.07
ATOM    346  NH2 ARG    42      37.395  24.557  30.051  1.00  2.07
ATOM    347  C   ARG    42      34.775  22.973  37.497  1.00  2.07
ATOM    348  O   ARG    42      34.127  23.898  37.971  1.00  2.07
ATOM    349  N   SER    43      34.331  21.707  37.582  1.00  2.61
ATOM    350  CA  SER    43      33.130  21.443  38.338  1.00  2.61
ATOM    351  CB  SER    43      32.672  19.990  38.152  1.00  2.61
ATOM    352  OG  SER    43      31.379  19.804  38.700  1.00  2.61
ATOM    353  C   SER    43      33.409  21.684  39.800  1.00  2.61
ATOM    354  O   SER    43      32.497  22.019  40.568  1.00  2.61
ATOM    355  N   GLN    44      34.692  21.491  40.199  1.00  2.67
ATOM    356  CA  GLN    44      35.274  21.684  41.513  1.00  2.67
ATOM    357  CB  GLN    44      36.692  21.109  41.662  1.00  2.67
ATOM    358  CG  GLN    44      36.768  19.583  41.625  1.00  2.67
ATOM    359  CD  GLN    44      38.211  19.203  41.927  1.00  2.67
ATOM    360  OE1 GLN    44      38.799  18.350  41.265  1.00  2.67
ATOM    361  NE2 GLN    44      38.797  19.856  42.966  1.00  2.67
ATOM    362  C   GLN    44      35.381  23.137  41.837  1.00  2.67
ATOM    363  O   GLN    44      35.172  23.545  42.969  1.00  2.67
ATOM    364  N   GLU    45      35.715  24.002  40.849  1.00  2.67
ATOM    365  CA  GLU    45      35.469  25.397  41.088  1.00  2.67
ATOM    366  CB  GLU    45      36.075  26.426  40.123  1.00  2.67
ATOM    367  CG  GLU    45      35.694  26.296  38.646  1.00  2.67
ATOM    368  CD  GLU    45      36.496  27.342  37.871  1.00  2.67
ATOM    369  OE1 GLU    45      36.725  28.450  38.426  1.00  2.67
ATOM    370  OE2 GLU    45      36.917  27.036  36.724  1.00  2.67
ATOM    371  C   GLU    45      34.020  25.342  40.814  1.00  2.67
ATOM    372  O   GLU    45      33.553  24.322  40.364  1.00  2.67
ATOM    373  N   CYS    46      33.204  26.342  41.065  1.00  3.20
ATOM    374  CA  CYS    46      31.810  26.056  40.877  1.00  3.20
ATOM    375  CB  CYS    46      31.291  25.414  39.551  1.00  3.20
ATOM    376  SG  CYS    46      29.505  25.132  39.519  1.00  3.20
ATOM    377  C   CYS    46      31.348  25.383  42.152  1.00  3.20
ATOM    378  O   CYS    46      30.537  25.971  42.856  1.00  3.20
ATOM    379  N   ASP    47      31.773  24.140  42.495  1.00  3.77
ATOM    380  CA  ASP    47      31.375  23.580  43.777  1.00  3.77
ATOM    381  CB  ASP    47      31.249  22.038  43.775  1.00  3.77
ATOM    382  CG  ASP    47      32.557  21.361  43.402  1.00  3.77
ATOM    383  OD1 ASP    47      33.630  21.767  43.917  1.00  3.77
ATOM    384  OD2 ASP    47      32.494  20.419  42.569  1.00  3.77
ATOM    385  C   ASP    47      32.193  24.043  44.963  1.00  3.77
ATOM    386  O   ASP    47      31.685  24.203  46.073  1.00  3.77
ATOM    387  N   TRP    48      33.511  24.230  44.797  1.00  4.65
ATOM    388  CA  TRP    48      34.272  24.711  45.895  1.00  4.65
ATOM    389  CB  TRP    48      35.775  24.421  45.836  1.00  4.65
ATOM    390  CG  TRP    48      36.041  22.932  45.933  1.00  4.65
ATOM    391  CD2 TRP    48      35.199  22.005  46.647  1.00  4.65
ATOM    392  CD1 TRP    48      37.020  22.185  45.348  1.00  4.65
ATOM    393  NE1 TRP    48      36.857  20.857  45.672  1.00  4.65
ATOM    394  CE2 TRP    48      35.739  20.732  46.466  1.00  4.65
ATOM    395  CE3 TRP    48      34.062  22.191  47.385  1.00  4.65
ATOM    396  CZ2 TRP    48      35.154  19.631  47.025  1.00  4.65
ATOM    397  CZ3 TRP    48      33.482  21.083  47.960  1.00  4.65
ATOM    398  CH2 TRP    48      34.021  19.827  47.784  1.00  4.65
ATOM    399  C   TRP    48      33.953  26.130  45.817  1.00  4.65
ATOM    400  O   TRP    48      34.148  26.776  44.789  1.00  4.65
ATOM    401  N   GLU    49      33.384  26.620  46.914  1.00  5.01
ATOM    402  CA  GLU    49      32.743  27.880  46.858  1.00  5.01
ATOM    403  CB  GLU    49      33.542  29.031  46.207  1.00  5.01
ATOM    404  CG  GLU    49      34.755  29.450  47.043  1.00  5.01
ATOM    405  CD  GLU    49      35.256  30.792  46.534  1.00  5.01
ATOM    406  OE1 GLU    49      34.671  31.304  45.541  1.00  5.01
ATOM    407  OE2 GLU    49      36.226  31.325  47.137  1.00  5.01
ATOM    408  C   GLU    49      31.515  27.599  46.074  1.00  5.01
ATOM    409  O   GLU    49      31.550  27.103  44.948  1.00  5.01
ATOM    410  N   GLU    50      30.365  27.908  46.669  1.00  4.52
ATOM    411  CA  GLU    50      29.183  27.593  45.959  1.00  4.52
ATOM    412  CB  GLU    50      27.895  27.841  46.764  1.00  4.52
ATOM    413  CG  GLU    50      27.742  26.956  48.000  1.00  4.52
ATOM    414  CD  GLU    50      26.596  27.521  48.826  1.00  4.52
ATOM    415  OE1 GLU    50      26.272  28.724  48.642  1.00  4.52
ATOM    416  OE2 GLU    50      26.027  26.760  49.653  1.00  4.52
ATOM    417  C   GLU    50      29.147  28.554  44.843  1.00  4.52
ATOM    418  O   GLU    50      29.746  29.627  44.919  1.00  4.52
ATOM    419  N   ILE    51      28.507  28.154  43.738  1.00  4.67
ATOM    420  CA  ILE    51      28.313  29.157  42.763  1.00  4.67
ATOM    421  CB  ILE    51      28.441  28.709  41.326  1.00  4.67
ATOM    422  CG1 ILE    51      27.431  27.616  40.945  1.00  4.67
ATOM    423  CG2 ILE    51      29.903  28.295  41.105  1.00  4.67
ATOM    424  CD1 ILE    51      27.332  27.376  39.438  1.00  4.67
ATOM    425  C   ILE    51      26.936  29.586  43.063  1.00  4.67
ATOM    426  O   ILE    51      25.955  28.872  42.863  1.00  4.67
ATOM    427  N   SER    52      26.823  30.791  43.619  1.00  5.86
ATOM    428  CA  SER    52      25.499  31.081  44.008  1.00  5.86
ATOM    429  CB  SER    52      25.410  32.052  45.197  1.00  5.86
ATOM    430  OG  SER    52      25.995  31.466  46.350  1.00  5.86
ATOM    431  C   SER    52      24.936  31.759  42.860  1.00  5.86
ATOM    432  O   SER    52      25.280  32.900  42.597  1.00  5.86
ATOM    433  N   VAL    53      24.027  31.089  42.155  1.00  6.56
ATOM    434  CA  VAL    53      23.620  31.760  40.984  1.00  6.56
ATOM    435  CB  VAL    53      23.668  30.871  39.766  1.00  6.56
ATOM    436  CG1 VAL    53      25.131  30.432  39.574  1.00  6.56
ATOM    437  CG2 VAL    53      22.711  29.679  39.934  1.00  6.56
ATOM    438  C   VAL    53      22.250  32.285  41.186  1.00  6.56
ATOM    439  O   VAL    53      21.284  31.539  41.336  1.00  6.56
ATOM    440  N   LYS    54      22.114  33.617  41.211  1.00  7.21
ATOM    441  CA  LYS    54      20.756  34.018  41.302  1.00  7.21
ATOM    442  CB  LYS    54      20.279  34.504  42.683  1.00  7.21
ATOM    443  CG  LYS    54      20.472  33.495  43.812  1.00  7.21
ATOM    444  CD  LYS    54      20.408  34.137  45.197  1.00  7.21
ATOM    445  CE  LYS    54      20.503  33.128  46.339  1.00  7.21
ATOM    446  NZ  LYS    54      21.814  32.446  46.307  1.00  7.21
ATOM    447  C   LYS    54      20.539  35.134  40.348  1.00  7.21
ATOM    448  O   LYS    54      21.384  36.007  40.155  1.00  7.21
ATOM    449  N   GLY    55      19.398  35.053  39.659  1.00  7.36
ATOM    450  CA  GLY    55      18.891  36.075  38.809  1.00  7.36
ATOM    451  C   GLY    55      19.877  36.475  37.784  1.00  7.36
ATOM    452  O   GLY    55      20.944  35.901  37.566  1.00  7.36
ATOM    453  N   PRO    56      19.406  37.512  37.148  1.00  6.98
ATOM    454  CA  PRO    56      20.203  38.323  36.279  1.00  6.98
ATOM    455  CD  PRO    56      18.005  37.521  36.755  1.00  6.98
ATOM    456  CB  PRO    56      19.226  39.145  35.444  1.00  6.98
ATOM    457  CG  PRO    56      17.951  38.286  35.424  1.00  6.98
ATOM    458  C   PRO    56      21.028  39.147  37.194  1.00  6.98
ATOM    459  O   PRO    56      21.965  39.813  36.756  1.00  6.98
ATOM    460  N   ASN    57      20.699  39.045  38.493  1.00  6.74
ATOM    461  CA  ASN    57      21.344  39.702  39.572  1.00  6.74
ATOM    462  CB  ASN    57      20.814  39.215  40.922  1.00  6.74
ATOM    463  CG  ASN    57      19.345  39.601  40.967  1.00  6.74
ATOM    464  OD1 ASN    57      18.984  40.743  40.689  1.00  6.74
ATOM    465  ND2 ASN    57      18.470  38.619  41.316  1.00  6.74
ATOM    466  C   ASN    57      22.730  39.320  39.443  1.00  6.74
ATOM    467  O   ASN    57      23.651  40.073  39.749  1.00  6.74
ATOM    468  N   GLY    58      22.919  38.105  38.960  1.00  5.68
ATOM    469  CA  GLY    58      24.272  37.845  38.773  1.00  5.68
ATOM    470  C   GLY    58      24.726  37.572  40.125  1.00  5.68
ATOM    471  O   GLY    58      25.908  37.649  40.455  1.00  5.68
ATOM    472  N   GLU    59      23.733  37.122  40.918  1.00  4.63
ATOM    473  CA  GLU    59      23.996  36.613  42.214  1.00  4.63
ATOM    474  CB  GLU    59      22.803  35.949  42.903  1.00  4.63
ATOM    475  CG  GLU    59      21.773  36.920  43.482  1.00  4.63
ATOM    476  CD  GLU    59      21.886  36.877  44.998  1.00  4.63
ATOM    477  OE1 GLU    59      22.833  36.214  45.495  1.00  4.63
ATOM    478  OE2 GLU    59      21.023  37.496  45.679  1.00  4.63
ATOM    479  C   GLU    59      24.940  35.528  41.885  1.00  4.63
ATOM    480  O   GLU    59      25.924  35.324  42.591  1.00  4.63
ATOM    481  N   SER    60      24.665  34.911  40.712  1.00  3.77
ATOM    482  CA  SER    60      25.392  33.875  40.067  1.00  3.77
ATOM    483  CB  SER    60      25.175  33.875  38.547  1.00  3.77
ATOM    484  OG  SER    60      25.533  35.137  38.002  1.00  3.77
ATOM    485  C   SER    60      26.829  34.049  40.339  1.00  3.77
ATOM    486  O   SER    60      27.419  35.124  40.232  1.00  3.77
ATOM    487  N   SER    61      27.403  32.933  40.787  1.00  3.33
ATOM    488  CA  SER    61      28.797  32.854  40.987  1.00  3.33
ATOM    489  CB  SER    61      29.224  32.065  42.237  1.00  3.33
ATOM    490  OG  SER    61      28.927  32.796  43.416  1.00  3.33
ATOM    491  C   SER    61      29.241  32.060  39.814  1.00  3.33
ATOM    492  O   SER    61      28.705  30.995  39.513  1.00  3.33
ATOM    493  N   VAL    62      30.270  32.561  39.134  1.00  2.47
ATOM    494  CA  VAL    62      30.690  31.996  37.897  1.00  2.47
ATOM    495  CB  VAL    62      30.484  32.954  36.773  1.00  2.47
ATOM    496  CG1 VAL    62      28.972  33.085  36.517  1.00  2.47
ATOM    497  CG2 VAL    62      31.118  34.287  37.205  1.00  2.47
ATOM    498  C   VAL    62      32.133  31.656  38.036  1.00  2.47
ATOM    499  O   VAL    62      32.700  31.756  39.121  1.00  2.47
ATOM    500  N   ILE    63      32.758  31.235  36.925  1.00  2.13
ATOM    501  CA  ILE    63      34.100  30.737  36.896  1.00  2.13
ATOM    502  CB  ILE    63      34.474  30.140  35.571  1.00  2.13
ATOM    503  CG1 ILE    63      33.578  28.934  35.257  1.00  2.13
ATOM    504  CG2 ILE    63      35.970  29.800  35.602  1.00  2.13
ATOM    505  CD1 ILE    63      33.731  28.440  33.822  1.00  2.13
ATOM    506  C   ILE    63      35.056  31.849  37.191  1.00  2.13
ATOM    507  O   ILE    63      34.767  33.015  36.942  1.00  2.13
ATOM    508  N   HIS    64      36.195  31.514  37.838  1.00  2.03
ATOM    509  CA  HIS    64      37.108  32.528  38.293  1.00  2.03
ATOM    510  ND1 HIS    64      36.334  32.174  42.003  1.00  2.03
ATOM    511  CG  HIS    64      36.329  32.498  40.666  1.00  2.03
ATOM    512  CB  HIS    64      37.509  32.343  39.760  1.00  2.03
ATOM    513  NE2 HIS    64      34.301  32.949  41.543  1.00  2.03
ATOM    514  CD2 HIS    64      35.081  32.969  40.401  1.00  2.03
ATOM    515  CE1 HIS    64      35.097  32.464  42.478  1.00  2.03
ATOM    516  C   HIS    64      38.370  32.605  37.489  1.00  2.03
ATOM    517  O   HIS    64      38.908  31.611  37.004  1.00  2.03
ATOM    518  N   ASP    65      38.868  33.851  37.343  1.00  2.16
ATOM    519  CA  ASP    65      40.091  34.139  36.659  1.00  2.16
ATOM    520  CB  ASP    65      40.193  35.578  36.147  1.00  2.16
ATOM    521  CG  ASP    65      39.165  35.813  35.062  1.00  2.16
ATOM    522  OD1 ASP    65      38.288  34.942  34.821  1.00  2.16
ATOM    523  OD2 ASP    65      39.260  36.906  34.453  1.00  2.16
ATOM    524  C   ASP    65      41.158  34.031  37.692  1.00  2.16
ATOM    525  O   ASP    65      41.085  34.644  38.754  1.00  2.16
ATOM    526  N   ARG    66      42.172  33.202  37.426  1.00  2.27
ATOM    527  CA  ARG    66      43.213  33.037  38.392  1.00  2.27
ATOM    528  CB  ARG    66      44.309  32.065  37.937  1.00  2.27
ATOM    529  CG  ARG    66      43.924  30.617  37.679  1.00  2.27
ATOM    530  CD  ARG    66      44.459  29.667  38.751  1.00  2.27
ATOM    531  NE  ARG    66      44.645  28.332  38.117  1.00  2.27
ATOM    532  CZ  ARG    66      43.566  27.634  37.676  1.00  2.27
ATOM    533  NH1 ARG    66      42.342  28.234  37.720  1.00  2.27
ATOM    534  NH2 ARG    66      43.698  26.332  37.298  1.00  2.27
ATOM    535  C   ARG    66      44.015  34.287  38.534  1.00  2.27
ATOM    536  O   ARG    66      44.291  34.722  39.653  1.00  2.27
ATOM    537  N   LYS    67      44.417  34.883  37.385  1.00  2.76
ATOM    538  CA  LYS    67      45.376  35.942  37.479  1.00  2.76
ATOM    539  CB  LYS    67      45.872  36.513  36.130  1.00  2.76
ATOM    540  CG  LYS    67      44.939  37.494  35.410  1.00  2.76
ATOM    541  CD  LYS    67      43.625  36.892  34.910  1.00  2.76
ATOM    542  CE  LYS    67      42.718  37.908  34.206  1.00  2.76
ATOM    543  NZ  LYS    67      43.250  38.236  32.865  1.00  2.76
ATOM    544  C   LYS    67      44.789  37.029  38.291  1.00  2.76
ATOM    545  O   LYS    67      45.348  37.425  39.310  1.00  2.76
ATOM    546  N   SER    68      43.600  37.495  37.904  1.00  2.83
ATOM    547  CA  SER    68      42.969  38.451  38.747  1.00  2.83
ATOM    548  CB  SER    68      42.611  39.770  38.041  1.00  2.83
ATOM    549  OG  SER    68      42.113  40.710  38.981  1.00  2.83
ATOM    550  C   SER    68      41.718  37.755  39.114  1.00  2.83
ATOM    551  O   SER    68      41.119  37.114  38.256  1.00  2.83
ATOM    552  N   GLY    69      41.285  37.848  40.382  1.00  2.70
ATOM    553  CA  GLY    69      40.170  37.039  40.759  1.00  2.70
ATOM    554  C   GLY    69      38.910  37.645  40.234  1.00  2.70
ATOM    555  O   GLY    69      38.136  38.245  40.975  1.00  2.70
ATOM    556  N   LYS    70      38.632  37.434  38.935  1.00  2.59
ATOM    557  CA  LYS    70      37.459  37.987  38.346  1.00  2.59
ATOM    558  CB  LYS    70      37.672  38.561  36.937  1.00  2.59
ATOM    559  CG  LYS    70      38.589  39.781  36.907  1.00  2.59
ATOM    560  CD  LYS    70      38.992  40.197  35.494  1.00  2.59
ATOM    561  CE  LYS    70      39.898  41.428  35.464  1.00  2.59
ATOM    562  NZ  LYS    70      41.305  41.017  35.664  1.00  2.59
ATOM    563  C   LYS    70      36.479  36.886  38.228  1.00  2.59
ATOM    564  O   LYS    70      36.835  35.738  37.973  1.00  2.59
ATOM    565  N   LYS    71      35.199  37.208  38.441  1.00  2.25
ATOM    566  CA  LYS    71      34.239  36.163  38.349  1.00  2.25
ATOM    567  CB  LYS    71      33.194  36.271  39.469  1.00  2.25
ATOM    568  CG  LYS    71      33.860  36.259  40.846  1.00  2.25
ATOM    569  CD  LYS    71      32.968  36.719  41.998  1.00  2.25
ATOM    570  CE  LYS    71      33.708  36.764  43.338  1.00  2.25
ATOM    571  NZ  LYS    71      32.829  37.317  44.392  1.00  2.25
ATOM    572  C   LYS    71      33.562  36.366  37.036  1.00  2.25
ATOM    573  O   LYS    71      32.837  37.340  36.840  1.00  2.25
ATOM    574  N   PHE    72      33.770  35.438  36.087  1.00  2.25
ATOM    575  CA  PHE    72      33.180  35.671  34.809  1.00  2.25
ATOM    576  CB  PHE    72      34.184  35.791  33.644  1.00  2.25
ATOM    577  CG  PHE    72      34.932  37.065  33.846  1.00  2.25
ATOM    578  CD1 PHE    72      34.256  38.258  33.924  1.00  2.25
ATOM    579  CD2 PHE    72      36.301  37.090  33.913  1.00  2.25
ATOM    580  CE1 PHE    72      34.917  39.447  34.108  1.00  2.25
ATOM    581  CE2 PHE    72      36.951  38.288  34.093  1.00  2.25
ATOM    582  CZ  PHE    72      36.280  39.473  34.197  1.00  2.25
ATOM    583  C   PHE    72      32.206  34.593  34.495  1.00  2.25
ATOM    584  O   PHE    72      32.383  33.436  34.868  1.00  2.25
ATOM    585  N   SER    73      31.130  34.984  33.788  1.00  2.47
ATOM    586  CA  SER    73      30.041  34.111  33.472  1.00  2.47
ATOM    587  CB  SER    73      28.871  34.830  32.781  1.00  2.47
ATOM    588  OG  SER    73      28.384  35.879  33.604  1.00  2.47
ATOM    589  C   SER    73      30.524  33.054  32.540  1.00  2.47
ATOM    590  O   SER    73      31.619  33.141  31.997  1.00  2.47
ATOM    591  N   ILE    74      29.705  32.007  32.333  1.00  2.31
ATOM    592  CA  ILE    74      30.093  30.909  31.494  1.00  2.31
ATOM    593  CB  ILE    74      29.028  29.846  31.423  1.00  2.31
ATOM    594  CG1 ILE    74      28.725  29.266  32.816  1.00  2.31
ATOM    595  CG2 ILE    74      29.495  28.777  30.427  1.00  2.31
ATOM    596  CD1 ILE    74      29.935  28.629  33.496  1.00  2.31
ATOM    597  C   ILE    74      30.326  31.432  30.087  1.00  2.31
ATOM    598  O   ILE    74      31.338  31.109  29.466  1.00  2.31
ATOM    599  N   GLU    75      29.415  32.266  29.534  1.00  2.83
ATOM    600  CA  GLU    75      29.606  32.773  28.188  1.00  2.83
ATOM    601  CB  GLU    75      28.413  33.581  27.639  1.00  2.83
ATOM    602  CG  GLU    75      27.204  32.736  27.220  1.00  2.83
ATOM    603  CD  GLU    75      26.151  32.769  28.317  1.00  2.83
ATOM    604  OE1 GLU    75      25.800  33.896  28.758  1.00  2.83
ATOM    605  OE2 GLU    75      25.669  31.674  28.714  1.00  2.83
ATOM    606  C   GLU    75      30.797  33.674  28.147  1.00  2.83
ATOM    607  O   GLU    75      31.586  33.663  27.198  1.00  2.83
ATOM    608  N   GLU    76      30.935  34.492  29.201  1.00  2.48
ATOM    609  CA  GLU    76      31.981  35.460  29.319  1.00  2.48
ATOM    610  CB  GLU    76      31.876  36.263  30.625  1.00  2.48
ATOM    611  CG  GLU    76      30.612  37.116  30.736  1.00  2.48
ATOM    612  CD  GLU    76      30.924  38.510  30.216  1.00  2.48
ATOM    613  OE1 GLU    76      32.102  38.938  30.352  1.00  2.48
ATOM    614  OE2 GLU    76      29.989  39.164  29.679  1.00  2.48
ATOM    615  C   GLU    76      33.289  34.733  29.388  1.00  2.48
ATOM    616  O   GLU    76      34.278  35.189  28.831  1.00  2.48
ATOM    617  N   ALA    77      33.333  33.595  30.102  1.00  2.22
ATOM    618  CA  ALA    77      34.513  32.798  30.315  1.00  2.22
ATOM    619  CB  ALA    77      34.233  31.586  31.218  1.00  2.22
ATOM    620  C   ALA    77      34.960  32.295  28.977  1.00  2.22
ATOM    621  O   ALA    77      36.155  32.191  28.718  1.00  2.22
ATOM    622  N   LEU    78      34.000  31.924  28.111  1.00  2.40
ATOM    623  CA  LEU    78      34.308  31.329  26.839  1.00  2.40
ATOM    624  CB  LEU    78      32.998  30.862  26.182  1.00  2.40
ATOM    625  CG  LEU    78      33.142  29.790  25.094  1.00  2.40
ATOM    626  CD1 LEU    78      31.770  29.413  24.512  1.00  2.40
ATOM    627  CD2 LEU    78      34.197  30.153  24.052  1.00  2.40
ATOM    628  C   LEU    78      34.974  32.382  26.003  1.00  2.40
ATOM    629  O   LEU    78      35.970  32.132  25.320  1.00  2.40
ATOM    630  N   GLN    79      34.442  33.620  26.080  1.00  2.68
ATOM    631  CA  GLN    79      34.956  34.690  25.276  1.00  2.68
ATOM    632  CB  GLN    79      34.228  36.019  25.535  1.00  2.68
ATOM    633  CG  GLN    79      32.728  35.991  25.252  1.00  2.68
ATOM    634  CD  GLN    79      32.175  37.353  25.654  1.00  2.68
ATOM    635  OE1 GLN    79      32.527  37.894  26.701  1.00  2.68
ATOM    636  NE2 GLN    79      31.289  37.930  24.798  1.00  2.68
ATOM    637  C   GLN    79      36.392  34.946  25.671  1.00  2.68
ATOM    638  O   GLN    79      37.258  35.114  24.814  1.00  2.68
ATOM    639  N   SER    80      36.675  34.959  26.994  1.00  2.54
ATOM    640  CA  SER    80      37.976  35.272  27.543  1.00  2.54
ATOM    641  CB  SER    80      37.939  35.397  29.075  1.00  2.54
ATOM    642  OG  SER    80      37.079  36.461  29.456  1.00  2.54
ATOM    643  C   SER    80      38.963  34.198  27.187  1.00  2.54
ATOM    644  O   SER    80      40.162  34.455  27.099  1.00  2.54
ATOM    645  N   GLY    81      38.505  32.955  26.962  1.00  2.61
ATOM    646  CA  GLY    81      39.479  31.948  26.652  1.00  2.61
ATOM    647  C   GLY    81      39.649  31.031  27.831  1.00  2.61
ATOM    648  O   GLY    81      40.455  30.104  27.788  1.00  2.61
ATOM    649  N   ARG    82      38.927  31.291  28.936  1.00  2.41
ATOM    650  CA  ARG    82      38.991  30.455  30.109  1.00  2.41
ATOM    651  CB  ARG    82      38.271  31.055  31.324  1.00  2.41
ATOM    652  CG  ARG    82      39.059  32.182  31.983  1.00  2.41
ATOM    653  CD  ARG    82      39.038  33.499  31.217  1.00  2.41
ATOM    654  NE  ARG    82      40.151  34.323  31.759  1.00  2.41
ATOM    655  CZ  ARG    82      39.948  35.632  32.077  1.00  2.41
ATOM    656  NH1 ARG    82      38.701  36.171  31.960  1.00  2.41
ATOM    657  NH2 ARG    82      40.994  36.395  32.499  1.00  2.41
ATOM    658  C   ARG    82      38.372  29.117  29.853  1.00  2.41
ATOM    659  O   ARG    82      38.806  28.115  30.406  1.00  2.41
ATOM    660  N   LEU    83      37.276  29.030  29.088  1.00  2.40
ATOM    661  CA  LEU    83      36.848  27.685  28.840  1.00  2.40
ATOM    662  CB  LEU    83      35.633  27.208  29.629  1.00  2.40
ATOM    663  CG  LEU    83      35.873  27.221  31.145  1.00  2.40
ATOM    664  CD1 LEU    83      35.944  28.652  31.699  1.00  2.40
ATOM    665  CD2 LEU    83      34.849  26.344  31.870  1.00  2.40
ATOM    666  C   LEU    83      36.603  27.561  27.365  1.00  2.40
ATOM    667  O   LEU    83      36.286  28.531  26.681  1.00  2.40
ATOM    668  N   THR    84      36.850  26.352  26.831  1.00  2.46
ATOM    669  CA  THR    84      36.741  26.055  25.432  1.00  2.46
ATOM    670  CB  THR    84      37.657  24.926  25.040  1.00  2.46
ATOM    671  OG1 THR    84      39.007  25.287  25.295  1.00  2.46
ATOM    672  CG2 THR    84      37.466  24.571  23.559  1.00  2.46
ATOM    673  C   THR    84      35.329  25.632  25.132  1.00  2.46
ATOM    674  O   THR    84      34.598  25.208  26.024  1.00  2.46
ATOM    675  N   PRO    85      34.948  25.731  23.878  1.00  2.87
ATOM    676  CA  PRO    85      33.615  25.378  23.444  1.00  2.87
ATOM    677  CD  PRO    85      35.486  26.804  23.058  1.00  2.87
ATOM    678  CB  PRO    85      33.540  25.781  21.978  1.00  2.87
ATOM    679  CG  PRO    85      34.452  27.024  21.936  1.00  2.87
ATOM    680  C   PRO    85      33.176  23.961  23.803  1.00  2.87
ATOM    681  O   PRO    85      32.010  23.745  24.164  1.00  2.87
ATOM    682  N   ALA    86      34.088  22.974  23.712  1.00  2.77
ATOM    683  CA  ALA    86      33.783  21.617  24.095  1.00  2.77
ATOM    684  CB  ALA    86      34.941  20.645  23.811  1.00  2.77
ATOM    685  C   ALA    86      33.536  21.600  25.561  1.00  2.77
ATOM    686  O   ALA    86      32.669  20.889  26.080  1.00  2.77
ATOM    687  N   HIS    87      34.367  22.383  26.261  1.00  2.29
ATOM    688  CA  HIS    87      34.289  22.454  27.678  1.00  2.29
ATOM    689  ND1 HIS    87      37.181  21.397  28.700  1.00  2.29
ATOM    690  CG  HIS    87      36.675  22.415  27.928  1.00  2.29
ATOM    691  CB  HIS    87      35.465  23.216  28.280  1.00  2.29
ATOM    692  NE2 HIS    87      38.371  21.417  26.825  1.00  2.29
ATOM    693  CD2 HIS    87      37.417  22.418  26.789  1.00  2.29
ATOM    694  CE1 HIS    87      38.190  20.829  27.992  1.00  2.29
ATOM    695  C   HIS    87      32.986  23.067  28.032  1.00  2.29
ATOM    696  O   HIS    87      32.402  22.614  28.998  1.00  2.29
ATOM    697  N   TYR    88      32.481  24.083  27.291  1.00  2.59
ATOM    698  CA  TYR    88      31.212  24.699  27.614  1.00  2.59
ATOM    699  CB  TYR    88      30.833  25.910  26.741  1.00  2.59
ATOM    700  CG  TYR    88      31.719  26.904  27.349  1.00  2.59
ATOM    701  CD1 TYR    88      31.335  27.457  28.542  1.00  2.59
ATOM    702  CD2 TYR    88      32.918  27.224  26.782  1.00  2.59
ATOM    703  CE1 TYR    88      32.136  28.357  29.186  1.00  2.59
ATOM    704  CE2 TYR    88      33.713  28.121  27.433  1.00  2.59
ATOM    705  CZ  TYR    88      33.333  28.685  28.620  1.00  2.59
ATOM    706  OH  TYR    88      34.186  29.590  29.273  1.00  2.59
ATOM    707  C   TYR    88      30.123  23.719  27.472  1.00  2.59
ATOM    708  O   TYR    88      29.227  23.715  28.302  1.00  2.59
ATOM    709  N   ASP    89      30.127  22.886  26.419  1.00  3.07
ATOM    710  CA  ASP    89      29.002  22.005  26.335  1.00  3.07
ATOM    711  CB  ASP    89      28.887  21.222  25.005  1.00  3.07
ATOM    712  CG  ASP    89      30.091  20.323  24.782  1.00  3.07
ATOM    713  OD1 ASP    89      30.055  19.145  25.232  1.00  3.07
ATOM    714  OD2 ASP    89      31.056  20.797  24.126  1.00  3.07
ATOM    715  C   ASP    89      28.966  21.052  27.491  1.00  3.07
ATOM    716  O   ASP    89      27.908  20.789  28.076  1.00  3.07
ATOM    717  N   ARG    90      30.141  20.523  27.866  1.00  2.96
ATOM    718  CA  ARG    90      30.166  19.561  28.926  1.00  2.96
ATOM    719  CB  ARG    90      31.542  18.901  29.119  1.00  2.96
ATOM    720  CG  ARG    90      31.571  17.954  30.320  1.00  2.96
ATOM    721  CD  ARG    90      32.397  16.686  30.103  1.00  2.96
ATOM    722  NE  ARG    90      33.653  17.055  29.396  1.00  2.96
ATOM    723  CZ  ARG    90      34.180  16.186  28.487  1.00  2.96
ATOM    724  NH1 ARG    90      33.509  15.037  28.180  1.00  2.96
ATOM    725  NH2 ARG    90      35.371  16.468  27.882  1.00  2.96
ATOM    726  C   ARG    90      29.725  20.165  30.239  1.00  2.96
ATOM    727  O   ARG    90      28.991  19.531  30.998  1.00  2.96
ATOM    728  N   TYR    91      30.162  21.407  30.548  1.00  2.73
ATOM    729  CA  TYR    91      29.815  22.043  31.798  1.00  2.73
ATOM    730  CB  TYR    91      30.588  23.337  32.150  1.00  2.73
ATOM    731  CG  TYR    91      32.033  22.964  32.242  1.00  2.73
ATOM    732  CD1 TYR    91      32.454  21.938  33.057  1.00  2.73
ATOM    733  CD2 TYR    91      32.970  23.605  31.471  1.00  2.73
ATOM    734  CE1 TYR    91      33.784  21.585  33.117  1.00  2.73
ATOM    735  CE2 TYR    91      34.299  23.259  31.525  1.00  2.73
ATOM    736  CZ  TYR    91      34.712  22.246  32.353  1.00  2.73
ATOM    737  OH  TYR    91      36.074  21.881  32.415  1.00  2.73
ATOM    738  C   TYR    91      28.344  22.326  31.846  1.00  2.73
ATOM    739  O   TYR    91      27.755  22.307  32.920  1.00  2.73
ATOM    740  N   VAL    92      27.720  22.680  30.706  1.00  3.57
ATOM    741  CA  VAL    92      26.302  22.959  30.667  1.00  3.57
ATOM    742  CB  VAL    92      25.847  23.263  29.270  1.00  3.57
ATOM    743  CG1 VAL    92      24.324  23.444  29.259  1.00  3.57
ATOM    744  CG2 VAL    92      26.629  24.473  28.739  1.00  3.57
ATOM    745  C   VAL    92      25.577  21.732  31.086  1.00  3.57
ATOM    746  O   VAL    92      24.579  21.798  31.800  1.00  3.57
ATOM    747  N   ASN    93      26.062  20.566  30.638  1.00  3.90
ATOM    748  CA  ASN    93      25.350  19.373  30.968  1.00  3.90
ATOM    749  CB  ASN    93      26.014  18.093  30.429  1.00  3.90
ATOM    750  CG  ASN    93      25.827  18.008  28.922  1.00  3.90
ATOM    751  OD1 ASN    93      25.989  16.942  28.330  1.00  3.90
ATOM    752  ND2 ASN    93      25.469  19.154  28.283  1.00  3.90
ATOM    753  C   ASN    93      25.335  19.218  32.468  1.00  3.90
ATOM    754  O   ASN    93      24.305  18.848  33.018  1.00  3.90
ATOM    755  N   LYS    94      26.473  19.440  33.168  1.00  3.76
ATOM    756  CA  LYS    94      26.548  19.319  34.606  1.00  3.76
ATOM    757  CB  LYS    94      27.986  19.192  35.133  1.00  3.76
ATOM    758  CG  LYS    94      28.550  17.792  34.879  1.00  3.76
ATOM    759  CD  LYS    94      30.054  17.652  35.103  1.00  3.76
ATOM    760  CE  LYS    94      30.559  16.224  34.876  1.00  3.76
ATOM    761  NZ  LYS    94      32.027  16.173  35.034  1.00  3.76
ATOM    762  C   LYS    94      25.858  20.457  35.291  1.00  3.76
ATOM    763  O   LYS    94      25.294  20.292  36.369  1.00  3.76
ATOM    764  N   ASP    95      25.906  21.657  34.696  1.00  4.31
ATOM    765  CA  ASP    95      25.312  22.834  35.253  1.00  4.31
ATOM    766  CB  ASP    95      25.716  24.119  34.513  1.00  4.31
ATOM    767  CG  ASP    95      27.186  24.372  34.816  1.00  4.31
ATOM    768  OD1 ASP    95      27.864  23.427  35.297  1.00  4.31
ATOM    769  OD2 ASP    95      27.652  25.516  34.569  1.00  4.31
ATOM    770  C   ASP    95      23.828  22.675  35.259  1.00  4.31
ATOM    771  O   ASP    95      23.119  23.349  35.999  1.00  4.31
ATOM    772  N   MET    96      23.297  21.794  34.406  1.00  4.04
ATOM    773  CA  MET    96      21.886  21.580  34.452  1.00  4.04
ATOM    774  CB  MET    96      21.393  20.576  33.390  1.00  4.04
ATOM    775  CG  MET    96      21.583  21.090  31.955  1.00  4.04
ATOM    776  SD  MET    96      20.738  20.139  30.653  1.00  4.04
ATOM    777  CE  MET    96      21.967  18.810  30.550  1.00  4.04
ATOM    778  C   MET    96      21.645  21.039  35.818  1.00  4.04
ATOM    779  O   MET    96      20.598  21.259  36.427  1.00  4.04
ATOM    780  N   SER    97      22.650  20.295  36.314  1.00  4.68
ATOM    781  CA  SER    97      22.647  19.707  37.620  1.00  4.68
ATOM    782  CB  SER    97      23.715  18.619  37.829  1.00  4.68
ATOM    783  OG  SER    97      23.643  18.094  39.145  1.00  4.68
ATOM    784  C   SER    97      22.855  20.755  38.652  1.00  4.68
ATOM    785  O   SER    97      22.845  20.488  39.851  1.00  4.68
ATOM    786  N   ILE    98      23.120  21.987  38.224  1.00  5.39
ATOM    787  CA  ILE    98      23.024  22.990  39.219  1.00  5.39
ATOM    788  CB  ILE    98      24.091  24.068  39.271  1.00  5.39
ATOM    789  CG1 ILE    98      23.811  24.945  40.497  1.00  5.39
ATOM    790  CG2 ILE    98      24.240  24.857  37.964  1.00  5.39
ATOM    791  CD1 ILE    98      24.926  25.939  40.787  1.00  5.39
ATOM    792  C   ILE    98      21.695  23.466  38.836  1.00  5.39
ATOM    793  O   ILE    98      20.824  22.616  38.646  1.00  5.39
ATOM    794  N   GLN    99      21.503  24.773  38.651  1.00  5.91
ATOM    795  CA  GLN    99      20.266  25.354  38.251  1.00  5.91
ATOM    796  CB  GLN    99      20.484  26.773  37.706  1.00  5.91
ATOM    797  CG  GLN    99      21.368  26.746  36.452  1.00  5.91
ATOM    798  CD  GLN    99      21.768  28.158  36.056  1.00  5.91
ATOM    799  OE1 GLN    99      21.511  29.121  36.779  1.00  5.91
ATOM    800  NE2 GLN    99      22.405  28.289  34.859  1.00  5.91
ATOM    801  C   GLN    99      19.724  24.579  37.140  1.00  5.91
ATOM    802  O   GLN    99      20.432  23.815  36.475  1.00  5.91
ATOM    803  N   GLU   100      18.394  24.676  37.046  1.00  5.12
ATOM    804  CA  GLU   100      17.816  24.215  35.861  1.00  5.12
ATOM    805  CB  GLU   100      16.333  24.558  35.894  1.00  5.12
ATOM    806  CG  GLU   100      15.584  23.750  36.955  1.00  5.12
ATOM    807  CD  GLU   100      14.333  24.514  37.355  1.00  5.12
ATOM    808  OE1 GLU   100      14.457  25.752  37.550  1.00  5.12
ATOM    809  OE2 GLU   100      13.252  23.881  37.495  1.00  5.12
ATOM    810  C   GLU   100      18.620  25.092  34.970  1.00  5.12
ATOM    811  O   GLU   100      18.588  26.318  35.062  1.00  5.12
ATOM    812  N   LEU   101      19.441  24.416  34.163  1.00  5.74
ATOM    813  CA  LEU   101      20.576  24.958  33.496  1.00  5.74
ATOM    814  CB  LEU   101      21.415  23.920  32.748  1.00  5.74
ATOM    815  CG  LEU   101      22.709  24.496  32.155  1.00  5.74
ATOM    816  CD1 LEU   101      22.464  25.245  30.838  1.00  5.74
ATOM    817  CD2 LEU   101      23.410  25.380  33.196  1.00  5.74
ATOM    818  C   LEU   101      20.144  25.933  32.524  1.00  5.74
ATOM    819  O   LEU   101      20.790  26.929  32.195  1.00  5.74
ATOM    820  N   ALA   102      18.956  25.630  32.082  1.00  6.30
ATOM    821  CA  ALA   102      18.341  26.311  31.053  1.00  6.30
ATOM    822  CB  ALA   102      16.947  25.797  30.675  1.00  6.30
ATOM    823  C   ALA   102      18.225  27.711  31.428  1.00  6.30
ATOM    824  O   ALA   102      17.989  28.452  30.505  1.00  6.30
ATOM    825  N   VAL   103      18.291  28.120  32.718  1.00  7.14
ATOM    826  CA  VAL   103      17.901  29.441  33.103  1.00  7.14
ATOM    827  CB  VAL   103      18.201  29.799  34.536  1.00  7.14
ATOM    828  CG1 VAL   103      17.411  28.861  35.461  1.00  7.14
ATOM    829  CG2 VAL   103      19.712  29.789  34.774  1.00  7.14
ATOM    830  C   VAL   103      18.583  30.401  32.230  1.00  7.14
ATOM    831  O   VAL   103      17.928  31.232  31.620  1.00  7.14
ATOM    832  N   LEU   104      19.883  30.313  32.016  1.00  9.58
ATOM    833  CA  LEU   104      20.124  31.182  30.924  1.00  9.58
ATOM    834  CB  LEU   104      21.601  31.577  30.772  1.00  9.58
ATOM    835  CG  LEU   104      22.138  32.344  31.994  1.00  9.58
ATOM    836  CD1 LEU   104      23.576  32.834  31.767  1.00  9.58
ATOM    837  CD2 LEU   104      21.178  33.469  32.408  1.00  9.58
ATOM    838  C   LEU   104      19.779  30.315  29.809  1.00  9.58
ATOM    839  O   LEU   104      20.279  29.197  29.713  1.00  9.58
ATOM    840  N   VAL   105      18.750  30.763  29.082  1.00 10.97
ATOM    841  CA  VAL   105      18.072  30.098  28.016  1.00 10.97
ATOM    842  CB  VAL   105      18.487  28.671  27.700  1.00 10.97
ATOM    843  CG1 VAL   105      17.516  28.076  26.656  1.00 10.97
ATOM    844  CG2 VAL   105      19.892  28.712  27.073  1.00 10.97
ATOM    845  C   VAL   105      16.659  30.180  28.476  1.00 10.97
ATOM    846  O   VAL   105      16.045  31.248  28.487  1.00 10.97
ATOM    847  N   SER   106      16.127  29.027  28.898  1.00 10.18
ATOM    848  CA  SER   106      14.850  28.854  29.460  1.00 10.18
ATOM    849  CB  SER   106      14.598  27.405  29.899  1.00 10.18
ATOM    850  OG  SER   106      14.610  26.551  28.764  1.00 10.18
ATOM    851  C   SER   106      14.624  29.729  30.656  1.00 10.18
ATOM    852  O   SER   106      13.511  30.217  30.843  1.00 10.18
ATOM    853  N   GLY   107      15.643  29.978  31.497  1.00  9.16
ATOM    854  CA  GLY   107      15.416  30.813  32.647  1.00  9.16
ATOM    855  C   GLY   107      15.120  29.868  33.749  1.00  9.16
ATOM    856  O   GLY   107      14.922  30.215  34.910  1.00  9.16
ATOM    857  N   GLN   108      15.174  28.592  33.372  1.00  7.42
ATOM    858  CA  GLN   108      15.034  27.543  34.324  1.00  7.42
ATOM    859  CB  GLN   108      13.594  27.284  34.825  1.00  7.42
ATOM    860  CG  GLN   108      12.541  26.971  33.752  1.00  7.42
ATOM    861  CD  GLN   108      11.543  26.025  34.408  1.00  7.42
ATOM    862  OE1 GLN   108      10.638  26.431  35.135  1.00  7.42
ATOM    863  NE2 GLN   108      11.749  24.702  34.165  1.00  7.42
ATOM    864  C   GLN   108      15.559  26.309  33.698  1.00  7.42
ATOM    865  O   GLN   108      16.725  26.207  33.360  1.00  7.42
ATOM    866  N   LYS   109      14.752  25.266  33.556  1.00  6.82
ATOM    867  CA  LYS   109      15.427  24.111  33.078  1.00  6.82
ATOM    868  CB  LYS   109      14.993  22.891  33.896  1.00  6.82
ATOM    869  CG  LYS   109      16.029  21.785  34.047  1.00  6.82
ATOM    870  CD  LYS   109      16.307  20.974  32.793  1.00  6.82
ATOM    871  CE  LYS   109      17.157  19.742  33.098  1.00  6.82
ATOM    872  NZ  LYS   109      17.144  18.822  31.941  1.00  6.82
ATOM    873  C   LYS   109      14.897  23.901  31.660  1.00  6.82
ATOM    874  O   LYS   109      13.807  24.450  31.324  1.00  6.82
ATOM    875  OXT LYS   109      15.578  23.165  30.897  1.00  6.82
