# Supplementary material for: Selecting Near-Native Protein Structures from Predicted Decoy Sets Using Ordered Graphlet Degree Similarity
Source: Genes (Basel). 2019 Feb 11;10(2):132. doi: 10.3390/genes10020132 (PMC6410076; doi:10.3390/genes10020132)
Supplement: Supplementary file 1 [file genes-10-00132-s001.zip › CodeData/data/CASP11/T0759/model219.pdb]

ATOM      1  N   MET     1      35.819  54.521  62.498  1.00  8.77
ATOM      2  CA  MET     1      37.056  55.078  61.945  1.00  8.77
ATOM      3  HA  MET     1      37.232  54.585  60.992  1.00  8.77
ATOM      4  CB  MET     1      36.876  56.584  61.671  1.00  8.77
ATOM      5  HB1 MET     1      36.029  56.724  60.999  1.00  8.77
ATOM      6  HB2 MET     1      37.766  56.963  61.170  1.00  8.77
ATOM      7  CG  MET     1      36.641  57.406  62.946  1.00  8.77
ATOM      8  HG1 MET     1      37.432  57.188  63.663  1.00  8.77
ATOM      9  HG2 MET     1      35.691  57.102  63.384  1.00  8.77
ATOM     10  SD  MET     1      36.608  59.202  62.680  1.00  8.77
ATOM     11  CE  MET     1      36.193  59.730  64.362  1.00  8.77
ATOM     12  HE1 MET     1      36.131  60.818  64.398  1.00  8.77
ATOM     13  HE2 MET     1      35.230  59.307  64.649  1.00  8.77
ATOM     14  HE3 MET     1      36.959  59.385  65.058  1.00  8.77
ATOM     15  C   MET     1      38.281  54.802  62.821  1.00  8.77
ATOM     16  O   MET     1      39.363  55.320  62.566  1.00  8.77
ATOM     17  N   GLY     2      38.143  53.975  63.858  1.00  7.16
ATOM     18  H   GLY     2      37.221  53.598  64.026  1.00  7.16
ATOM     19  CA  GLY     2      39.277  53.555  64.681  1.00  7.16
ATOM     20  HA1 GLY     2      38.933  52.839  65.426  1.00  7.16
ATOM     21  HA2 GLY     2      39.697  54.422  65.192  1.00  7.16
ATOM     22  C   GLY     2      40.366  52.898  63.857  1.00  7.16
ATOM     23  O   GLY     2      41.510  53.255  64.040  1.00  7.16
ATOM     24  N   HIS     3      40.043  52.053  62.878  1.00  5.52
ATOM     25  H   HIS     3      39.077  51.762  62.783  1.00  5.52
ATOM     26  CA  HIS     3      41.019  51.486  61.935  1.00  5.52
ATOM     27  HA  HIS     3      41.804  50.985  62.495  1.00  5.52
ATOM     28  CB  HIS     3      40.304  50.431  61.077  1.00  5.52
ATOM     29  HB1 HIS     3      41.044  49.887  60.489  1.00  5.52
ATOM     30  HB2 HIS     3      39.626  50.933  60.385  1.00  5.52
ATOM     31  CG  HIS     3      39.498  49.450  61.891  1.00  5.52
ATOM     32  ND1 HIS     3      38.200  49.676  62.355  1.00  5.52
ATOM     33  CE1 HIS     3      37.877  48.600  63.085  1.00  5.52
ATOM     34  HE1 HIS     3      36.928  48.462  63.588  1.00  5.52
ATOM     35  NE2 HIS     3      38.900  47.728  63.112  1.00  5.52
ATOM     36  HE2 HIS     3      38.906  46.848  63.608  1.00  5.52
ATOM     37  CD2 HIS     3      39.935  48.249  62.368  1.00  5.52
ATOM     38  HD2 HIS     3      40.911  47.813  62.208  1.00  5.52
ATOM     39  C   HIS     3      41.670  52.521  61.027  1.00  5.52
ATOM     40  O   HIS     3      42.800  52.323  60.602  1.00  5.52
ATOM     41  N   HIS     4      40.983  53.631  60.756  1.00  5.28
ATOM     42  H   HIS     4      40.045  53.712  61.122  1.00  5.28
ATOM     43  CA  HIS     4      41.519  54.795  60.055  1.00  5.28
ATOM     44  HA  HIS     4      42.132  54.430  59.232  1.00  5.28
ATOM     45  CB  HIS     4      40.390  55.626  59.431  1.00  5.28
ATOM     46  HB1 HIS     4      40.828  56.457  58.877  1.00  5.28
ATOM     47  HB2 HIS     4      39.757  56.046  60.208  1.00  5.28
ATOM     48  CG  HIS     4      39.535  54.818  58.487  1.00  5.28
ATOM     49  ND1 HIS     4      38.475  53.994  58.865  1.00  5.28
ATOM     50  CE1 HIS     4      38.033  53.418  57.740  1.00  5.28
ATOM     51  HE1 HIS     4      37.210  52.715  57.693  1.00  5.28
ATOM     52  NE2 HIS     4      38.761  53.828  56.687  1.00  5.28
ATOM     53  HE2 HIS     4      38.640  53.511  55.736  1.00  5.28
ATOM     54  CD2 HIS     4      39.719  54.710  57.139  1.00  5.28
ATOM     55  HD2 HIS     4      40.486  55.205  56.560  1.00  5.28
ATOM     56  C   HIS     4      42.453  55.637  60.924  1.00  5.28
ATOM     57  O   HIS     4      43.330  56.284  60.376  1.00  5.28
ATOM     58  N   HIS     5      42.353  55.566  62.257  1.00  5.13
ATOM     59  H   HIS     5      41.581  55.035  62.645  1.00  5.13
ATOM     60  CA  HIS     5      43.284  56.214  63.203  1.00  5.13
ATOM     61  HA  HIS     5      43.758  57.074  62.729  1.00  5.13
ATOM     62  CB  HIS     5      42.481  56.702  64.432  1.00  5.13
ATOM     63  HB1 HIS     5      43.193  57.050  65.180  1.00  5.13
ATOM     64  HB2 HIS     5      41.959  55.850  64.868  1.00  5.13
ATOM     65  CG  HIS     5      41.461  57.816  64.227  1.00  5.13
ATOM     66  ND1 HIS     5      41.163  58.804  65.176  1.00  5.13
ATOM     67  CE1 HIS     5      40.159  59.533  64.667  1.00  5.13
ATOM     68  HE1 HIS     5      39.672  60.351  65.183  1.00  5.13
ATOM     69  NE2 HIS     5      39.823  59.081  63.450  1.00  5.13
ATOM     70  HE2 HIS     5      39.031  59.400  62.901  1.00  5.13
ATOM     71  CD2 HIS     5      40.640  58.013  63.152  1.00  5.13
ATOM     72  HD2 HIS     5      40.595  57.406  62.262  1.00  5.13
ATOM     73  C   HIS     5      44.402  55.247  63.648  1.00  5.13
ATOM     74  O   HIS     5      45.493  55.671  63.974  1.00  5.13
ATOM     75  N   HIS     6      44.192  53.940  63.505  1.00  4.76
ATOM     76  H   HIS     6      43.226  53.652  63.420  1.00  4.76
ATOM     77  CA  HIS     6      45.190  52.914  63.221  1.00  4.76
ATOM     78  HA  HIS     6      46.092  53.146  63.788  1.00  4.76
ATOM     79  CB  HIS     6      44.683  51.525  63.657  1.00  4.76
ATOM     80  HB1 HIS     6      45.186  50.760  63.066  1.00  4.76
ATOM     81  HB2 HIS     6      43.621  51.447  63.446  1.00  4.76
ATOM     82  CG  HIS     6      44.913  51.157  65.106  1.00  4.76
ATOM     83  ND1 HIS     6      44.569  49.924  65.671  1.00  4.76
ATOM     84  CE1 HIS     6      45.039  49.947  66.927  1.00  4.76
ATOM     85  HE1 HIS     6      44.966  49.125  67.627  1.00  4.76
ATOM     86  NE2 HIS     6      45.638  51.121  67.182  1.00  4.76
ATOM     87  HE2 HIS     6      46.108  51.377  68.040  1.00  4.76
ATOM     88  CD2 HIS     6      45.568  51.897  66.049  1.00  4.76
ATOM     89  HD2 HIS     6      45.987  52.886  65.922  1.00  4.76
ATOM     90  C   HIS     6      45.677  52.935  61.758  1.00  4.76
ATOM     91  O   HIS     6      46.460  52.091  61.327  1.00  4.76
ATOM     92  N   HIS     7      45.249  53.958  61.013  1.00  4.54
ATOM     93  H   HIS     7      44.488  54.502  61.379  1.00  4.54
ATOM     94  CA  HIS     7      45.909  54.478  59.824  1.00  4.54
ATOM     95  HA  HIS     7      46.897  54.018  59.750  1.00  4.54
ATOM     96  CB  HIS     7      45.116  54.129  58.554  1.00  4.54
ATOM     97  HB1 HIS     7      44.889  55.028  57.981  1.00  4.54
ATOM     98  HB2 HIS     7      44.164  53.675  58.820  1.00  4.54
ATOM     99  CG  HIS     7      45.847  53.168  57.660  1.00  4.54
ATOM    100  ND1 HIS     7      46.534  53.495  56.487  1.00  4.54
ATOM    101  CE1 HIS     7      46.933  52.324  55.967  1.00  4.54
ATOM    102  HE1 HIS     7      47.451  52.216  55.023  1.00  4.54
ATOM    103  NE2 HIS     7      46.561  51.302  56.757  1.00  4.54
ATOM    104  HE2 HIS     7      46.671  50.315  56.536  1.00  4.54
ATOM    105  CD2 HIS     7      45.883  51.818  57.836  1.00  4.54
ATOM    106  HD2 HIS     7      45.425  51.274  58.654  1.00  4.54
ATOM    107  C   HIS     7      46.182  55.985  59.974  1.00  4.54
ATOM    108  O   HIS     7      46.511  56.656  58.991  1.00  4.54
ATOM    109  N   HIS     8      46.101  56.535  61.194  1.00  3.89
ATOM    110  H   HIS     8      45.841  55.933  61.963  1.00  3.89
ATOM    111  CA  HIS     8      47.037  57.581  61.554  1.00  3.89
ATOM    112  HA  HIS     8      47.083  58.327  60.763  1.00  3.89
ATOM    113  CB  HIS     8      46.759  58.309  62.877  1.00  3.89
ATOM    114  HB1 HIS     8      47.541  59.054  63.005  1.00  3.89
ATOM    115  HB2 HIS     8      46.872  57.624  63.715  1.00  3.89
ATOM    116  CG  HIS     8      45.451  59.030  62.995  1.00  3.89
ATOM    117  ND1 HIS     8      44.733  59.644  61.962  1.00  3.89
ATOM    118  CE1 HIS     8      43.618  60.120  62.536  1.00  3.89
ATOM    119  HE1 HIS     8      42.795  60.570  61.996  1.00  3.89
ATOM    120  NE2 HIS     8      43.636  59.899  63.862  1.00  3.89
ATOM    121  HE2 HIS     8      42.836  59.999  64.484  1.00  3.89
ATOM    122  CD2 HIS     8      44.790  59.219  64.169  1.00  3.89
ATOM    123  HD2 HIS     8      45.113  58.849  65.137  1.00  3.89
ATOM    124  C   HIS     8      48.390  56.911  61.708  1.00  3.89
ATOM    125  O   HIS     8      48.534  55.745  62.073  1.00  3.89
ATOM    126  N   SER     9      49.385  57.690  61.379  1.00  3.31
ATOM    127  H   SER     9      49.153  58.623  61.079  1.00  3.31
ATOM    128  CA  SER     9      50.759  57.491  61.769  1.00  3.31
ATOM    129  HA  SER     9      50.834  57.135  62.798  1.00  3.31
ATOM    130  CB  SER     9      51.499  56.529  60.815  1.00  3.31
ATOM    131  HB1 SER     9      52.504  56.363  61.195  1.00  3.31
ATOM    132  HB2 SER     9      51.583  56.983  59.830  1.00  3.31
ATOM    133  OG  SER     9      50.843  55.278  60.657  1.00  3.31
ATOM    134  HG  SER     9      50.218  55.184  61.396  1.00  3.31
ATOM    135  C   SER     9      51.270  58.919  61.656  1.00  3.31
ATOM    136  O   SER     9      51.682  59.349  60.581  1.00  3.31
ATOM    137  N   HIS    10      50.950  59.743  62.654  1.00  3.50
ATOM    138  H   HIS    10      50.521  59.322  63.479  1.00  3.50
ATOM    139  CA  HIS    10      51.068  61.198  62.636  1.00  3.50
ATOM    140  HA  HIS    10      50.633  61.578  61.711  1.00  3.50
ATOM    141  CB  HIS    10      50.277  61.830  63.802  1.00  3.50
ATOM    142  HB1 HIS    10      50.664  62.831  63.999  1.00  3.50
ATOM    143  HB2 HIS    10      50.419  61.234  64.706  1.00  3.50
ATOM    144  CG  HIS    10      48.816  61.994  63.503  1.00  3.50
ATOM    145  ND1 HIS    10      48.286  62.745  62.444  1.00  3.50
ATOM    146  CE1 HIS    10      46.957  62.575  62.521  1.00  3.50
ATOM    147  HE1 HIS    10      46.246  62.980  61.813  1.00  3.50
ATOM    148  NE2 HIS    10      46.636  61.784  63.560  1.00  3.50
ATOM    149  HE2 HIS    10      45.723  61.382  63.736  1.00  3.50
ATOM    150  CD2 HIS    10      47.800  61.410  64.194  1.00  3.50
ATOM    151  HD2 HIS    10      47.904  60.723  65.031  1.00  3.50
ATOM    152  C   HIS    10      52.525  61.645  62.650  1.00  3.50
ATOM    153  O   HIS    10      53.066  62.163  63.618  1.00  3.50
ATOM    154  N   MET    11      53.162  61.424  61.519  1.00  2.63
ATOM    155  H   MET    11      52.665  60.897  60.811  1.00  2.63
ATOM    156  CA  MET    11      54.514  61.823  61.220  1.00  2.63
ATOM    157  HA  MET    11      55.150  61.450  62.021  1.00  2.63
ATOM    158  CB  MET    11      54.958  61.102  59.963  1.00  2.63
ATOM    159  HB1 MET    11      55.039  60.066  60.262  1.00  2.63
ATOM    160  HB2 MET    11      55.935  61.465  59.676  1.00  2.63
ATOM    161  CG  MET    11      54.075  61.100  58.728  1.00  2.63
ATOM    162  HG1 MET    11      54.261  62.006  58.150  1.00  2.63
ATOM    163  HG2 MET    11      53.025  61.039  58.999  1.00  2.63
ATOM    164  SD  MET    11      54.540  59.644  57.770  1.00  2.63
ATOM    165  CE  MET    11      53.608  58.317  58.570  1.00  2.63
ATOM    166  HE1 MET    11      53.764  58.335  59.645  1.00  2.63
ATOM    167  HE2 MET    11      52.547  58.457  58.386  1.00  2.63
ATOM    168  HE3 MET    11      53.924  57.350  58.178  1.00  2.63
ATOM    169  C   MET    11      54.646  63.318  61.133  1.00  2.63
ATOM    170  O   MET    11      54.461  63.943  60.099  1.00  2.63
ATOM    171  N   VAL    12      54.940  63.913  62.296  1.00  2.40
ATOM    172  H   VAL    12      54.978  63.334  63.117  1.00  2.40
ATOM    173  CA  VAL    12      55.139  65.368  62.428  1.00  2.40
ATOM    174  HA  VAL    12      54.968  65.826  61.439  1.00  2.40
ATOM    175  CB  VAL    12      54.144  66.013  63.444  1.00  2.40
ATOM    176  HB  VAL    12      53.917  67.004  63.060  1.00  2.40
ATOM    177  CG1 VAL    12      52.820  65.287  63.688  1.00  2.40
ATOM    178 1HG1 VAL    12      52.462  64.783  62.804  1.00  2.40
ATOM    179 2HG1 VAL    12      52.936  64.525  64.456  1.00  2.40
ATOM    180 3HG1 VAL    12      52.058  65.989  64.027  1.00  2.40
ATOM    181  CG2 VAL    12      54.699  66.250  64.871  1.00  2.40
ATOM    182 1HG2 VAL    12      55.520  66.961  64.845  1.00  2.40
ATOM    183 2HG2 VAL    12      53.901  66.653  65.496  1.00  2.40
ATOM    184 3HG2 VAL    12      55.028  65.297  65.271  1.00  2.40
ATOM    185  C   VAL    12      56.606  65.645  62.824  1.00  2.40
ATOM    186  O   VAL    12      57.217  64.900  63.593  1.00  2.40
ATOM    187  N   VAL    13      57.151  66.806  62.415  1.00  2.24
ATOM    188  H   VAL    13      56.740  67.280  61.607  1.00  2.24
ATOM    189  CA  VAL    13      57.705  67.787  63.367  1.00  2.24
ATOM    190  HA  VAL    13      57.707  67.317  64.338  1.00  2.24
ATOM    191  CB  VAL    13      59.149  68.273  63.079  1.00  2.24
ATOM    192  HB  VAL    13      59.648  67.576  62.414  1.00  2.24
ATOM    193  CG1 VAL    13      59.252  69.683  62.473  1.00  2.24
ATOM    194 1HG1 VAL    13      58.606  69.714  61.604  1.00  2.24
ATOM    195 2HG1 VAL    13      58.947  70.444  63.187  1.00  2.24
ATOM    196 3HG1 VAL    13      60.276  69.895  62.181  1.00  2.24
ATOM    197  CG2 VAL    13      59.968  68.319  64.395  1.00  2.24
ATOM    198 1HG2 VAL    13      60.984  68.654  64.176  1.00  2.24
ATOM    199 2HG2 VAL    13      59.503  69.014  65.094  1.00  2.24
ATOM    200 3HG2 VAL    13      60.006  67.315  64.819  1.00  2.24
ATOM    201  C   VAL    13      56.735  68.934  63.484  1.00  2.24
ATOM    202  O   VAL    13      55.966  69.230  62.516  1.00  2.24
ATOM    203  N   ILE    14      56.751  69.680  64.564  1.00  2.59
ATOM    204  H   ILE    14      57.365  69.392  65.300  1.00  2.59
ATOM    205  CA  ILE    14      56.236  71.039  64.570  1.00  2.59
ATOM    206  HA  ILE    14      56.050  71.335  63.540  1.00  2.59
ATOM    207  CB  ILE    14      54.890  71.142  65.323  1.00  2.59
ATOM    208  HB  ILE    14      54.206  70.439  64.845  1.00  2.59
ATOM    209  CG2 ILE    14      54.997  70.754  66.809  1.00  2.59
ATOM    210 1HG2 ILE    14      54.007  70.712  67.259  1.00  2.59
ATOM    211 2HG2 ILE    14      55.448  69.768  66.913  1.00  2.59
ATOM    212 3HG2 ILE    14      55.600  71.482  67.353  1.00  2.59
ATOM    213  CG1 ILE    14      54.307  72.561  65.143  1.00  2.59
ATOM    214 1HG1 ILE    14      54.357  72.838  64.090  1.00  2.59
ATOM    215 2HG1 ILE    14      54.896  73.282  65.710  1.00  2.59
ATOM    216  CD1 ILE    14      52.839  72.694  65.572  1.00  2.59
ATOM    217  HD1 ILE    14      52.740  72.528  66.643  1.00  2.59
ATOM    218  HD2 ILE    14      52.492  73.702  65.342  1.00  2.59
ATOM    219  HD3 ILE    14      52.228  71.973  65.028  1.00  2.59
ATOM    220  C   ILE    14      57.324  71.964  65.102  1.00  2.59
ATOM    221  O   ILE    14      57.977  71.668  66.094  1.00  2.59
ATOM    222  N   HIS    15      57.557  73.065  64.389  1.00  2.64
ATOM    223  H   HIS    15      57.017  73.218  63.546  1.00  2.64
ATOM    224  CA  HIS    15      58.430  74.145  64.840  1.00  2.64
ATOM    225  HA  HIS    15      59.432  73.764  65.029  1.00  2.64
ATOM    226  CB  HIS    15      58.500  75.198  63.725  1.00  2.64
ATOM    227  HB1 HIS    15      58.912  76.098  64.161  1.00  2.64
ATOM    228  HB2 HIS    15      57.492  75.441  63.390  1.00  2.64
ATOM    229  CG  HIS    15      59.335  74.867  62.514  1.00  2.64
ATOM    230  ND1 HIS    15      60.375  75.665  62.037  1.00  2.64
ATOM    231  CE1 HIS    15      60.796  75.096  60.901  1.00  2.64
ATOM    232  HE1 HIS    15      61.611  75.462  60.291  1.00  2.64
ATOM    233  NE2 HIS    15      60.071  73.999  60.638  1.00  2.64
ATOM    234  HE2 HIS    15      60.188  73.403  59.828  1.00  2.64
ATOM    235  CD2 HIS    15      59.143  73.837  61.641  1.00  2.64
ATOM    236  HD2 HIS    15      58.382  73.069  61.708  1.00  2.64
ATOM    237  C   HIS    15      57.846  74.791  66.109  1.00  2.64
ATOM    238  O   HIS    15      56.777  75.394  66.005  1.00  2.64
ATOM    239  N   PRO    16      58.497  74.701  67.283  1.00  3.34
ATOM    240  CD  PRO    16      59.781  74.055  67.534  1.00  3.34
ATOM    241  HD1 PRO    16      60.559  74.446  66.877  1.00  3.34
ATOM    242  HD2 PRO    16      59.686  72.977  67.406  1.00  3.34
ATOM    243  CG  PRO    16      60.127  74.364  68.992  1.00  3.34
ATOM    244  HG1 PRO    16      60.698  75.293  69.044  1.00  3.34
ATOM    245  HG2 PRO    16      60.679  73.547  69.457  1.00  3.34
ATOM    246  CB  PRO    16      58.756  74.563  69.636  1.00  3.34
ATOM    247  HB1 PRO    16      58.816  75.168  70.541  1.00  3.34
ATOM    248  HB2 PRO    16      58.314  73.591  69.859  1.00  3.34
ATOM    249  CA  PRO    16      57.947  75.245  68.527  1.00  3.34
ATOM    250  HA  PRO    16      56.895  74.974  68.627  1.00  3.34
ATOM    251  C   PRO    16      58.053  76.770  68.624  1.00  3.34
ATOM    252  O   PRO    16      57.445  77.349  69.516  1.00  3.34
ATOM    253  N   ASP    17      58.792  77.404  67.705  1.00  3.33
ATOM    254  H   ASP    17      59.321  76.856  67.054  1.00  3.33
ATOM    255  CA  ASP    17      58.871  78.859  67.592  1.00  3.33
ATOM    256  HA  ASP    17      58.338  79.298  68.438  1.00  3.33
ATOM    257  CB  ASP    17      60.320  79.345  67.774  1.00  3.33
ATOM    258  HB1 ASP    17      60.989  78.823  67.092  1.00  3.33
ATOM    259  HB2 ASP    17      60.642  79.085  68.785  1.00  3.33
ATOM    260  CG  ASP    17      60.441  80.863  67.587  1.00  3.33
ATOM    261  OD1 ASP    17      60.367  81.577  68.609  1.00  3.33
ATOM    262  OD2 ASP    17      60.613  81.285  66.421  1.00  3.33
ATOM    263  C   ASP    17      58.110  79.394  66.361  1.00  3.33
ATOM    264  O   ASP    17      57.068  80.024  66.546  1.00  3.33
ATOM    265  N   PRO    18      58.460  79.042  65.106  1.00  3.31
ATOM    266  CD  PRO    18      59.801  78.683  64.652  1.00  3.31
ATOM    267  HD1 PRO    18      60.029  77.648  64.890  1.00  3.31
ATOM    268  HD2 PRO    18      60.561  79.323  65.088  1.00  3.31
ATOM    269  CG  PRO    18      59.816  78.925  63.145  1.00  3.31
ATOM    270  HG1 PRO    18      60.465  78.224  62.625  1.00  3.31
ATOM    271  HG2 PRO    18      60.145  79.948  62.953  1.00  3.31
ATOM    272  CB  PRO    18      58.354  78.783  62.740  1.00  3.31
ATOM    273  HB1 PRO    18      58.106  77.733  62.599  1.00  3.31
ATOM    274  HB2 PRO    18      58.141  79.348  61.834  1.00  3.31
ATOM    275  CA  PRO    18      57.611  79.349  63.954  1.00  3.31
ATOM    276  HA  PRO    18      57.601  80.436  63.868  1.00  3.31
ATOM    277  C   PRO    18      56.145  78.886  63.995  1.00  3.31
ATOM    278  O   PRO    18      55.365  79.401  63.191  1.00  3.31
ATOM    279  N   GLY    19      55.750  77.930  64.845  1.00  3.08
ATOM    280  H   GLY    19      56.411  77.583  65.529  1.00  3.08
ATOM    281  CA  GLY    19      54.392  77.361  64.884  1.00  3.08
ATOM    282  HA1 GLY    19      53.696  78.126  65.227  1.00  3.08
ATOM    283  HA2 GLY    19      54.372  76.534  65.593  1.00  3.08
ATOM    284  C   GLY    19      53.921  76.857  63.527  1.00  3.08
ATOM    285  O   GLY    19      52.844  77.210  63.055  1.00  3.08
ATOM    286  N   ARG    20      54.796  76.099  62.867  1.00  2.60
ATOM    287  H   ARG    20      55.641  75.856  63.366  1.00  2.60
ATOM    288  CA  ARG    20      54.631  75.590  61.506  1.00  2.60
ATOM    289  HA  ARG    20      53.586  75.714  61.215  1.00  2.60
ATOM    290  CB  ARG    20      55.516  76.393  60.531  1.00  2.60
ATOM    291  HB1 ARG    20      55.961  75.724  59.792  1.00  2.60
ATOM    292  HB2 ARG    20      56.328  76.875  61.077  1.00  2.60
ATOM    293  CG  ARG    20      54.676  77.452  59.784  1.00  2.60
ATOM    294  HG1 ARG    20      53.861  77.800  60.421  1.00  2.60
ATOM    295  HG2 ARG    20      54.231  76.973  58.910  1.00  2.60
ATOM    296  CD  ARG    20      55.477  78.681  59.325  1.00  2.60
ATOM    297  HD1 ARG    20      54.925  79.167  58.519  1.00  2.60
ATOM    298  HD2 ARG    20      56.452  78.364  58.947  1.00  2.60
ATOM    299  NE  ARG    20      55.635  79.636  60.435  1.00  2.60
ATOM    300  HE  ARG    20      55.279  79.338  61.339  1.00  2.60
ATOM    301  CZ  ARG    20      56.129  80.860  60.427  1.00  2.60
ATOM    302  NH1 ARG    20      56.622  81.414  59.355  1.00  2.60
ATOM    303 1HH1 ARG    20      56.603  80.904  58.492  1.00  2.60
ATOM    304 2HH1 ARG    20      57.009  82.336  59.408  1.00  2.60
ATOM    305  NH2 ARG    20      56.133  81.560  61.524  1.00  2.60
ATOM    306 1HH2 ARG    20      55.743  81.131  62.360  1.00  2.60
ATOM    307 2HH2 ARG    20      56.532  82.477  61.578  1.00  2.60
ATOM    308  C   ARG    20      54.897  74.106  61.522  1.00  2.60
ATOM    309  O   ARG    20      55.961  73.653  61.939  1.00  2.60
ATOM    310  N   GLU    21      53.879  73.352  61.134  1.00  2.35
ATOM    311  H   GLU    21      53.037  73.801  60.814  1.00  2.35
ATOM    312  CA  GLU    21      54.014  71.921  60.918  1.00  2.35
ATOM    313  HA  GLU    21      54.436  71.468  61.815  1.00  2.35
ATOM    314  CB  GLU    21      52.614  71.321  60.711  1.00  2.35
ATOM    315  HB1 GLU    21      51.930  71.802  61.412  1.00  2.35
ATOM    316  HB2 GLU    21      52.653  70.275  61.005  1.00  2.35
ATOM    317  CG  GLU    21      52.010  71.430  59.298  1.00  2.35
ATOM    318  HG1 GLU    21      52.442  72.262  58.741  1.00  2.35
ATOM    319  HG2 GLU    21      50.942  71.635  59.401  1.00  2.35
ATOM    320  CD  GLU    21      52.188  70.102  58.555  1.00  2.35
ATOM    321  OE1 GLU    21      53.330  69.746  58.201  1.00  2.35
ATOM    322  OE2 GLU    21      51.223  69.318  58.549  1.00  2.35
ATOM    323  C   GLU    21      55.000  71.680  59.762  1.00  2.35
ATOM    324  O   GLU    21      54.986  72.409  58.768  1.00  2.35
ATOM    325  N   LEU    22      55.848  70.663  59.886  1.00  2.08
ATOM    326  H   LEU    22      55.844  70.100  60.732  1.00  2.08
ATOM    327  CA  LEU    22      56.579  70.136  58.740  1.00  2.08
ATOM    328  HA  LEU    22      56.075  70.435  57.821  1.00  2.08
ATOM    329  CB  LEU    22      58.040  70.629  58.677  1.00  2.08
ATOM    330  HB1 LEU    22      58.584  69.965  58.011  1.00  2.08
ATOM    331  HB2 LEU    22      58.491  70.524  59.655  1.00  2.08
ATOM    332  CG  LEU    22      58.284  72.068  58.189  1.00  2.08
ATOM    333  HG  LEU    22      57.898  72.772  58.926  1.00  2.08
ATOM    334  CD1 LEU    22      59.800  72.271  58.054  1.00  2.08
ATOM    335 1HD1 LEU    22      60.188  71.669  57.233  1.00  2.08
ATOM    336 2HD1 LEU    22      60.015  73.318  57.841  1.00  2.08
ATOM    337 3HD1 LEU    22      60.308  71.956  58.964  1.00  2.08
ATOM    338  CD2 LEU    22      57.687  72.382  56.817  1.00  2.08
ATOM    339 1HD2 LEU    22      58.042  71.663  56.080  1.00  2.08
ATOM    340 2HD2 LEU    22      56.603  72.348  56.862  1.00  2.08
ATOM    341 3HD2 LEU    22      57.980  73.384  56.507  1.00  2.08
ATOM    342  C   LEU    22      56.524  68.615  58.739  1.00  2.08
ATOM    343  O   LEU    22      56.414  67.974  59.792  1.00  2.08
ATOM    344  N   SER    23      56.593  68.023  57.557  1.00  2.12
ATOM    345  H   SER    23      56.633  68.597  56.716  1.00  2.12
ATOM    346  CA  SER    23      56.850  66.597  57.416  1.00  2.12
ATOM    347  HA  SER    23      56.103  66.055  57.990  1.00  2.12
ATOM    348  CB  SER    23      56.667  66.210  55.939  1.00  2.12
ATOM    349  HB1 SER    23      57.589  66.387  55.384  1.00  2.12
ATOM    350  HB2 SER    23      55.882  66.832  55.507  1.00  2.12
ATOM    351  OG  SER    23      56.266  64.862  55.810  1.00  2.12
ATOM    352  HG  SER    23      57.072  64.316  55.713  1.00  2.12
ATOM    353  C   SER    23      58.258  66.264  57.885  1.00  2.12
ATOM    354  O   SER    23      59.157  67.035  57.580  1.00  2.12
ATOM    355  N   PRO    24      58.482  65.182  58.633  1.00  1.89
ATOM    356  CD  PRO    24      57.442  64.401  59.285  1.00  1.89
ATOM    357  HD1 PRO    24      56.966  63.736  58.561  1.00  1.89
ATOM    358  HD2 PRO    24      56.705  65.046  59.760  1.00  1.89
ATOM    359  CG  PRO    24      58.164  63.588  60.347  1.00  1.89
ATOM    360  HG1 PRO    24      57.647  62.668  60.594  1.00  1.89
ATOM    361  HG2 PRO    24      58.319  64.184  61.246  1.00  1.89
ATOM    362  CB  PRO    24      59.500  63.377  59.647  1.00  1.89
ATOM    363  HB1 PRO    24      59.359  62.745  58.774  1.00  1.89
ATOM    364  HB2 PRO    24      60.248  63.008  60.334  1.00  1.89
ATOM    365  CA  PRO    24      59.791  64.763  59.137  1.00  1.89
ATOM    366  HA  PRO    24      59.996  65.386  60.008  1.00  1.89
ATOM    367  C   PRO    24      61.034  64.912  58.250  1.00  1.89
ATOM    368  O   PRO    24      62.131  65.227  58.711  1.00  1.89
ATOM    369  N   GLU    25      60.881  64.789  56.947  1.00  2.04
ATOM    370  H   GLU    25      59.960  64.528  56.603  1.00  2.04
ATOM    371  CA  GLU    25      61.968  64.887  55.978  1.00  2.04
ATOM    372  HA  GLU    25      62.883  64.552  56.456  1.00  2.04
ATOM    373  CB  GLU    25      61.668  63.969  54.803  1.00  2.04
ATOM    374  HB1 GLU    25      62.603  63.703  54.309  1.00  2.04
ATOM    375  HB2 GLU    25      61.052  64.547  54.127  1.00  2.04
ATOM    376  CG  GLU    25      60.898  62.698  55.189  1.00  2.04
ATOM    377  HG1 GLU    25      61.040  62.468  56.238  1.00  2.04
ATOM    378  HG2 GLU    25      61.312  61.851  54.662  1.00  2.04
ATOM    379  CD  GLU    25      59.408  62.864  54.883  1.00  2.04
ATOM    380  OE1 GLU    25      58.935  62.173  53.965  1.00  2.04
ATOM    381  OE2 GLU    25      58.775  63.740  55.513  1.00  2.04
ATOM    382  C   GLU    25      62.164  66.346  55.535  1.00  2.04
ATOM    383  O   GLU    25      63.294  66.802  55.326  1.00  2.04
ATOM    384  N   GLU    26      61.076  67.117  55.464  1.00  2.24
ATOM    385  H   GLU    26      60.184  66.707  55.712  1.00  2.24
ATOM    386  CA  GLU    26      61.162  68.572  55.401  1.00  2.24
ATOM    387  HA  GLU    26      61.757  68.849  54.531  1.00  2.24
ATOM    388  CB  GLU    26      59.797  69.257  55.263  1.00  2.24
ATOM    389  HB1 GLU    26      59.968  70.333  55.280  1.00  2.24
ATOM    390  HB2 GLU    26      59.193  69.011  56.129  1.00  2.24
ATOM    391  CG  GLU    26      58.981  68.955  54.004  1.00  2.24
ATOM    392  HG1 GLU    26      58.778  67.884  53.943  1.00  2.24
ATOM    393  HG2 GLU    26      59.546  69.261  53.120  1.00  2.24
ATOM    394  CD  GLU    26      57.662  69.733  54.102  1.00  2.24
ATOM    395  OE1 GLU    26      56.872  69.434  55.027  1.00  2.24
ATOM    396  OE2 GLU    26      57.440  70.716  53.363  1.00  2.24
ATOM    397  C   GLU    26      61.861  69.156  56.632  1.00  2.24
ATOM    398  O   GLU    26      62.644  70.093  56.508  1.00  2.24
ATOM    399  N   ALA    27      61.605  68.603  57.814  1.00  2.16
ATOM    400  H   ALA    27      60.933  67.843  57.836  1.00  2.16
ATOM    401  CA  ALA    27      62.215  69.005  59.067  1.00  2.16
ATOM    402  HA  ALA    27      62.130  70.088  59.164  1.00  2.16
ATOM    403  CB  ALA    27      61.414  68.359  60.187  1.00  2.16
ATOM    404  HB1 ALA    27      61.438  67.279  60.084  1.00  2.16
ATOM    405  HB2 ALA    27      61.837  68.649  61.145  1.00  2.16
ATOM    406  HB3 ALA    27      60.378  68.687  60.120  1.00  2.16
ATOM    407  C   ALA    27      63.710  68.664  59.097  1.00  2.16
ATOM    408  O   ALA    27      64.482  69.518  59.542  1.00  2.16
ATOM    409  N   HIS    28      64.150  67.523  58.533  1.00  2.37
ATOM    410  H   HIS    28      63.490  66.799  58.270  1.00  2.37
ATOM    411  CA  HIS    28      65.589  67.351  58.269  1.00  2.37
ATOM    412  HA  HIS    28      66.086  67.538  59.224  1.00  2.37
ATOM    413  CB  HIS    28      65.979  65.900  57.910  1.00  2.37
ATOM    414  HB1 HIS    28      65.397  65.219  58.524  1.00  2.37
ATOM    415  HB2 HIS    28      67.020  65.766  58.204  1.00  2.37
ATOM    416  CG  HIS    28      65.876  65.413  56.484  1.00  2.37
ATOM    417  ND1 HIS    28      66.514  65.968  55.376  1.00  2.37
ATOM    418  CE1 HIS    28      66.343  65.112  54.365  1.00  2.37
ATOM    419  HE1 HIS    28      66.730  65.247  53.365  1.00  2.37
ATOM    420  NE2 HIS    28      65.612  64.064  54.761  1.00  2.37
ATOM    421  HE2 HIS    28      65.323  63.312  54.149  1.00  2.37
ATOM    422  CD2 HIS    28      65.350  64.209  56.105  1.00  2.37
ATOM    423  HD2 HIS    28      64.876  63.492  56.757  1.00  2.37
ATOM    424  C   HIS    28      66.154  68.436  57.342  1.00  2.37
ATOM    425  O   HIS    28      67.119  69.098  57.722  1.00  2.37
ATOM    426  N   ARG    29      65.483  68.752  56.223  1.00  2.97
ATOM    427  H   ARG    29      64.669  68.196  55.983  1.00  2.97
ATOM    428  CA  ARG    29      65.939  69.833  55.316  1.00  2.97
ATOM    429  HA  ARG    29      66.953  69.591  54.992  1.00  2.97
ATOM    430  CB  ARG    29      65.019  69.950  54.078  1.00  2.97
ATOM    431  HB1 ARG    29      64.844  71.008  53.873  1.00  2.97
ATOM    432  HB2 ARG    29      64.044  69.504  54.277  1.00  2.97
ATOM    433  CG  ARG    29      65.621  69.352  52.798  1.00  2.97
ATOM    434  HG1 ARG    29      66.685  69.584  52.754  1.00  2.97
ATOM    435  HG2 ARG    29      65.150  69.835  51.941  1.00  2.97
ATOM    436  CD  ARG    29      65.426  67.832  52.692  1.00  2.97
ATOM    437  HD1 ARG    29      65.055  67.457  53.645  1.00  2.97
ATOM    438  HD2 ARG    29      66.398  67.372  52.509  1.00  2.97
ATOM    439  NE  ARG    29      64.508  67.476  51.587  1.00  2.97
ATOM    440  HE  ARG    29      64.617  67.986  50.730  1.00  2.97
ATOM    441  CZ  ARG    29      63.506  66.613  51.621  1.00  2.97
ATOM    442  NH1 ARG    29      63.216  65.906  52.664  1.00  2.97
ATOM    443 1HH1 ARG    29      63.663  66.121  53.548  1.00  2.97
ATOM    444 2HH1 ARG    29      62.368  65.351  52.639  1.00  2.97
ATOM    445  NH2 ARG    29      62.747  66.429  50.583  1.00  2.97
ATOM    446 1HH2 ARG    29      62.826  66.984  49.755  1.00  2.97
ATOM    447 2HH2 ARG    29      61.881  65.897  50.694  1.00  2.97
ATOM    448  C   ARG    29      66.072  71.215  55.966  1.00  2.97
ATOM    449  O   ARG    29      66.966  71.969  55.598  1.00  2.97
ATOM    450  N   ALA    30      65.178  71.546  56.892  1.00  2.97
ATOM    451  H   ALA    30      64.426  70.885  57.048  1.00  2.97
ATOM    452  CA  ALA    30      65.146  72.804  57.634  1.00  2.97
ATOM    453  HA  ALA    30      65.516  73.605  56.993  1.00  2.97
ATOM    454  CB  ALA    30      63.678  73.091  57.984  1.00  2.97
ATOM    455  HB1 ALA    30      63.605  74.053  58.491  1.00  2.97
ATOM    456  HB2 ALA    30      63.082  73.124  57.071  1.00  2.97
ATOM    457  HB3 ALA    30      63.294  72.306  58.637  1.00  2.97
ATOM    458  C   ALA    30      66.022  72.788  58.901  1.00  2.97
ATOM    459  O   ALA    30      66.111  73.809  59.584  1.00  2.97
ATOM    460  N   GLY    31      66.648  71.655  59.241  1.00  3.19
ATOM    461  H   GLY    31      66.534  70.833  58.659  1.00  3.19
ATOM    462  CA  GLY    31      67.540  71.558  60.399  1.00  3.19
ATOM    463  HA1 GLY    31      68.211  72.417  60.413  1.00  3.19
ATOM    464  HA2 GLY    31      68.138  70.653  60.297  1.00  3.19
ATOM    465  C   GLY    31      66.819  71.492  61.748  1.00  3.19
ATOM    466  O   GLY    31      67.434  71.712  62.789  1.00  3.19
ATOM    467  N   LEU    32      65.515  71.205  61.734  1.00  2.85
ATOM    468  H   LEU    32      65.103  70.971  60.838  1.00  2.85
ATOM    469  CA  LEU    32      64.669  71.151  62.924  1.00  2.85
ATOM    470  HA  LEU    32      65.057  71.881  63.633  1.00  2.85
ATOM    471  CB  LEU    32      63.221  71.545  62.549  1.00  2.85
ATOM    472  HB1 LEU    32      62.525  70.830  62.990  1.00  2.85
ATOM    473  HB2 LEU    32      63.090  71.481  61.468  1.00  2.85
ATOM    474  CG  LEU    32      62.802  72.951  63.013  1.00  2.85
ATOM    475  HG  LEU    32      61.797  73.118  62.636  1.00  2.85
ATOM    476  CD1 LEU    32      62.732  73.080  64.538  1.00  2.85
ATOM    477 1HD1 LEU    32      62.318  74.053  64.797  1.00  2.85
ATOM    478 2HD1 LEU    32      62.090  72.296  64.940  1.00  2.85
ATOM    479 3HD1 LEU    32      63.724  72.988  64.978  1.00  2.85
ATOM    480  CD2 LEU    32      63.710  74.050  62.452  1.00  2.85
ATOM    481 1HD2 LEU    32      63.306  75.029  62.713  1.00  2.85
ATOM    482 2HD2 LEU    32      64.720  73.966  62.856  1.00  2.85
ATOM    483 3HD2 LEU    32      63.762  73.967  61.367  1.00  2.85
ATOM    484  C   LEU    32      64.712  69.823  63.679  1.00  2.85
ATOM    485  O   LEU    32      64.219  69.773  64.801  1.00  2.85
ATOM    486  N   ILE    33      65.316  68.790  63.086  1.00  2.81
ATOM    487  H   ILE    33      65.631  68.939  62.138  1.00  2.81
ATOM    488  CA  ILE    33      65.922  67.636  63.761  1.00  2.81
ATOM    489  HA  ILE    33      66.578  68.070  64.516  1.00  2.81
ATOM    490  CB  ILE    33      64.886  66.779  64.550  1.00  2.81
ATOM    491  HB  ILE    33      63.883  67.064  64.237  1.00  2.81
ATOM    492  CG2 ILE    33      65.041  65.268  64.364  1.00  2.81
ATOM    493 1HG2 ILE    33      65.903  64.968  64.936  1.00  2.81
ATOM    494 2HG2 ILE    33      64.151  64.744  64.710  1.00  2.81
ATOM    495 3HG2 ILE    33      65.209  64.998  63.327  1.00  2.81
ATOM    496  CG1 ILE    33      65.003  67.038  66.078  1.00  2.81
ATOM    497 1HG1 ILE    33      65.059  68.104  66.278  1.00  2.81
ATOM    498 2HG1 ILE    33      65.933  66.611  66.457  1.00  2.81
ATOM    499  CD1 ILE    33      63.832  66.480  66.899  1.00  2.81
ATOM    500  HD1 ILE    33      63.937  66.801  67.936  1.00  2.81
ATOM    501  HD2 ILE    33      62.889  66.859  66.505  1.00  2.81
ATOM    502  HD3 ILE    33      63.828  65.391  66.876  1.00  2.81
ATOM    503  C   ILE    33      66.896  66.916  62.812  1.00  2.81
ATOM    504  O   ILE    33      66.784  67.046  61.593  1.00  2.81
ATOM    505  N   ASP    34      67.934  66.274  63.362  1.00  3.21
ATOM    506  H   ASP    34      67.986  66.193  64.363  1.00  3.21
ATOM    507  CA  ASP    34      69.045  65.729  62.568  1.00  3.21
ATOM    508  HA  ASP    34      69.372  66.534  61.907  1.00  3.21
ATOM    509  CB  ASP    34      70.247  65.406  63.482  1.00  3.21
ATOM    510  HB1 ASP    34      70.132  65.898  64.451  1.00  3.21
ATOM    511  HB2 ASP    34      71.142  65.823  63.017  1.00  3.21
ATOM    512  CG  ASP    34      70.475  63.908  63.696  1.00  3.21
ATOM    513  OD1 ASP    34      69.714  63.295  64.469  1.00  3.21
ATOM    514  OD2 ASP    34      71.371  63.349  63.024  1.00  3.21
ATOM    515  C   ASP    34      68.645  64.561  61.641  1.00  3.21
ATOM    516  O   ASP    34      67.537  64.029  61.712  1.00  3.21
ATOM    517  N   TRP    35      69.562  64.130  60.767  1.00  2.99
ATOM    518  H   TRP    35      70.492  64.520  60.810  1.00  2.99
ATOM    519  CA  TRP    35      69.329  62.984  59.884  1.00  2.99
ATOM    520  HA  TRP    35      68.462  63.208  59.262  1.00  2.99
ATOM    521  CB  TRP    35      70.540  62.757  58.960  1.00  2.99
ATOM    522  HB1 TRP    35      70.692  61.681  58.854  1.00  2.99
ATOM    523  HB2 TRP    35      71.441  63.147  59.436  1.00  2.99
ATOM    524  CG  TRP    35      70.448  63.327  57.571  1.00  2.99
ATOM    525  CD1 TRP    35      70.716  62.639  56.436  1.00  2.99
ATOM    526  HD1 TRP    35      71.035  61.604  56.404  1.00  2.99
ATOM    527  NE1 TRP    35      70.594  63.471  55.340  1.00  2.99
ATOM    528  HE1 TRP    35      70.816  63.195  54.394  1.00  2.99
ATOM    529  CE2 TRP    35      70.251  64.751  55.714  1.00  2.99
ATOM    530  CZ2 TRP    35      70.043  65.929  54.981  1.00  2.99
ATOM    531  HZ2 TRP    35      70.127  65.933  53.908  1.00  2.99
ATOM    532  CH2 TRP    35      69.724  67.110  55.670  1.00  2.99
ATOM    533  HH2 TRP    35      69.552  68.032  55.132  1.00  2.99
ATOM    534  CZ3 TRP    35      69.633  67.097  57.072  1.00  2.99
ATOM    535  HZ3 TRP    35      69.396  68.013  57.598  1.00  2.99
ATOM    536  CE3 TRP    35      69.838  65.907  57.796  1.00  2.99
ATOM    537  HE3 TRP    35      69.748  65.929  58.870  1.00  2.99
ATOM    538  CD2 TRP    35      70.151  64.696  57.139  1.00  2.99
ATOM    539  C   TRP    35      68.991  61.702  60.650  1.00  2.99
ATOM    540  O   TRP    35      68.004  61.055  60.308  1.00  2.99
ATOM    541  N   ASN    36      69.769  61.346  61.675  1.00  3.37
ATOM    542  H   ASN    36      70.488  62.002  61.973  1.00  3.37
ATOM    543  CA  ASN    36      69.585  60.136  62.480  1.00  3.37
ATOM    544  HA  ASN    36      69.638  59.258  61.836  1.00  3.37
ATOM    545  CB  ASN    36      70.717  60.041  63.517  1.00  3.37
ATOM    546  HB1 ASN    36      70.557  59.160  64.137  1.00  3.37
ATOM    547  HB2 ASN    36      70.705  60.914  64.170  1.00  3.37
ATOM    548  CG  ASN    36      72.086  59.907  62.885  1.00  3.37
ATOM    549  OD1 ASN    36      72.455  58.856  62.394  1.00  3.37
ATOM    550  ND2 ASN    36      72.874  60.955  62.867  1.00  3.37
ATOM    551 1HD2 ASN    36      72.502  61.861  63.153  1.00  3.37
ATOM    552 2HD2 ASN    36      73.778  60.851  62.453  1.00  3.37
ATOM    553  C   ASN    36      68.219  60.140  63.178  1.00  3.37
ATOM    554  O   ASN    36      67.434  59.191  63.082  1.00  3.37
ATOM    555  N   MET    37      67.898  61.242  63.849  1.00  3.16
ATOM    556  H   MET    37      68.585  61.995  63.912  1.00  3.16
ATOM    557  CA  MET    37      66.630  61.413  64.535  1.00  3.16
ATOM    558  HA  MET    37      66.483  60.537  65.156  1.00  3.16
ATOM    559  CB  MET    37      66.714  62.588  65.501  1.00  3.16
ATOM    560  HB1 MET    37      65.706  62.876  65.801  1.00  3.16
ATOM    561  HB2 MET    37      67.217  63.408  64.996  1.00  3.16
ATOM    562  CG  MET    37      67.502  62.228  66.765  1.00  3.16
ATOM    563  HG1 MET    37      68.530  61.987  66.492  1.00  3.16
ATOM    564  HG2 MET    37      67.053  61.342  67.213  1.00  3.16
ATOM    565  SD  MET    37      67.523  63.531  68.025  1.00  3.16
ATOM    566  CE  MET    37      68.644  64.713  67.227  1.00  3.16
ATOM    567  HE1 MET    37      68.822  65.556  67.895  1.00  3.16
ATOM    568  HE2 MET    37      69.593  64.223  67.004  1.00  3.16
ATOM    569  HE3 MET    37      68.204  65.074  66.298  1.00  3.16
ATOM    570  C   MET    37      65.431  61.447  63.593  1.00  3.16
ATOM    571  O   MET    37      64.382  60.930  63.988  1.00  3.16
ATOM    572  N   PHE    38      65.582  61.878  62.334  1.00  2.30
ATOM    573  H   PHE    38      66.432  62.374  62.073  1.00  2.30
ATOM    574  CA  PHE    38      64.537  61.667  61.330  1.00  2.30
ATOM    575  HA  PHE    38      63.616  61.642  61.900  1.00  2.30
ATOM    576  CB  PHE    38      64.366  62.850  60.381  1.00  2.30
ATOM    577  HB1 PHE    38      63.799  62.536  59.505  1.00  2.30
ATOM    578  HB2 PHE    38      65.346  63.196  60.048  1.00  2.30
ATOM    579  CG  PHE    38      63.595  63.974  61.052  1.00  2.30
ATOM    580  CD1 PHE    38      62.355  63.726  61.687  1.00  2.30
ATOM    581  HD1 PHE    38      61.916  62.741  61.670  1.00  2.30
ATOM    582  CE1 PHE    38      61.670  64.754  62.355  1.00  2.30
ATOM    583  HE1 PHE    38      60.731  64.548  62.849  1.00  2.30
ATOM    584  CZ  PHE    38      62.212  66.045  62.362  1.00  2.30
ATOM    585  HZ  PHE    38      61.696  66.838  62.882  1.00  2.30
ATOM    586  CE2 PHE    38      63.418  66.305  61.693  1.00  2.30
ATOM    587  HE2 PHE    38      63.825  67.302  61.684  1.00  2.30
ATOM    588  CD2 PHE    38      64.121  65.271  61.065  1.00  2.30
ATOM    589  HD2 PHE    38      65.084  65.474  60.625  1.00  2.30
ATOM    590  C   PHE    38      64.477  60.281  60.693  1.00  2.30
ATOM    591  O   PHE    38      63.379  59.870  60.311  1.00  2.30
ATOM    592  N   VAL    39      65.541  59.469  60.711  1.00  2.48
ATOM    593  H   VAL    39      66.453  59.834  60.981  1.00  2.48
ATOM    594  CA  VAL    39      65.371  58.035  60.421  1.00  2.48
ATOM    595  HA  VAL    39      64.752  57.971  59.532  1.00  2.48
ATOM    596  CB  VAL    39      66.680  57.230  60.131  1.00  2.48
ATOM    597  HB  VAL    39      66.395  56.473  59.406  1.00  2.48
ATOM    598  CG1 VAL    39      67.810  58.042  59.493  1.00  2.48
ATOM    599 1HG1 VAL    39      68.526  57.371  59.020  1.00  2.48
ATOM    600 2HG1 VAL    39      67.416  58.724  58.743  1.00  2.48
ATOM    601 3HG1 VAL    39      68.325  58.611  60.259  1.00  2.48
ATOM    602  CG2 VAL    39      67.309  56.388  61.255  1.00  2.48
ATOM    603 1HG2 VAL    39      68.182  55.860  60.870  1.00  2.48
ATOM    604 2HG2 VAL    39      67.636  57.014  62.079  1.00  2.48
ATOM    605 3HG2 VAL    39      66.606  55.640  61.618  1.00  2.48
ATOM    606  C   VAL    39      64.580  57.322  61.503  1.00  2.48
ATOM    607  O   VAL    39      63.687  56.521  61.196  1.00  2.48
ATOM    608  N   LYS    40      64.869  57.615  62.779  1.00  3.06
ATOM    609  H   LYS    40      65.652  58.238  62.971  1.00  3.06
ATOM    610  CA  LYS    40      64.143  56.966  63.874  1.00  3.06
ATOM    611  HA  LYS    40      63.903  55.962  63.521  1.00  3.06
ATOM    612  CB  LYS    40      65.024  56.689  65.110  1.00  3.06
ATOM    613  HB1 LYS    40      65.901  56.139  64.762  1.00  3.06
ATOM    614  HB2 LYS    40      64.484  56.007  65.768  1.00  3.06
ATOM    615  CG  LYS    40      65.541  57.872  65.939  1.00  3.06
ATOM    616  HG1 LYS    40      66.103  58.519  65.275  1.00  3.06
ATOM    617  HG2 LYS    40      66.242  57.482  66.679  1.00  3.06
ATOM    618  CD  LYS    40      64.485  58.704  66.684  1.00  3.06
ATOM    619  HD1 LYS    40      63.853  59.196  65.953  1.00  3.06
ATOM    620  HD2 LYS    40      65.001  59.490  67.237  1.00  3.06
ATOM    621  CE  LYS    40      63.653  57.873  67.680  1.00  3.06
ATOM    622  HE1 LYS    40      63.914  58.185  68.695  1.00  3.06
ATOM    623  HE2 LYS    40      63.927  56.819  67.590  1.00  3.06
ATOM    624  NZ  LYS    40      62.190  58.016  67.468  1.00  3.06
ATOM    625  HZ1 LYS    40      61.672  57.424  68.121  1.00  3.06
ATOM    626  HZ2 LYS    40      61.883  58.967  67.600  1.00  3.06
ATOM    627  HZ3 LYS    40      61.925  57.702  66.538  1.00  3.06
ATOM    628  C   LYS    40      62.769  57.551  64.145  1.00  3.06
ATOM    629  O   LYS    40      61.983  56.890  64.797  1.00  3.06
ATOM    630  N   LEU    41      62.435  58.712  63.595  1.00  2.76
ATOM    631  H   LEU    41      63.181  59.274  63.200  1.00  2.76
ATOM    632  CA  LEU    41      61.059  59.199  63.408  1.00  2.76
ATOM    633  HA  LEU    41      60.349  58.545  63.904  1.00  2.76
ATOM    634  CB  LEU    41      60.928  60.629  63.990  1.00  2.76
ATOM    635  HB1 LEU    41      59.952  61.032  63.710  1.00  2.76
ATOM    636  HB2 LEU    41      61.683  61.252  63.509  1.00  2.76
ATOM    637  CG  LEU    41      61.073  60.762  65.511  1.00  2.76
ATOM    638  HG  LEU    41      61.956  60.228  65.846  1.00  2.76
ATOM    639  CD1 LEU    41      61.246  62.231  65.895  1.00  2.76
ATOM    640 1HD1 LEU    41      60.371  62.801  65.577  1.00  2.76
ATOM    641 2HD1 LEU    41      61.362  62.333  66.974  1.00  2.76
ATOM    642 3HD1 LEU    41      62.130  62.642  65.404  1.00  2.76
ATOM    643  CD2 LEU    41      59.860  60.211  66.264  1.00  2.76
ATOM    644 1HD2 LEU    41      59.988  60.321  67.340  1.00  2.76
ATOM    645 2HD2 LEU    41      58.964  60.758  65.968  1.00  2.76
ATOM    646 3HD2 LEU    41      59.702  59.163  66.016  1.00  2.76
ATOM    647  C   LEU    41      60.743  59.166  61.897  1.00  2.76
ATOM    648  O   LEU    41      60.303  60.170  61.360  1.00  2.76
ATOM    649  N   ARG    42      61.059  58.056  61.210  1.00  2.64
ATOM    650  H   ARG    42      61.721  57.445  61.656  1.00  2.64
ATOM    651  CA  ARG    42      60.296  57.470  60.076  1.00  2.64
ATOM    652  HA  ARG    42      59.374  57.981  59.900  1.00  2.64
ATOM    653  CB  ARG    42      61.103  57.461  58.760  1.00  2.64
ATOM    654  HB1 ARG    42      61.779  56.604  58.739  1.00  2.64
ATOM    655  HB2 ARG    42      61.762  58.314  58.720  1.00  2.64
ATOM    656  CG  ARG    42      60.144  57.353  57.545  1.00  2.64
ATOM    657  HG1 ARG    42      59.131  57.148  57.886  1.00  2.64
ATOM    658  HG2 ARG    42      60.425  56.477  56.963  1.00  2.64
ATOM    659  CD  ARG    42      60.107  58.562  56.601  1.00  2.64
ATOM    660  HD1 ARG    42      59.210  58.505  55.987  1.00  2.64
ATOM    661  HD2 ARG    42      60.964  58.493  55.951  1.00  2.64
ATOM    662  NE  ARG    42      60.099  59.849  57.304  1.00  2.64
ATOM    663  HE  ARG    42      59.225  60.055  57.805  1.00  2.64
ATOM    664  CZ  ARG    42      61.170  60.457  57.758  1.00  2.64
ATOM    665  NH1 ARG    42      62.337  60.371  57.180  1.00  2.64
ATOM    666 1HH1 ARG    42      62.372  59.971  56.267  1.00  2.64
ATOM    667 2HH1 ARG    42      63.076  60.933  57.552  1.00  2.64
ATOM    668  NH2 ARG    42      61.158  61.064  58.886  1.00  2.64
ATOM    669 1HH2 ARG    42      60.253  61.012  59.371  1.00  2.64
ATOM    670 2HH2 ARG    42      61.972  60.991  59.466  1.00  2.64
ATOM    671  C   ARG    42      59.987  55.992  60.327  1.00  2.64
ATOM    672  O   ARG    42      58.894  55.474  60.095  1.00  2.64
ATOM    673  N   SER    43      60.993  55.312  60.870  1.00  3.52
ATOM    674  H   SER    43      61.884  55.776  60.963  1.00  3.52
ATOM    675  CA  SER    43      60.815  53.973  61.408  1.00  3.52
ATOM    676  HA  SER    43      60.406  53.320  60.633  1.00  3.52
ATOM    677  CB  SER    43      62.154  53.388  61.884  1.00  3.52
ATOM    678  HB1 SER    43      62.009  52.339  62.149  1.00  3.52
ATOM    679  HB2 SER    43      62.493  53.923  62.772  1.00  3.52
ATOM    680  OG  SER    43      63.158  53.490  60.884  1.00  3.52
ATOM    681  HG  SER    43      63.279  54.423  60.663  1.00  3.52
ATOM    682  C   SER    43      59.812  54.045  62.546  1.00  3.52
ATOM    683  O   SER    43      58.703  53.574  62.342  1.00  3.52
ATOM    684  N   GLN    44      60.075  54.867  63.582  1.00  4.12
ATOM    685  H   GLN    44      61.000  55.233  63.727  1.00  4.12
ATOM    686  CA  GLN    44      58.999  55.422  64.411  1.00  4.12
ATOM    687  HA  GLN    44      58.260  54.641  64.522  1.00  4.12
ATOM    688  CB  GLN    44      59.421  55.792  65.859  1.00  4.12
ATOM    689  HB1 GLN    44      58.505  55.821  66.448  1.00  4.12
ATOM    690  HB2 GLN    44      59.816  56.805  65.888  1.00  4.12
ATOM    691  CG  GLN    44      60.419  54.874  66.590  1.00  4.12
ATOM    692  HG1 GLN    44      61.439  55.104  66.305  1.00  4.12
ATOM    693  HG2 GLN    44      60.272  53.844  66.308  1.00  4.12
ATOM    694  CD  GLN    44      60.303  55.023  68.105  1.00  4.12
ATOM    695  OE1 GLN    44      60.801  55.989  68.679  1.00  4.12
ATOM    696  NE2 GLN    44      59.674  54.111  68.804  1.00  4.12
ATOM    697 1HE2 GLN    44      59.288  53.297  68.316  1.00  4.12
ATOM    698 2HE2 GLN    44      59.561  54.239  69.788  1.00  4.12
ATOM    699  C   GLN    44      58.288  56.598  63.699  1.00  4.12
ATOM    700  O   GLN    44      58.154  57.699  64.228  1.00  4.12
ATOM    701  N   GLU    45      57.858  56.373  62.461  1.00  4.42
ATOM    702  H   GLU    45      58.139  55.493  62.040  1.00  4.42
ATOM    703  CA  GLU    45      56.587  56.878  61.950  1.00  4.42
ATOM    704  HA  GLU    45      56.169  57.575  62.664  1.00  4.42
ATOM    705  CB  GLU    45      56.661  57.634  60.622  1.00  4.42
ATOM    706  HB1 GLU    45      55.650  57.808  60.288  1.00  4.42
ATOM    707  HB2 GLU    45      57.150  57.026  59.870  1.00  4.42
ATOM    708  CG  GLU    45      57.345  58.993  60.776  1.00  4.42
ATOM    709  HG1 GLU    45      58.220  58.840  61.394  1.00  4.42
ATOM    710  HG2 GLU    45      56.719  59.653  61.364  1.00  4.42
ATOM    711  CD  GLU    45      57.726  59.616  59.424  1.00  4.42
ATOM    712  OE1 GLU    45      57.557  58.998  58.350  1.00  4.42
ATOM    713  OE2 GLU    45      58.377  60.678  59.417  1.00  4.42
ATOM    714  C   GLU    45      55.628  55.726  61.839  1.00  4.42
ATOM    715  O   GLU    45      54.535  55.809  62.391  1.00  4.42
ATOM    716  N   CYS    46      56.100  54.593  61.320  1.00  5.49
ATOM    717  H   CYS    46      57.018  54.554  60.897  1.00  5.49
ATOM    718  CA  CYS    46      55.386  53.340  61.568  1.00  5.49
ATOM    719  HA  CYS    46      54.376  53.445  61.168  1.00  5.49
ATOM    720  CB  CYS    46      56.080  52.211  60.786  1.00  5.49
ATOM    721  HB1 CYS    46      55.485  51.304  60.872  1.00  5.49
ATOM    722  HB2 CYS    46      57.076  52.032  61.197  1.00  5.49
ATOM    723  SG  CYS    46      56.194  52.663  59.027  1.00  5.49
ATOM    724  HG  CYS    46      56.747  51.538  58.559  1.00  5.49
ATOM    725  C   CYS    46      55.228  53.021  63.048  1.00  5.49
ATOM    726  O   CYS    46      54.170  52.538  63.410  1.00  5.49
ATOM    727  N   ASP    47      56.205  53.376  63.894  1.00  7.28
ATOM    728  H   ASP    47      57.129  53.537  63.507  1.00  7.28
ATOM    729  CA  ASP    47      56.051  53.437  65.349  1.00  7.28
ATOM    730  HA  ASP    47      55.021  53.146  65.498  1.00  7.28
ATOM    731  CB  ASP    47      56.796  52.331  66.129  1.00  7.28
ATOM    732  HB1 ASP    47      56.433  51.393  65.756  1.00  7.28
ATOM    733  HB2 ASP    47      56.498  52.380  67.177  1.00  7.28
ATOM    734  CG  ASP    47      58.307  52.226  66.041  1.00  7.28
ATOM    735  OD1 ASP    47      58.918  52.029  67.112  1.00  7.28
ATOM    736  OD2 ASP    47      58.860  52.307  64.924  1.00  7.28
ATOM    737  C   ASP    47      55.936  54.815  65.987  1.00  7.28
ATOM    738  O   ASP    47      55.994  54.889  67.217  1.00  7.28
ATOM    739  N   TRP    48      55.620  55.874  65.211  1.00  8.74
ATOM    740  H   TRP    48      55.418  55.716  64.232  1.00  8.74
ATOM    741  CA  TRP    48      55.296  57.198  65.787  1.00  8.74
ATOM    742  HA  TRP    48      56.201  57.574  66.266  1.00  8.74
ATOM    743  CB  TRP    48      54.834  58.259  64.767  1.00  8.74
ATOM    744  HB1 TRP    48      53.744  58.264  64.705  1.00  8.74
ATOM    745  HB2 TRP    48      55.175  57.990  63.782  1.00  8.74
ATOM    746  CG  TRP    48      55.301  59.668  65.030  1.00  8.74
ATOM    747  CD1 TRP    48      56.324  60.285  64.390  1.00  8.74
ATOM    748  HD1 TRP    48      56.923  59.826  63.613  1.00  8.74
ATOM    749  NE1 TRP    48      56.477  61.574  64.865  1.00  8.74
ATOM    750  HE1 TRP    48      57.139  62.239  64.486  1.00  8.74
ATOM    751  CE2 TRP    48      55.591  61.839  65.883  1.00  8.74
ATOM    752  CZ2 TRP    48      55.399  62.959  66.702  1.00  8.74
ATOM    753  HZ2 TRP    48      56.045  63.818  66.612  1.00  8.74
ATOM    754  CH2 TRP    48      54.359  62.945  67.646  1.00  8.74
ATOM    755  HH2 TRP    48      54.183  63.800  68.284  1.00  8.74
ATOM    756  CZ3 TRP    48      53.539  61.807  67.761  1.00  8.74
ATOM    757  HZ3 TRP    48      52.736  61.787  68.488  1.00  8.74
ATOM    758  CE3 TRP    48      53.759  60.680  66.946  1.00  8.74
ATOM    759  HE3 TRP    48      53.131  59.810  67.058  1.00  8.74
ATOM    760  CD2 TRP    48      54.795  60.656  65.987  1.00  8.74
ATOM    761  C   TRP    48      54.237  57.086  66.874  1.00  8.74
ATOM    762  O   TRP    48      54.323  57.723  67.923  1.00  8.74
ATOM    763  N   GLU    49      53.284  56.192  66.630  1.00  8.85
ATOM    764  H   GLU    49      53.302  55.718  65.739  1.00  8.85
ATOM    765  CA  GLU    49      52.163  55.913  67.503  1.00  8.85
ATOM    766  HA  GLU    49      52.286  56.463  68.436  1.00  8.85
ATOM    767  CB  GLU    49      50.865  56.428  66.830  1.00  8.85
ATOM    768  HB1 GLU    49      50.002  56.152  67.437  1.00  8.85
ATOM    769  HB2 GLU    49      50.760  55.957  65.851  1.00  8.85
ATOM    770  CG  GLU    49      50.832  57.957  66.665  1.00  8.85
ATOM    771  HG1 GLU    49      51.720  58.279  66.120  1.00  8.85
ATOM    772  HG2 GLU    49      50.859  58.421  67.654  1.00  8.85
ATOM    773  CD  GLU    49      49.601  58.439  65.886  1.00  8.85
ATOM    774  OE1 GLU    49      48.637  58.934  66.513  1.00  8.85
ATOM    775  OE2 GLU    49      49.659  58.384  64.636  1.00  8.85
ATOM    776  C   GLU    49      52.068  54.430  67.911  1.00  8.85
ATOM    777  O   GLU    49      50.976  53.959  68.222  1.00  8.85
ATOM    778  N   GLU    50      53.205  53.712  67.893  1.00  7.48
ATOM    779  H   GLU    50      54.051  54.242  67.724  1.00  7.48
ATOM    780  CA  GLU    50      53.317  52.237  67.839  1.00  7.48
ATOM    781  HA  GLU    50      54.324  51.974  68.164  1.00  7.48
ATOM    782  CB  GLU    50      52.304  51.470  68.750  1.00  7.48
ATOM    783  HB1 GLU    50      51.319  51.529  68.292  1.00  7.48
ATOM    784  HB2 GLU    50      52.254  51.958  69.725  1.00  7.48
ATOM    785  CG  GLU    50      52.639  49.973  68.986  1.00  7.48
ATOM    786  HG1 GLU    50      53.231  49.904  69.901  1.00  7.48
ATOM    787  HG2 GLU    50      53.286  49.626  68.183  1.00  7.48
ATOM    788  CD  GLU    50      51.440  48.987  69.084  1.00  7.48
ATOM    789  OE1 GLU    50      50.298  49.280  68.653  1.00  7.48
ATOM    790  OE2 GLU    50      51.649  47.816  69.482  1.00  7.48
ATOM    791  C   GLU    50      53.115  51.762  66.395  1.00  7.48
ATOM    792  O   GLU    50      52.110  52.052  65.741  1.00  7.48
ATOM    793  N   ILE    51      54.041  50.918  65.940  1.00  6.13
ATOM    794  H   ILE    51      54.864  50.769  66.500  1.00  6.13
ATOM    795  CA  ILE    51      53.790  49.949  64.886  1.00  6.13
ATOM    796  HA  ILE    51      53.361  50.416  64.001  1.00  6.13
ATOM    797  CB  ILE    51      55.068  49.125  64.502  1.00  6.13
ATOM    798  HB  ILE    51      54.691  48.211  64.060  1.00  6.13
ATOM    799  CG2 ILE    51      55.898  49.752  63.377  1.00  6.13
ATOM    800 1HG2 ILE    51      55.234  50.021  62.561  1.00  6.13
ATOM    801 2HG2 ILE    51      56.427  50.634  63.724  1.00  6.13
ATOM    802 3HG2 ILE    51      56.634  49.035  63.010  1.00  6.13
ATOM    803  CG1 ILE    51      55.995  48.665  65.663  1.00  6.13
ATOM    804 1HG1 ILE    51      55.449  48.646  66.606  1.00  6.13
ATOM    805 2HG1 ILE    51      56.832  49.348  65.778  1.00  6.13
ATOM    806  CD1 ILE    51      56.581  47.267  65.429  1.00  6.13
ATOM    807  HD1 ILE    51      57.151  47.247  64.499  1.00  6.13
ATOM    808  HD2 ILE    51      57.244  47.012  66.256  1.00  6.13
ATOM    809  HD3 ILE    51      55.778  46.531  65.383  1.00  6.13
ATOM    810  C   ILE    51      52.761  49.018  65.476  1.00  6.13
ATOM    811  O   ILE    51      53.094  47.977  66.042  1.00  6.13
ATOM    812  N   SER    52      51.487  49.388  65.375  1.00  6.51
ATOM    813  H   SER    52      51.255  50.359  65.179  1.00  6.51
ATOM    814  CA  SER    52      50.494  48.376  65.620  1.00  6.51
ATOM    815  HA  SER    52      50.725  48.017  66.612  1.00  6.51
ATOM    816  CB  SER    52      49.054  48.891  65.643  1.00  6.51
ATOM    817  HB1 SER    52      48.516  48.583  64.745  1.00  6.51
ATOM    818  HB2 SER    52      49.042  49.979  65.725  1.00  6.51
ATOM    819  OG  SER    52      48.456  48.335  66.801  1.00  6.51
ATOM    820  HG  SER    52      48.853  48.822  67.555  1.00  6.51
ATOM    821  C   SER    52      50.771  47.245  64.654  1.00  6.51
ATOM    822  O   SER    52      50.938  46.132  65.133  1.00  6.51
ATOM    823  N   VAL    53      50.974  47.535  63.358  1.00  6.83
ATOM    824  H   VAL    53      50.943  48.513  63.108  1.00  6.83
ATOM    825  CA  VAL    53      51.364  46.591  62.286  1.00  6.83
ATOM    826  HA  VAL    53      51.017  47.042  61.355  1.00  6.83
ATOM    827  CB  VAL    53      52.886  46.426  62.116  1.00  6.83
ATOM    828  HB  VAL    53      53.045  45.735  61.303  1.00  6.83
ATOM    829  CG1 VAL    53      53.503  47.748  61.658  1.00  6.83
ATOM    830 1HG1 VAL    53      54.585  47.641  61.578  1.00  6.83
ATOM    831 2HG1 VAL    53      53.112  48.015  60.675  1.00  6.83
ATOM    832 3HG1 VAL    53      53.263  48.550  62.352  1.00  6.83
ATOM    833  CG2 VAL    53      53.599  45.798  63.314  1.00  6.83
ATOM    834 1HG2 VAL    53      54.666  45.718  63.104  1.00  6.83
ATOM    835 2HG2 VAL    53      53.452  46.391  64.207  1.00  6.83
ATOM    836 3HG2 VAL    53      53.208  44.797  63.497  1.00  6.83
ATOM    837  C   VAL    53      50.660  45.232  62.314  1.00  6.83
ATOM    838  O   VAL    53      51.096  44.274  61.679  1.00  6.83
ATOM    839  N   LYS    54      49.533  45.150  63.031  1.00  8.15
ATOM    840  H   LYS    54      49.253  45.982  63.526  1.00  8.15
ATOM    841  CA  LYS    54      48.868  43.903  63.394  1.00  8.15
ATOM    842  HA  LYS    54      49.623  43.192  63.732  1.00  8.15
ATOM    843  CB  LYS    54      47.831  44.141  64.533  1.00  8.15
ATOM    844  HB1 LYS    54      47.398  43.176  64.801  1.00  8.15
ATOM    845  HB2 LYS    54      47.020  44.742  64.117  1.00  8.15
ATOM    846  CG  LYS    54      48.244  44.810  65.862  1.00  8.15
ATOM    847  HG1 LYS    54      47.349  44.887  66.480  1.00  8.15
ATOM    848  HG2 LYS    54      48.565  45.826  65.658  1.00  8.15
ATOM    849  CD  LYS    54      49.309  44.048  66.674  1.00  8.15
ATOM    850  HD1 LYS    54      50.222  43.947  66.087  1.00  8.15
ATOM    851  HD2 LYS    54      48.936  43.041  66.865  1.00  8.15
ATOM    852  CE  LYS    54      49.643  44.698  68.037  1.00  8.15
ATOM    853  HE1 LYS    54      50.367  44.059  68.548  1.00  8.15
ATOM    854  HE2 LYS    54      48.738  44.733  68.649  1.00  8.15
ATOM    855  NZ  LYS    54      50.213  46.062  67.915  1.00  8.15
ATOM    856  HZ1 LYS    54      50.622  46.433  68.778  1.00  8.15
ATOM    857  HZ2 LYS    54      50.951  46.097  67.219  1.00  8.15
ATOM    858  HZ3 LYS    54      49.516  46.744  67.637  1.00  8.15
ATOM    859  C   LYS    54      48.133  43.239  62.224  1.00  8.15
ATOM    860  O   LYS    54      47.303  42.355  62.429  1.00  8.15
ATOM    861  N   GLY    55      48.371  43.718  61.008  1.00  8.87
ATOM    862  H   GLY    55      49.163  44.336  60.893  1.00  8.87
ATOM    863  CA  GLY    55      47.595  43.353  59.850  1.00  8.87
ATOM    864  HA1 GLY    55      46.662  43.915  59.853  1.00  8.87
ATOM    865  HA2 GLY    55      47.330  42.301  59.942  1.00  8.87
ATOM    866  C   GLY    55      48.281  43.596  58.521  1.00  8.87
ATOM    867  O   GLY    55      48.897  44.652  58.359  1.00  8.87
ATOM    868  N   PRO    56      48.006  42.738  57.520  1.00  8.64
ATOM    869  CD  PRO    56      47.534  41.365  57.647  1.00  8.64
ATOM    870  HD1 PRO    56      46.463  41.363  57.858  1.00  8.64
ATOM    871  HD2 PRO    56      48.076  40.825  58.425  1.00  8.64
ATOM    872  CG  PRO    56      47.793  40.716  56.288  1.00  8.64
ATOM    873  HG1 PRO    56      47.102  39.896  56.089  1.00  8.64
ATOM    874  HG2 PRO    56      48.828  40.373  56.233  1.00  8.64
ATOM    875  CB  PRO    56      47.587  41.880  55.327  1.00  8.64
ATOM    876  HB1 PRO    56      46.521  41.998  55.128  1.00  8.64
ATOM    877  HB2 PRO    56      48.129  41.733  54.392  1.00  8.64
ATOM    878  CA  PRO    56      48.118  43.087  56.109  1.00  8.64
ATOM    879  HA  PRO    56      49.180  43.204  55.912  1.00  8.64
ATOM    880  C   PRO    56      47.360  44.369  55.704  1.00  8.64
ATOM    881  O   PRO    56      47.524  44.917  54.622  1.00  8.64
ATOM    882  N   ASN    57      46.543  44.927  56.591  1.00  7.96
ATOM    883  H   ASN    57      46.318  44.407  57.427  1.00  7.96
ATOM    884  CA  ASN    57      45.957  46.250  56.426  1.00  7.96
ATOM    885  HA  ASN    57      45.527  46.312  55.424  1.00  7.96
ATOM    886  CB  ASN    57      44.833  46.424  57.469  1.00  7.96
ATOM    887  HB1 ASN    57      44.211  47.275  57.192  1.00  7.96
ATOM    888  HB2 ASN    57      45.279  46.637  58.442  1.00  7.96
ATOM    889  CG  ASN    57      43.962  45.193  57.649  1.00  7.96
ATOM    890  OD1 ASN    57      44.346  44.246  58.317  1.00  7.96
ATOM    891  ND2 ASN    57      42.784  45.148  57.074  1.00  7.96
ATOM    892 1HD2 ASN    57      42.437  45.922  56.538  1.00  7.96
ATOM    893 2HD2 ASN    57      42.250  44.309  57.230  1.00  7.96
ATOM    894  C   ASN    57      46.943  47.415  56.571  1.00  7.96
ATOM    895  O   ASN    57      46.681  48.517  56.093  1.00  7.96
ATOM    896  N   GLY    58      48.065  47.168  57.234  1.00  6.63
ATOM    897  H   GLY    58      48.186  46.240  57.627  1.00  6.63
ATOM    898  CA  GLY    58      49.271  47.973  57.147  1.00  6.63
ATOM    899  HA1 GLY    58      49.589  48.295  58.139  1.00  6.63
ATOM    900  HA2 GLY    58      49.104  48.842  56.513  1.00  6.63
ATOM    901  C   GLY    58      50.381  47.148  56.509  1.00  6.63
ATOM    902  O   GLY    58      51.540  47.437  56.778  1.00  6.63
ATOM    903  N   GLU    59      50.025  46.168  55.649  1.00  5.05
ATOM    904  H   GLU    59      49.048  46.003  55.452  1.00  5.05
ATOM    905  CA  GLU    59      50.982  45.424  54.820  1.00  5.05
ATOM    906  HA  GLU    59      51.609  44.809  55.470  1.00  5.05
ATOM    907  CB  GLU    59      50.341  44.505  53.754  1.00  5.05
ATOM    908  HB1 GLU    59      49.790  45.108  53.030  1.00  5.05
ATOM    909  HB2 GLU    59      49.653  43.835  54.232  1.00  5.05
ATOM    910  CG  GLU    59      51.338  43.602  53.017  1.00  5.05
ATOM    911  HG1 GLU    59      52.024  43.168  53.747  1.00  5.05
ATOM    912  HG2 GLU    59      51.921  44.198  52.311  1.00  5.05
ATOM    913  CD  GLU    59      50.613  42.464  52.278  1.00  5.05
ATOM    914  OE1 GLU    59      50.315  41.441  52.938  1.00  5.05
ATOM    915  OE2 GLU    59      50.364  42.622  51.061  1.00  5.05
ATOM    916  C   GLU    59      51.911  46.395  54.086  1.00  5.05
ATOM    917  O   GLU    59      53.115  46.176  53.963  1.00  5.05
ATOM    918  N   SER    60      51.358  47.551  53.712  1.00  4.12
ATOM    919  H   SER    60      50.352  47.619  53.752  1.00  4.12
ATOM    920  CA  SER    60      52.114  48.788  53.759  1.00  4.12
ATOM    921  HA  SER    60      52.934  48.677  54.472  1.00  4.12
ATOM    922  CB  SER    60      52.734  49.086  52.384  1.00  4.12
ATOM    923  HB1 SER    60      53.223  50.061  52.414  1.00  4.12
ATOM    924  HB2 SER    60      51.947  49.114  51.630  1.00  4.12
ATOM    925  OG  SER    60      53.696  48.113  52.016  1.00  4.12
ATOM    926  HG  SER    60      53.616  47.377  52.648  1.00  4.12
ATOM    927  C   SER    60      51.272  49.976  54.208  1.00  4.12
ATOM    928  O   SER    60      50.437  50.474  53.455  1.00  4.12
ATOM    929  N   SER    61      51.484  50.455  55.433  1.00  2.91
ATOM    930  H   SER    61      52.132  49.973  56.049  1.00  2.91
ATOM    931  CA  SER    61      50.826  51.662  55.945  1.00  2.91
ATOM    932  HA  SER    61      49.977  51.916  55.311  1.00  2.91
ATOM    933  CB  SER    61      50.256  51.430  57.357  1.00  2.91
ATOM    934  HB1 SER    61      49.363  50.812  57.281  1.00  2.91
ATOM    935  HB2 SER    61      49.959  52.387  57.790  1.00  2.91
ATOM    936  OG  SER    61      51.178  50.787  58.215  1.00  2.91
ATOM    937  HG  SER    61      51.905  51.407  58.375  1.00  2.91
ATOM    938  C   SER    61      51.766  52.856  55.940  1.00  2.91
ATOM    939  O   SER    61      52.602  52.997  56.831  1.00  2.91
ATOM    940  N   VAL    62      51.644  53.701  54.911  1.00  2.30
ATOM    941  H   VAL    62      50.854  53.570  54.298  1.00  2.30
ATOM    942  CA  VAL    62      52.837  54.286  54.286  1.00  2.30
ATOM    943  HA  VAL    62      53.647  54.191  55.012  1.00  2.30
ATOM    944  CB  VAL    62      53.247  53.368  53.120  1.00  2.30
ATOM    945  HB  VAL    62      53.253  52.352  53.517  1.00  2.30
ATOM    946  CG1 VAL    62      52.214  53.354  51.986  1.00  2.30
ATOM    947 1HG1 VAL    62      52.542  52.678  51.199  1.00  2.30
ATOM    948 2HG1 VAL    62      51.260  52.982  52.356  1.00  2.30
ATOM    949 3HG1 VAL    62      52.063  54.357  51.599  1.00  2.30
ATOM    950  CG2 VAL    62      54.685  53.600  52.647  1.00  2.30
ATOM    951 1HG2 VAL    62      54.965  52.825  51.934  1.00  2.30
ATOM    952 2HG2 VAL    62      54.807  54.576  52.188  1.00  2.30
ATOM    953 3HG2 VAL    62      55.366  53.521  53.496  1.00  2.30
ATOM    954  C   VAL    62      52.767  55.781  53.998  1.00  2.30
ATOM    955  O   VAL    62      51.675  56.322  53.809  1.00  2.30
ATOM    956  N   ILE    63      53.948  56.417  54.111  1.00  2.00
ATOM    957  H   ILE    63      54.768  55.849  53.970  1.00  2.00
ATOM    958  CA  ILE    63      54.207  57.700  54.803  1.00  2.00
ATOM    959  HA  ILE    63      54.007  57.520  55.858  1.00  2.00
ATOM    960  CB  ILE    63      55.686  58.123  54.713  1.00  2.00
ATOM    961  HB  ILE    63      55.796  58.974  55.385  1.00  2.00
ATOM    962  CG2 ILE    63      56.596  57.008  55.260  1.00  2.00
ATOM    963 1HG2 ILE    63      57.634  57.320  55.206  1.00  2.00
ATOM    964 2HG2 ILE    63      56.357  56.813  56.307  1.00  2.00
ATOM    965 3HG2 ILE    63      56.489  56.090  54.686  1.00  2.00
ATOM    966  CG1 ILE    63      56.146  58.574  53.313  1.00  2.00
ATOM    967 1HG1 ILE    63      55.312  58.960  52.729  1.00  2.00
ATOM    968 2HG1 ILE    63      56.582  57.738  52.766  1.00  2.00
ATOM    969  CD1 ILE    63      57.172  59.702  53.461  1.00  2.00
ATOM    970  HD1 ILE    63      57.555  60.003  52.492  1.00  2.00
ATOM    971  HD2 ILE    63      56.700  60.569  53.924  1.00  2.00
ATOM    972  HD3 ILE    63      58.001  59.379  54.087  1.00  2.00
ATOM    973  C   ILE    63      53.254  58.822  54.361  1.00  2.00
ATOM    974  O   ILE    63      52.724  58.870  53.256  1.00  2.00
ATOM    975  N   HIS    64      52.945  59.715  55.290  1.00  2.40
ATOM    976  H   HIS    64      53.490  59.715  56.138  1.00  2.40
ATOM    977  CA  HIS    64      51.739  60.522  55.297  1.00  2.40
ATOM    978  HA  HIS    64      51.108  60.230  54.458  1.00  2.40
ATOM    979  CB  HIS    64      50.901  60.300  56.580  1.00  2.40
ATOM    980  HB1 HIS    64      50.030  60.954  56.519  1.00  2.40
ATOM    981  HB2 HIS    64      51.484  60.641  57.434  1.00  2.40
ATOM    982  CG  HIS    64      50.388  58.913  56.934  1.00  2.40
ATOM    983  ND1 HIS    64      49.428  58.668  57.924  1.00  2.40
ATOM    984  CE1 HIS    64      49.445  57.338  58.136  1.00  2.40
ATOM    985  HE1 HIS    64      48.891  56.818  58.904  1.00  2.40
ATOM    986  NE2 HIS    64      50.293  56.733  57.298  1.00  2.40
ATOM    987  HE2 HIS    64      50.562  55.757  57.352  1.00  2.40
ATOM    988  CD2 HIS    64      50.887  57.706  56.536  1.00  2.40
ATOM    989  HD2 HIS    64      51.689  57.545  55.845  1.00  2.40
ATOM    990  C   HIS    64      52.060  62.009  55.128  1.00  2.40
ATOM    991  O   HIS    64      52.476  62.678  56.065  1.00  2.40
ATOM    992  N   ASP    65      51.796  62.533  53.940  1.00  2.60
ATOM    993  H   ASP    65      51.411  61.898  53.249  1.00  2.60
ATOM    994  CA  ASP    65      51.783  63.954  53.590  1.00  2.60
ATOM    995  HA  ASP    65      52.799  64.352  53.602  1.00  2.60
ATOM    996  CB  ASP    65      51.230  63.972  52.142  1.00  2.60
ATOM    997  HB1 ASP    65      50.201  63.630  52.183  1.00  2.60
ATOM    998  HB2 ASP    65      51.764  63.225  51.559  1.00  2.60
ATOM    999  CG  ASP    65      51.220  65.293  51.363  1.00  2.60
ATOM   1000  OD1 ASP    65      51.450  65.226  50.130  1.00  2.60
ATOM   1001  OD2 ASP    65      50.884  66.348  51.946  1.00  2.60
ATOM   1002  C   ASP    65      50.885  64.771  54.507  1.00  2.60
ATOM   1003  O   ASP    65      49.660  64.774  54.335  1.00  2.60
ATOM   1004  N   ARG    66      51.481  65.413  55.516  1.00  2.99
ATOM   1005  H   ARG    66      52.474  65.252  55.654  1.00  2.99
ATOM   1006  CA  ARG    66      50.710  65.981  56.629  1.00  2.99
ATOM   1007  HA  ARG    66      49.861  65.308  56.744  1.00  2.99
ATOM   1008  CB  ARG    66      51.501  65.869  57.919  1.00  2.99
ATOM   1009  HB1 ARG    66      52.025  66.809  58.082  1.00  2.99
ATOM   1010  HB2 ARG    66      52.239  65.067  57.825  1.00  2.99
ATOM   1011  CG  ARG    66      50.552  65.509  59.082  1.00  2.99
ATOM   1012  HG1 ARG    66      49.908  64.676  58.796  1.00  2.99
ATOM   1013  HG2 ARG    66      49.915  66.368  59.299  1.00  2.99
ATOM   1014  CD  ARG    66      51.314  65.084  60.344  1.00  2.99
ATOM   1015  HD1 ARG    66      51.624  64.044  60.217  1.00  2.99
ATOM   1016  HD2 ARG    66      50.653  65.132  61.212  1.00  2.99
ATOM   1017  NE  ARG    66      52.521  65.902  60.544  1.00  2.99
ATOM   1018  HE  ARG    66      53.394  65.439  60.318  1.00  2.99
ATOM   1019  CZ  ARG    66      52.559  67.212  60.588  1.00  2.99
ATOM   1020  NH1 ARG    66      51.475  67.882  60.864  1.00  2.99
ATOM   1021 1HH1 ARG    66      50.659  67.350  61.083  1.00  2.99
ATOM   1022 2HH1 ARG    66      51.341  68.747  60.354  1.00  2.99
ATOM   1023  NH2 ARG    66      53.644  67.843  60.257  1.00  2.99
ATOM   1024 1HH2 ARG    66      54.481  67.343  60.000  1.00  2.99
ATOM   1025 2HH2 ARG    66      53.556  68.760  59.839  1.00  2.99
ATOM   1026  C   ARG    66      50.035  67.311  56.325  1.00  2.99
ATOM   1027  O   ARG    66      48.922  67.534  56.787  1.00  2.99
ATOM   1028  N   LYS    67      50.581  68.049  55.352  1.00  3.48
ATOM   1029  H   LYS    67      51.480  67.739  55.019  1.00  3.48
ATOM   1030  CA  LYS    67      49.947  69.187  54.660  1.00  3.48
ATOM   1031  HA  LYS    67      49.751  69.968  55.397  1.00  3.48
ATOM   1032  CB  LYS    67      50.905  69.732  53.577  1.00  3.48
ATOM   1033  HB1 LYS    67      50.502  70.672  53.198  1.00  3.48
ATOM   1034  HB2 LYS    67      50.911  69.024  52.745  1.00  3.48
ATOM   1035  CG  LYS    67      52.372  69.953  53.993  1.00  3.48
ATOM   1036  HG1 LYS    67      52.931  70.251  53.105  1.00  3.48
ATOM   1037  HG2 LYS    67      52.799  69.012  54.343  1.00  3.48
ATOM   1038  CD  LYS    67      52.570  71.028  55.076  1.00  3.48
ATOM   1039  HD1 LYS    67      51.903  70.818  55.911  1.00  3.48
ATOM   1040  HD2 LYS    67      52.318  72.010  54.674  1.00  3.48
ATOM   1041  CE  LYS    67      54.010  71.030  55.611  1.00  3.48
ATOM   1042  HE1 LYS    67      54.216  70.044  56.042  1.00  3.48
ATOM   1043  HE2 LYS    67      54.089  71.749  56.433  1.00  3.48
ATOM   1044  NZ  LYS    67      55.020  71.322  54.566  1.00  3.48
ATOM   1045  HZ1 LYS    67      55.960  71.096  54.899  1.00  3.48
ATOM   1046  HZ2 LYS    67      54.967  70.668  53.800  1.00  3.48
ATOM   1047  HZ3 LYS    67      55.012  72.259  54.210  1.00  3.48
ATOM   1048  C   LYS    67      48.592  68.857  54.023  1.00  3.48
ATOM   1049  O   LYS    67      47.802  69.765  53.778  1.00  3.48
ATOM   1050  N   SER    68      48.348  67.577  53.725  1.00  3.20
ATOM   1051  H   SER    68      49.090  66.918  53.919  1.00  3.20
ATOM   1052  CA  SER    68      47.218  67.110  52.910  1.00  3.20
ATOM   1053  HA  SER    68      46.478  67.906  52.814  1.00  3.20
ATOM   1054  CB  SER    68      47.713  66.727  51.514  1.00  3.20
ATOM   1055  HB1 SER    68      46.834  66.623  50.882  1.00  3.20
ATOM   1056  HB2 SER    68      48.216  65.762  51.582  1.00  3.20
ATOM   1057  OG  SER    68      48.611  67.632  50.901  1.00  3.20
ATOM   1058  HG  SER    68      49.484  67.468  51.319  1.00  3.20
ATOM   1059  C   SER    68      46.493  65.856  53.429  1.00  3.20
ATOM   1060  O   SER    68      45.530  65.409  52.815  1.00  3.20
ATOM   1061  N   GLY    69      47.006  65.224  54.483  1.00  2.98
ATOM   1062  H   GLY    69      47.833  65.629  54.900  1.00  2.98
ATOM   1063  CA  GLY    69      46.627  63.893  54.968  1.00  2.98
ATOM   1064  HA1 GLY    69      45.554  63.896  55.164  1.00  2.98
ATOM   1065  HA2 GLY    69      47.137  63.726  55.916  1.00  2.98
ATOM   1066  C   GLY    69      46.922  62.680  54.074  1.00  2.98
ATOM   1067  O   GLY    69      46.433  61.586  54.371  1.00  2.98
ATOM   1068  N   LYS    70      47.661  62.836  52.966  1.00  2.87
ATOM   1069  H   LYS    70      48.180  63.698  52.871  1.00  2.87
ATOM   1070  CA  LYS    70      47.691  61.815  51.885  1.00  2.87
ATOM   1071  HA  LYS    70      46.704  61.358  51.809  1.00  2.87
ATOM   1072  CB  LYS    70      48.022  62.439  50.522  1.00  2.87
ATOM   1073  HB1 LYS    70      48.021  61.637  49.783  1.00  2.87
ATOM   1074  HB2 LYS    70      49.031  62.835  50.578  1.00  2.87
ATOM   1075  CG  LYS    70      47.085  63.543  50.004  1.00  2.87
ATOM   1076  HG1 LYS    70      46.781  64.185  50.826  1.00  2.87
ATOM   1077  HG2 LYS    70      46.192  63.095  49.566  1.00  2.87
ATOM   1078  CD  LYS    70      47.832  64.384  48.952  1.00  2.87
ATOM   1079  HD1 LYS    70      48.073  63.759  48.091  1.00  2.87
ATOM   1080  HD2 LYS    70      48.768  64.729  49.396  1.00  2.87
ATOM   1081  CE  LYS    70      47.029  65.598  48.473  1.00  2.87
ATOM   1082  HE1 LYS    70      46.297  65.859  49.243  1.00  2.87
ATOM   1083  HE2 LYS    70      46.478  65.329  47.567  1.00  2.87
ATOM   1084  NZ  LYS    70      47.924  66.761  48.226  1.00  2.87
ATOM   1085  HZ1 LYS    70      47.396  67.577  47.948  1.00  2.87
ATOM   1086  HZ2 LYS    70      48.413  67.011  49.088  1.00  2.87
ATOM   1087  HZ3 LYS    70      48.621  66.544  47.526  1.00  2.87
ATOM   1088  C   LYS    70      48.705  60.715  52.180  1.00  2.87
ATOM   1089  O   LYS    70      49.890  60.984  52.308  1.00  2.87
ATOM   1090  N   LYS    71      48.246  59.472  52.297  1.00  2.50
ATOM   1091  H   LYS    71      47.259  59.320  52.169  1.00  2.50
ATOM   1092  CA  LYS    71      49.106  58.286  52.452  1.00  2.50
ATOM   1093  HA  LYS    71      49.894  58.485  53.185  1.00  2.50
ATOM   1094  CB  LYS    71      48.255  57.075  52.919  1.00  2.50
ATOM   1095  HB1 LYS    71      48.917  56.347  53.392  1.00  2.50
ATOM   1096  HB2 LYS    71      47.827  56.589  52.040  1.00  2.50
ATOM   1097  CG  LYS    71      47.072  57.370  53.862  1.00  2.50
ATOM   1098  HG1 LYS    71      46.527  56.441  54.033  1.00  2.50
ATOM   1099  HG2 LYS    71      46.382  58.060  53.375  1.00  2.50
ATOM   1100  CD  LYS    71      47.493  57.934  55.221  1.00  2.50
ATOM   1101  HD1 LYS    71      48.257  58.702  55.090  1.00  2.50
ATOM   1102  HD2 LYS    71      47.901  57.116  55.815  1.00  2.50
ATOM   1103  CE  LYS    71      46.289  58.557  55.935  1.00  2.50
ATOM   1104  HE1 LYS    71      45.447  57.860  55.888  1.00  2.50
ATOM   1105  HE2 LYS    71      46.011  59.475  55.410  1.00  2.50
ATOM   1106  NZ  LYS    71      46.607  58.852  57.349  1.00  2.50
ATOM   1107  HZ1 LYS    71      45.937  59.468  57.784  1.00  2.50
ATOM   1108  HZ2 LYS    71      46.611  57.985  57.887  1.00  2.50
ATOM   1109  HZ3 LYS    71      47.550  59.217  57.444  1.00  2.50
ATOM   1110  C   LYS    71      49.753  57.942  51.119  1.00  2.50
ATOM   1111  O   LYS    71      49.059  57.894  50.108  1.00  2.50
ATOM   1112  N   PHE    72      51.044  57.641  51.117  1.00  2.20
ATOM   1113  H   PHE    72      51.571  57.689  51.987  1.00  2.20
ATOM   1114  CA  PHE    72      51.799  57.394  49.900  1.00  2.20
ATOM   1115  HA  PHE    72      51.131  56.983  49.144  1.00  2.20
ATOM   1116  CB  PHE    72      52.337  58.736  49.414  1.00  2.20
ATOM   1117  HB1 PHE    72      53.164  58.547  48.734  1.00  2.20
ATOM   1118  HB2 PHE    72      52.759  59.280  50.261  1.00  2.20
ATOM   1119  CG  PHE    72      51.288  59.595  48.717  1.00  2.20
ATOM   1120  CD1 PHE    72      50.518  59.084  47.651  1.00  2.20
ATOM   1121  HD1 PHE    72      50.620  58.056  47.341  1.00  2.20
ATOM   1122  CE1 PHE    72      49.634  59.915  46.943  1.00  2.20
ATOM   1123  HE1 PHE    72      49.070  59.519  46.112  1.00  2.20
ATOM   1124  CZ  PHE    72      49.523  61.270  47.285  1.00  2.20
ATOM   1125  HZ  PHE    72      48.882  61.918  46.707  1.00  2.20
ATOM   1126  CE2 PHE    72      50.259  61.774  48.370  1.00  2.20
ATOM   1127  HE2 PHE    72      50.197  62.818  48.627  1.00  2.20
ATOM   1128  CD2 PHE    72      51.102  60.929  49.112  1.00  2.20
ATOM   1129  HD2 PHE    72      51.650  61.318  49.956  1.00  2.20
ATOM   1130  C   PHE    72      52.905  56.372  50.108  1.00  2.20
ATOM   1131  O   PHE    72      53.613  56.397  51.113  1.00  2.20
ATOM   1132  N   SER    73      53.013  55.439  49.148  1.00  2.29
ATOM   1133  H   SER    73      52.459  55.549  48.312  1.00  2.29
ATOM   1134  CA  SER    73      54.066  54.418  49.130  1.00  2.29
ATOM   1135  HA  SER    73      53.972  53.804  50.017  1.00  2.29
ATOM   1136  CB  SER    73      53.947  53.492  47.904  1.00  2.29
ATOM   1137  HB1 SER    73      52.929  53.106  47.840  1.00  2.29
ATOM   1138  HB2 SER    73      54.628  52.649  48.032  1.00  2.29
ATOM   1139  OG  SER    73      54.279  54.162  46.700  1.00  2.29
ATOM   1140  HG  SER    73      54.218  53.550  45.954  1.00  2.29
ATOM   1141  C   SER    73      55.435  55.078  49.174  1.00  2.29
ATOM   1142  O   SER    73      55.569  56.253  48.840  1.00  2.29
ATOM   1143  N   ILE    74      56.474  54.346  49.568  1.00  2.08
ATOM   1144  H   ILE    74      56.355  53.381  49.839  1.00  2.08
ATOM   1145  CA  ILE    74      57.792  54.966  49.702  1.00  2.08
ATOM   1146  HA  ILE    74      57.661  55.840  50.338  1.00  2.08
ATOM   1147  CB  ILE    74      58.735  53.983  50.442  1.00  2.08
ATOM   1148  HB  ILE    74      58.126  53.202  50.904  1.00  2.08
ATOM   1149  CG2 ILE    74      59.700  53.254  49.506  1.00  2.08
ATOM   1150 1HG2 ILE    74      60.175  52.462  50.082  1.00  2.08
ATOM   1151 2HG2 ILE    74      59.153  52.785  48.688  1.00  2.08
ATOM   1152 3HG2 ILE    74      60.460  53.931  49.113  1.00  2.08
ATOM   1153  CG1 ILE    74      59.515  54.645  51.596  1.00  2.08
ATOM   1154 1HG1 ILE    74      59.986  55.560  51.247  1.00  2.08
ATOM   1155 2HG1 ILE    74      60.293  53.962  51.938  1.00  2.08
ATOM   1156  CD1 ILE    74      58.623  54.972  52.801  1.00  2.08
ATOM   1157  HD1 ILE    74      57.869  55.710  52.531  1.00  2.08
ATOM   1158  HD2 ILE    74      58.131  54.065  53.155  1.00  2.08
ATOM   1159  HD3 ILE    74      59.237  55.373  53.607  1.00  2.08
ATOM   1160  C   ILE    74      58.306  55.511  48.347  1.00  2.08
ATOM   1161  O   ILE    74      58.994  56.531  48.293  1.00  2.08
ATOM   1162  N   GLU    75      57.888  54.896  47.236  1.00  2.37
ATOM   1163  H   GLU    75      57.300  54.083  47.328  1.00  2.37
ATOM   1164  CA  GLU    75      58.185  55.380  45.892  1.00  2.37
ATOM   1165  HA  GLU    75      59.254  55.582  45.814  1.00  2.37
ATOM   1166  CB  GLU    75      57.830  54.293  44.874  1.00  2.37
ATOM   1167  HB1 GLU    75      56.749  54.138  44.891  1.00  2.37
ATOM   1168  HB2 GLU    75      58.321  53.361  45.159  1.00  2.37
ATOM   1169  CG  GLU    75      58.282  54.680  43.454  1.00  2.37
ATOM   1170  HG1 GLU    75      59.374  54.712  43.432  1.00  2.37
ATOM   1171  HG2 GLU    75      57.912  55.676  43.206  1.00  2.37
ATOM   1172  CD  GLU    75      57.771  53.721  42.376  1.00  2.37
ATOM   1173  OE1 GLU    75      57.103  52.725  42.742  1.00  2.37
ATOM   1174  OE2 GLU    75      58.038  54.025  41.193  1.00  2.37
ATOM   1175  C   GLU    75      57.449  56.682  45.526  1.00  2.37
ATOM   1176  O   GLU    75      58.080  57.629  45.072  1.00  2.37
ATOM   1177  N   GLU    76      56.133  56.790  45.722  1.00  2.36
ATOM   1178  H   GLU    76      55.610  56.017  46.110  1.00  2.36
ATOM   1179  CA  GLU    76      55.440  58.054  45.425  1.00  2.36
ATOM   1180  HA  GLU    76      55.766  58.408  44.447  1.00  2.36
ATOM   1181  CB  GLU    76      53.925  57.829  45.276  1.00  2.36
ATOM   1182  HB1 GLU    76      53.641  56.979  45.900  1.00  2.36
ATOM   1183  HB2 GLU    76      53.733  57.537  44.242  1.00  2.36
ATOM   1184  CG  GLU    76      52.968  58.973  45.643  1.00  2.36
ATOM   1185  HG1 GLU    76      52.974  59.016  46.722  1.00  2.36
ATOM   1186  HG2 GLU    76      51.964  58.689  45.322  1.00  2.36
ATOM   1187  CD  GLU    76      53.271  60.390  45.140  1.00  2.36
ATOM   1188  OE1 GLU    76      53.636  60.557  43.961  1.00  2.36
ATOM   1189  OE2 GLU    76      53.153  61.322  45.978  1.00  2.36
ATOM   1190  C   GLU    76      55.868  59.170  46.397  1.00  2.36
ATOM   1191  O   GLU    76      55.995  60.326  46.013  1.00  2.36
ATOM   1192  N   ALA    77      56.247  58.840  47.631  1.00  1.96
ATOM   1193  H   ALA    77      56.160  57.870  47.913  1.00  1.96
ATOM   1194  CA  ALA    77      57.005  59.748  48.479  1.00  1.96
ATOM   1195  HA  ALA    77      56.386  60.620  48.672  1.00  1.96
ATOM   1196  CB  ALA    77      57.272  59.083  49.826  1.00  1.96
ATOM   1197  HB1 ALA    77      57.962  59.702  50.394  1.00  1.96
ATOM   1198  HB2 ALA    77      56.334  58.975  50.373  1.00  1.96
ATOM   1199  HB3 ALA    77      57.705  58.098  49.691  1.00  1.96
ATOM   1200  C   ALA    77      58.268  60.301  47.779  1.00  1.96
ATOM   1201  O   ALA    77      58.437  61.534  47.753  1.00  1.96
ATOM   1202  N   LEU    78      59.087  59.416  47.175  1.00  2.15
ATOM   1203  H   LEU    78      58.850  58.432  47.216  1.00  2.15
ATOM   1204  CA  LEU    78      60.249  59.802  46.344  1.00  2.15
ATOM   1205  HA  LEU    78      60.991  60.366  46.858  1.00  2.15
ATOM   1206  CB  LEU    78      60.971  58.559  45.764  1.00  2.15
ATOM   1207  HB1 LEU    78      60.359  58.082  45.007  1.00  2.15
ATOM   1208  HB2 LEU    78      61.096  57.845  46.578  1.00  2.15
ATOM   1209  CG  LEU    78      62.352  58.809  45.120  1.00  2.15
ATOM   1210  HG  LEU    78      62.945  59.469  45.751  1.00  2.15
ATOM   1211  CD1 LEU    78      63.094  57.476  44.989  1.00  2.15
ATOM   1212 1HD1 LEU    78      64.086  57.641  44.571  1.00  2.15
ATOM   1213 2HD1 LEU    78      63.196  57.006  45.966  1.00  2.15
ATOM   1214 3HD1 LEU    78      62.534  56.809  44.330  1.00  2.15
ATOM   1215  CD2 LEU    78      62.287  59.405  43.712  1.00  2.15
ATOM   1216 1HD2 LEU    78      61.607  58.823  43.089  1.00  2.15
ATOM   1217 2HD2 LEU    78      61.934  60.434  43.745  1.00  2.15
ATOM   1218 3HD2 LEU    78      63.275  59.407  43.252  1.00  2.15
ATOM   1219  C   LEU    78      59.856  60.820  45.298  1.00  2.15
ATOM   1220  O   LEU    78      60.425  61.915  45.286  1.00  2.15
ATOM   1221  N   GLN    79      58.848  60.503  44.498  1.00  2.50
ATOM   1222  H   GLN    79      58.396  59.600  44.591  1.00  2.50
ATOM   1223  CA  GLN    79      58.452  61.423  43.448  1.00  2.50
ATOM   1224  HA  GLN    79      59.329  61.624  42.831  1.00  2.50
ATOM   1225  CB  GLN    79      57.375  60.798  42.537  1.00  2.50
ATOM   1226  HB1 GLN    79      57.307  61.408  41.636  1.00  2.50
ATOM   1227  HB2 GLN    79      56.412  60.868  43.047  1.00  2.50
ATOM   1228  CG  GLN    79      57.549  59.326  42.105  1.00  2.50
ATOM   1229  HG1 GLN    79      56.771  59.091  41.379  1.00  2.50
ATOM   1230  HG2 GLN    79      57.370  58.690  42.964  1.00  2.50
ATOM   1231  CD  GLN    79      58.894  58.932  41.497  1.00  2.50
ATOM   1232  OE1 GLN    79      59.726  59.742  41.116  1.00  2.50
ATOM   1233  NE2 GLN    79      59.159  57.648  41.374  1.00  2.50
ATOM   1234 1HE2 GLN    79      58.483  56.945  41.633  1.00  2.50
ATOM   1235 2HE2 GLN    79      60.027  57.397  40.944  1.00  2.50
ATOM   1236  C   GLN    79      57.951  62.784  43.959  1.00  2.50
ATOM   1237  O   GLN    79      58.184  63.802  43.308  1.00  2.50
ATOM   1238  N   SER    80      57.324  62.815  45.142  1.00  2.42
ATOM   1239  H   SER    80      57.083  61.929  45.577  1.00  2.42
ATOM   1240  CA  SER    80      56.819  64.053  45.744  1.00  2.42
ATOM   1241  HA  SER    80      56.546  64.742  44.944  1.00  2.42
ATOM   1242  CB  SER    80      55.556  63.769  46.535  1.00  2.42
ATOM   1243  HB1 SER    80      55.388  64.564  47.262  1.00  2.42
ATOM   1244  HB2 SER    80      55.686  62.825  47.055  1.00  2.42
ATOM   1245  OG  SER    80      54.437  63.725  45.671  1.00  2.42
ATOM   1246  HG  SER    80      54.280  62.797  45.400  1.00  2.42
ATOM   1247  C   SER    80      57.856  64.783  46.585  1.00  2.42
ATOM   1248  O   SER    80      57.544  65.797  47.210  1.00  2.42
ATOM   1249  N   GLY    81      59.092  64.273  46.627  1.00  2.25
ATOM   1250  H   GLY    81      59.284  63.426  46.101  1.00  2.25
ATOM   1251  CA  GLY    81      60.157  64.852  47.430  1.00  2.25
ATOM   1252  HA1 GLY    81      60.396  65.842  47.043  1.00  2.25
ATOM   1253  HA2 GLY    81      61.037  64.215  47.355  1.00  2.25
ATOM   1254  C   GLY    81      59.785  64.983  48.892  1.00  2.25
ATOM   1255  O   GLY    81      60.259  65.924  49.527  1.00  2.25
ATOM   1256  N   ARG    82      58.951  64.073  49.423  1.00  1.87
ATOM   1257  H   ARG    82      58.598  63.330  48.826  1.00  1.87
ATOM   1258  CA  ARG    82      58.716  64.043  50.874  1.00  1.87
ATOM   1259  HA  ARG    82      58.528  65.056  51.235  1.00  1.87
ATOM   1260  CB  ARG    82      57.503  63.176  51.252  1.00  1.87
ATOM   1261  HB1 ARG    82      57.362  63.212  52.333  1.00  1.87
ATOM   1262  HB2 ARG    82      57.653  62.142  50.939  1.00  1.87
ATOM   1263  CG  ARG    82      56.247  63.734  50.584  1.00  1.87
ATOM   1264  HG1 ARG    82      56.341  63.608  49.505  1.00  1.87
ATOM   1265  HG2 ARG    82      56.160  64.800  50.802  1.00  1.87
ATOM   1266  CD  ARG    82      54.975  63.032  51.060  1.00  1.87
ATOM   1267  HD1 ARG    82      54.758  63.330  52.089  1.00  1.87
ATOM   1268  HD2 ARG    82      55.116  61.950  51.043  1.00  1.87
ATOM   1269  NE  ARG    82      53.866  63.423  50.177  1.00  1.87
ATOM   1270  HE  ARG    82      53.352  64.268  50.394  1.00  1.87
ATOM   1271  CZ  ARG    82      53.600  62.898  49.002  1.00  1.87
ATOM   1272  NH1 ARG    82      54.109  61.777  48.584  1.00  1.87
ATOM   1273 1HH1 ARG    82      54.726  61.239  49.154  1.00  1.87
ATOM   1274 2HH1 ARG    82      53.864  61.472  47.638  1.00  1.87
ATOM   1275  NH2 ARG    82      52.782  63.516  48.219  1.00  1.87
ATOM   1276 1HH2 ARG    82      52.298  64.335  48.571  1.00  1.87
ATOM   1277 2HH2 ARG    82      52.680  63.148  47.277  1.00  1.87
ATOM   1278  C   ARG    82      60.038  63.622  51.495  1.00  1.87
ATOM   1279  O   ARG    82      60.884  64.452  51.830  1.00  1.87
ATOM   1280  N   LEU    83      60.303  62.331  51.432  1.00  1.85
ATOM   1281  H   LEU    83      59.537  61.750  51.135  1.00  1.85
ATOM   1282  CA  LEU    83      61.554  61.669  51.776  1.00  1.85
ATOM   1283  HA  LEU    83      61.838  62.007  52.762  1.00  1.85
ATOM   1284  CB  LEU    83      61.218  60.166  51.847  1.00  1.85
ATOM   1285  HB1 LEU    83      62.030  59.593  51.411  1.00  1.85
ATOM   1286  HB2 LEU    83      60.300  60.002  51.288  1.00  1.85
ATOM   1287  CG  LEU    83      60.954  59.534  53.191  1.00  1.85
ATOM   1288  HG  LEU    83      60.265  60.119  53.784  1.00  1.85
ATOM   1289  CD1 LEU    83      60.383  58.127  52.984  1.00  1.85
ATOM   1290 1HD1 LEU    83      59.460  58.187  52.408  1.00  1.85
ATOM   1291 2HD1 LEU    83      61.086  57.489  52.447  1.00  1.85
ATOM   1292 3HD1 LEU    83      60.135  57.672  53.939  1.00  1.85
ATOM   1293  CD2 LEU    83      62.304  59.434  53.869  1.00  1.85
ATOM   1294 1HD2 LEU    83      62.115  59.204  54.896  1.00  1.85
ATOM   1295 2HD2 LEU    83      62.857  58.631  53.386  1.00  1.85
ATOM   1296 3HD2 LEU    83      62.863  60.366  53.820  1.00  1.85
ATOM   1297  C   LEU    83      62.761  62.038  50.888  1.00  1.85
ATOM   1298  O   LEU    83      62.726  62.977  50.092  1.00  1.85
ATOM   1299  N   THR    84      63.881  61.323  51.022  1.00  2.10
ATOM   1300  H   THR    84      63.864  60.529  51.647  1.00  2.10
ATOM   1301  CA  THR    84      65.156  61.654  50.350  1.00  2.10
ATOM   1302  HA  THR    84      64.963  62.269  49.473  1.00  2.10
ATOM   1303  CB  THR    84      66.037  62.438  51.332  1.00  2.10
ATOM   1304  HB  THR    84      66.374  61.778  52.133  1.00  2.10
ATOM   1305  CG2 THR    84      67.254  63.099  50.693  1.00  2.10
ATOM   1306 1HG2 THR    84      67.772  63.704  51.438  1.00  2.10
ATOM   1307 2HG2 THR    84      67.945  62.338  50.330  1.00  2.10
ATOM   1308 3HG2 THR    84      66.944  63.739  49.867  1.00  2.10
ATOM   1309  OG1 THR    84      65.279  63.472  51.906  1.00  2.10
ATOM   1310  HG1 THR    84      64.597  63.721  51.267  1.00  2.10
ATOM   1311  C   THR    84      65.890  60.384  49.930  1.00  2.10
ATOM   1312  O   THR    84      65.901  59.475  50.739  1.00  2.10
ATOM   1313  N   PRO    85      66.520  60.266  48.744  1.00  2.32
ATOM   1314  CD  PRO    85      66.668  61.304  47.729  1.00  2.32
ATOM   1315  HD1 PRO    85      67.350  62.077  48.085  1.00  2.32
ATOM   1316  HD2 PRO    85      65.706  61.744  47.463  1.00  2.32
ATOM   1317  CG  PRO    85      67.281  60.623  46.503  1.00  2.32
ATOM   1318  HG1 PRO    85      67.986  61.275  45.987  1.00  2.32
ATOM   1319  HG2 PRO    85      66.486  60.308  45.825  1.00  2.32
ATOM   1320  CB  PRO    85      67.972  59.390  47.085  1.00  2.32
ATOM   1321  HB1 PRO    85      68.942  59.671  47.500  1.00  2.32
ATOM   1322  HB2 PRO    85      68.084  58.600  46.341  1.00  2.32
ATOM   1323  CA  PRO    85      67.007  58.988  48.201  1.00  2.32
ATOM   1324  HA  PRO    85      66.181  58.487  47.707  1.00  2.32
ATOM   1325  C   PRO    85      67.618  57.954  49.170  1.00  2.32
ATOM   1326  O   PRO    85      67.141  56.823  49.221  1.00  2.32
ATOM   1327  N   ALA    86      68.594  58.333  50.002  1.00  2.49
ATOM   1328  H   ALA    86      68.986  59.255  49.920  1.00  2.49
ATOM   1329  CA  ALA    86      69.149  57.408  50.997  1.00  2.49
ATOM   1330  HA  ALA    86      69.496  56.515  50.476  1.00  2.49
ATOM   1331  CB  ALA    86      70.364  58.075  51.654  1.00  2.49
ATOM   1332  HB1 ALA    86      70.831  57.368  52.342  1.00  2.49
ATOM   1333  HB2 ALA    86      71.094  58.346  50.891  1.00  2.49
ATOM   1334  HB3 ALA    86      70.060  58.966  52.204  1.00  2.49
ATOM   1335  C   ALA    86      68.133  56.944  52.061  1.00  2.49
ATOM   1336  O   ALA    86      68.050  55.781  52.469  1.00  2.49
ATOM   1337  N   HIS    87      67.319  57.895  52.512  1.00  2.14
ATOM   1338  H   HIS    87      67.318  58.775  52.017  1.00  2.14
ATOM   1339  CA  HIS    87      66.195  57.606  53.382  1.00  2.14
ATOM   1340  HA  HIS    87      66.557  57.048  54.246  1.00  2.14
ATOM   1341  CB  HIS    87      65.576  58.906  53.900  1.00  2.14
ATOM   1342  HB1 HIS    87      64.668  58.603  54.379  1.00  2.14
ATOM   1343  HB2 HIS    87      65.309  59.572  53.086  1.00  2.14
ATOM   1344  CG  HIS    87      66.307  59.692  54.957  1.00  2.14
ATOM   1345  ND1 HIS    87      65.687  60.181  56.110  1.00  2.14
ATOM   1346  CE1 HIS    87      66.632  60.876  56.768  1.00  2.14
ATOM   1347  HE1 HIS    87      66.486  61.380  57.718  1.00  2.14
ATOM   1348  NE2 HIS    87      67.789  60.857  56.084  1.00  2.14
ATOM   1349  HE2 HIS    87      68.630  61.345  56.368  1.00  2.14
ATOM   1350  CD2 HIS    87      67.607  60.110  54.938  1.00  2.14
ATOM   1351  HD2 HIS    87      68.341  59.904  54.173  1.00  2.14
ATOM   1352  C   HIS    87      65.158  56.685  52.708  1.00  2.14
ATOM   1353  O   HIS    87      64.642  55.799  53.379  1.00  2.14
ATOM   1354  N   TYR    88      64.913  56.799  51.394  1.00  2.08
ATOM   1355  H   TYR    88      65.390  57.520  50.869  1.00  2.08
ATOM   1356  CA  TYR    88      64.105  55.817  50.662  1.00  2.08
ATOM   1357  HA  TYR    88      63.127  55.753  51.142  1.00  2.08
ATOM   1358  CB  TYR    88      63.892  56.144  49.177  1.00  2.08
ATOM   1359  HB1 TYR    88      63.363  55.311  48.709  1.00  2.08
ATOM   1360  HB2 TYR    88      64.844  56.245  48.663  1.00  2.08
ATOM   1361  CG  TYR    88      63.064  57.371  48.980  1.00  2.08
ATOM   1362  CD1 TYR    88      61.731  57.356  49.395  1.00  2.08
ATOM   1363  HD1 TYR    88      61.275  56.438  49.733  1.00  2.08
ATOM   1364  CE1 TYR    88      60.997  58.542  49.355  1.00  2.08
ATOM   1365  HE1 TYR    88      59.968  58.542  49.667  1.00  2.08
ATOM   1366  CZ  TYR    88      61.617  59.745  48.956  1.00  2.08
ATOM   1367  OH  TYR    88      60.934  60.915  49.017  1.00  2.08
ATOM   1368  HH  TYR    88      61.422  61.671  48.678  1.00  2.08
ATOM   1369  CE2 TYR    88      62.922  59.734  48.440  1.00  2.08
ATOM   1370  HE2 TYR    88      63.354  60.638  48.036  1.00  2.08
ATOM   1371  CD2 TYR    88      63.626  58.526  48.428  1.00  2.08
ATOM   1372  HD2 TYR    88      64.597  58.470  47.991  1.00  2.08
ATOM   1373  C   TYR    88      64.713  54.434  50.721  1.00  2.08
ATOM   1374  O   TYR    88      63.984  53.510  51.042  1.00  2.08
ATOM   1375  N   ASP    89      66.001  54.262  50.424  1.00  2.38
ATOM   1376  H   ASP    89      66.574  55.049  50.135  1.00  2.38
ATOM   1377  CA  ASP    89      66.548  52.903  50.415  1.00  2.38
ATOM   1378  HA  ASP    89      65.900  52.305  49.772  1.00  2.38
ATOM   1379  CB  ASP    89      67.938  52.879  49.754  1.00  2.38
ATOM   1380  HB1 ASP    89      67.991  53.641  48.974  1.00  2.38
ATOM   1381  HB2 ASP    89      68.058  51.910  49.267  1.00  2.38
ATOM   1382  CG  ASP    89      69.094  53.051  50.733  1.00  2.38
ATOM   1383  OD1 ASP    89      69.398  52.098  51.475  1.00  2.38
ATOM   1384  OD2 ASP    89      69.735  54.121  50.792  1.00  2.38
ATOM   1385  C   ASP    89      66.493  52.233  51.809  1.00  2.38
ATOM   1386  O   ASP    89      66.064  51.075  51.952  1.00  2.38
ATOM   1387  N   ARG    90      66.796  53.011  52.867  1.00  2.41
ATOM   1388  H   ARG    90      67.140  53.951  52.688  1.00  2.41
ATOM   1389  CA  ARG    90      66.625  52.524  54.243  1.00  2.41
ATOM   1390  HA  ARG    90      67.212  51.610  54.339  1.00  2.41
ATOM   1391  CB  ARG    90      67.125  53.566  55.266  1.00  2.41
ATOM   1392  HB1 ARG    90      66.583  53.384  56.195  1.00  2.41
ATOM   1393  HB2 ARG    90      66.858  54.574  54.942  1.00  2.41
ATOM   1394  CG  ARG    90      68.626  53.482  55.620  1.00  2.41
ATOM   1395  HG1 ARG    90      68.999  52.469  55.462  1.00  2.41
ATOM   1396  HG2 ARG    90      68.701  53.682  56.689  1.00  2.41
ATOM   1397  CD  ARG    90      69.555  54.500  54.934  1.00  2.41
ATOM   1398  HD1 ARG    90      70.330  54.789  55.643  1.00  2.41
ATOM   1399  HD2 ARG    90      68.992  55.404  54.701  1.00  2.41
ATOM   1400  NE  ARG    90      70.200  53.983  53.712  1.00  2.41
ATOM   1401  HE  ARG    90      69.725  54.138  52.818  1.00  2.41
ATOM   1402  CZ  ARG    90      71.358  53.359  53.596  1.00  2.41
ATOM   1403  NH1 ARG    90      72.105  53.043  54.621  1.00  2.41
ATOM   1404 1HH1 ARG    90      71.792  53.308  55.531  1.00  2.41
ATOM   1405 2HH1 ARG    90      72.963  52.551  54.468  1.00  2.41
ATOM   1406  NH2 ARG    90      71.795  53.023  52.429  1.00  2.41
ATOM   1407 1HH2 ARG    90      71.097  53.120  51.683  1.00  2.41
ATOM   1408 2HH2 ARG    90      72.571  52.418  52.285  1.00  2.41
ATOM   1409  C   ARG    90      65.182  52.102  54.543  1.00  2.41
ATOM   1410  O   ARG    90      64.963  51.053  55.174  1.00  2.41
ATOM   1411  N   TYR    91      64.203  52.906  54.126  1.00  2.24
ATOM   1412  H   TYR    91      64.425  53.769  53.642  1.00  2.24
ATOM   1413  CA  TYR    91      62.815  52.638  54.505  1.00  2.24
ATOM   1414  HA  TYR    91      62.844  52.169  55.486  1.00  2.24
ATOM   1415  CB  TYR    91      62.038  53.934  54.761  1.00  2.24
ATOM   1416  HB1 TYR    91      61.068  53.689  55.196  1.00  2.24
ATOM   1417  HB2 TYR    91      61.870  54.430  53.805  1.00  2.24
ATOM   1418  CG  TYR    91      62.776  54.895  55.702  1.00  2.24
ATOM   1419  CD1 TYR    91      63.676  54.431  56.693  1.00  2.24
ATOM   1420  HD1 TYR    91      63.744  53.380  56.923  1.00  2.24
ATOM   1421  CE1 TYR    91      64.588  55.316  57.299  1.00  2.24
ATOM   1422  HE1 TYR    91      65.347  54.945  57.968  1.00  2.24
ATOM   1423  CZ  TYR    91      64.545  56.683  56.973  1.00  2.24
ATOM   1424  OH  TYR    91      65.526  57.534  57.359  1.00  2.24
ATOM   1425  HH  TYR    91      65.429  58.434  57.012  1.00  2.24
ATOM   1426  CE2 TYR    91      63.511  57.165  56.169  1.00  2.24
ATOM   1427  HE2 TYR    91      63.457  58.220  56.029  1.00  2.24
ATOM   1428  CD2 TYR    91      62.660  56.277  55.489  1.00  2.24
ATOM   1429  HD2 TYR    91      61.973  56.637  54.741  1.00  2.24
ATOM   1430  C   TYR    91      62.169  51.548  53.657  1.00  2.24
ATOM   1431  O   TYR    91      61.519  50.709  54.254  1.00  2.24
ATOM   1432  N   VAL    92      62.543  51.375  52.384  1.00  2.24
ATOM   1433  H   VAL    92      63.123  52.099  51.969  1.00  2.24
ATOM   1434  CA  VAL    92      62.329  50.131  51.606  1.00  2.24
ATOM   1435  HA  VAL    92      61.260  50.010  51.429  1.00  2.24
ATOM   1436  CB  VAL    92      63.055  50.175  50.237  1.00  2.24
ATOM   1437  HB  VAL    92      64.092  50.465  50.396  1.00  2.24
ATOM   1438  CG1 VAL    92      63.055  48.819  49.511  1.00  2.24
ATOM   1439 1HG1 VAL    92      63.445  48.934  48.499  1.00  2.24
ATOM   1440 2HG1 VAL    92      63.698  48.113  50.034  1.00  2.24
ATOM   1441 3HG1 VAL    92      62.040  48.422  49.464  1.00  2.24
ATOM   1442  CG2 VAL    92      62.434  51.178  49.268  1.00  2.24
ATOM   1443 1HG2 VAL    92      63.052  51.260  48.375  1.00  2.24
ATOM   1444 2HG2 VAL    92      61.432  50.854  48.988  1.00  2.24
ATOM   1445 3HG2 VAL    92      62.381  52.159  49.731  1.00  2.24
ATOM   1446  C   VAL    92      62.804  48.906  52.371  1.00  2.24
ATOM   1447  O   VAL    92      62.013  47.987  52.596  1.00  2.24
ATOM   1448  N   ASN    93      64.071  48.888  52.819  1.00  2.56
ATOM   1449  H   ASN    93      64.689  49.665  52.603  1.00  2.56
ATOM   1450  CA  ASN    93      64.552  47.761  53.627  1.00  2.56
ATOM   1451  HA  ASN    93      64.527  46.868  53.001  1.00  2.56
ATOM   1452  CB  ASN    93      66.011  48.002  54.063  1.00  2.56
ATOM   1453  HB1 ASN    93      66.152  49.047  54.323  1.00  2.56
ATOM   1454  HB2 ASN    93      66.671  47.780  53.225  1.00  2.56
ATOM   1455  CG  ASN    93      66.428  47.159  55.258  1.00  2.56
ATOM   1456  OD1 ASN    93      66.810  47.676  56.303  1.00  2.56
ATOM   1457  ND2 ASN    93      66.352  45.853  55.167  1.00  2.56
ATOM   1458 1HD2 ASN    93      65.948  45.424  54.352  1.00  2.56
ATOM   1459 2HD2 ASN    93      66.581  45.309  55.980  1.00  2.56
ATOM   1460  C   ASN    93      63.583  47.481  54.800  1.00  2.56
ATOM   1461  O   ASN    93      63.142  46.338  54.961  1.00  2.56
ATOM   1462  N   LYS    94      63.184  48.510  55.567  1.00  2.90
ATOM   1463  H   LYS    94      63.470  49.453  55.325  1.00  2.90
ATOM   1464  CA  LYS    94      62.274  48.271  56.715  1.00  2.90
ATOM   1465  HA  LYS    94      62.673  47.457  57.322  1.00  2.90
ATOM   1466  CB  LYS    94      62.142  49.527  57.605  1.00  2.90
ATOM   1467  HB1 LYS    94      61.198  49.462  58.149  1.00  2.90
ATOM   1468  HB2 LYS    94      62.099  50.426  56.988  1.00  2.90
ATOM   1469  CG  LYS    94      63.256  49.656  58.662  1.00  2.90
ATOM   1470  HG1 LYS    94      63.319  48.719  59.216  1.00  2.90
ATOM   1471  HG2 LYS    94      62.987  50.448  59.363  1.00  2.90
ATOM   1472  CD  LYS    94      64.623  49.985  58.054  1.00  2.90
ATOM   1473  HD1 LYS    94      64.614  51.015  57.694  1.00  2.90
ATOM   1474  HD2 LYS    94      64.808  49.318  57.219  1.00  2.90
ATOM   1475  CE  LYS    94      65.771  49.791  59.039  1.00  2.90
ATOM   1476  HE1 LYS    94      65.567  48.897  59.637  1.00  2.90
ATOM   1477  HE2 LYS    94      65.819  50.654  59.712  1.00  2.90
ATOM   1478  NZ  LYS    94      67.040  49.612  58.291  1.00  2.90
ATOM   1479  HZ1 LYS    94      67.828  49.503  58.910  1.00  2.90
ATOM   1480  HZ2 LYS    94      66.980  48.774  57.709  1.00  2.90
ATOM   1481  HZ3 LYS    94      67.200  50.374  57.649  1.00  2.90
ATOM   1482  C   LYS    94      60.876  47.778  56.297  1.00  2.90
ATOM   1483  O   LYS    94      60.320  46.923  56.982  1.00  2.90
ATOM   1484  N   ASP    95      60.358  48.249  55.166  1.00  2.79
ATOM   1485  H   ASP    95      60.881  48.945  54.652  1.00  2.79
ATOM   1486  CA  ASP    95      59.076  47.839  54.600  1.00  2.79
ATOM   1487  HA  ASP    95      58.291  47.995  55.331  1.00  2.79
ATOM   1488  CB  ASP    95      58.713  48.651  53.336  1.00  2.79
ATOM   1489  HB1 ASP    95      58.028  48.051  52.733  1.00  2.79
ATOM   1490  HB2 ASP    95      59.606  48.810  52.734  1.00  2.79
ATOM   1491  CG  ASP    95      58.011  49.998  53.568  1.00  2.79
ATOM   1492  OD1 ASP    95      57.367  50.178  54.627  1.00  2.79
ATOM   1493  OD2 ASP    95      58.063  50.823  52.622  1.00  2.79
ATOM   1494  C   ASP    95      59.123  46.358  54.232  1.00  2.79
ATOM   1495  O   ASP    95      58.124  45.659  54.395  1.00  2.79
ATOM   1496  N   MET    96      60.287  45.820  53.832  1.00  2.77
ATOM   1497  H   MET    96      61.094  46.421  53.699  1.00  2.77
ATOM   1498  CA  MET    96      60.391  44.376  53.575  1.00  2.77
ATOM   1499  HA  MET    96      59.576  44.090  52.907  1.00  2.77
ATOM   1500  CB  MET    96      61.715  44.028  52.876  1.00  2.77
ATOM   1501  HB1 MET    96      61.783  42.944  52.775  1.00  2.77
ATOM   1502  HB2 MET    96      62.556  44.363  53.479  1.00  2.77
ATOM   1503  CG  MET    96      61.819  44.626  51.472  1.00  2.77
ATOM   1504  HG1 MET    96      61.792  45.712  51.539  1.00  2.77
ATOM   1505  HG2 MET    96      60.957  44.298  50.890  1.00  2.77
ATOM   1506  SD  MET    96      63.328  44.132  50.595  1.00  2.77
ATOM   1507  CE  MET    96      63.030  44.958  49.010  1.00  2.77
ATOM   1508  HE1 MET    96      63.887  44.806  48.353  1.00  2.77
ATOM   1509  HE2 MET    96      62.135  44.544  48.546  1.00  2.77
ATOM   1510  HE3 MET    96      62.889  46.024  49.175  1.00  2.77
ATOM   1511  C   MET    96      60.224  43.513  54.833  1.00  2.77
ATOM   1512  O   MET    96      60.131  42.299  54.720  1.00  2.77
ATOM   1513  N   SER    97      60.167  44.123  56.018  1.00  3.62
ATOM   1514  H   SER    97      60.205  45.136  56.026  1.00  3.62
ATOM   1515  CA  SER    97      59.917  43.467  57.307  1.00  3.62
ATOM   1516  HA  SER    97      60.041  42.388  57.197  1.00  3.62
ATOM   1517  CB  SER    97      60.930  43.959  58.350  1.00  3.62
ATOM   1518  HB1 SER    97      60.909  43.300  59.219  1.00  3.62
ATOM   1519  HB2 SER    97      60.652  44.964  58.671  1.00  3.62
ATOM   1520  OG  SER    97      62.243  44.001  57.816  1.00  3.62
ATOM   1521  HG  SER    97      62.148  44.247  56.889  1.00  3.62
ATOM   1522  C   SER    97      58.492  43.704  57.834  1.00  3.62
ATOM   1523  O   SER    97      58.199  43.341  58.971  1.00  3.62
ATOM   1524  N   ILE    98      57.611  44.312  57.027  1.00  3.92
ATOM   1525  H   ILE    98      57.948  44.651  56.133  1.00  3.92
ATOM   1526  CA  ILE    98      56.169  44.465  57.288  1.00  3.92
ATOM   1527  HA  ILE    98      55.921  43.834  58.142  1.00  3.92
ATOM   1528  CB  ILE    98      55.795  45.909  57.708  1.00  3.92
ATOM   1529  HB  ILE    98      56.194  46.057  58.714  1.00  3.92
ATOM   1530  CG2 ILE    98      56.442  46.981  56.827  1.00  3.92
ATOM   1531 1HG2 ILE    98      56.135  47.977  57.149  1.00  3.92
ATOM   1532 2HG2 ILE    98      57.523  46.918  56.938  1.00  3.92
ATOM   1533 3HG2 ILE    98      56.152  46.845  55.784  1.00  3.92
ATOM   1534  CG1 ILE    98      54.280  46.196  57.772  1.00  3.92
ATOM   1535 1HG1 ILE    98      53.842  46.114  56.776  1.00  3.92
ATOM   1536 2HG1 ILE    98      54.143  47.224  58.110  1.00  3.92
ATOM   1537  CD1 ILE    98      53.512  45.291  58.739  1.00  3.92
ATOM   1538  HD1 ILE    98      52.592  45.791  59.041  1.00  3.92
ATOM   1539  HD2 ILE    98      53.235  44.351  58.273  1.00  3.92
ATOM   1540  HD3 ILE    98      54.135  45.078  59.606  1.00  3.92
ATOM   1541  C   ILE    98      55.323  43.889  56.134  1.00  3.92
ATOM   1542  O   ILE    98      54.265  43.317  56.375  1.00  3.92
ATOM   1543  N   GLN    99      55.857  43.832  54.913  1.00  3.55
ATOM   1544  H   GLN    99      56.701  44.361  54.732  1.00  3.55
ATOM   1545  CA  GLN    99      55.343  42.957  53.849  1.00  3.55
ATOM   1546  HA  GLN    99      54.271  43.128  53.757  1.00  3.55
ATOM   1547  CB  GLN    99      56.006  43.317  52.513  1.00  3.55
ATOM   1548  HB1 GLN    99      55.774  42.546  51.778  1.00  3.55
ATOM   1549  HB2 GLN    99      57.089  43.369  52.633  1.00  3.55
ATOM   1550  CG  GLN    99      55.465  44.648  51.990  1.00  3.55
ATOM   1551  HG1 GLN    99      55.736  45.443  52.686  1.00  3.55
ATOM   1552  HG2 GLN    99      54.378  44.604  51.930  1.00  3.55
ATOM   1553  CD  GLN    99      55.997  44.994  50.608  1.00  3.55
ATOM   1554  OE1 GLN    99      56.312  44.160  49.767  1.00  3.55
ATOM   1555  NE2 GLN    99      56.102  46.269  50.312  1.00  3.55
ATOM   1556 1HE2 GLN    99      55.762  46.951  50.975  1.00  3.55
ATOM   1557 2HE2 GLN    99      56.384  46.505  49.382  1.00  3.55
ATOM   1558  C   GLN    99      55.510  41.440  54.118  1.00  3.55
ATOM   1559  O   GLN    99      55.132  40.601  53.298  1.00  3.55
ATOM   1560  N   GLU   100      56.109  41.094  55.256  1.00  4.14
ATOM   1561  H   GLU   100      56.191  41.836  55.928  1.00  4.14
ATOM   1562  CA  GLU   100      57.046  39.985  55.452  1.00  4.14
ATOM   1563  HA  GLU   100      57.582  40.308  56.343  1.00  4.14
ATOM   1564  CB  GLU   100      56.358  38.669  55.845  1.00  4.14
ATOM   1565  HB1 GLU   100      56.892  37.821  55.412  1.00  4.14
ATOM   1566  HB2 GLU   100      55.340  38.674  55.458  1.00  4.14
ATOM   1567  CG  GLU   100      56.281  38.481  57.370  1.00  4.14
ATOM   1568  HG1 GLU   100      55.564  37.681  57.570  1.00  4.14
ATOM   1569  HG2 GLU   100      55.892  39.394  57.827  1.00  4.14
ATOM   1570  CD  GLU   100      57.633  38.115  58.015  1.00  4.14
ATOM   1571  OE1 GLU   100      57.627  37.230  58.897  1.00  4.14
ATOM   1572  OE2 GLU   100      58.667  38.697  57.609  1.00  4.14
ATOM   1573  C   GLU   100      58.173  39.894  54.426  1.00  4.14
ATOM   1574  O   GLU   100      58.080  40.298  53.262  1.00  4.14
ATOM   1575  N   LEU   101      59.296  39.381  54.904  1.00  3.39
ATOM   1576  H   LEU   101      59.310  39.092  55.883  1.00  3.39
ATOM   1577  CA  LEU   101      60.454  39.108  54.081  1.00  3.39
ATOM   1578  HA  LEU   101      60.746  40.011  53.547  1.00  3.39
ATOM   1579  CB  LEU   101      61.603  38.633  54.995  1.00  3.39
ATOM   1580  HB1 LEU   101      62.425  38.269  54.378  1.00  3.39
ATOM   1581  HB2 LEU   101      61.235  37.790  55.583  1.00  3.39
ATOM   1582  CG  LEU   101      62.137  39.706  55.966  1.00  3.39
ATOM   1583  HG  LEU   101      61.309  40.233  56.440  1.00  3.39
ATOM   1584  CD1 LEU   101      62.971  39.045  57.066  1.00  3.39
ATOM   1585 1HD1 LEU   101      63.338  39.805  57.753  1.00  3.39
ATOM   1586 2HD1 LEU   101      62.335  38.354  57.624  1.00  3.39
ATOM   1587 3HD1 LEU   101      63.807  38.498  56.632  1.00  3.39
ATOM   1588  CD2 LEU   101      63.033  40.723  55.251  1.00  3.39
ATOM   1589 1HD2 LEU   101      63.344  41.491  55.959  1.00  3.39
ATOM   1590 2HD2 LEU   101      63.909  40.226  54.836  1.00  3.39
ATOM   1591 3HD2 LEU   101      62.474  41.197  54.447  1.00  3.39
ATOM   1592  C   LEU   101      60.039  38.033  53.089  1.00  3.39
ATOM   1593  O   LEU   101      59.759  36.916  53.498  1.00  3.39
ATOM   1594  N   ALA   102      59.990  38.375  51.799  1.00  3.62
ATOM   1595  H   ALA   102      60.116  39.352  51.591  1.00  3.62
ATOM   1596  CA  ALA   102      59.864  37.442  50.680  1.00  3.62
ATOM   1597  HA  ALA   102      58.960  36.857  50.806  1.00  3.62
ATOM   1598  CB  ALA   102      59.735  38.275  49.393  1.00  3.62
ATOM   1599  HB1 ALA   102      58.869  38.931  49.459  1.00  3.62
ATOM   1600  HB2 ALA   102      60.629  38.886  49.254  1.00  3.62
ATOM   1601  HB3 ALA   102      59.628  37.613  48.535  1.00  3.62
ATOM   1602  C   ALA   102      61.059  36.491  50.666  1.00  3.62
ATOM   1603  O   ALA   102      61.974  36.655  49.856  1.00  3.62
ATOM   1604  N   VAL   103      61.074  35.528  51.591  1.00  4.75
ATOM   1605  H   VAL   103      60.293  35.493  52.249  1.00  4.75
ATOM   1606  CA  VAL   103      62.047  34.451  51.592  1.00  4.75
ATOM   1607  HA  VAL   103      63.022  34.912  51.745  1.00  4.75
ATOM   1608  CB  VAL   103      61.875  33.412  52.720  1.00  4.75
ATOM   1609  HB  VAL   103      62.709  32.715  52.631  1.00  4.75
ATOM   1610  CG1 VAL   103      61.994  34.087  54.091  1.00  4.75
ATOM   1611 1HG1 VAL   103      62.008  33.332  54.877  1.00  4.75
ATOM   1612 2HG1 VAL   103      62.912  34.671  54.145  1.00  4.75
ATOM   1613 3HG1 VAL   103      61.143  34.748  54.263  1.00  4.75
ATOM   1614  CG2 VAL   103      60.593  32.574  52.694  1.00  4.75
ATOM   1615 1HG2 VAL   103      59.731  33.214  52.863  1.00  4.75
ATOM   1616 2HG2 VAL   103      60.484  32.064  51.739  1.00  4.75
ATOM   1617 3HG2 VAL   103      60.627  31.826  53.486  1.00  4.75
ATOM   1618  C   VAL   103      62.033  33.859  50.204  1.00  4.75
ATOM   1619  O   VAL   103      60.975  33.499  49.692  1.00  4.75
ATOM   1620  N   LEU   104      63.182  33.908  49.529  1.00  6.21
ATOM   1621  H   LEU   104      63.983  34.329  49.974  1.00  6.21
ATOM   1622  CA  LEU   104      63.205  33.783  48.074  1.00  6.21
ATOM   1623  HA  LEU   104      62.607  34.586  47.645  1.00  6.21
ATOM   1624  CB  LEU   104      64.653  33.891  47.546  1.00  6.21
ATOM   1625  HB1 LEU   104      64.651  33.544  46.511  1.00  6.21
ATOM   1626  HB2 LEU   104      65.288  33.201  48.105  1.00  6.21
ATOM   1627  CG  LEU   104      65.319  35.283  47.537  1.00  6.21
ATOM   1628  HG  LEU   104      66.287  35.169  47.049  1.00  6.21
ATOM   1629  CD1 LEU   104      64.511  36.302  46.733  1.00  6.21
ATOM   1630 1HD1 LEU   104      65.087  37.222  46.632  1.00  6.21
ATOM   1631 2HD1 LEU   104      64.304  35.907  45.738  1.00  6.21
ATOM   1632 3HD1 LEU   104      63.573  36.532  47.238  1.00  6.21
ATOM   1633  CD2 LEU   104      65.579  35.849  48.935  1.00  6.21
ATOM   1634 1HD2 LEU   104      66.101  35.113  49.545  1.00  6.21
ATOM   1635 2HD2 LEU   104      66.208  36.736  48.849  1.00  6.21
ATOM   1636 3HD2 LEU   104      64.644  36.143  49.411  1.00  6.21
ATOM   1637  C   LEU   104      62.558  32.467  47.596  1.00  6.21
ATOM   1638  O   LEU   104      62.013  32.413  46.497  1.00  6.21
ATOM   1639  N   VAL   105      62.520  31.460  48.479  1.00  7.44
ATOM   1640  H   VAL   105      62.993  31.634  49.350  1.00  7.44
ATOM   1641  CA  VAL   105      61.567  30.344  48.478  1.00  7.44
ATOM   1642  HA  VAL   105      61.861  29.686  47.660  1.00  7.44
ATOM   1643  CB  VAL   105      61.654  29.504  49.771  1.00  7.44
ATOM   1644  HB  VAL   105      61.225  30.064  50.602  1.00  7.44
ATOM   1645  CG1 VAL   105      60.887  28.184  49.610  1.00  7.44
ATOM   1646 1HG1 VAL   105      60.912  27.627  50.547  1.00  7.44
ATOM   1647 2HG1 VAL   105      59.846  28.374  49.352  1.00  7.44
ATOM   1648 3HG1 VAL   105      61.339  27.578  48.823  1.00  7.44
ATOM   1649  CG2 VAL   105      63.102  29.140  50.138  1.00  7.44
ATOM   1650 1HG2 VAL   105      63.107  28.485  51.010  1.00  7.44
ATOM   1651 2HG2 VAL   105      63.585  28.630  49.304  1.00  7.44
ATOM   1652 3HG2 VAL   105      63.667  30.036  50.392  1.00  7.44
ATOM   1653  C   VAL   105      60.124  30.796  48.195  1.00  7.44
ATOM   1654  O   VAL   105      59.372  31.213  49.080  1.00  7.44
ATOM   1655  N   SER   106      59.743  30.723  46.922  1.00  6.88
ATOM   1656  H   SER   106      60.430  30.410  46.254  1.00  6.88
ATOM   1657  CA  SER   106      58.476  31.229  46.377  1.00  6.88
ATOM   1658  HA  SER   106      58.572  31.169  45.293  1.00  6.88
ATOM   1659  CB  SER   106      57.319  30.290  46.742  1.00  6.88
ATOM   1660  HB1 SER   106      56.389  30.660  46.307  1.00  6.88
ATOM   1661  HB2 SER   106      57.215  30.229  47.822  1.00  6.88
ATOM   1662  OG  SER   106      57.586  28.996  46.237  1.00  6.88
ATOM   1663  HG  SER   106      56.850  28.418  46.461  1.00  6.88
ATOM   1664  C   SER   106      58.184  32.699  46.649  1.00  6.88
ATOM   1665  O   SER   106      57.032  33.130  46.609  1.00  6.88
ATOM   1666  N   GLY   107      59.230  33.474  46.945  1.00  6.12
ATOM   1667  H   GLY   107      60.152  33.053  46.917  1.00  6.12
ATOM   1668  CA  GLY   107      59.112  34.827  47.474  1.00  6.12
ATOM   1669  HA1 GLY   107      58.805  35.496  46.672  1.00  6.12
ATOM   1670  HA2 GLY   107      60.088  35.145  47.841  1.00  6.12
ATOM   1671  C   GLY   107      58.110  34.954  48.628  1.00  6.12
ATOM   1672  O   GLY   107      57.409  35.972  48.698  1.00  6.12
ATOM   1673  N   GLN   108      57.980  33.915  49.467  1.00  5.61
ATOM   1674  H   GLN   108      58.647  33.151  49.392  1.00  5.61
ATOM   1675  CA  GLN   108      56.968  33.848  50.527  1.00  5.61
ATOM   1676  HA  GLN   108      55.986  33.981  50.072  1.00  5.61
ATOM   1677  CB  GLN   108      56.991  32.476  51.214  1.00  5.61
ATOM   1678  HB1 GLN   108      56.502  32.542  52.188  1.00  5.61
ATOM   1679  HB2 GLN   108      58.024  32.164  51.368  1.00  5.61
ATOM   1680  CG  GLN   108      56.240  31.442  50.371  1.00  5.61
ATOM   1681  HG1 GLN   108      56.568  31.518  49.338  1.00  5.61
ATOM   1682  HG2 GLN   108      55.171  31.654  50.405  1.00  5.61
ATOM   1683  CD  GLN   108      56.481  30.023  50.866  1.00  5.61
ATOM   1684  OE1 GLN   108      55.625  29.383  51.446  1.00  5.61
ATOM   1685  NE2 GLN   108      57.655  29.477  50.653  1.00  5.61
ATOM   1686 1HE2 GLN   108      58.379  30.018  50.199  1.00  5.61
ATOM   1687 2HE2 GLN   108      57.786  28.549  51.010  1.00  5.61
ATOM   1688  C   GLN   108      57.165  34.951  51.535  1.00  5.61
ATOM   1689  O   GLN   108      58.208  35.031  52.163  1.00  5.61
ATOM   1690  N   LYS   109      56.164  35.812  51.645  1.00  5.31
ATOM   1691  H   LYS   109      55.276  35.578  51.226  1.00  5.31
ATOM   1692  CA  LYS   109      56.253  37.094  52.325  1.00  5.31
ATOM   1693  HA  LYS   109      57.179  37.161  52.902  1.00  5.31
ATOM   1694  CB  LYS   109      56.236  38.231  51.293  1.00  5.31
ATOM   1695  HB1 LYS   109      57.006  38.032  50.553  1.00  5.31
ATOM   1696  HB2 LYS   109      56.496  39.159  51.791  1.00  5.31
ATOM   1697  CG  LYS   109      54.877  38.425  50.595  1.00  5.31
ATOM   1698  HG1 LYS   109      54.095  38.586  51.337  1.00  5.31
ATOM   1699  HG2 LYS   109      54.624  37.525  50.032  1.00  5.31
ATOM   1700  CD  LYS   109      54.859  39.641  49.658  1.00  5.31
ATOM   1701  HD1 LYS   109      54.945  40.547  50.264  1.00  5.31
ATOM   1702  HD2 LYS   109      53.890  39.680  49.158  1.00  5.31
ATOM   1703  CE  LYS   109      55.980  39.646  48.610  1.00  5.31
ATOM   1704  HE1 LYS   109      56.923  39.860  49.120  1.00  5.31
ATOM   1705  HE2 LYS   109      55.787  40.468  47.914  1.00  5.31
ATOM   1706  NZ  LYS   109      56.074  38.352  47.882  1.00  5.31
ATOM   1707  HZ1 LYS   109      56.740  38.402  47.125  1.00  5.31
ATOM   1708  HZ2 LYS   109      56.392  37.608  48.502  1.00  5.31
ATOM   1709  HZ3 LYS   109      55.171  38.079  47.520  1.00  5.31
ATOM   1710  C   LYS   109      55.094  37.251  53.322  1.00  5.31
ATOM   1711  O   LYS   109      54.216  36.411  53.517  1.00  5.31
