# Supplementary material for: Selecting Near-Native Protein Structures from Predicted Decoy Sets Using Ordered Graphlet Degree Similarity
Source: Genes (Basel). 2019 Feb 11;10(2):132. doi: 10.3390/genes10020132 (PMC6410076; doi:10.3390/genes10020132)
Supplement: Supplementary file 1 [file genes-10-00132-s001.zip › CodeData/data/CASP11/T0759/model22.pdb]

ATOM      1  N   MET     1       0.440  -9.153  19.361  1.00 10.24
ATOM      2  CA  MET     1       1.774  -9.518  18.830  1.00 10.24
ATOM      3  CB  MET     1       1.791  -9.455  17.299  1.00 10.24
ATOM      4  CG  MET     1       0.954 -10.541  16.634  1.00 10.24
ATOM      5  SD  MET     1       1.248 -10.688  14.849  1.00 10.24
ATOM      6  CE  MET     1       3.004 -11.101  15.061  1.00 10.24
ATOM      7  C   MET     1       2.789  -8.563  19.304  1.00 10.24
ATOM      8  O   MET     1       3.095  -8.475  20.493  1.00 10.24
ATOM      9  N   GLY     2       3.345  -7.823  18.339  1.00  8.72
ATOM     10  CA  GLY     2       4.309  -6.850  18.694  1.00  8.72
ATOM     11  C   GLY     2       3.793  -5.550  18.227  1.00  8.72
ATOM     12  O   GLY     2       3.308  -5.422  17.104  1.00  8.72
ATOM     13  N   HIS     3       3.862  -4.552  19.117  1.00  7.09
ATOM     14  CA  HIS     3       3.537  -3.232  18.705  1.00  7.09
ATOM     15  ND1 HIS     3       1.222  -3.818  20.850  1.00  7.09
ATOM     16  CG  HIS     3       1.620  -2.649  20.240  1.00  7.09
ATOM     17  CB  HIS     3       3.024  -2.332  19.837  1.00  7.09
ATOM     18  NE2 HIS     3      -0.600  -2.566  20.618  1.00  7.09
ATOM     19  CD2 HIS     3       0.496  -1.898  20.104  1.00  7.09
ATOM     20  CE1 HIS     3      -0.116  -3.715  21.053  1.00  7.09
ATOM     21  C   HIS     3       4.868  -2.712  18.314  1.00  7.09
ATOM     22  O   HIS     3       5.695  -2.381  19.166  1.00  7.09
ATOM     23  N   HIS     4       5.127  -2.659  17.003  1.00  6.56
ATOM     24  CA  HIS     4       6.410  -2.202  16.605  1.00  6.56
ATOM     25  ND1 HIS     4       9.084  -1.479  14.987  1.00  6.56
ATOM     26  CG  HIS     4       8.498  -2.681  15.318  1.00  6.56
ATOM     27  CB  HIS     4       7.013  -2.903  15.380  1.00  6.56
ATOM     28  NE2 HIS     4      10.744  -2.891  15.429  1.00  6.56
ATOM     29  CD2 HIS     4       9.527  -3.532  15.585  1.00  6.56
ATOM     30  CE1 HIS     4      10.426  -1.660  15.070  1.00  6.56
ATOM     31  C   HIS     4       6.251  -0.757  16.297  1.00  6.56
ATOM     32  O   HIS     4       6.056   0.030  17.222  1.00  6.56
ATOM     33  N   HIS     5       6.343  -0.358  15.007  1.00  6.17
ATOM     34  CA  HIS     5       6.156   1.039  14.749  1.00  6.17
ATOM     35  ND1 HIS     5       8.688   1.410  12.100  1.00  6.17
ATOM     36  CG  HIS     5       7.899   1.771  13.168  1.00  6.17
ATOM     37  CB  HIS     5       6.431   1.476  13.307  1.00  6.17
ATOM     38  NE2 HIS     5      10.007   2.501  13.523  1.00  6.17
ATOM     39  CD2 HIS     5       8.721   2.438  14.028  1.00  6.17
ATOM     40  CE1 HIS     5       9.938   1.870  12.364  1.00  6.17
ATOM     41  C   HIS     5       4.789   1.383  15.235  1.00  6.17
ATOM     42  O   HIS     5       4.600   2.328  15.994  1.00  6.17
ATOM     43  N   HIS     6       3.819   0.574  14.809  1.00  5.18
ATOM     44  CA  HIS     6       2.507   0.442  15.360  1.00  5.18
ATOM     45  ND1 HIS     6      -0.276   2.277  16.789  1.00  5.18
ATOM     46  CG  HIS     6       0.296   1.299  16.008  1.00  5.18
ATOM     47  CB  HIS     6       1.459   1.520  15.085  1.00  5.18
ATOM     48  NE2 HIS     6      -1.346   0.387  17.259  1.00  5.18
ATOM     49  CD2 HIS     6      -0.371   0.151  16.306  1.00  5.18
ATOM     50  CE1 HIS     6      -1.252   1.677  17.516  1.00  5.18
ATOM     51  C   HIS     6       2.107  -0.752  14.598  1.00  5.18
ATOM     52  O   HIS     6       1.330  -0.759  13.636  1.00  5.18
ATOM     53  N   HIS     7       2.687  -1.825  15.101  1.00  4.52
ATOM     54  CA  HIS     7       2.851  -3.013  14.385  1.00  4.52
ATOM     55  ND1 HIS     7       1.994  -5.542  12.147  1.00  4.52
ATOM     56  CG  HIS     7       1.836  -5.149  13.458  1.00  4.52
ATOM     57  CB  HIS     7       1.603  -3.732  13.902  1.00  4.52
ATOM     58  NE2 HIS     7       2.136  -7.386  13.383  1.00  4.52
ATOM     59  CD2 HIS     7       1.925  -6.287  14.199  1.00  4.52
ATOM     60  CE1 HIS     7       2.169  -6.888  12.160  1.00  4.52
ATOM     61  C   HIS     7       3.652  -2.571  13.221  1.00  4.52
ATOM     62  O   HIS     7       3.181  -1.861  12.335  1.00  4.52
ATOM     63  N   HIS     8       4.932  -2.947  13.222  1.00  4.08
ATOM     64  CA  HIS     8       5.722  -2.512  12.128  1.00  4.08
ATOM     65  ND1 HIS     8       7.698  -5.199  11.090  1.00  4.08
ATOM     66  CG  HIS     8       7.377  -4.456  12.205  1.00  4.08
ATOM     67  CB  HIS     8       7.195  -2.958  12.210  1.00  4.08
ATOM     68  NE2 HIS     8       7.540  -6.635  12.780  1.00  4.08
ATOM     69  CD2 HIS     8       7.284  -5.350  13.229  1.00  4.08
ATOM     70  CE1 HIS     8       7.783  -6.495  11.490  1.00  4.08
ATOM     71  C   HIS     8       5.140  -3.204  10.975  1.00  4.08
ATOM     72  O   HIS     8       4.848  -4.399  11.030  1.00  4.08
ATOM     73  N   SER     9       4.891  -2.441   9.914  1.00  3.23
ATOM     74  CA  SER     9       4.406  -3.122   8.780  1.00  3.23
ATOM     75  CB  SER     9       3.466  -2.268   7.913  1.00  3.23
ATOM     76  OG  SER     9       3.019  -3.012   6.791  1.00  3.23
ATOM     77  C   SER     9       5.638  -3.373   8.003  1.00  3.23
ATOM     78  O   SER     9       6.554  -2.554   8.006  1.00  3.23
ATOM     79  N   HIS    10       5.728  -4.531   7.344  1.00  3.40
ATOM     80  CA  HIS    10       6.929  -4.735   6.614  1.00  3.40
ATOM     81  ND1 HIS    10       9.586  -6.824   6.561  1.00  3.40
ATOM     82  CG  HIS    10       8.491  -6.599   5.755  1.00  3.40
ATOM     83  CB  HIS    10       7.132  -6.223   6.265  1.00  3.40
ATOM     84  NE2 HIS    10      10.247  -7.199   4.471  1.00  3.40
ATOM     85  CD2 HIS    10       8.913  -6.830   4.483  1.00  3.40
ATOM     86  CE1 HIS    10      10.607  -7.180   5.742  1.00  3.40
ATOM     87  C   HIS    10       6.711  -3.965   5.361  1.00  3.40
ATOM     88  O   HIS    10       6.046  -4.418   4.433  1.00  3.40
ATOM     89  N   MET    11       7.253  -2.740   5.343  1.00  2.61
ATOM     90  CA  MET    11       7.044  -1.792   4.299  1.00  2.61
ATOM     91  CB  MET    11       7.600  -0.424   4.708  1.00  2.61
ATOM     92  CG  MET    11       6.974   0.096   6.001  1.00  2.61
ATOM     93  SD  MET    11       7.866   1.474   6.775  1.00  2.61
ATOM     94  CE  MET    11       6.957   1.339   8.340  1.00  2.61
ATOM     95  C   MET    11       7.740  -2.174   3.032  1.00  2.61
ATOM     96  O   MET    11       7.207  -2.011   1.937  1.00  2.61
ATOM     97  N   VAL    12       8.952  -2.729   3.119  1.00  2.22
ATOM     98  CA  VAL    12       9.641  -2.817   1.876  1.00  2.22
ATOM     99  CB  VAL    12      10.722  -1.775   1.817  1.00  2.22
ATOM    100  CG1 VAL    12      11.472  -1.841   0.484  1.00  2.22
ATOM    101  CG2 VAL    12      10.095  -0.414   2.130  1.00  2.22
ATOM    102  C   VAL    12      10.316  -4.140   1.790  1.00  2.22
ATOM    103  O   VAL    12      10.517  -4.822   2.790  1.00  2.22
ATOM    104  N   VAL    13      10.668  -4.540   0.558  1.00  2.12
ATOM    105  CA  VAL    13      11.376  -5.760   0.362  1.00  2.12
ATOM    106  CB  VAL    13      10.770  -6.630  -0.698  1.00  2.12
ATOM    107  CG1 VAL    13       9.384  -7.082  -0.210  1.00  2.12
ATOM    108  CG2 VAL    13      10.717  -5.837  -2.015  1.00  2.12
ATOM    109  C   VAL    13      12.734  -5.352  -0.083  1.00  2.12
ATOM    110  O   VAL    13      12.878  -4.329  -0.739  1.00  2.12
ATOM    111  N   ILE    14      13.792  -6.085   0.304  1.00  2.60
ATOM    112  CA  ILE    14      15.061  -5.666  -0.199  1.00  2.60
ATOM    113  CB  ILE    14      16.104  -5.329   0.829  1.00  2.60
ATOM    114  CG1 ILE    14      16.474  -6.535   1.697  1.00  2.60
ATOM    115  CG2 ILE    14      15.603  -4.124   1.632  1.00  2.60
ATOM    116  CD1 ILE    14      17.711  -6.273   2.553  1.00  2.60
ATOM    117  C   ILE    14      15.568  -6.775  -1.025  1.00  2.60
ATOM    118  O   ILE    14      15.506  -7.940  -0.631  1.00  2.60
ATOM    119  N   HIS    15      16.049  -6.434  -2.231  1.00  2.69
ATOM    120  CA  HIS    15      16.544  -7.496  -3.037  1.00  2.69
ATOM    121  ND1 HIS    15      16.137  -8.515  -6.716  1.00  2.69
ATOM    122  CG  HIS    15      16.466  -8.474  -5.380  1.00  2.69
ATOM    123  CB  HIS    15      16.386  -7.231  -4.544  1.00  2.69
ATOM    124  NE2 HIS    15      16.735 -10.580  -6.146  1.00  2.69
ATOM    125  CD2 HIS    15      16.828  -9.743  -5.047  1.00  2.69
ATOM    126  CE1 HIS    15      16.316  -9.797  -7.124  1.00  2.69
ATOM    127  C   HIS    15      17.989  -7.576  -2.684  1.00  2.69
ATOM    128  O   HIS    15      18.801  -6.728  -3.046  1.00  2.69
ATOM    129  N   PRO    16      18.292  -8.611  -1.961  1.00  3.33
ATOM    130  CA  PRO    16      19.593  -8.834  -1.413  1.00  3.33
ATOM    131  CD  PRO    16      17.497  -9.827  -1.997  1.00  3.33
ATOM    132  CB  PRO    16      19.524 -10.194  -0.728  1.00  3.33
ATOM    133  CG  PRO    16      18.453 -10.942  -1.541  1.00  3.33
ATOM    134  C   PRO    16      20.671  -8.800  -2.449  1.00  3.33
ATOM    135  O   PRO    16      21.776  -8.381  -2.112  1.00  3.33
ATOM    136  N   ASP    17      20.423  -9.252  -3.688  1.00  3.42
ATOM    137  CA  ASP    17      21.535  -9.243  -4.578  1.00  3.42
ATOM    138  CB  ASP    17      21.257  -9.959  -5.925  1.00  3.42
ATOM    139  CG  ASP    17      22.589 -10.186  -6.626  1.00  3.42
ATOM    140  OD1 ASP    17      23.643  -9.899  -6.000  1.00  3.42
ATOM    141  OD2 ASP    17      22.570 -10.658  -7.794  1.00  3.42
ATOM    142  C   ASP    17      21.983  -7.822  -4.810  1.00  3.42
ATOM    143  O   ASP    17      23.148  -7.526  -4.554  1.00  3.42
ATOM    144  N   PRO    18      21.151  -6.900  -5.238  1.00  3.42
ATOM    145  CA  PRO    18      21.662  -5.564  -5.412  1.00  3.42
ATOM    146  CD  PRO    18      20.113  -7.195  -6.219  1.00  3.42
ATOM    147  CB  PRO    18      20.709  -4.860  -6.376  1.00  3.42
ATOM    148  CG  PRO    18      20.095  -6.005  -7.189  1.00  3.42
ATOM    149  C   PRO    18      21.776  -4.851  -4.097  1.00  3.42
ATOM    150  O   PRO    18      22.331  -3.760  -4.054  1.00  3.42
ATOM    151  N   GLY    19      21.206  -5.380  -3.006  1.00  3.23
ATOM    152  CA  GLY    19      21.365  -4.695  -1.751  1.00  3.23
ATOM    153  C   GLY    19      20.608  -3.401  -1.755  1.00  3.23
ATOM    154  O   GLY    19      21.076  -2.416  -1.188  1.00  3.23
ATOM    155  N   ARG    20      19.426  -3.348  -2.402  1.00  2.83
ATOM    156  CA  ARG    20      18.675  -2.126  -2.370  1.00  2.83
ATOM    157  CB  ARG    20      18.668  -1.350  -3.702  1.00  2.83
ATOM    158  CG  ARG    20      18.134  -2.126  -4.905  1.00  2.83
ATOM    159  CD  ARG    20      18.270  -1.362  -6.228  1.00  2.83
ATOM    160  NE  ARG    20      19.723  -1.140  -6.481  1.00  2.83
ATOM    161  CZ  ARG    20      20.196  -1.039  -7.759  1.00  2.83
ATOM    162  NH1 ARG    20      19.343  -1.147  -8.818  1.00  2.83
ATOM    163  NH2 ARG    20      21.529  -0.832  -7.978  1.00  2.83
ATOM    164  C   ARG    20      17.273  -2.429  -1.939  1.00  2.83
ATOM    165  O   ARG    20      16.800  -3.563  -2.042  1.00  2.83
ATOM    166  N   GLU    21      16.589  -1.400  -1.395  1.00  2.56
ATOM    167  CA  GLU    21      15.247  -1.563  -0.916  1.00  2.56
ATOM    168  CB  GLU    21      14.896  -0.684   0.300  1.00  2.56
ATOM    169  CG  GLU    21      15.461  -1.178   1.637  1.00  2.56
ATOM    170  CD  GLU    21      16.929  -0.795   1.741  1.00  2.56
ATOM    171  OE1 GLU    21      17.297   0.293   1.225  1.00  2.56
ATOM    172  OE2 GLU    21      17.703  -1.588   2.341  1.00  2.56
ATOM    173  C   GLU    21      14.309  -1.183  -2.022  1.00  2.56
ATOM    174  O   GLU    21      14.409  -0.107  -2.608  1.00  2.56
ATOM    175  N   LEU    22      13.385  -2.105  -2.349  1.00  2.09
ATOM    176  CA  LEU    22      12.381  -1.920  -3.355  1.00  2.09
ATOM    177  CB  LEU    22      12.566  -2.857  -4.557  1.00  2.09
ATOM    178  CG  LEU    22      13.823  -2.518  -5.379  1.00  2.09
ATOM    179  CD1 LEU    22      13.989  -3.469  -6.573  1.00  2.09
ATOM    180  CD2 LEU    22      13.818  -1.039  -5.805  1.00  2.09
ATOM    181  C   LEU    22      11.036  -2.195  -2.750  1.00  2.09
ATOM    182  O   LEU    22      10.890  -3.068  -1.896  1.00  2.09
ATOM    183  N   SER    23      10.010  -1.451  -3.205  1.00  1.83
ATOM    184  CA  SER    23       8.672  -1.565  -2.691  1.00  1.83
ATOM    185  CB  SER    23       7.693  -0.549  -3.293  1.00  1.83
ATOM    186  OG  SER    23       7.573  -0.747  -4.692  1.00  1.83
ATOM    187  C   SER    23       8.179  -2.930  -3.004  1.00  1.83
ATOM    188  O   SER    23       8.688  -3.572  -3.921  1.00  1.83
ATOM    189  N   PRO    24       7.210  -3.405  -2.262  1.00  1.59
ATOM    190  CA  PRO    24       6.668  -4.707  -2.504  1.00  1.59
ATOM    191  CD  PRO    24       6.282  -2.569  -1.529  1.00  1.59
ATOM    192  CB  PRO    24       5.523  -4.864  -1.509  1.00  1.59
ATOM    193  CG  PRO    24       5.017  -3.421  -1.336  1.00  1.59
ATOM    194  C   PRO    24       6.239  -4.882  -3.927  1.00  1.59
ATOM    195  O   PRO    24       6.478  -5.949  -4.492  1.00  1.59
ATOM    196  N   GLU    25       5.610  -3.857  -4.534  1.00  1.67
ATOM    197  CA  GLU    25       5.105  -3.987  -5.868  1.00  1.67
ATOM    198  CB  GLU    25       4.210  -2.815  -6.277  1.00  1.67
ATOM    199  CG  GLU    25       3.526  -2.967  -7.632  1.00  1.67
ATOM    200  CD  GLU    25       4.245  -2.056  -8.609  1.00  1.67
ATOM    201  OE1 GLU    25       5.352  -1.568  -8.257  1.00  1.67
ATOM    202  OE2 GLU    25       3.693  -1.824  -9.717  1.00  1.67
ATOM    203  C   GLU    25       6.252  -4.121  -6.814  1.00  1.67
ATOM    204  O   GLU    25       6.197  -4.889  -7.775  1.00  1.67
ATOM    205  N   GLU    26       7.331  -3.366  -6.546  1.00  1.93
ATOM    206  CA  GLU    26       8.479  -3.361  -7.401  1.00  1.93
ATOM    207  CB  GLU    26       9.544  -2.356  -6.928  1.00  1.93
ATOM    208  CG  GLU    26      10.557  -1.961  -8.003  1.00  1.93
ATOM    209  CD  GLU    26       9.975  -0.782  -8.771  1.00  1.93
ATOM    210  OE1 GLU    26       8.772  -0.845  -9.140  1.00  1.93
ATOM    211  OE2 GLU    26      10.727   0.204  -8.989  1.00  1.93
ATOM    212  C   GLU    26       9.109  -4.725  -7.388  1.00  1.93
ATOM    213  O   GLU    26       9.544  -5.224  -8.424  1.00  1.93
ATOM    214  N   ALA    27       9.183  -5.355  -6.197  1.00  1.86
ATOM    215  CA  ALA    27       9.781  -6.652  -6.026  1.00  1.86
ATOM    216  CB  ALA    27       9.806  -7.106  -4.554  1.00  1.86
ATOM    217  C   ALA    27       8.998  -7.663  -6.801  1.00  1.86
ATOM    218  O   ALA    27       9.579  -8.554  -7.414  1.00  1.86
ATOM    219  N   HIS    28       7.653  -7.563  -6.780  1.00  2.03
ATOM    220  CA  HIS    28       6.854  -8.513  -7.511  1.00  2.03
ATOM    221  ND1 HIS    28       4.754 -10.680  -8.028  1.00  2.03
ATOM    222  CG  HIS    28       4.530  -9.322  -8.024  1.00  2.03
ATOM    223  CB  HIS    28       5.350  -8.332  -7.259  1.00  2.03
ATOM    224  NE2 HIS    28       3.013 -10.317  -9.363  1.00  2.03
ATOM    225  CD2 HIS    28       3.464  -9.117  -8.844  1.00  2.03
ATOM    226  CE1 HIS    28       3.820 -11.226  -8.848  1.00  2.03
ATOM    227  C   HIS    28       7.100  -8.380  -8.981  1.00  2.03
ATOM    228  O   HIS    28       7.138  -9.388  -9.688  1.00  2.03
ATOM    229  N   ARG    29       7.234  -7.134  -9.488  1.00  2.41
ATOM    230  CA  ARG    29       7.448  -6.978 -10.903  1.00  2.41
ATOM    231  CB  ARG    29       7.439  -5.520 -11.389  1.00  2.41
ATOM    232  CG  ARG    29       7.669  -5.427 -12.899  1.00  2.41
ATOM    233  CD  ARG    29       7.251  -4.093 -13.517  1.00  2.41
ATOM    234  NE  ARG    29       5.765  -4.019 -13.416  1.00  2.41
ATOM    235  CZ  ARG    29       5.049  -3.265 -14.303  1.00  2.41
ATOM    236  NH1 ARG    29       5.687  -2.596 -15.307  1.00  2.41
ATOM    237  NH2 ARG    29       3.692  -3.180 -14.181  1.00  2.41
ATOM    238  C   ARG    29       8.764  -7.596 -11.301  1.00  2.41
ATOM    239  O   ARG    29       8.853  -8.251 -12.340  1.00  2.41
ATOM    240  N   ALA    30       9.824  -7.407 -10.483  1.00  2.59
ATOM    241  CA  ALA    30      11.129  -7.956 -10.785  1.00  2.59
ATOM    242  CB  ALA    30      12.197  -7.573  -9.745  1.00  2.59
ATOM    243  C   ALA    30      11.021  -9.456 -10.799  1.00  2.59
ATOM    244  O   ALA    30      11.665 -10.135 -11.608  1.00  2.59
ATOM    245  N   GLY    31      10.189 -10.004  -9.886  1.00  2.72
ATOM    246  CA  GLY    31      10.010 -11.425  -9.795  1.00  2.72
ATOM    247  C   GLY    31      10.510 -11.922  -8.472  1.00  2.72
ATOM    248  O   GLY    31      10.433 -13.115  -8.182  1.00  2.72
ATOM    249  N   LEU    32      11.036 -11.018  -7.628  1.00  2.47
ATOM    250  CA  LEU    32      11.578 -11.407  -6.356  1.00  2.47
ATOM    251  CB  LEU    32      12.242 -10.212  -5.644  1.00  2.47
ATOM    252  CG  LEU    32      13.015 -10.561  -4.360  1.00  2.47
ATOM    253  CD1 LEU    32      12.081 -10.954  -3.213  1.00  2.47
ATOM    254  CD2 LEU    32      14.084 -11.628  -4.634  1.00  2.47
ATOM    255  C   LEU    32      10.492 -11.967  -5.484  1.00  2.47
ATOM    256  O   LEU    32      10.664 -13.020  -4.875  1.00  2.47
ATOM    257  N   ILE    33       9.324 -11.303  -5.410  1.00  2.38
ATOM    258  CA  ILE    33       8.289 -11.823  -4.563  1.00  2.38
ATOM    259  CB  ILE    33       7.891 -10.900  -3.440  1.00  2.38
ATOM    260  CG1 ILE    33       7.443  -9.525  -3.946  1.00  2.38
ATOM    261  CG2 ILE    33       9.082 -10.822  -2.476  1.00  2.38
ATOM    262  CD1 ILE    33       6.109  -9.526  -4.669  1.00  2.38
ATOM    263  C   ILE    33       7.131 -12.179  -5.429  1.00  2.38
ATOM    264  O   ILE    33       6.878 -11.536  -6.446  1.00  2.38
ATOM    265  N   ASP    34       6.420 -13.267  -5.074  1.00  2.63
ATOM    266  CA  ASP    34       5.347 -13.665  -5.929  1.00  2.63
ATOM    267  CB  ASP    34       4.965 -15.163  -5.899  1.00  2.63
ATOM    268  CG  ASP    34       4.615 -15.606  -4.493  1.00  2.63
ATOM    269  OD1 ASP    34       5.508 -15.480  -3.619  1.00  2.63
ATOM    270  OD2 ASP    34       3.471 -16.086  -4.269  1.00  2.63
ATOM    271  C   ASP    34       4.152 -12.817  -5.704  1.00  2.63
ATOM    272  O   ASP    34       4.078 -12.022  -4.769  1.00  2.63
ATOM    273  N   TRP    35       3.179 -12.995  -6.607  1.00  2.51
ATOM    274  CA  TRP    35       1.988 -12.215  -6.657  1.00  2.51
ATOM    275  CB  TRP    35       1.088 -12.696  -7.813  1.00  2.51
ATOM    276  CG  TRP    35      -0.292 -12.087  -7.929  1.00  2.51
ATOM    277  CD2 TRP    35      -0.628 -10.930  -8.713  1.00  2.51
ATOM    278  CD1 TRP    35      -1.458 -12.532  -7.383  1.00  2.51
ATOM    279  NE1 TRP    35      -2.502 -11.736  -7.783  1.00  2.51
ATOM    280  CE2 TRP    35      -2.009 -10.745  -8.601  1.00  2.51
ATOM    281  CE3 TRP    35       0.143 -10.094  -9.469  1.00  2.51
ATOM    282  CZ2 TRP    35      -2.639  -9.720  -9.246  1.00  2.51
ATOM    283  CZ3 TRP    35      -0.497  -9.056 -10.113  1.00  2.51
ATOM    284  CH2 TRP    35      -1.861  -8.875 -10.004  1.00  2.51
ATOM    285  C   TRP    35       1.250 -12.366  -5.377  1.00  2.51
ATOM    286  O   TRP    35       0.848 -11.360  -4.810  1.00  2.51
ATOM    287  N   ASN    36       1.067 -13.605  -4.879  1.00  2.76
ATOM    288  CA  ASN    36       0.314 -13.825  -3.670  1.00  2.76
ATOM    289  CB  ASN    36       0.158 -15.320  -3.328  1.00  2.76
ATOM    290  CG  ASN    36      -0.785 -15.966  -4.333  1.00  2.76
ATOM    291  OD1 ASN    36      -1.892 -15.482  -4.564  1.00  2.76
ATOM    292  ND2 ASN    36      -0.337 -17.092  -4.951  1.00  2.76
ATOM    293  C   ASN    36       1.008 -13.203  -2.506  1.00  2.76
ATOM    294  O   ASN    36       0.368 -12.592  -1.653  1.00  2.76
ATOM    295  N   MET    37       2.340 -13.364  -2.433  1.00  2.52
ATOM    296  CA  MET    37       3.070 -12.856  -1.311  1.00  2.52
ATOM    297  CB  MET    37       4.560 -13.238  -1.312  1.00  2.52
ATOM    298  CG  MET    37       4.781 -14.732  -1.082  1.00  2.52
ATOM    299  SD  MET    37       6.523 -15.230  -0.954  1.00  2.52
ATOM    300  CE  MET    37       6.732 -14.551   0.715  1.00  2.52
ATOM    301  C   MET    37       2.991 -11.366  -1.278  1.00  2.52
ATOM    302  O   MET    37       2.842 -10.764  -0.215  1.00  2.52
ATOM    303  N   PHE    38       3.090 -10.739  -2.459  1.00  2.00
ATOM    304  CA  PHE    38       3.073  -9.313  -2.581  1.00  2.00
ATOM    305  CB  PHE    38       3.316  -8.885  -4.034  1.00  2.00
ATOM    306  CG  PHE    38       3.015  -7.442  -4.178  1.00  2.00
ATOM    307  CD1 PHE    38       3.629  -6.500  -3.390  1.00  2.00
ATOM    308  CD2 PHE    38       2.134  -7.036  -5.148  1.00  2.00
ATOM    309  CE1 PHE    38       3.326  -5.173  -3.563  1.00  2.00
ATOM    310  CE2 PHE    38       1.837  -5.708  -5.324  1.00  2.00
ATOM    311  CZ  PHE    38       2.436  -4.770  -4.523  1.00  2.00
ATOM    312  C   PHE    38       1.748  -8.789  -2.113  1.00  2.00
ATOM    313  O   PHE    38       1.697  -7.788  -1.394  1.00  2.00
ATOM    314  N   VAL    39       0.641  -9.456  -2.516  1.00  2.14
ATOM    315  CA  VAL    39      -0.663  -8.986  -2.135  1.00  2.14
ATOM    316  CB  VAL    39      -1.812  -9.697  -2.801  1.00  2.14
ATOM    317  CG1 VAL    39      -1.694  -9.499  -4.322  1.00  2.14
ATOM    318  CG2 VAL    39      -1.856 -11.160  -2.349  1.00  2.14
ATOM    319  C   VAL    39      -0.826  -9.068  -0.644  1.00  2.14
ATOM    320  O   VAL    39      -1.427  -8.174  -0.044  1.00  2.14
ATOM    321  N   LYS    40      -0.308 -10.145  -0.007  1.00  2.45
ATOM    322  CA  LYS    40      -0.440 -10.294   1.425  1.00  2.45
ATOM    323  CB  LYS    40       0.195 -11.599   1.944  1.00  2.45
ATOM    324  CG  LYS    40       0.070 -11.787   3.458  1.00  2.45
ATOM    325  CD  LYS    40       0.570 -13.144   3.963  1.00  2.45
ATOM    326  CE  LYS    40      -0.515 -14.219   4.047  1.00  2.45
ATOM    327  NZ  LYS    40       0.071 -15.484   4.546  1.00  2.45
ATOM    328  C   LYS    40       0.266  -9.167   2.128  1.00  2.45
ATOM    329  O   LYS    40      -0.236  -8.628   3.118  1.00  2.45
ATOM    330  N   LEU    41       1.464  -8.789   1.637  1.00  2.14
ATOM    331  CA  LEU    41       2.235  -7.752   2.276  1.00  2.14
ATOM    332  CB  LEU    41       3.582  -7.588   1.558  1.00  2.14
ATOM    333  CG  LEU    41       4.549  -6.588   2.198  1.00  2.14
ATOM    334  CD1 LEU    41       4.974  -7.041   3.602  1.00  2.14
ATOM    335  CD2 LEU    41       5.748  -6.350   1.272  1.00  2.14
ATOM    336  C   LEU    41       1.482  -6.450   2.208  1.00  2.14
ATOM    337  O   LEU    41       1.407  -5.704   3.192  1.00  2.14
ATOM    338  N   ARG    42       0.878  -6.162   1.037  1.00  1.94
ATOM    339  CA  ARG    42       0.172  -4.921   0.842  1.00  1.94
ATOM    340  CB  ARG    42      -0.469  -4.864  -0.546  1.00  1.94
ATOM    341  CG  ARG    42      -1.412  -3.685  -0.682  1.00  1.94
ATOM    342  CD  ARG    42      -2.338  -3.755  -1.896  1.00  1.94
ATOM    343  NE  ARG    42      -1.581  -4.212  -3.096  1.00  1.94
ATOM    344  CZ  ARG    42      -0.468  -3.567  -3.563  1.00  1.94
ATOM    345  NH1 ARG    42       0.382  -2.888  -2.739  1.00  1.94
ATOM    346  NH2 ARG    42      -0.165  -3.646  -4.887  1.00  1.94
ATOM    347  C   ARG    42      -0.988  -4.836   1.796  1.00  1.94
ATOM    348  O   ARG    42      -1.261  -3.777   2.361  1.00  1.94
ATOM    349  N   SER    43      -1.726  -5.952   1.976  1.00  2.43
ATOM    350  CA  SER    43      -2.895  -5.939   2.822  1.00  2.43
ATOM    351  CB  SER    43      -3.704  -7.243   2.744  1.00  2.43
ATOM    352  OG  SER    43      -4.235  -7.407   1.437  1.00  2.43
ATOM    353  C   SER    43      -2.498  -5.740   4.253  1.00  2.43
ATOM    354  O   SER    43      -3.341  -5.369   5.069  1.00  2.43
ATOM    355  N   GLN    44      -1.247  -6.101   4.608  1.00  2.72
ATOM    356  CA  GLN    44      -0.678  -5.913   5.917  1.00  2.72
ATOM    357  CB  GLN    44       0.626  -6.710   6.096  1.00  2.72
ATOM    358  CG  GLN    44       1.319  -6.472   7.437  1.00  2.72
ATOM    359  CD  GLN    44       0.441  -7.035   8.545  1.00  2.72
ATOM    360  OE1 GLN    44      -0.517  -6.397   8.977  1.00  2.72
ATOM    361  NE2 GLN    44       0.779  -8.261   9.025  1.00  2.72
ATOM    362  C   GLN    44      -0.354  -4.466   6.174  1.00  2.72
ATOM    363  O   GLN    44      -0.624  -3.952   7.258  1.00  2.72
ATOM    364  N   GLU    45       0.228  -3.759   5.180  1.00  2.53
ATOM    365  CA  GLU    45       0.565  -2.359   5.271  1.00  2.53
ATOM    366  CB  GLU    45       1.370  -1.897   4.055  1.00  2.53
ATOM    367  CG  GLU    45       2.783  -2.485   4.040  1.00  2.53
ATOM    368  CD  GLU    45       3.246  -2.443   2.602  1.00  2.53
ATOM    369  OE1 GLU    45       2.386  -2.097   1.751  1.00  2.53
ATOM    370  OE2 GLU    45       4.435  -2.759   2.331  1.00  2.53
ATOM    371  C   GLU    45      -0.708  -1.582   5.368  1.00  2.53
ATOM    372  O   GLU    45      -0.894  -0.757   6.256  1.00  2.53
ATOM    373  N   CYS    46      -1.682  -1.870   4.484  1.00  3.02
ATOM    374  CA  CYS    46      -2.990  -1.344   4.745  1.00  3.02
ATOM    375  CB  CYS    46      -4.103  -1.916   3.874  1.00  3.02
ATOM    376  SG  CYS    46      -5.742  -1.259   4.297  1.00  3.02
ATOM    377  C   CYS    46      -3.255  -2.117   5.943  1.00  3.02
ATOM    378  O   CYS    46      -2.732  -3.205   6.045  1.00  3.02
ATOM    379  N   ASP    47      -4.088  -1.674   6.861  1.00  4.18
ATOM    380  CA  ASP    47      -4.169  -2.493   8.022  1.00  4.18
ATOM    381  CB  ASP    47      -4.677  -3.938   7.791  1.00  4.18
ATOM    382  CG  ASP    47      -5.042  -4.562   9.132  1.00  4.18
ATOM    383  OD1 ASP    47      -5.468  -3.804  10.044  1.00  4.18
ATOM    384  OD2 ASP    47      -4.899  -5.807   9.262  1.00  4.18
ATOM    385  C   ASP    47      -2.815  -2.523   8.646  1.00  4.18
ATOM    386  O   ASP    47      -2.348  -3.577   9.076  1.00  4.18
ATOM    387  N   TRP    48      -2.115  -1.363   8.616  1.00  5.54
ATOM    388  CA  TRP    48      -0.986  -1.311   9.481  1.00  5.54
ATOM    389  CB  TRP    48      -0.284   0.055   9.656  1.00  5.54
ATOM    390  CG  TRP    48       0.609   0.565   8.554  1.00  5.54
ATOM    391  CD2 TRP    48       0.801   1.966   8.303  1.00  5.54
ATOM    392  CD1 TRP    48       1.349  -0.101   7.620  1.00  5.54
ATOM    393  NE1 TRP    48       1.932   0.797   6.758  1.00  5.54
ATOM    394  CE2 TRP    48       1.616   2.075   7.180  1.00  5.54
ATOM    395  CE3 TRP    48       0.320   3.070   8.950  1.00  5.54
ATOM    396  CZ2 TRP    48       1.961   3.299   6.677  1.00  5.54
ATOM    397  CZ3 TRP    48       0.691   4.301   8.459  1.00  5.54
ATOM    398  CH2 TRP    48       1.495   4.412   7.344  1.00  5.54
ATOM    399  C   TRP    48      -1.747  -1.481  10.725  1.00  5.54
ATOM    400  O   TRP    48      -2.841  -0.921  10.842  1.00  5.54
ATOM    401  N   GLU    49      -1.203  -2.272  11.656  1.00  6.56
ATOM    402  CA  GLU    49      -1.961  -2.578  12.821  1.00  6.56
ATOM    403  CB  GLU    49      -1.262  -3.366  13.915  1.00  6.56
ATOM    404  CG  GLU    49      -1.949  -3.331  15.278  1.00  6.56
ATOM    405  CD  GLU    49      -0.913  -3.786  16.297  1.00  6.56
ATOM    406  OE1 GLU    49      -0.146  -4.729  15.971  1.00  6.56
ATOM    407  OE2 GLU    49      -0.860  -3.193  17.406  1.00  6.56
ATOM    408  C   GLU    49      -2.361  -1.330  13.462  1.00  6.56
ATOM    409  O   GLU    49      -1.615  -0.357  13.551  1.00  6.56
ATOM    410  N   GLU    50      -3.613  -1.381  13.897  1.00  6.35
ATOM    411  CA  GLU    50      -4.309  -0.258  14.371  1.00  6.35
ATOM    412  CB  GLU    50      -3.739   0.379  15.647  1.00  6.35
ATOM    413  CG  GLU    50      -4.042  -0.436  16.906  1.00  6.35
ATOM    414  CD  GLU    50      -5.495  -0.189  17.294  1.00  6.35
ATOM    415  OE1 GLU    50      -6.071   0.821  16.810  1.00  6.35
ATOM    416  OE2 GLU    50      -6.050  -1.004  18.079  1.00  6.35
ATOM    417  C   GLU    50      -4.369   0.740  13.298  1.00  6.35
ATOM    418  O   GLU    50      -3.378   1.337  12.881  1.00  6.35
ATOM    419  N   ILE    51      -5.602   0.936  12.830  1.00  6.63
ATOM    420  CA  ILE    51      -5.809   1.937  11.869  1.00  6.63
ATOM    421  CB  ILE    51      -6.862   1.515  10.882  1.00  6.63
ATOM    422  CG1 ILE    51      -8.194   1.138  11.553  1.00  6.63
ATOM    423  CG2 ILE    51      -6.222   0.415  10.030  1.00  6.63
ATOM    424  CD1 ILE    51      -9.346   0.960  10.566  1.00  6.63
ATOM    425  C   ILE    51      -6.206   3.051  12.746  1.00  6.63
ATOM    426  O   ILE    51      -7.367   3.237  13.101  1.00  6.63
ATOM    427  N   SER    52      -5.191   3.822  13.162  1.00  8.09
ATOM    428  CA  SER    52      -5.497   4.828  14.106  1.00  8.09
ATOM    429  CB  SER    52      -4.250   5.479  14.724  1.00  8.09
ATOM    430  OG  SER    52      -3.515   4.513  15.464  1.00  8.09
ATOM    431  C   SER    52      -6.240   5.819  13.317  1.00  8.09
ATOM    432  O   SER    52      -5.767   6.310  12.293  1.00  8.09
ATOM    433  N   VAL    53      -7.455   6.137  13.766  1.00  9.32
ATOM    434  CA  VAL    53      -8.141   7.051  12.934  1.00  9.32
ATOM    435  CB  VAL    53      -9.631   6.972  13.097  1.00  9.32
ATOM    436  CG1 VAL    53     -10.291   7.971  12.134  1.00  9.32
ATOM    437  CG2 VAL    53     -10.094   5.512  13.001  1.00  9.32
ATOM    438  C   VAL    53      -7.782   8.377  13.509  1.00  9.32
ATOM    439  O   VAL    53      -8.310   8.766  14.550  1.00  9.32
ATOM    440  N   LYS    54      -6.851   9.106  12.867  1.00 10.84
ATOM    441  CA  LYS    54      -6.625  10.436  13.337  1.00 10.84
ATOM    442  CB  LYS    54      -5.160  10.890  13.447  1.00 10.84
ATOM    443  CG  LYS    54      -4.474  10.458  14.742  1.00 10.84
ATOM    444  CD  LYS    54      -3.018  10.915  14.838  1.00 10.84
ATOM    445  CE  LYS    54      -2.052  10.080  14.003  1.00 10.84
ATOM    446  NZ  LYS    54      -2.425  10.152  12.574  1.00 10.84
ATOM    447  C   LYS    54      -7.261  11.268  12.300  1.00 10.84
ATOM    448  O   LYS    54      -6.910  11.201  11.124  1.00 10.84
ATOM    449  N   GLY    55      -8.254  12.059  12.714  1.00 10.83
ATOM    450  CA  GLY    55      -8.968  12.791  11.728  1.00 10.83
ATOM    451  C   GLY    55      -9.854  11.779  11.107  1.00 10.83
ATOM    452  O   GLY    55      -9.721  10.573  11.318  1.00 10.83
ATOM    453  N   PRO    56     -10.773  12.250  10.335  1.00  9.34
ATOM    454  CA  PRO    56     -11.528  11.374   9.511  1.00  9.34
ATOM    455  CD  PRO    56     -11.368  13.566  10.471  1.00  9.34
ATOM    456  CB  PRO    56     -12.709  12.199   8.996  1.00  9.34
ATOM    457  CG  PRO    56     -12.304  13.664   9.257  1.00  9.34
ATOM    458  C   PRO    56     -10.474  11.182   8.529  1.00  9.34
ATOM    459  O   PRO    56      -9.625  12.056   8.414  1.00  9.34
ATOM    460  N   ASN    57     -10.470  10.081   7.810  1.00  8.13
ATOM    461  CA  ASN    57      -9.342   9.936   6.976  1.00  8.13
ATOM    462  CB  ASN    57      -9.080  11.058   5.947  1.00  8.13
ATOM    463  CG  ASN    57      -7.967  10.578   5.029  1.00  8.13
ATOM    464  OD1 ASN    57      -6.812  10.466   5.437  1.00  8.13
ATOM    465  ND2 ASN    57      -8.319  10.274   3.751  1.00  8.13
ATOM    466  C   ASN    57      -8.134   9.698   7.832  1.00  8.13
ATOM    467  O   ASN    57      -7.904  10.300   8.879  1.00  8.13
ATOM    468  N   GLY    58      -7.314   8.737   7.411  1.00  6.46
ATOM    469  CA  GLY    58      -6.131   8.470   8.165  1.00  6.46
ATOM    470  C   GLY    58      -6.365   7.343   9.088  1.00  6.46
ATOM    471  O   GLY    58      -5.429   6.794   9.667  1.00  6.46
ATOM    472  N   GLU    59      -7.637   6.976   9.250  1.00  5.31
ATOM    473  CA  GLU    59      -7.937   5.853  10.063  1.00  5.31
ATOM    474  CB  GLU    59      -9.454   5.600   9.988  1.00  5.31
ATOM    475  CG  GLU    59      -9.965   4.215  10.370  1.00  5.31
ATOM    476  CD  GLU    59     -11.480   4.289  10.212  1.00  5.31
ATOM    477  OE1 GLU    59     -12.062   5.340  10.592  1.00  5.31
ATOM    478  OE2 GLU    59     -12.074   3.304   9.700  1.00  5.31
ATOM    479  C   GLU    59      -7.240   4.758   9.392  1.00  5.31
ATOM    480  O   GLU    59      -6.437   4.042   9.988  1.00  5.31
ATOM    481  N   SER    60      -7.448   4.711   8.073  1.00  4.28
ATOM    482  CA  SER    60      -6.859   3.656   7.349  1.00  4.28
ATOM    483  CB  SER    60      -7.187   3.669   5.846  1.00  4.28
ATOM    484  OG  SER    60      -8.577   3.478   5.641  1.00  4.28
ATOM    485  C   SER    60      -5.422   3.836   7.461  1.00  4.28
ATOM    486  O   SER    60      -4.870   4.913   7.253  1.00  4.28
ATOM    487  N   SER    61      -4.791   2.744   7.861  1.00  3.24
ATOM    488  CA  SER    61      -3.393   2.786   7.835  1.00  3.24
ATOM    489  CB  SER    61      -2.727   1.616   8.573  1.00  3.24
ATOM    490  OG  SER    61      -3.016   1.697   9.961  1.00  3.24
ATOM    491  C   SER    61      -3.177   2.629   6.382  1.00  3.24
ATOM    492  O   SER    61      -4.060   2.210   5.636  1.00  3.24
ATOM    493  N   VAL    62      -1.995   2.972   5.916  1.00  2.62
ATOM    494  CA  VAL    62      -1.864   3.066   4.511  1.00  2.62
ATOM    495  CB  VAL    62      -1.475   4.439   4.156  1.00  2.62
ATOM    496  CG1 VAL    62      -2.603   5.416   4.535  1.00  2.62
ATOM    497  CG2 VAL    62      -0.186   4.641   4.940  1.00  2.62
ATOM    498  C   VAL    62      -0.753   2.181   4.100  1.00  2.62
ATOM    499  O   VAL    62      -0.174   1.450   4.901  1.00  2.62
ATOM    500  N   ILE    63      -0.486   2.204   2.792  1.00  2.25
ATOM    501  CA  ILE    63       0.578   1.500   2.189  1.00  2.25
ATOM    502  CB  ILE    63       0.329   1.053   0.782  1.00  2.25
ATOM    503  CG1 ILE    63      -0.716  -0.063   0.731  1.00  2.25
ATOM    504  CG2 ILE    63       1.666   0.634   0.166  1.00  2.25
ATOM    505  CD1 ILE    63      -0.236  -1.362   1.375  1.00  2.25
ATOM    506  C   ILE    63       1.680   2.490   2.113  1.00  2.25
ATOM    507  O   ILE    63       1.493   3.619   1.668  1.00  2.25
ATOM    508  N   HIS    64       2.865   2.091   2.594  1.00  2.45
ATOM    509  CA  HIS    64       3.964   3.000   2.660  1.00  2.45
ATOM    510  ND1 HIS    64       5.217   3.974   5.619  1.00  2.45
ATOM    511  CG  HIS    64       4.956   2.763   5.022  1.00  2.45
ATOM    512  CB  HIS    64       5.118   2.526   3.558  1.00  2.45
ATOM    513  NE2 HIS    64       4.627   2.581   7.245  1.00  2.45
ATOM    514  CD2 HIS    64       4.593   1.923   6.026  1.00  2.45
ATOM    515  CE1 HIS    64       5.004   3.808   6.948  1.00  2.45
ATOM    516  C   HIS    64       4.624   3.153   1.334  1.00  2.45
ATOM    517  O   HIS    64       4.692   2.209   0.553  1.00  2.45
ATOM    518  N   ASP    65       5.111   4.369   1.010  1.00  2.66
ATOM    519  CA  ASP    65       5.995   4.344  -0.115  1.00  2.66
ATOM    520  CB  ASP    65       5.959   5.513  -1.129  1.00  2.66
ATOM    521  CG  ASP    65       6.215   6.868  -0.517  1.00  2.66
ATOM    522  OD1 ASP    65       5.749   7.088   0.627  1.00  2.66
ATOM    523  OD2 ASP    65       6.848   7.716  -1.200  1.00  2.66
ATOM    524  C   ASP    65       7.325   4.086   0.498  1.00  2.66
ATOM    525  O   ASP    65       7.709   4.674   1.506  1.00  2.66
ATOM    526  N   ARG    66       8.021   3.090  -0.059  1.00  2.77
ATOM    527  CA  ARG    66       9.207   2.594   0.558  1.00  2.77
ATOM    528  CB  ARG    66       9.772   1.375  -0.176  1.00  2.77
ATOM    529  CG  ARG    66       8.677   0.343  -0.392  1.00  2.77
ATOM    530  CD  ARG    66       7.611   0.400   0.703  1.00  2.77
ATOM    531  NE  ARG    66       6.368  -0.129   0.086  1.00  2.77
ATOM    532  CZ  ARG    66       5.260  -0.441   0.816  1.00  2.77
ATOM    533  NH1 ARG    66       5.240  -0.228   2.166  1.00  2.77
ATOM    534  NH2 ARG    66       4.159  -0.920   0.169  1.00  2.77
ATOM    535  C   ARG    66      10.283   3.621   0.607  1.00  2.77
ATOM    536  O   ARG    66      10.933   3.777   1.639  1.00  2.77
ATOM    537  N   LYS    67      10.498   4.360  -0.496  1.00  3.25
ATOM    538  CA  LYS    67      11.618   5.253  -0.504  1.00  3.25
ATOM    539  CB  LYS    67      11.783   6.009  -1.835  1.00  3.25
ATOM    540  CG  LYS    67      12.382   5.151  -2.953  1.00  3.25
ATOM    541  CD  LYS    67      13.800   4.668  -2.636  1.00  3.25
ATOM    542  CE  LYS    67      14.446   3.848  -3.753  1.00  3.25
ATOM    543  NZ  LYS    67      15.841   3.514  -3.389  1.00  3.25
ATOM    544  C   LYS    67      11.469   6.252   0.584  1.00  3.25
ATOM    545  O   LYS    67      12.351   6.407   1.426  1.00  3.25
ATOM    546  N   SER    68      10.335   6.956   0.623  1.00  3.66
ATOM    547  CA  SER    68      10.196   7.832   1.734  1.00  3.66
ATOM    548  CB  SER    68       9.838   9.275   1.343  1.00  3.66
ATOM    549  OG  SER    68       9.721  10.077   2.507  1.00  3.66
ATOM    550  C   SER    68       9.033   7.249   2.451  1.00  3.66
ATOM    551  O   SER    68       7.955   7.162   1.871  1.00  3.66
ATOM    552  N   GLY    69       9.217   6.810   3.713  1.00  3.40
ATOM    553  CA  GLY    69       8.132   6.180   4.408  1.00  3.40
ATOM    554  C   GLY    69       7.048   7.183   4.484  1.00  3.40
ATOM    555  O   GLY    69       7.080   8.102   5.299  1.00  3.40
ATOM    556  N   LYS    70       6.035   7.017   3.628  1.00  3.18
ATOM    557  CA  LYS    70       4.972   7.949   3.675  1.00  3.18
ATOM    558  CB  LYS    70       4.937   8.929   2.490  1.00  3.18
ATOM    559  CG  LYS    70       3.973  10.101   2.690  1.00  3.18
ATOM    560  CD  LYS    70       4.162  11.231   1.675  1.00  3.18
ATOM    561  CE  LYS    70       3.289  11.086   0.427  1.00  3.18
ATOM    562  NZ  LYS    70       3.588  12.173  -0.532  1.00  3.18
ATOM    563  C   LYS    70       3.738   7.148   3.643  1.00  3.18
ATOM    564  O   LYS    70       3.669   6.097   3.008  1.00  3.18
ATOM    565  N   LYS    71       2.738   7.625   4.385  1.00  2.94
ATOM    566  CA  LYS    71       1.490   6.963   4.381  1.00  2.94
ATOM    567  CB  LYS    71       0.585   7.411   5.547  1.00  2.94
ATOM    568  CG  LYS    71       0.855   8.821   6.080  1.00  2.94
ATOM    569  CD  LYS    71       0.546   9.972   5.127  1.00  2.94
ATOM    570  CE  LYS    71       0.837  11.334   5.760  1.00  2.94
ATOM    571  NZ  LYS    71       0.544  12.415   4.797  1.00  2.94
ATOM    572  C   LYS    71       0.874   7.257   3.059  1.00  2.94
ATOM    573  O   LYS    71       1.282   8.189   2.369  1.00  2.94
ATOM    574  N   PHE    72      -0.115   6.447   2.648  1.00  2.68
ATOM    575  CA  PHE    72      -0.597   6.628   1.320  1.00  2.68
ATOM    576  CB  PHE    72      -0.226   5.381   0.456  1.00  2.68
ATOM    577  CG  PHE    72      -1.180   4.200   0.434  1.00  2.68
ATOM    578  CD1 PHE    72      -2.156   3.893   1.358  1.00  2.68
ATOM    579  CD2 PHE    72      -1.066   3.332  -0.607  1.00  2.68
ATOM    580  CE1 PHE    72      -2.979   2.803   1.239  1.00  2.68
ATOM    581  CE2 PHE    72      -1.872   2.234  -0.765  1.00  2.68
ATOM    582  CZ  PHE    72      -2.836   1.969   0.164  1.00  2.68
ATOM    583  C   PHE    72      -2.083   6.764   1.427  1.00  2.68
ATOM    584  O   PHE    72      -2.621   7.187   2.445  1.00  2.68
ATOM    585  N   SER    73      -2.754   6.474   0.305  1.00  2.75
ATOM    586  CA  SER    73      -4.130   6.120   0.223  1.00  2.75
ATOM    587  CB  SER    73      -5.076   7.254  -0.207  1.00  2.75
ATOM    588  OG  SER    73      -4.780   7.676  -1.526  1.00  2.75
ATOM    589  C   SER    73      -4.049   5.083  -0.860  1.00  2.75
ATOM    590  O   SER    73      -3.027   5.028  -1.542  1.00  2.75
ATOM    591  N   ILE    74      -5.066   4.218  -1.056  1.00  2.42
ATOM    592  CA  ILE    74      -4.892   3.172  -2.039  1.00  2.42
ATOM    593  CB  ILE    74      -6.134   2.436  -2.431  1.00  2.42
ATOM    594  CG1 ILE    74      -7.312   2.664  -1.484  1.00  2.42
ATOM    595  CG2 ILE    74      -5.723   0.975  -2.610  1.00  2.42
ATOM    596  CD1 ILE    74      -7.035   2.284  -0.046  1.00  2.42
ATOM    597  C   ILE    74      -4.715   3.861  -3.346  1.00  2.42
ATOM    598  O   ILE    74      -3.865   3.503  -4.157  1.00  2.42
ATOM    599  N   GLU    75      -5.582   4.860  -3.576  1.00  2.76
ATOM    600  CA  GLU    75      -5.627   5.571  -4.814  1.00  2.76
ATOM    601  CB  GLU    75      -6.807   6.549  -4.874  1.00  2.76
ATOM    602  CG  GLU    75      -7.068   7.113  -6.267  1.00  2.76
ATOM    603  CD  GLU    75      -8.497   7.625  -6.262  1.00  2.76
ATOM    604  OE1 GLU    75      -9.391   6.839  -5.847  1.00  2.76
ATOM    605  OE2 GLU    75      -8.718   8.798  -6.665  1.00  2.76
ATOM    606  C   GLU    75      -4.346   6.320  -4.993  1.00  2.76
ATOM    607  O   GLU    75      -3.801   6.385  -6.096  1.00  2.76
ATOM    608  N   GLU    76      -3.836   6.904  -3.893  1.00  2.79
ATOM    609  CA  GLU    76      -2.629   7.675  -3.934  1.00  2.79
ATOM    610  CB  GLU    76      -2.293   8.340  -2.588  1.00  2.79
ATOM    611  CG  GLU    76      -1.021   9.186  -2.628  1.00  2.79
ATOM    612  CD  GLU    76      -1.281  10.371  -3.543  1.00  2.79
ATOM    613  OE1 GLU    76      -2.393  10.431  -4.134  1.00  2.79
ATOM    614  OE2 GLU    76      -0.369  11.231  -3.666  1.00  2.79
ATOM    615  C   GLU    76      -1.479   6.773  -4.302  1.00  2.79
ATOM    616  O   GLU    76      -0.594   7.191  -5.046  1.00  2.79
ATOM    617  N   ALA    77      -1.448   5.526  -3.772  1.00  2.29
ATOM    618  CA  ALA    77      -0.384   4.584  -4.049  1.00  2.29
ATOM    619  CB  ALA    77      -0.592   3.200  -3.458  1.00  2.29
ATOM    620  C   ALA    77      -0.393   4.261  -5.495  1.00  2.29
ATOM    621  O   ALA    77       0.665   4.136  -6.105  1.00  2.29
ATOM    622  N   LEU    78      -1.596   4.064  -6.071  1.00  2.39
ATOM    623  CA  LEU    78      -1.649   3.703  -7.461  1.00  2.39
ATOM    624  CB  LEU    78      -3.070   3.402  -7.973  1.00  2.39
ATOM    625  CG  LEU    78      -3.564   1.992  -7.615  1.00  2.39
ATOM    626  CD1 LEU    78      -2.927   0.936  -8.532  1.00  2.39
ATOM    627  CD2 LEU    78      -3.312   1.681  -6.133  1.00  2.39
ATOM    628  C   LEU    78      -1.102   4.815  -8.295  1.00  2.39
ATOM    629  O   LEU    78      -0.391   4.569  -9.271  1.00  2.39
ATOM    630  N   GLN    79      -1.431   6.071  -7.932  1.00  2.87
ATOM    631  CA  GLN    79      -0.986   7.188  -8.719  1.00  2.87
ATOM    632  CB  GLN    79      -1.526   8.524  -8.179  1.00  2.87
ATOM    633  CG  GLN    79      -1.306   9.718  -9.112  1.00  2.87
ATOM    634  CD  GLN    79      -2.458   9.760 -10.108  1.00  2.87
ATOM    635  OE1 GLN    79      -3.248  10.702 -10.118  1.00  2.87
ATOM    636  NE2 GLN    79      -2.564   8.710 -10.966  1.00  2.87
ATOM    637  C   GLN    79       0.523   7.267  -8.682  1.00  2.87
ATOM    638  O   GLN    79       1.158   7.533  -9.706  1.00  2.87
ATOM    639  N   SER    80       1.138   7.039  -7.497  1.00  2.79
ATOM    640  CA  SER    80       2.577   7.119  -7.351  1.00  2.79
ATOM    641  CB  SER    80       3.035   6.965  -5.892  1.00  2.79
ATOM    642  OG  SER    80       2.503   8.016  -5.099  1.00  2.79
ATOM    643  C   SER    80       3.219   6.017  -8.150  1.00  2.79
ATOM    644  O   SER    80       4.334   6.166  -8.659  1.00  2.79
ATOM    645  N   GLY    81       2.510   4.880  -8.304  1.00  2.49
ATOM    646  CA  GLY    81       3.069   3.766  -9.017  1.00  2.49
ATOM    647  C   GLY    81       3.481   2.708  -8.042  1.00  2.49
ATOM    648  O   GLY    81       3.989   1.659  -8.436  1.00  2.49
ATOM    649  N   ARG    82       3.258   2.954  -6.736  1.00  2.10
ATOM    650  CA  ARG    82       3.629   2.010  -5.721  1.00  2.10
ATOM    651  CB  ARG    82       3.399   2.503  -4.281  1.00  2.10
ATOM    652  CG  ARG    82       4.497   3.445  -3.789  1.00  2.10
ATOM    653  CD  ARG    82       4.495   4.795  -4.497  1.00  2.10
ATOM    654  NE  ARG    82       5.719   5.542  -4.095  1.00  2.10
ATOM    655  CZ  ARG    82       6.885   5.371  -4.783  1.00  2.10
ATOM    656  NH1 ARG    82       6.979   4.418  -5.756  1.00  2.10
ATOM    657  NH2 ARG    82       7.961   6.166  -4.516  1.00  2.10
ATOM    658  C   ARG    82       2.848   0.748  -5.905  1.00  2.10
ATOM    659  O   ARG    82       3.356  -0.323  -5.594  1.00  2.10
ATOM    660  N   LEU    83       1.584   0.836  -6.364  1.00  1.88
ATOM    661  CA  LEU    83       0.781  -0.342  -6.573  1.00  1.88
ATOM    662  CB  LEU    83      -0.521  -0.349  -5.765  1.00  1.88
ATOM    663  CG  LEU    83      -0.326  -0.596  -4.269  1.00  1.88
ATOM    664  CD1 LEU    83       0.520   0.483  -3.591  1.00  1.88
ATOM    665  CD2 LEU    83      -1.675  -0.819  -3.583  1.00  1.88
ATOM    666  C   LEU    83       0.346  -0.376  -8.017  1.00  1.88
ATOM    667  O   LEU    83       0.604   0.555  -8.778  1.00  1.88
ATOM    668  N   THR    84      -0.329  -1.477  -8.429  1.00  2.23
ATOM    669  CA  THR    84      -0.818  -1.632  -9.776  1.00  2.23
ATOM    670  CB  THR    84      -0.301  -2.854 -10.480  1.00  2.23
ATOM    671  OG1 THR    84      -0.633  -4.025  -9.751  1.00  2.23
ATOM    672  CG2 THR    84       1.223  -2.733 -10.629  1.00  2.23
ATOM    673  C   THR    84      -2.328  -1.696  -9.734  1.00  2.23
ATOM    674  O   THR    84      -2.912  -1.837  -8.662  1.00  2.23
ATOM    675  N   PRO    85      -2.989  -1.577 -10.870  1.00  2.59
ATOM    676  CA  PRO    85      -4.437  -1.591 -10.927  1.00  2.59
ATOM    677  CD  PRO    85      -2.408  -0.905 -12.020  1.00  2.59
ATOM    678  CB  PRO    85      -4.790  -1.297 -12.382  1.00  2.59
ATOM    679  CG  PRO    85      -3.605  -0.437 -12.866  1.00  2.59
ATOM    680  C   PRO    85      -5.191  -2.758 -10.296  1.00  2.59
ATOM    681  O   PRO    85      -6.096  -2.520  -9.485  1.00  2.59
ATOM    682  N   ALA    86      -4.839  -4.021 -10.618  1.00  2.64
ATOM    683  CA  ALA    86      -5.519  -5.168 -10.061  1.00  2.64
ATOM    684  CB  ALA    86      -5.048  -6.495 -10.678  1.00  2.64
ATOM    685  C   ALA    86      -5.258  -5.233  -8.594  1.00  2.64
ATOM    686  O   ALA    86      -6.136  -5.526  -7.773  1.00  2.64
ATOM    687  N   HIS    87      -3.988  -4.946  -8.260  1.00  2.16
ATOM    688  CA  HIS    87      -3.513  -4.992  -6.921  1.00  2.16
ATOM    689  ND1 HIS    87      -0.009  -5.884  -7.774  1.00  2.16
ATOM    690  CG  HIS    87      -1.150  -5.886  -7.007  1.00  2.16
ATOM    691  CB  HIS    87      -2.021  -4.692  -6.783  1.00  2.16
ATOM    692  NE2 HIS    87      -0.214  -7.937  -6.951  1.00  2.16
ATOM    693  CD2 HIS    87      -1.261  -7.147  -6.512  1.00  2.16
ATOM    694  CE1 HIS    87       0.511  -7.135  -7.706  1.00  2.16
ATOM    695  C   HIS    87      -4.250  -3.963  -6.115  1.00  2.16
ATOM    696  O   HIS    87      -4.604  -4.223  -4.972  1.00  2.16
ATOM    697  N   TYR    88      -4.489  -2.768  -6.686  1.00  2.24
ATOM    698  CA  TYR    88      -5.173  -1.663  -6.052  1.00  2.24
ATOM    699  CB  TYR    88      -5.169  -0.442  -6.994  1.00  2.24
ATOM    700  CG  TYR    88      -6.184   0.602  -6.658  1.00  2.24
ATOM    701  CD1 TYR    88      -6.161   1.333  -5.494  1.00  2.24
ATOM    702  CD2 TYR    88      -7.154   0.891  -7.586  1.00  2.24
ATOM    703  CE1 TYR    88      -7.109   2.300  -5.244  1.00  2.24
ATOM    704  CE2 TYR    88      -8.102   1.854  -7.346  1.00  2.24
ATOM    705  CZ  TYR    88      -8.086   2.559  -6.171  1.00  2.24
ATOM    706  OH  TYR    88      -9.064   3.546  -5.926  1.00  2.24
ATOM    707  C   TYR    88      -6.579  -2.069  -5.751  1.00  2.24
ATOM    708  O   TYR    88      -7.089  -1.745  -4.681  1.00  2.24
ATOM    709  N   ASP    89      -7.251  -2.772  -6.687  1.00  2.61
ATOM    710  CA  ASP    89      -8.625  -3.151  -6.449  1.00  2.61
ATOM    711  CB  ASP    89      -9.209  -3.857  -7.684  1.00  2.61
ATOM    712  CG  ASP    89     -10.709  -3.636  -7.710  1.00  2.61
ATOM    713  OD1 ASP    89     -11.250  -3.077  -6.720  1.00  2.61
ATOM    714  OD2 ASP    89     -11.332  -4.010  -8.739  1.00  2.61
ATOM    715  C   ASP    89      -8.693  -4.089  -5.267  1.00  2.61
ATOM    716  O   ASP    89      -9.547  -3.969  -4.377  1.00  2.61
ATOM    717  N   ARG    90      -7.739  -5.041  -5.225  1.00  2.53
ATOM    718  CA  ARG    90      -7.731  -6.036  -4.186  1.00  2.53
ATOM    719  CB  ARG    90      -6.547  -7.005  -4.362  1.00  2.53
ATOM    720  CG  ARG    90      -6.500  -8.149  -3.352  1.00  2.53
ATOM    721  CD  ARG    90      -7.528  -9.247  -3.632  1.00  2.53
ATOM    722  NE  ARG    90      -7.138  -9.914  -4.906  1.00  2.53
ATOM    723  CZ  ARG    90      -7.852 -10.988  -5.352  1.00  2.53
ATOM    724  NH1 ARG    90      -8.922 -11.437  -4.631  1.00  2.53
ATOM    725  NH2 ARG    90      -7.502 -11.610  -6.515  1.00  2.53
ATOM    726  C   ARG    90      -7.545  -5.364  -2.837  1.00  2.53
ATOM    727  O   ARG    90      -8.194  -5.728  -1.856  1.00  2.53
ATOM    728  N   TYR    91      -6.643  -4.362  -2.760  1.00  2.25
ATOM    729  CA  TYR    91      -6.308  -3.632  -1.553  1.00  2.25
ATOM    730  CB  TYR    91      -5.218  -2.586  -1.866  1.00  2.25
ATOM    731  CG  TYR    91      -4.876  -1.766  -0.670  1.00  2.25
ATOM    732  CD1 TYR    91      -5.695  -0.749  -0.244  1.00  2.25
ATOM    733  CD2 TYR    91      -3.715  -1.992   0.020  1.00  2.25
ATOM    734  CE1 TYR    91      -5.387   0.020   0.842  1.00  2.25
ATOM    735  CE2 TYR    91      -3.395  -1.224   1.110  1.00  2.25
ATOM    736  CZ  TYR    91      -4.233  -0.217   1.521  1.00  2.25
ATOM    737  OH  TYR    91      -3.911   0.575   2.644  1.00  2.25
ATOM    738  C   TYR    91      -7.516  -2.881  -1.061  1.00  2.25
ATOM    739  O   TYR    91      -7.712  -2.754   0.149  1.00  2.25
ATOM    740  N   VAL    92      -8.297  -2.277  -1.985  1.00  2.66
ATOM    741  CA  VAL    92      -9.474  -1.520  -1.619  1.00  2.66
ATOM    742  CB  VAL    92     -10.175  -0.934  -2.807  1.00  2.66
ATOM    743  CG1 VAL    92     -11.511  -0.339  -2.338  1.00  2.66
ATOM    744  CG2 VAL    92      -9.248   0.093  -3.471  1.00  2.66
ATOM    745  C   VAL    92     -10.443  -2.438  -0.973  1.00  2.66
ATOM    746  O   VAL    92     -11.110  -2.069  -0.005  1.00  2.66
ATOM    747  N   ASN    93     -10.554  -3.669  -1.503  1.00  3.10
ATOM    748  CA  ASN    93     -11.502  -4.546  -0.882  1.00  3.10
ATOM    749  CB  ASN    93     -11.577  -5.937  -1.536  1.00  3.10
ATOM    750  CG  ASN    93     -12.291  -5.804  -2.873  1.00  3.10
ATOM    751  OD1 ASN    93     -11.678  -5.484  -3.891  1.00  3.10
ATOM    752  ND2 ASN    93     -13.625  -6.064  -2.876  1.00  3.10
ATOM    753  C   ASN    93     -11.078  -4.745   0.557  1.00  3.10
ATOM    754  O   ASN    93     -11.936  -4.865   1.432  1.00  3.10
ATOM    755  N   LYS    94      -9.750  -4.846   0.819  1.00  3.16
ATOM    756  CA  LYS    94      -9.182  -5.028   2.138  1.00  3.16
ATOM    757  CB  LYS    94      -7.710  -5.469   2.107  1.00  3.16
ATOM    758  CG  LYS    94      -7.254  -6.086   3.431  1.00  3.16
ATOM    759  CD  LYS    94      -7.915  -7.437   3.720  1.00  3.16
ATOM    760  CE  LYS    94      -7.554  -8.024   5.085  1.00  3.16
ATOM    761  NZ  LYS    94      -6.125  -8.403   5.115  1.00  3.16
ATOM    762  C   LYS    94      -9.277  -3.801   3.001  1.00  3.16
ATOM    763  O   LYS    94      -9.585  -3.911   4.187  1.00  3.16
ATOM    764  N   ASP    95      -9.019  -2.593   2.454  1.00  3.23
ATOM    765  CA  ASP    95      -9.029  -1.440   3.315  1.00  3.23
ATOM    766  CB  ASP    95      -8.591  -0.113   2.653  1.00  3.23
ATOM    767  CG  ASP    95      -9.564   0.360   1.583  1.00  3.23
ATOM    768  OD1 ASP    95     -10.767   0.571   1.892  1.00  3.23
ATOM    769  OD2 ASP    95      -9.100   0.532   0.425  1.00  3.23
ATOM    770  C   ASP    95     -10.415  -1.319   3.835  1.00  3.23
ATOM    771  O   ASP    95     -10.636  -0.876   4.960  1.00  3.23
ATOM    772  N   MET    96     -11.386  -1.734   3.006  1.00  3.47
ATOM    773  CA  MET    96     -12.766  -1.700   3.378  1.00  3.47
ATOM    774  CB  MET    96     -13.651  -2.264   2.255  1.00  3.47
ATOM    775  CG  MET    96     -15.151  -2.102   2.478  1.00  3.47
ATOM    776  SD  MET    96     -16.168  -2.777   1.131  1.00  3.47
ATOM    777  CE  MET    96     -15.752  -4.503   1.505  1.00  3.47
ATOM    778  C   MET    96     -12.876  -2.584   4.567  1.00  3.47
ATOM    779  O   MET    96     -13.568  -2.255   5.519  1.00  3.47
ATOM    780  N   SER    97     -12.176  -3.729   4.571  1.00  4.09
ATOM    781  CA  SER    97     -12.288  -4.595   5.708  1.00  4.09
ATOM    782  CB  SER    97     -11.496  -5.898   5.538  1.00  4.09
ATOM    783  OG  SER    97     -12.027  -6.639   4.451  1.00  4.09
ATOM    784  C   SER    97     -11.756  -3.897   6.927  1.00  4.09
ATOM    785  O   SER    97     -12.386  -3.920   7.983  1.00  4.09
ATOM    786  N   ILE    98     -10.582  -3.243   6.804  1.00  4.16
ATOM    787  CA  ILE    98      -9.917  -2.631   7.929  1.00  4.16
ATOM    788  CB  ILE    98      -8.612  -2.040   7.534  1.00  4.16
ATOM    789  CG1 ILE    98      -7.807  -3.068   6.741  1.00  4.16
ATOM    790  CG2 ILE    98      -7.904  -1.663   8.833  1.00  4.16
ATOM    791  CD1 ILE    98      -7.587  -4.342   7.542  1.00  4.16
ATOM    792  C   ILE    98     -10.756  -1.527   8.461  1.00  4.16
ATOM    793  O   ILE    98     -10.978  -1.407   9.665  1.00  4.16
ATOM    794  N   GLN    99     -11.272  -0.687   7.559  1.00  4.20
ATOM    795  CA  GLN    99     -12.096   0.368   8.037  1.00  4.20
ATOM    796  CB  GLN    99     -12.535   1.357   6.941  1.00  4.20
ATOM    797  CG  GLN    99     -11.352   2.197   6.446  1.00  4.20
ATOM    798  CD  GLN    99     -11.802   3.176   5.370  1.00  4.20
ATOM    799  OE1 GLN    99     -11.022   4.015   4.924  1.00  4.20
ATOM    800  NE2 GLN    99     -13.092   3.079   4.951  1.00  4.20
ATOM    801  C   GLN    99     -13.271  -0.311   8.631  1.00  4.20
ATOM    802  O   GLN    99     -13.879   0.158   9.592  1.00  4.20
ATOM    803  N   GLU   100     -13.601  -1.453   8.004  1.00  4.38
ATOM    804  CA  GLU   100     -14.805  -2.190   8.189  1.00  4.38
ATOM    805  CB  GLU   100     -15.477  -2.060   9.570  1.00  4.38
ATOM    806  CG  GLU   100     -14.684  -2.729  10.696  1.00  4.38
ATOM    807  CD  GLU   100     -15.469  -2.556  11.986  1.00  4.38
ATOM    808  OE1 GLU   100     -16.572  -3.157  12.083  1.00  4.38
ATOM    809  OE2 GLU   100     -14.985  -1.822  12.888  1.00  4.38
ATOM    810  C   GLU   100     -15.562  -1.471   7.160  1.00  4.38
ATOM    811  O   GLU   100     -15.063  -0.490   6.609  1.00  4.38
ATOM    812  N   LEU   101     -16.721  -1.903   6.718  1.00  4.26
ATOM    813  CA  LEU   101     -17.148  -0.840   5.878  1.00  4.26
ATOM    814  CB  LEU   101     -18.248  -1.203   4.880  1.00  4.26
ATOM    815  CG  LEU   101     -17.928  -2.416   4.012  1.00  4.26
ATOM    816  CD1 LEU   101     -17.908  -3.684   4.877  1.00  4.26
ATOM    817  CD2 LEU   101     -18.890  -2.521   2.820  1.00  4.26
ATOM    818  C   LEU   101     -17.834   0.055   6.845  1.00  4.26
ATOM    819  O   LEU   101     -19.059   0.071   6.914  1.00  4.26
ATOM    820  N   ALA   102     -17.063   0.834   7.622  1.00  5.42
ATOM    821  CA  ALA   102     -17.681   1.634   8.609  1.00  5.42
ATOM    822  CB  ALA   102     -16.721   2.023   9.745  1.00  5.42
ATOM    823  C   ALA   102     -18.048   2.857   7.883  1.00  5.42
ATOM    824  O   ALA   102     -17.180   3.558   7.363  1.00  5.42
ATOM    825  N   VAL   103     -19.360   3.120   7.790  1.00  6.87
ATOM    826  CA  VAL   103     -19.711   4.349   7.172  1.00  6.87
ATOM    827  CB  VAL   103     -21.193   4.576   7.061  1.00  6.87
ATOM    828  CG1 VAL   103     -21.840   4.575   8.456  1.00  6.87
ATOM    829  CG2 VAL   103     -21.406   5.891   6.294  1.00  6.87
ATOM    830  C   VAL   103     -19.110   5.345   8.084  1.00  6.87
ATOM    831  O   VAL   103     -18.558   6.365   7.673  1.00  6.87
ATOM    832  N   LEU   104     -19.214   5.014   9.377  1.00  8.97
ATOM    833  CA  LEU   104     -18.592   5.723  10.430  1.00  8.97
ATOM    834  CB  LEU   104     -19.381   6.947  10.914  1.00  8.97
ATOM    835  CG  LEU   104     -18.562   7.833  11.868  1.00  8.97
ATOM    836  CD1 LEU   104     -17.264   8.310  11.195  1.00  8.97
ATOM    837  CD2 LEU   104     -19.403   9.005  12.396  1.00  8.97
ATOM    838  C   LEU   104     -18.503   4.707  11.510  1.00  8.97
ATOM    839  O   LEU   104     -18.480   3.511  11.225  1.00  8.97
ATOM    840  N   VAL   105     -18.435   5.134  12.776  1.00 10.16
ATOM    841  CA  VAL   105     -18.389   4.158  13.822  1.00 10.16
ATOM    842  CB  VAL   105     -18.406   4.793  15.174  1.00 10.16
ATOM    843  CG1 VAL   105     -18.425   3.688  16.237  1.00 10.16
ATOM    844  CG2 VAL   105     -17.213   5.758  15.277  1.00 10.16
ATOM    845  C   VAL   105     -19.620   3.342  13.702  1.00 10.16
ATOM    846  O   VAL   105     -19.586   2.115  13.772  1.00 10.16
ATOM    847  N   SER   106     -20.762   4.012  13.511  1.00  9.00
ATOM    848  CA  SER   106     -21.917   3.217  13.281  1.00  9.00
ATOM    849  CB  SER   106     -23.254   3.924  13.548  1.00  9.00
ATOM    850  OG  SER   106     -24.317   2.985  13.480  1.00  9.00
ATOM    851  C   SER   106     -21.822   2.865  11.855  1.00  9.00
ATOM    852  O   SER   106     -21.012   3.436  11.126  1.00  9.00
ATOM    853  N   GLY   107     -22.652   1.918  11.397  1.00  7.63
ATOM    854  CA  GLY   107     -22.291   1.441  10.110  1.00  7.63
ATOM    855  C   GLY   107     -21.021   0.777  10.481  1.00  7.63
ATOM    856  O   GLY   107     -20.034   0.792   9.749  1.00  7.63
ATOM    857  N   GLN   108     -21.061   0.176  11.687  1.00  6.38
ATOM    858  CA  GLN   108     -19.903  -0.324  12.338  1.00  6.38
ATOM    859  CB  GLN   108     -20.248  -1.080  13.632  1.00  6.38
ATOM    860  CG  GLN   108     -19.027  -1.626  14.370  1.00  6.38
ATOM    861  CD  GLN   108     -19.519  -2.344  15.618  1.00  6.38
ATOM    862  OE1 GLN   108     -19.347  -3.554  15.754  1.00  6.38
ATOM    863  NE2 GLN   108     -20.155  -1.586  16.554  1.00  6.38
ATOM    864  C   GLN   108     -19.277  -1.282  11.403  1.00  6.38
ATOM    865  O   GLN   108     -18.066  -1.271  11.202  1.00  6.38
ATOM    866  N   LYS   109     -20.107  -2.125  10.779  1.00  6.28
ATOM    867  CA  LYS   109     -19.582  -3.064   9.848  1.00  6.28
ATOM    868  CB  LYS   109     -19.265  -4.427  10.492  1.00  6.28
ATOM    869  CG  LYS   109     -20.499  -5.127  11.071  1.00  6.28
ATOM    870  CD  LYS   109     -21.214  -4.328  12.165  1.00  6.28
ATOM    871  CE  LYS   109     -22.507  -4.975  12.670  1.00  6.28
ATOM    872  NZ  LYS   109     -22.207  -5.959  13.730  1.00  6.28
ATOM    873  C   LYS   109     -20.725  -3.303   8.868  1.00  6.28
ATOM    874  O   LYS   109     -21.814  -2.699   9.073  1.00  6.28
ATOM    875  OXT LYS   109     -20.531  -4.094   7.907  1.00  6.28
