# Supplementary material for: Selecting Near-Native Protein Structures from Predicted Decoy Sets Using Ordered Graphlet Degree Similarity
Source: Genes (Basel). 2019 Feb 11;10(2):132. doi: 10.3390/genes10020132 (PMC6410076; doi:10.3390/genes10020132)
Supplement: Supplementary file 1 [file genes-10-00132-s001.zip › CodeData/data/CASP11/T0759/model220.pdb]

ATOM      1  N   MET     1      15.978  36.850  41.701  1.00  8.77
ATOM      2  CA  MET     1      16.802  38.077  41.535  1.00  8.77
ATOM      3  CB  MET     1      15.911  39.304  41.799  1.00  8.77
ATOM      4  CG  MET     1      15.066  39.176  43.067  1.00  8.77
ATOM      5  SD  MET     1      13.942  40.572  43.366  1.00  8.77
ATOM      6  CE  MET     1      12.995  39.724  44.663  1.00  8.77
ATOM      7  C   MET     1      18.020  38.129  42.387  1.00  8.77
ATOM      8  O   MET     1      18.953  38.873  42.099  1.00  8.77
ATOM      9  N   GLY     2      18.045  37.332  43.463  1.00  7.16
ATOM     10  CA  GLY     2      19.200  37.272  44.303  1.00  7.16
ATOM     11  C   GLY     2      20.287  36.697  43.499  1.00  7.16
ATOM     12  O   GLY     2      21.452  36.987  43.735  1.00  7.16
ATOM     13  N   HIS     3      19.923  35.813  42.561  1.00  5.52
ATOM     14  CA  HIS     3      20.870  35.187  41.703  1.00  5.52
ATOM     15  ND1 HIS     3      20.012  31.769  40.995  1.00  5.52
ATOM     16  CG  HIS     3      19.499  33.014  41.391  1.00  5.52
ATOM     17  CB  HIS     3      20.200  34.178  40.723  1.00  5.52
ATOM     18  NE2 HIS     3      20.068  32.664  40.851  1.00  5.52
ATOM     19  CD2 HIS     3      19.441  31.662  41.533  1.00  5.52
ATOM     20  CE1 HIS     3      19.140  32.394  41.784  1.00  5.52
ATOM     21  C   HIS     3      21.485  36.276  40.906  1.00  5.52
ATOM     22  O   HIS     3      22.646  36.210  40.508  1.00  5.52
ATOM     23  N   HIS     4      20.685  37.314  40.633  1.00  5.28
ATOM     24  CA  HIS     4      21.165  38.428  39.889  1.00  5.28
ATOM     25  ND1 HIS     4      17.672  39.437  38.810  1.00  5.28
ATOM     26  CG  HIS     4      18.945  38.916  38.831  1.00  5.28
ATOM     27  CB  HIS     4      20.075  39.478  39.636  1.00  5.28
ATOM     28  NE2 HIS     4      17.661  37.675  37.453  1.00  5.28
ATOM     29  CD2 HIS     4      18.922  37.841  37.996  1.00  5.28
ATOM     30  CE1 HIS     4      16.945  38.656  37.972  1.00  5.28
ATOM     31  C   HIS     4      22.260  39.082  40.665  1.00  5.28
ATOM     32  O   HIS     4      23.258  39.501  40.096  1.00  5.28
ATOM     33  N   HIS     5      22.091  39.237  41.986  1.00  5.13
ATOM     34  CA  HIS     5      23.104  39.812  42.834  1.00  5.13
ATOM     35  ND1 HIS     5      21.690  42.535  44.610  1.00  5.13
ATOM     36  CG  HIS     5      21.513  41.256  44.133  1.00  5.13
ATOM     37  CB  HIS     5      22.541  40.169  44.217  1.00  5.13
ATOM     38  NE2 HIS     5      19.676  42.483  43.672  1.00  5.13
ATOM     39  CD2 HIS     5      20.276  41.241  43.564  1.00  5.13
ATOM     40  CE1 HIS     5      20.563  43.227  44.308  1.00  5.13
ATOM     41  C   HIS     5      24.179  38.825  43.017  1.00  5.13
ATOM     42  O   HIS     5      25.305  39.154  43.389  1.00  5.13
ATOM     43  N   HIS     6      23.796  37.559  42.833  1.00  4.76
ATOM     44  CA  HIS     6      24.719  36.492  42.891  1.00  4.76
ATOM     45  ND1 HIS     6      22.452  33.388  43.280  1.00  4.76
ATOM     46  CG  HIS     6      23.220  34.501  43.543  1.00  4.76
ATOM     47  CB  HIS     6      24.138  35.112  42.527  1.00  4.76
ATOM     48  NE2 HIS     6      22.048  33.951  45.392  1.00  4.76
ATOM     49  CD2 HIS     6      22.960  34.833  44.838  1.00  4.76
ATOM     50  CE1 HIS     6      21.772  33.102  44.418  1.00  4.76
ATOM     51  C   HIS     6      25.619  36.869  41.779  1.00  4.76
ATOM     52  O   HIS     6      26.829  36.692  41.839  1.00  4.76
ATOM     53  N   HIS     7      24.984  37.405  40.725  1.00  4.54
ATOM     54  CA  HIS     7      25.552  37.930  39.527  1.00  4.54
ATOM     55  ND1 HIS     7      23.128  36.332  37.036  1.00  4.54
ATOM     56  CG  HIS     7      24.162  36.592  37.907  1.00  4.54
ATOM     57  CB  HIS     7      24.609  37.963  38.308  1.00  4.54
ATOM     58  NE2 HIS     7      23.932  34.361  37.680  1.00  4.54
ATOM     59  CD2 HIS     7      24.642  35.379  38.290  1.00  4.54
ATOM     60  CE1 HIS     7      23.035  34.982  36.935  1.00  4.54
ATOM     61  C   HIS     7      26.117  39.286  39.756  1.00  4.54
ATOM     62  O   HIS     7      26.407  39.990  38.795  1.00  4.54
ATOM     63  N   HIS     8      26.112  39.775  41.005  1.00  3.89
ATOM     64  CA  HIS     8      26.673  41.068  41.243  1.00  3.89
ATOM     65  ND1 HIS     8      23.428  42.629  42.440  1.00  3.89
ATOM     66  CG  HIS     8      24.499  42.223  41.681  1.00  3.89
ATOM     67  CB  HIS     8      25.859  41.919  42.226  1.00  3.89
ATOM     68  NE2 HIS     8      22.700  42.479  40.347  1.00  3.89
ATOM     69  CD2 HIS     8      24.040  42.144  40.404  1.00  3.89
ATOM     70  CE1 HIS     8      22.376  42.764  41.595  1.00  3.89
ATOM     71  C   HIS     8      28.033  40.884  41.816  1.00  3.89
ATOM     72  O   HIS     8      28.201  40.575  42.995  1.00  3.89
ATOM     73  N   SER     9      29.069  41.053  40.982  1.00  3.31
ATOM     74  CA  SER     9      30.359  40.965  41.577  1.00  3.31
ATOM     75  CB  SER     9      31.329  40.058  40.803  1.00  3.31
ATOM     76  OG  SER     9      30.840  38.725  40.778  1.00  3.31
ATOM     77  C   SER     9      30.852  42.340  41.441  1.00  3.31
ATOM     78  O   SER     9      31.626  42.652  40.537  1.00  3.31
ATOM     79  N   HIS    10      30.464  43.175  42.412  1.00  3.50
ATOM     80  CA  HIS    10      30.756  44.548  42.253  1.00  3.50
ATOM     81  ND1 HIS    10      27.762  45.430  44.343  1.00  3.50
ATOM     82  CG  HIS    10      28.616  45.304  43.271  1.00  3.50
ATOM     83  CB  HIS    10      30.111  45.412  43.345  1.00  3.50
ATOM     84  NE2 HIS    10      26.491  45.033  42.562  1.00  3.50
ATOM     85  CD2 HIS    10      27.823  45.065  42.190  1.00  3.50
ATOM     86  CE1 HIS    10      26.504  45.257  43.863  1.00  3.50
ATOM     87  C   HIS    10      32.221  44.677  42.278  1.00  3.50
ATOM     88  O   HIS    10      32.890  44.442  43.283  1.00  3.50
ATOM     89  N   MET    11      32.744  45.037  41.105  1.00  2.63
ATOM     90  CA  MET    11      34.131  45.275  40.981  1.00  2.63
ATOM     91  CB  MET    11      34.661  44.899  39.589  1.00  2.63
ATOM     92  CG  MET    11      34.449  43.425  39.236  1.00  2.63
ATOM     93  SD  MET    11      34.661  43.035  37.472  1.00  2.63
ATOM     94  CE  MET    11      34.017  41.343  37.607  1.00  2.63
ATOM     95  C   MET    11      34.132  46.744  41.034  1.00  2.63
ATOM     96  O   MET    11      33.500  47.375  40.188  1.00  2.63
ATOM     97  N   VAL    12      34.767  47.337  42.057  1.00  2.40
ATOM     98  CA  VAL    12      34.683  48.755  42.052  1.00  2.40
ATOM     99  CB  VAL    12      33.491  49.271  42.826  1.00  2.40
ATOM    100  CG1 VAL    12      32.214  48.578  42.325  1.00  2.40
ATOM    101  CG2 VAL    12      33.721  49.066  44.332  1.00  2.40
ATOM    102  C   VAL    12      35.873  49.318  42.751  1.00  2.40
ATOM    103  O   VAL    12      36.366  48.755  43.727  1.00  2.40
ATOM    104  N   VAL    13      36.385  50.451  42.242  1.00  2.24
ATOM    105  CA  VAL    13      37.343  51.162  43.021  1.00  2.24
ATOM    106  CB  VAL    13      38.725  51.294  42.428  1.00  2.24
ATOM    107  CG1 VAL    13      39.291  49.879  42.225  1.00  2.24
ATOM    108  CG2 VAL    13      38.709  52.162  41.160  1.00  2.24
ATOM    109  C   VAL    13      36.729  52.513  43.147  1.00  2.24
ATOM    110  O   VAL    13      36.365  53.150  42.161  1.00  2.24
ATOM    111  N   ILE    14      36.582  52.998  44.382  1.00  2.59
ATOM    112  CA  ILE    14      35.934  54.260  44.508  1.00  2.59
ATOM    113  CB  ILE    14      34.724  54.191  45.399  1.00  2.59
ATOM    114  CG1 ILE    14      33.778  55.382  45.166  1.00  2.59
ATOM    115  CG2 ILE    14      35.197  53.987  46.845  1.00  2.59
ATOM    116  CD1 ILE    14      34.401  56.755  45.380  1.00  2.59
ATOM    117  C   ILE    14      36.975  55.151  45.082  1.00  2.59
ATOM    118  O   ILE    14      37.750  54.723  45.934  1.00  2.59
ATOM    119  N   HIS    15      37.083  56.389  44.567  1.00  2.64
ATOM    120  CA  HIS    15      38.090  57.262  45.086  1.00  2.64
ATOM    121  ND1 HIS    15      39.762  58.430  41.840  1.00  2.64
ATOM    122  CG  HIS    15      39.108  57.711  42.813  1.00  2.64
ATOM    123  CB  HIS    15      38.573  58.313  44.075  1.00  2.64
ATOM    124  NE2 HIS    15      39.691  56.323  41.134  1.00  2.64
ATOM    125  CD2 HIS    15      39.072  56.426  42.366  1.00  2.64
ATOM    126  CE1 HIS    15      40.091  57.553  40.862  1.00  2.64
ATOM    127  C   HIS    15      37.447  58.008  46.202  1.00  2.64
ATOM    128  O   HIS    15      36.450  58.703  46.012  1.00  2.64
ATOM    129  N   PRO    16      37.975  57.870  47.378  1.00  3.34
ATOM    130  CA  PRO    16      37.368  58.554  48.473  1.00  3.34
ATOM    131  CD  PRO    16      38.648  56.650  47.794  1.00  3.34
ATOM    132  CB  PRO    16      38.037  57.998  49.727  1.00  3.34
ATOM    133  CG  PRO    16      38.426  56.566  49.314  1.00  3.34
ATOM    134  C   PRO    16      37.498  60.030  48.294  1.00  3.34
ATOM    135  O   PRO    16      36.662  60.770  48.812  1.00  3.34
ATOM    136  N   ASP    17      38.585  60.489  47.645  1.00  3.33
ATOM    137  CA  ASP    17      38.712  61.901  47.471  1.00  3.33
ATOM    138  CB  ASP    17      40.171  62.345  47.247  1.00  3.33
ATOM    139  CG  ASP    17      40.232  63.852  47.416  1.00  3.33
ATOM    140  OD1 ASP    17      39.159  64.474  47.639  1.00  3.33
ATOM    141  OD2 ASP    17      41.360  64.404  47.325  1.00  3.33
ATOM    142  C   ASP    17      37.797  62.442  46.393  1.00  3.33
ATOM    143  O   ASP    17      37.011  63.341  46.686  1.00  3.33
ATOM    144  N   PRO    18      37.831  61.962  45.160  1.00  3.31
ATOM    145  CA  PRO    18      36.952  62.543  44.169  1.00  3.31
ATOM    146  CD  PRO    18      39.092  61.552  44.556  1.00  3.31
ATOM    147  CB  PRO    18      37.581  62.259  42.809  1.00  3.31
ATOM    148  CG  PRO    18      39.075  62.101  43.123  1.00  3.31
ATOM    149  C   PRO    18      35.530  62.074  44.242  1.00  3.31
ATOM    150  O   PRO    18      34.656  62.757  43.711  1.00  3.31
ATOM    151  N   GLY    19      35.265  60.901  44.846  1.00  3.08
ATOM    152  CA  GLY    19      33.914  60.419  44.924  1.00  3.08
ATOM    153  C   GLY    19      33.600  59.663  43.663  1.00  3.08
ATOM    154  O   GLY    19      32.489  59.167  43.483  1.00  3.08
ATOM    155  N   ARG    20      34.586  59.539  42.757  1.00  2.60
ATOM    156  CA  ARG    20      34.355  58.912  41.488  1.00  2.60
ATOM    157  CB  ARG    20      35.382  59.353  40.437  1.00  2.60
ATOM    158  CG  ARG    20      35.367  60.869  40.254  1.00  2.60
ATOM    159  CD  ARG    20      36.517  61.430  39.422  1.00  2.60
ATOM    160  NE  ARG    20      36.312  62.906  39.371  1.00  2.60
ATOM    161  CZ  ARG    20      37.377  63.749  39.239  1.00  2.60
ATOM    162  NH1 ARG    20      38.638  63.241  39.123  1.00  2.60
ATOM    163  NH2 ARG    20      37.180  65.100  39.223  1.00  2.60
ATOM    164  C   ARG    20      34.440  57.427  41.618  1.00  2.60
ATOM    165  O   ARG    20      35.230  56.886  42.390  1.00  2.60
ATOM    166  N   GLU    21      33.607  56.724  40.831  1.00  2.35
ATOM    167  CA  GLU    21      33.621  55.295  40.841  1.00  2.35
ATOM    168  CB  GLU    21      32.219  54.697  40.707  1.00  2.35
ATOM    169  CG  GLU    21      31.449  55.306  39.538  1.00  2.35
ATOM    170  CD  GLU    21      30.183  54.493  39.341  1.00  2.35
ATOM    171  OE1 GLU    21      30.300  53.351  38.823  1.00  2.35
ATOM    172  OE2 GLU    21      29.086  54.994  39.705  1.00  2.35
ATOM    173  C   GLU    21      34.421  54.878  39.654  1.00  2.35
ATOM    174  O   GLU    21      34.189  55.360  38.547  1.00  2.35
ATOM    175  N   LEU    22      35.420  53.995  39.855  1.00  2.08
ATOM    176  CA  LEU    22      36.211  53.604  38.723  1.00  2.08
ATOM    177  CB  LEU    22      37.582  54.299  38.675  1.00  2.08
ATOM    178  CG  LEU    22      37.443  55.825  38.493  1.00  2.08
ATOM    179  CD1 LEU    22      38.805  56.504  38.345  1.00  2.08
ATOM    180  CD2 LEU    22      36.509  56.170  37.325  1.00  2.08
ATOM    181  C   LEU    22      36.400  52.115  38.692  1.00  2.08
ATOM    182  O   LEU    22      36.492  51.458  39.726  1.00  2.08
ATOM    183  N   SER    23      36.465  51.534  37.477  1.00  2.12
ATOM    184  CA  SER    23      36.623  50.112  37.348  1.00  2.12
ATOM    185  CB  SER    23      36.471  49.605  35.905  1.00  2.12
ATOM    186  OG  SER    23      35.151  49.854  35.443  1.00  2.12
ATOM    187  C   SER    23      37.989  49.756  37.845  1.00  2.12
ATOM    188  O   SER    23      38.873  50.603  37.893  1.00  2.12
ATOM    189  N   PRO    24      38.191  48.528  38.237  1.00  1.89
ATOM    190  CA  PRO    24      39.470  48.119  38.762  1.00  1.89
ATOM    191  CD  PRO    24      37.104  47.705  38.739  1.00  1.89
ATOM    192  CB  PRO    24      39.272  46.671  39.202  1.00  1.89
ATOM    193  CG  PRO    24      37.782  46.634  39.612  1.00  1.89
ATOM    194  C   PRO    24      40.634  48.398  37.838  1.00  1.89
ATOM    195  O   PRO    24      41.683  48.869  38.279  1.00  1.89
ATOM    196  N   GLU    25      40.502  48.131  36.539  1.00  2.04
ATOM    197  CA  GLU    25      41.624  48.397  35.685  1.00  2.04
ATOM    198  CB  GLU    25      41.585  47.713  34.345  1.00  2.04
ATOM    199  CG  GLU    25      41.397  46.199  34.427  1.00  2.04
ATOM    200  CD  GLU    25      39.905  45.857  34.469  1.00  2.04
ATOM    201  OE1 GLU    25      39.098  46.805  34.645  1.00  2.04
ATOM    202  OE2 GLU    25      39.541  44.663  34.300  1.00  2.04
ATOM    203  C   GLU    25      41.803  49.885  35.508  1.00  2.04
ATOM    204  O   GLU    25      42.905  50.405  35.317  1.00  2.04
ATOM    205  N   GLU    26      40.683  50.621  35.504  1.00  2.24
ATOM    206  CA  GLU    26      40.754  52.038  35.345  1.00  2.24
ATOM    207  CB  GLU    26      39.377  52.706  35.206  1.00  2.24
ATOM    208  CG  GLU    26      38.709  52.422  33.858  1.00  2.24
ATOM    209  CD  GLU    26      37.396  53.192  33.807  1.00  2.24
ATOM    210  OE1 GLU    26      36.506  52.910  34.653  1.00  2.24
ATOM    211  OE2 GLU    26      37.266  54.078  32.921  1.00  2.24
ATOM    212  C   GLU    26      41.470  52.625  36.537  1.00  2.24
ATOM    213  O   GLU    26      42.182  53.611  36.396  1.00  2.24
ATOM    214  N   ALA    27      41.276  52.067  37.750  1.00  2.16
ATOM    215  CA  ALA    27      41.913  52.490  38.978  1.00  2.16
ATOM    216  CB  ALA    27      41.453  51.676  40.197  1.00  2.16
ATOM    217  C   ALA    27      43.398  52.271  38.822  1.00  2.16
ATOM    218  O   ALA    27      44.183  53.056  39.351  1.00  2.16
ATOM    219  N   HIS    28      43.831  51.182  38.134  1.00  2.37
ATOM    220  CA  HIS    28      45.252  50.931  37.977  1.00  2.37
ATOM    221  ND1 HIS    28      44.473  48.295  35.486  1.00  2.37
ATOM    222  CG  HIS    28      45.281  48.608  36.546  1.00  2.37
ATOM    223  CB  HIS    28      45.728  50.003  36.829  1.00  2.37
ATOM    224  NE2 HIS    28      45.025  46.375  36.435  1.00  2.37
ATOM    225  CD2 HIS    28      45.619  47.424  37.100  1.00  2.37
ATOM    226  CE1 HIS    28      44.355  46.947  35.462  1.00  2.37
ATOM    227  C   HIS    28      45.808  52.078  37.262  1.00  2.37
ATOM    228  O   HIS    28      46.852  52.605  37.635  1.00  2.37
ATOM    229  N   ARG    29      45.115  52.431  36.164  1.00  2.97
ATOM    230  CA  ARG    29      45.642  53.398  35.267  1.00  2.97
ATOM    231  CB  ARG    29      44.747  53.703  34.047  1.00  2.97
ATOM    232  CG  ARG    29      44.892  52.759  32.847  1.00  2.97
ATOM    233  CD  ARG    29      44.144  51.427  32.932  1.00  2.97
ATOM    234  NE  ARG    29      44.346  50.753  31.616  1.00  2.97
ATOM    235  CZ  ARG    29      43.605  49.662  31.261  1.00  2.97
ATOM    236  NH1 ARG    29      42.671  49.157  32.116  1.00  2.97
ATOM    237  NH2 ARG    29      43.800  49.078  30.042  1.00  2.97
ATOM    238  C   ARG    29      45.810  54.704  35.992  1.00  2.97
ATOM    239  O   ARG    29      46.848  55.351  35.870  1.00  2.97
ATOM    240  N   ALA    30      44.794  55.114  36.777  1.00  2.97
ATOM    241  CA  ALA    30      44.789  56.356  37.509  1.00  2.97
ATOM    242  CB  ALA    30      43.445  56.633  38.199  1.00  2.97
ATOM    243  C   ALA    30      45.869  56.353  38.553  1.00  2.97
ATOM    244  O   ALA    30      46.466  57.391  38.845  1.00  2.97
ATOM    245  N   GLY    31      46.124  55.180  39.169  1.00  3.19
ATOM    246  CA  GLY    31      47.126  55.102  40.195  1.00  3.19
ATOM    247  C   GLY    31      46.473  54.802  41.512  1.00  3.19
ATOM    248  O   GLY    31      47.158  54.579  42.508  1.00  3.19
ATOM    249  N   LEU    32      45.129  54.730  41.542  1.00  2.85
ATOM    250  CA  LEU    32      44.414  54.508  42.773  1.00  2.85
ATOM    251  CB  LEU    32      42.897  54.387  42.571  1.00  2.85
ATOM    252  CG  LEU    32      42.210  55.722  42.251  1.00  2.85
ATOM    253  CD1 LEU    32      42.112  56.615  43.494  1.00  2.85
ATOM    254  CD2 LEU    32      42.902  56.438  41.088  1.00  2.85
ATOM    255  C   LEU    32      44.875  53.240  43.410  1.00  2.85
ATOM    256  O   LEU    32      45.075  53.180  44.619  1.00  2.85
ATOM    257  N   ILE    33      45.055  52.168  42.637  1.00  2.81
ATOM    258  CA  ILE    33      45.548  50.989  43.281  1.00  2.81
ATOM    259  CB  ILE    33      44.496  49.925  43.516  1.00  2.81
ATOM    260  CG1 ILE    33      44.967  48.520  43.111  1.00  2.81
ATOM    261  CG2 ILE    33      43.131  50.440  43.024  1.00  2.81
ATOM    262  CD1 ILE    33      43.939  47.427  43.392  1.00  2.81
ATOM    263  C   ILE    33      46.757  50.549  42.521  1.00  2.81
ATOM    264  O   ILE    33      47.036  51.110  41.462  1.00  2.81
ATOM    265  N   ASP    34      47.566  49.618  43.068  1.00  3.21
ATOM    266  CA  ASP    34      48.700  49.115  42.335  1.00  3.21
ATOM    267  CB  ASP    34      49.958  48.895  43.199  1.00  3.21
ATOM    268  CG  ASP    34      49.662  47.901  44.309  1.00  3.21
ATOM    269  OD1 ASP    34      48.502  47.876  44.797  1.00  3.21
ATOM    270  OD2 ASP    34      50.603  47.157  44.693  1.00  3.21
ATOM    271  C   ASP    34      48.370  47.841  41.610  1.00  3.21
ATOM    272  O   ASP    34      47.431  47.132  41.966  1.00  3.21
ATOM    273  N   TRP    35      49.246  47.453  40.654  1.00  2.99
ATOM    274  CA  TRP    35      48.975  46.408  39.700  1.00  2.99
ATOM    275  CB  TRP    35      50.123  46.124  38.719  1.00  2.99
ATOM    276  CG  TRP    35      50.562  47.301  37.879  1.00  2.99
ATOM    277  CD2 TRP    35      49.887  48.569  37.799  1.00  2.99
ATOM    278  CD1 TRP    35      51.695  47.422  37.128  1.00  2.99
ATOM    279  NE1 TRP    35      51.760  48.673  36.570  1.00  2.99
ATOM    280  CE2 TRP    35      50.661  49.393  36.980  1.00  2.99
ATOM    281  CE3 TRP    35      48.726  49.015  38.362  1.00  2.99
ATOM    282  CZ2 TRP    35      50.283  50.675  36.710  1.00  2.99
ATOM    283  CZ3 TRP    35      48.351  50.306  38.095  1.00  2.99
ATOM    284  CH2 TRP    35      49.116  51.117  37.283  1.00  2.99
ATOM    285  C   TRP    35      48.686  45.121  40.417  1.00  2.99
ATOM    286  O   TRP    35      47.788  44.385  40.016  1.00  2.99
ATOM    287  N   ASN    36      49.448  44.782  41.470  1.00  3.37
ATOM    288  CA  ASN    36      49.221  43.548  42.186  1.00  3.37
ATOM    289  CB  ASN    36      50.278  43.304  43.275  1.00  3.37
ATOM    290  CG  ASN    36      51.628  43.148  42.591  1.00  3.37
ATOM    291  OD1 ASN    36      52.665  43.507  43.148  1.00  3.37
ATOM    292  ND2 ASN    36      51.619  42.600  41.346  1.00  3.37
ATOM    293  C   ASN    36      47.887  43.594  42.865  1.00  3.37
ATOM    294  O   ASN    36      47.160  42.600  42.907  1.00  3.37
ATOM    295  N   MET    37      47.541  44.754  43.451  1.00  3.16
ATOM    296  CA  MET    37      46.290  44.850  44.137  1.00  3.16
ATOM    297  CB  MET    37      46.073  46.131  44.963  1.00  3.16
ATOM    298  CG  MET    37      46.914  46.173  46.242  1.00  3.16
ATOM    299  SD  MET    37      46.327  47.323  47.525  1.00  3.16
ATOM    300  CE  MET    37      46.324  48.813  46.489  1.00  3.16
ATOM    301  C   MET    37      45.174  44.715  43.155  1.00  3.16
ATOM    302  O   MET    37      44.133  44.178  43.507  1.00  3.16
ATOM    303  N   PHE    38      45.329  45.238  41.921  1.00  2.30
ATOM    304  CA  PHE    38      44.299  45.146  40.917  1.00  2.30
ATOM    305  CB  PHE    38      44.631  45.726  39.561  1.00  2.30
ATOM    306  CG  PHE    38      44.563  47.135  39.871  1.00  2.30
ATOM    307  CD1 PHE    38      43.355  47.714  40.125  1.00  2.30
ATOM    308  CD2 PHE    38      45.715  47.831  39.977  1.00  2.30
ATOM    309  CE1 PHE    38      43.299  49.042  40.437  1.00  2.30
ATOM    310  CE2 PHE    38      45.638  49.137  40.266  1.00  2.30
ATOM    311  CZ  PHE    38      44.449  49.761  40.500  1.00  2.30
ATOM    312  C   PHE    38      44.082  43.726  40.584  1.00  2.30
ATOM    313  O   PHE    38      42.947  43.334  40.347  1.00  2.30
ATOM    314  N   VAL    39      45.162  42.934  40.465  1.00  2.48
ATOM    315  CA  VAL    39      44.954  41.572  40.074  1.00  2.48
ATOM    316  CB  VAL    39      46.209  40.782  39.818  1.00  2.48
ATOM    317  CG1 VAL    39      47.019  41.508  38.733  1.00  2.48
ATOM    318  CG2 VAL    39      46.953  40.528  41.135  1.00  2.48
ATOM    319  C   VAL    39      44.169  40.878  41.135  1.00  2.48
ATOM    320  O   VAL    39      43.286  40.080  40.838  1.00  2.48
ATOM    321  N   LYS    40      44.471  41.161  42.412  1.00  3.06
ATOM    322  CA  LYS    40      43.794  40.480  43.479  1.00  3.06
ATOM    323  CB  LYS    40      44.341  40.907  44.848  1.00  3.06
ATOM    324  CG  LYS    40      44.012  39.923  45.963  1.00  3.06
ATOM    325  CD  LYS    40      44.729  38.580  45.804  1.00  3.06
ATOM    326  CE  LYS    40      46.244  38.716  45.616  1.00  3.06
ATOM    327  NZ  LYS    40      46.863  37.378  45.487  1.00  3.06
ATOM    328  C   LYS    40      42.330  40.816  43.441  1.00  3.06
ATOM    329  O   LYS    40      41.492  39.941  43.646  1.00  3.06
ATOM    330  N   LEU    41      41.989  42.096  43.182  1.00  2.76
ATOM    331  CA  LEU    41      40.626  42.577  43.165  1.00  2.76
ATOM    332  CB  LEU    41      40.583  44.088  42.885  1.00  2.76
ATOM    333  CG  LEU    41      41.426  44.933  43.860  1.00  2.76
ATOM    334  CD1 LEU    41      41.173  46.436  43.654  1.00  2.76
ATOM    335  CD2 LEU    41      41.248  44.481  45.317  1.00  2.76
ATOM    336  C   LEU    41      39.888  41.930  42.050  1.00  2.76
ATOM    337  O   LEU    41      38.696  41.709  42.184  1.00  2.76
ATOM    338  N   ARG    42      40.507  41.736  40.872  1.00  2.64
ATOM    339  CA  ARG    42      39.803  41.069  39.801  1.00  2.64
ATOM    340  CB  ARG    42      40.468  41.241  38.443  1.00  2.64
ATOM    341  CG  ARG    42      40.527  42.721  38.118  1.00  2.64
ATOM    342  CD  ARG    42      40.814  43.067  36.669  1.00  2.64
ATOM    343  NE  ARG    42      41.073  44.521  36.723  1.00  2.64
ATOM    344  CZ  ARG    42      42.350  44.940  36.919  1.00  2.64
ATOM    345  NH1 ARG    42      43.394  44.169  36.500  1.00  2.64
ATOM    346  NH2 ARG    42      42.561  46.096  37.607  1.00  2.64
ATOM    347  C   ARG    42      39.582  39.604  40.069  1.00  2.64
ATOM    348  O   ARG    42      38.559  39.047  39.670  1.00  2.64
ATOM    349  N   SER    43      40.571  38.906  40.667  1.00  3.52
ATOM    350  CA  SER    43      40.356  37.506  40.949  1.00  3.52
ATOM    351  CB  SER    43      41.616  36.799  41.485  1.00  3.52
ATOM    352  OG  SER    43      42.620  36.751  40.480  1.00  3.52
ATOM    353  C   SER    43      39.305  37.439  41.990  1.00  3.52
ATOM    354  O   SER    43      38.341  36.659  41.985  1.00  3.52
ATOM    355  N   GLN    44      39.524  38.366  42.917  1.00  4.12
ATOM    356  CA  GLN    44      38.664  38.713  43.973  1.00  4.12
ATOM    357  CB  GLN    44      39.203  39.639  45.081  1.00  4.12
ATOM    358  CG  GLN    44      40.285  39.039  45.976  1.00  4.12
ATOM    359  CD  GLN    44      40.555  40.060  47.076  1.00  4.12
ATOM    360  OE1 GLN    44      41.303  39.801  48.016  1.00  4.12
ATOM    361  NE2 GLN    44      39.915  41.254  46.961  1.00  4.12
ATOM    362  C   GLN    44      37.599  39.516  43.342  1.00  4.12
ATOM    363  O   GLN    44      37.188  40.459  43.983  1.00  4.12
ATOM    364  N   GLU    45      37.451  39.542  42.002  1.00  4.42
ATOM    365  CA  GLU    45      36.257  40.212  41.574  1.00  4.42
ATOM    366  CB  GLU    45      36.303  40.718  40.123  1.00  4.42
ATOM    367  CG  GLU    45      37.040  42.058  40.020  1.00  4.42
ATOM    368  CD  GLU    45      37.429  42.312  38.571  1.00  4.42
ATOM    369  OE1 GLU    45      37.372  41.350  37.761  1.00  4.42
ATOM    370  OE2 GLU    45      37.794  43.474  38.252  1.00  4.42
ATOM    371  C   GLU    45      35.278  39.157  41.743  1.00  4.42
ATOM    372  O   GLU    45      34.188  39.303  42.298  1.00  4.42
ATOM    373  N   CYS    46      35.780  38.000  41.312  1.00  5.49
ATOM    374  CA  CYS    46      35.022  36.826  41.401  1.00  5.49
ATOM    375  CB  CYS    46      35.753  35.601  40.824  1.00  5.49
ATOM    376  SG  CYS    46      34.627  34.220  40.460  1.00  5.49
ATOM    377  C   CYS    46      34.864  36.674  42.868  1.00  5.49
ATOM    378  O   CYS    46      33.813  36.301  43.378  1.00  5.49
ATOM    379  N   ASP    47      35.963  36.936  43.586  1.00  7.28
ATOM    380  CA  ASP    47      35.998  36.873  45.016  1.00  7.28
ATOM    381  CB  ASP    47      37.398  36.590  45.578  1.00  7.28
ATOM    382  CG  ASP    47      37.724  35.138  45.266  1.00  7.28
ATOM    383  OD1 ASP    47      36.920  34.255  45.667  1.00  7.28
ATOM    384  OD2 ASP    47      38.782  34.890  44.629  1.00  7.28
ATOM    385  C   ASP    47      35.488  38.120  45.664  1.00  7.28
ATOM    386  O   ASP    47      35.382  38.138  46.891  1.00  7.28
ATOM    387  N   TRP    48      35.204  39.187  44.876  1.00  8.74
ATOM    388  CA  TRP    48      34.909  40.507  45.400  1.00  8.74
ATOM    389  CB  TRP    48      34.363  41.564  44.407  1.00  8.74
ATOM    390  CG  TRP    48      35.401  42.499  43.843  1.00  8.74
ATOM    391  CD2 TRP    48      36.352  43.117  44.715  1.00  8.74
ATOM    392  CD1 TRP    48      35.698  42.916  42.577  1.00  8.74
ATOM    393  NE1 TRP    48      36.772  43.778  42.613  1.00  8.74
ATOM    394  CE2 TRP    48      37.183  43.907  43.925  1.00  8.74
ATOM    395  CE3 TRP    48      36.512  43.034  46.068  1.00  8.74
ATOM    396  CZ2 TRP    48      38.188  44.634  44.489  1.00  8.74
ATOM    397  CZ3 TRP    48      37.534  43.759  46.633  1.00  8.74
ATOM    398  CH2 TRP    48      38.353  44.547  45.854  1.00  8.74
ATOM    399  C   TRP    48      33.861  40.309  46.351  1.00  8.74
ATOM    400  O   TRP    48      33.840  40.929  47.408  1.00  8.74
ATOM    401  N   GLU    49      32.918  39.464  45.983  1.00  8.85
ATOM    402  CA  GLU    49      32.172  39.148  47.120  1.00  8.85
ATOM    403  CB  GLU    49      30.799  39.830  47.129  1.00  8.85
ATOM    404  CG  GLU    49      30.948  41.342  47.302  1.00  8.85
ATOM    405  CD  GLU    49      29.616  42.005  47.003  1.00  8.85
ATOM    406  OE1 GLU    49      28.783  42.118  47.941  1.00  8.85
ATOM    407  OE2 GLU    49      29.415  42.409  45.827  1.00  8.85
ATOM    408  C   GLU    49      32.007  37.686  47.107  1.00  8.85
ATOM    409  O   GLU    49      30.907  37.188  46.895  1.00  8.85
ATOM    410  N   GLU    50      33.097  36.994  47.471  1.00  7.48
ATOM    411  CA  GLU    50      33.210  35.571  47.471  1.00  7.48
ATOM    412  CB  GLU    50      32.484  34.893  48.656  1.00  7.48
ATOM    413  CG  GLU    50      30.974  35.135  48.700  1.00  7.48
ATOM    414  CD  GLU    50      30.404  34.484  49.951  1.00  7.48
ATOM    415  OE1 GLU    50      31.202  34.164  50.873  1.00  7.48
ATOM    416  OE2 GLU    50      29.158  34.304  50.003  1.00  7.48
ATOM    417  C   GLU    50      32.774  34.948  46.194  1.00  7.48
ATOM    418  O   GLU    50      31.643  35.087  45.735  1.00  7.48
ATOM    419  N   ILE    51      33.677  34.151  45.603  1.00  6.13
ATOM    420  CA  ILE    51      33.233  33.521  44.413  1.00  6.13
ATOM    421  CB  ILE    51      34.347  32.819  43.640  1.00  6.13
ATOM    422  CG1 ILE    51      34.943  31.585  44.342  1.00  6.13
ATOM    423  CG2 ILE    51      35.452  33.850  43.390  1.00  6.13
ATOM    424  CD1 ILE    51      35.528  31.879  45.721  1.00  6.13
ATOM    425  C   ILE    51      32.306  32.528  44.982  1.00  6.13
ATOM    426  O   ILE    51      32.659  31.674  45.793  1.00  6.13
ATOM    427  N   SER    52      31.024  32.693  44.678  1.00  6.51
ATOM    428  CA  SER    52      30.246  31.671  45.252  1.00  6.51
ATOM    429  CB  SER    52      28.737  31.936  45.170  1.00  6.51
ATOM    430  OG  SER    52      28.408  33.042  45.997  1.00  6.51
ATOM    431  C   SER    52      30.589  30.513  44.413  1.00  6.51
ATOM    432  O   SER    52      30.651  29.370  44.869  1.00  6.51
ATOM    433  N   VAL    53      30.813  30.863  43.133  1.00  6.83
ATOM    434  CA  VAL    53      31.187  30.045  42.027  1.00  6.83
ATOM    435  CB  VAL    53      32.665  29.891  41.809  1.00  6.83
ATOM    436  CG1 VAL    53      33.248  31.253  41.401  1.00  6.83
ATOM    437  CG2 VAL    53      33.296  29.270  43.067  1.00  6.83
ATOM    438  C   VAL    53      30.616  28.716  42.236  1.00  6.83
ATOM    439  O   VAL    53      31.262  27.694  42.011  1.00  6.83
ATOM    440  N   LYS    54      29.349  28.703  42.648  1.00  8.15
ATOM    441  CA  LYS    54      28.787  27.431  42.841  1.00  8.15
ATOM    442  CB  LYS    54      27.923  27.332  44.110  1.00  8.15
ATOM    443  CG  LYS    54      28.658  27.567  45.431  1.00  8.15
ATOM    444  CD  LYS    54      29.666  26.481  45.806  1.00  8.15
ATOM    445  CE  LYS    54      30.368  26.758  47.136  1.00  8.15
ATOM    446  NZ  LYS    54      31.038  25.531  47.620  1.00  8.15
ATOM    447  C   LYS    54      27.831  27.326  41.730  1.00  8.15
ATOM    448  O   LYS    54      26.619  27.391  41.934  1.00  8.15
ATOM    449  N   GLY    55      28.353  27.137  40.512  1.00  8.87
ATOM    450  CA  GLY    55      27.395  27.049  39.471  1.00  8.87
ATOM    451  C   GLY    55      28.031  27.238  38.147  1.00  8.87
ATOM    452  O   GLY    55      28.963  28.016  37.952  1.00  8.87
ATOM    453  N   PRO    56      27.485  26.482  37.238  1.00  8.64
ATOM    454  CA  PRO    56      27.802  26.603  35.847  1.00  8.64
ATOM    455  CD  PRO    56      26.950  25.170  37.561  1.00  8.64
ATOM    456  CB  PRO    56      27.269  25.338  35.171  1.00  8.64
ATOM    457  CG  PRO    56      26.367  24.676  36.229  1.00  8.64
ATOM    458  C   PRO    56      27.153  27.853  35.418  1.00  8.64
ATOM    459  O   PRO    56      27.361  28.311  34.299  1.00  8.64
ATOM    460  N   ASN    57      26.261  28.364  36.266  1.00  7.96
ATOM    461  CA  ASN    57      25.876  29.699  36.023  1.00  7.96
ATOM    462  CB  ASN    57      24.582  30.113  36.743  1.00  7.96
ATOM    463  CG  ASN    57      23.444  29.255  36.209  1.00  7.96
ATOM    464  OD1 ASN    57      22.646  28.715  36.973  1.00  7.96
ATOM    465  ND2 ASN    57      23.368  29.124  34.858  1.00  7.96
ATOM    466  C   ASN    57      26.990  30.322  36.729  1.00  7.96
ATOM    467  O   ASN    57      27.232  30.036  37.899  1.00  7.96
ATOM    468  N   GLY    58      27.727  31.184  36.049  1.00  6.63
ATOM    469  CA  GLY    58      28.910  31.517  36.737  1.00  6.63
ATOM    470  C   GLY    58      29.857  30.512  36.238  1.00  6.63
ATOM    471  O   GLY    58      30.913  30.268  36.816  1.00  6.63
ATOM    472  N   GLU    59      29.436  29.847  35.151  1.00  5.05
ATOM    473  CA  GLU    59      30.365  28.981  34.532  1.00  5.05
ATOM    474  CB  GLU    59      29.868  28.313  33.244  1.00  5.05
ATOM    475  CG  GLU    59      30.655  27.060  32.880  1.00  5.05
ATOM    476  CD  GLU    59      30.323  25.997  33.916  1.00  5.05
ATOM    477  OE1 GLU    59      30.532  26.272  35.128  1.00  5.05
ATOM    478  OE2 GLU    59      29.855  24.899  33.512  1.00  5.05
ATOM    479  C   GLU    59      31.359  29.974  34.131  1.00  5.05
ATOM    480  O   GLU    59      32.571  29.799  34.241  1.00  5.05
ATOM    481  N   SER    60      30.794  31.076  33.633  1.00  4.12
ATOM    482  CA  SER    60      31.568  32.237  33.459  1.00  4.12
ATOM    483  CB  SER    60      31.881  32.566  31.993  1.00  4.12
ATOM    484  OG  SER    60      32.720  31.561  31.445  1.00  4.12
ATOM    485  C   SER    60      30.703  33.318  33.979  1.00  4.12
ATOM    486  O   SER    60      29.579  33.522  33.522  1.00  4.12
ATOM    487  N   SER    61      31.210  34.017  34.992  1.00  2.91
ATOM    488  CA  SER    61      30.543  35.178  35.461  1.00  2.91
ATOM    489  CB  SER    61      30.316  35.196  36.982  1.00  2.91
ATOM    490  OG  SER    61      31.558  35.130  37.665  1.00  2.91
ATOM    491  C   SER    61      31.595  36.149  35.124  1.00  2.91
ATOM    492  O   SER    61      32.751  35.980  35.505  1.00  2.91
ATOM    493  N   VAL    62      31.244  37.221  34.429  1.00  2.30
ATOM    494  CA  VAL    62      32.343  37.900  33.865  1.00  2.30
ATOM    495  CB  VAL    62      32.211  37.815  32.397  1.00  2.30
ATOM    496  CG1 VAL    62      31.118  38.788  31.956  1.00  2.30
ATOM    497  CG2 VAL    62      33.612  37.776  31.787  1.00  2.30
ATOM    498  C   VAL    62      32.496  39.257  34.473  1.00  2.30
ATOM    499  O   VAL    62      31.754  39.611  35.390  1.00  2.30
ATOM    500  N   ILE    63      33.517  40.015  34.015  1.00  2.00
ATOM    501  CA  ILE    63      33.914  41.252  34.617  1.00  2.00
ATOM    502  CB  ILE    63      35.283  41.750  34.235  1.00  2.00
ATOM    503  CG1 ILE    63      35.357  42.125  32.751  1.00  2.00
ATOM    504  CG2 ILE    63      36.308  40.681  34.647  1.00  2.00
ATOM    505  CD1 ILE    63      36.610  42.935  32.421  1.00  2.00
ATOM    506  C   ILE    63      32.930  42.308  34.243  1.00  2.00
ATOM    507  O   ILE    63      32.455  42.389  33.112  1.00  2.00
ATOM    508  N   HIS    64      32.573  43.141  35.238  1.00  2.40
ATOM    509  CA  HIS    64      31.473  44.029  35.056  1.00  2.40
ATOM    510  ND1 HIS    64      29.789  42.226  37.904  1.00  2.40
ATOM    511  CG  HIS    64      30.072  42.652  36.626  1.00  2.40
ATOM    512  CB  HIS    64      30.542  44.033  36.277  1.00  2.40
ATOM    513  NE2 HIS    64      29.408  40.497  36.561  1.00  2.40
ATOM    514  CD2 HIS    64      29.834  41.583  35.818  1.00  2.40
ATOM    515  CE1 HIS    64      29.397  40.930  37.808  1.00  2.40
ATOM    516  C   HIS    64      31.913  45.445  34.830  1.00  2.40
ATOM    517  O   HIS    64      32.866  45.939  35.431  1.00  2.40
ATOM    518  N   ASP    65      31.189  46.138  33.925  1.00  2.60
ATOM    519  CA  ASP    65      31.422  47.521  33.645  1.00  2.60
ATOM    520  CB  ASP    65      30.693  48.060  32.407  1.00  2.60
ATOM    521  CG  ASP    65      30.946  47.264  31.148  1.00  2.60
ATOM    522  OD1 ASP    65      31.687  46.248  31.168  1.00  2.60
ATOM    523  OD2 ASP    65      30.379  47.706  30.117  1.00  2.60
ATOM    524  C   ASP    65      30.639  48.218  34.710  1.00  2.60
ATOM    525  O   ASP    65      29.434  48.016  34.832  1.00  2.60
ATOM    526  N   ARG    66      31.280  49.029  35.554  1.00  2.99
ATOM    527  CA  ARG    66      30.465  49.655  36.546  1.00  2.99
ATOM    528  CB  ARG    66      31.253  50.263  37.697  1.00  2.99
ATOM    529  CG  ARG    66      30.369  50.539  38.910  1.00  2.99
ATOM    530  CD  ARG    66      31.263  50.817  40.096  1.00  2.99
ATOM    531  NE  ARG    66      32.393  49.905  39.817  1.00  2.99
ATOM    532  CZ  ARG    66      33.662  50.382  39.822  1.00  2.99
ATOM    533  NH1 ARG    66      33.914  51.633  40.302  1.00  2.99
ATOM    534  NH2 ARG    66      34.655  49.596  39.327  1.00  2.99
ATOM    535  C   ARG    66      29.638  50.765  35.962  1.00  2.99
ATOM    536  O   ARG    66      28.512  50.993  36.402  1.00  2.99
ATOM    537  N   LYS    67      30.179  51.501  34.965  1.00  3.48
ATOM    538  CA  LYS    67      29.497  52.668  34.466  1.00  3.48
ATOM    539  CB  LYS    67      30.231  53.322  33.282  1.00  3.48
ATOM    540  CG  LYS    67      31.604  53.901  33.637  1.00  3.48
ATOM    541  CD  LYS    67      31.551  55.017  34.681  1.00  3.48
ATOM    542  CE  LYS    67      32.921  55.620  35.006  1.00  3.48
ATOM    543  NZ  LYS    67      33.371  56.488  33.895  1.00  3.48
ATOM    544  C   LYS    67      28.158  52.242  33.984  1.00  3.48
ATOM    545  O   LYS    67      27.131  52.796  34.376  1.00  3.48
ATOM    546  N   SER    68      28.136  51.226  33.115  1.00  3.20
ATOM    547  CA  SER    68      26.879  50.671  32.741  1.00  3.20
ATOM    548  CB  SER    68      26.637  50.610  31.224  1.00  3.20
ATOM    549  OG  SER    68      26.577  51.919  30.681  1.00  3.20
ATOM    550  C   SER    68      27.060  49.278  33.198  1.00  3.20
ATOM    551  O   SER    68      28.055  48.668  32.823  1.00  3.20
ATOM    552  N   GLY    69      26.148  48.747  34.033  1.00  2.98
ATOM    553  CA  GLY    69      26.367  47.416  34.511  1.00  2.98
ATOM    554  C   GLY    69      26.231  46.516  33.335  1.00  2.98
ATOM    555  O   GLY    69      25.130  46.118  32.958  1.00  2.98
ATOM    556  N   LYS    70      27.374  46.161  32.730  1.00  2.87
ATOM    557  CA  LYS    70      27.371  45.290  31.605  1.00  2.87
ATOM    558  CB  LYS    70      27.851  45.965  30.313  1.00  2.87
ATOM    559  CG  LYS    70      26.899  47.049  29.802  1.00  2.87
ATOM    560  CD  LYS    70      27.494  47.903  28.681  1.00  2.87
ATOM    561  CE  LYS    70      26.546  48.992  28.174  1.00  2.87
ATOM    562  NZ  LYS    70      27.192  49.764  27.089  1.00  2.87
ATOM    563  C   LYS    70      28.324  44.208  31.958  1.00  2.87
ATOM    564  O   LYS    70      29.396  44.471  32.498  1.00  2.87
ATOM    565  N   LYS    71      27.957  42.950  31.671  1.00  2.50
ATOM    566  CA  LYS    71      28.825  41.884  32.066  1.00  2.50
ATOM    567  CB  LYS    71      28.061  40.602  32.448  1.00  2.50
ATOM    568  CG  LYS    71      26.816  40.802  33.320  1.00  2.50
ATOM    569  CD  LYS    71      27.062  41.321  34.733  1.00  2.50
ATOM    570  CE  LYS    71      25.775  41.494  35.543  1.00  2.50
ATOM    571  NZ  LYS    71      25.094  40.188  35.703  1.00  2.50
ATOM    572  C   LYS    71      29.563  41.499  30.824  1.00  2.50
ATOM    573  O   LYS    71      28.932  41.310  29.785  1.00  2.50
ATOM    574  N   PHE    72      30.909  41.380  30.856  1.00  2.20
ATOM    575  CA  PHE    72      31.471  40.975  29.602  1.00  2.20
ATOM    576  CB  PHE    72      32.131  42.075  28.764  1.00  2.20
ATOM    577  CG  PHE    72      31.148  43.136  28.454  1.00  2.20
ATOM    578  CD1 PHE    72      30.064  42.893  27.648  1.00  2.20
ATOM    579  CD2 PHE    72      31.297  44.375  29.009  1.00  2.20
ATOM    580  CE1 PHE    72      29.158  43.888  27.373  1.00  2.20
ATOM    581  CE2 PHE    72      30.394  45.365  28.731  1.00  2.20
ATOM    582  CZ  PHE    72      29.324  45.135  27.911  1.00  2.20
ATOM    583  C   PHE    72      32.596  40.019  29.766  1.00  2.20
ATOM    584  O   PHE    72      33.435  40.198  30.643  1.00  2.20
ATOM    585  N   SER    73      32.671  39.034  28.844  1.00  2.29
ATOM    586  CA  SER    73      33.670  38.009  28.850  1.00  2.29
ATOM    587  CB  SER    73      33.560  37.060  27.644  1.00  2.29
ATOM    588  OG  SER    73      33.678  37.797  26.434  1.00  2.29
ATOM    589  C   SER    73      35.002  38.668  28.812  1.00  2.29
ATOM    590  O   SER    73      35.137  39.810  28.376  1.00  2.29
ATOM    591  N   ILE    74      36.031  37.947  29.289  1.00  2.08
ATOM    592  CA  ILE    74      37.332  38.529  29.354  1.00  2.08
ATOM    593  CB  ILE    74      38.181  37.808  30.363  1.00  2.08
ATOM    594  CG1 ILE    74      39.541  38.497  30.530  1.00  2.08
ATOM    595  CG2 ILE    74      38.236  36.315  29.996  1.00  2.08
ATOM    596  CD1 ILE    74      39.436  39.821  31.278  1.00  2.08
ATOM    597  C   ILE    74      37.948  38.372  28.001  1.00  2.08
ATOM    598  O   ILE    74      39.004  37.776  27.814  1.00  2.08
ATOM    599  N   GLU    75      37.285  38.950  26.998  1.00  2.37
ATOM    600  CA  GLU    75      37.786  38.965  25.663  1.00  2.37
ATOM    601  CB  GLU    75      37.284  37.808  24.790  1.00  2.37
ATOM    602  CG  GLU    75      38.067  37.704  23.483  1.00  2.37
ATOM    603  CD  GLU    75      37.844  36.318  22.904  1.00  2.37
ATOM    604  OE1 GLU    75      36.665  35.969  22.630  1.00  2.37
ATOM    605  OE2 GLU    75      38.856  35.586  22.734  1.00  2.37
ATOM    606  C   GLU    75      37.211  40.240  25.157  1.00  2.37
ATOM    607  O   GLU    75      37.886  41.081  24.565  1.00  2.37
ATOM    608  N   GLU    76      35.905  40.385  25.436  1.00  2.36
ATOM    609  CA  GLU    76      35.111  41.539  25.157  1.00  2.36
ATOM    610  CB  GLU    76      33.640  41.340  25.551  1.00  2.36
ATOM    611  CG  GLU    76      32.737  42.520  25.198  1.00  2.36
ATOM    612  CD  GLU    76      32.329  42.378  23.741  1.00  2.36
ATOM    613  OE1 GLU    76      32.802  41.413  23.083  1.00  2.36
ATOM    614  OE2 GLU    76      31.532  43.231  23.268  1.00  2.36
ATOM    615  C   GLU    76      35.646  42.652  26.001  1.00  2.36
ATOM    616  O   GLU    76      35.662  43.805  25.575  1.00  2.36
ATOM    617  N   ALA    77      36.075  42.313  27.235  1.00  1.96
ATOM    618  CA  ALA    77      36.607  43.236  28.199  1.00  1.96
ATOM    619  CB  ALA    77      36.983  42.551  29.522  1.00  1.96
ATOM    620  C   ALA    77      37.857  43.836  27.625  1.00  1.96
ATOM    621  O   ALA    77      38.123  45.018  27.822  1.00  1.96
ATOM    622  N   LEU    78      38.676  43.030  26.916  1.00  2.15
ATOM    623  CA  LEU    78      39.913  43.520  26.362  1.00  2.15
ATOM    624  CB  LEU    78      40.686  42.445  25.584  1.00  2.15
ATOM    625  CG  LEU    78      41.122  41.261  26.454  1.00  2.15
ATOM    626  CD1 LEU    78      39.934  40.457  26.980  1.00  2.15
ATOM    627  CD2 LEU    78      42.178  40.397  25.758  1.00  2.15
ATOM    628  C   LEU    78      39.628  44.591  25.371  1.00  2.15
ATOM    629  O   LEU    78      40.276  45.639  25.364  1.00  2.15
ATOM    630  N   GLN    79      38.626  44.339  24.515  1.00  2.50
ATOM    631  CA  GLN    79      38.315  45.256  23.465  1.00  2.50
ATOM    632  CB  GLN    79      37.197  44.751  22.537  1.00  2.50
ATOM    633  CG  GLN    79      37.607  43.582  21.641  1.00  2.50
ATOM    634  CD  GLN    79      38.463  44.140  20.511  1.00  2.50
ATOM    635  OE1 GLN    79      38.990  45.247  20.603  1.00  2.50
ATOM    636  NE2 GLN    79      38.604  43.353  19.412  1.00  2.50
ATOM    637  C   GLN    79      37.847  46.550  24.043  1.00  2.50
ATOM    638  O   GLN    79      38.221  47.622  23.570  1.00  2.50
ATOM    639  N   SER    80      37.015  46.476  25.094  1.00  2.42
ATOM    640  CA  SER    80      36.456  47.661  25.673  1.00  2.42
ATOM    641  CB  SER    80      35.365  47.337  26.703  1.00  2.42
ATOM    642  OG  SER    80      34.311  46.633  26.060  1.00  2.42
ATOM    643  C   SER    80      37.544  48.466  26.322  1.00  2.42
ATOM    644  O   SER    80      37.412  49.678  26.482  1.00  2.42
ATOM    645  N   GLY    81      38.658  47.823  26.718  1.00  2.25
ATOM    646  CA  GLY    81      39.717  48.574  27.333  1.00  2.25
ATOM    647  C   GLY    81      39.503  48.560  28.804  1.00  2.25
ATOM    648  O   GLY    81      40.128  49.314  29.549  1.00  2.25
ATOM    649  N   ARG    82      38.566  47.712  29.250  1.00  1.87
ATOM    650  CA  ARG    82      38.290  47.603  30.644  1.00  1.87
ATOM    651  CB  ARG    82      37.013  46.799  30.921  1.00  1.87
ATOM    652  CG  ARG    82      35.827  47.543  30.305  1.00  1.87
ATOM    653  CD  ARG    82      34.444  47.148  30.813  1.00  1.87
ATOM    654  NE  ARG    82      33.495  48.112  30.188  1.00  1.87
ATOM    655  CZ  ARG    82      32.886  47.810  29.003  1.00  1.87
ATOM    656  NH1 ARG    82      33.046  46.574  28.449  1.00  1.87
ATOM    657  NH2 ARG    82      32.100  48.733  28.376  1.00  1.87
ATOM    658  C   ARG    82      39.466  47.011  31.312  1.00  1.87
ATOM    659  O   ARG    82      39.861  47.534  32.327  1.00  1.87
ATOM    660  N   LEU    83      40.103  45.973  30.754  1.00  1.85
ATOM    661  CA  LEU    83      41.192  45.267  31.397  1.00  1.85
ATOM    662  CB  LEU    83      40.700  43.834  31.742  1.00  1.85
ATOM    663  CG  LEU    83      41.572  42.852  32.546  1.00  1.85
ATOM    664  CD1 LEU    83      42.793  42.407  31.754  1.00  1.85
ATOM    665  CD2 LEU    83      41.915  43.350  33.951  1.00  1.85
ATOM    666  C   LEU    83      42.378  45.330  30.450  1.00  1.85
ATOM    667  O   LEU    83      42.222  45.673  29.279  1.00  1.85
ATOM    668  N   THR    84      43.617  45.073  30.935  1.00  2.10
ATOM    669  CA  THR    84      44.785  45.214  30.088  1.00  2.10
ATOM    670  CB  THR    84      45.940  45.851  30.799  1.00  2.10
ATOM    671  OG1 THR    84      46.909  46.299  29.865  1.00  2.10
ATOM    672  CG2 THR    84      46.567  44.805  31.736  1.00  2.10
ATOM    673  C   THR    84      45.265  43.866  29.603  1.00  2.10
ATOM    674  O   THR    84      45.009  42.844  30.233  1.00  2.10
ATOM    675  N   PRO    85      46.025  43.831  28.531  1.00  2.32
ATOM    676  CA  PRO    85      46.460  42.587  27.931  1.00  2.32
ATOM    677  CD  PRO    85      45.946  44.893  27.544  1.00  2.32
ATOM    678  CB  PRO    85      47.210  42.988  26.668  1.00  2.32
ATOM    679  CG  PRO    85      46.474  44.274  26.236  1.00  2.32
ATOM    680  C   PRO    85      47.146  41.583  28.854  1.00  2.32
ATOM    681  O   PRO    85      46.845  40.386  28.767  1.00  2.32
ATOM    682  N   ALA    86      48.066  42.017  29.740  1.00  2.49
ATOM    683  CA  ALA    86      48.714  41.102  30.661  1.00  2.49
ATOM    684  CB  ALA    86      49.818  41.783  31.485  1.00  2.49
ATOM    685  C   ALA    86      47.708  40.572  31.619  1.00  2.49
ATOM    686  O   ALA    86      47.687  39.389  31.987  1.00  2.49
ATOM    687  N   HIS    87      46.845  41.499  32.055  1.00  2.14
ATOM    688  CA  HIS    87      45.844  41.169  33.000  1.00  2.14
ATOM    689  ND1 HIS    87      46.152  44.523  34.569  1.00  2.14
ATOM    690  CG  HIS    87      46.114  43.157  34.413  1.00  2.14
ATOM    691  CB  HIS    87      45.128  42.405  33.566  1.00  2.14
ATOM    692  NE2 HIS    87      47.845  43.702  35.757  1.00  2.14
ATOM    693  CD2 HIS    87      47.153  42.671  35.149  1.00  2.14
ATOM    694  CE1 HIS    87      47.210  44.794  35.379  1.00  2.14
ATOM    695  C   HIS    87      44.922  40.195  32.347  1.00  2.14
ATOM    696  O   HIS    87      44.472  39.290  33.024  1.00  2.14
ATOM    697  N   TYR    88      44.629  40.315  31.032  1.00  2.08
ATOM    698  CA  TYR    88      43.741  39.393  30.346  1.00  2.08
ATOM    699  CB  TYR    88      43.601  39.645  28.852  1.00  2.08
ATOM    700  CG  TYR    88      42.779  40.838  28.842  1.00  2.08
ATOM    701  CD1 TYR    88      41.556  40.718  29.431  1.00  2.08
ATOM    702  CD2 TYR    88      43.226  42.029  28.338  1.00  2.08
ATOM    703  CE1 TYR    88      40.716  41.783  29.486  1.00  2.08
ATOM    704  CE2 TYR    88      42.381  43.102  28.389  1.00  2.08
ATOM    705  CZ  TYR    88      41.139  42.963  28.958  1.00  2.08
ATOM    706  OH  TYR    88      40.253  44.043  29.019  1.00  2.08
ATOM    707  C   TYR    88      44.308  38.033  30.363  1.00  2.08
ATOM    708  O   TYR    88      43.547  37.083  30.499  1.00  2.08
ATOM    709  N   ASP    89      45.627  37.889  30.134  1.00  2.38
ATOM    710  CA  ASP    89      46.139  36.555  30.081  1.00  2.38
ATOM    711  CB  ASP    89      47.596  36.445  29.582  1.00  2.38
ATOM    712  CG  ASP    89      48.546  37.200  30.495  1.00  2.38
ATOM    713  OD1 ASP    89      48.853  36.674  31.597  1.00  2.38
ATOM    714  OD2 ASP    89      48.987  38.311  30.096  1.00  2.38
ATOM    715  C   ASP    89      45.993  35.894  31.416  1.00  2.38
ATOM    716  O   ASP    89      45.613  34.723  31.518  1.00  2.38
ATOM    717  N   ARG    90      46.271  36.653  32.488  1.00  2.41
ATOM    718  CA  ARG    90      46.202  36.079  33.795  1.00  2.41
ATOM    719  CB  ARG    90      46.660  37.056  34.889  1.00  2.41
ATOM    720  CG  ARG    90      48.157  37.358  34.813  1.00  2.41
ATOM    721  CD  ARG    90      48.640  38.394  35.828  1.00  2.41
ATOM    722  NE  ARG    90      50.105  38.565  35.615  1.00  2.41
ATOM    723  CZ  ARG    90      50.646  39.815  35.524  1.00  2.41
ATOM    724  NH1 ARG    90      49.844  40.916  35.613  1.00  2.41
ATOM    725  NH2 ARG    90      51.991  39.961  35.344  1.00  2.41
ATOM    726  C   ARG    90      44.793  35.649  34.116  1.00  2.41
ATOM    727  O   ARG    90      44.586  34.579  34.685  1.00  2.41
ATOM    728  N   TYR    91      43.781  36.474  33.770  1.00  2.24
ATOM    729  CA  TYR    91      42.399  36.164  34.070  1.00  2.24
ATOM    730  CB  TYR    91      41.402  37.323  33.851  1.00  2.24
ATOM    731  CG  TYR    91      41.821  38.402  34.791  1.00  2.24
ATOM    732  CD1 TYR    91      41.884  38.189  36.150  1.00  2.24
ATOM    733  CD2 TYR    91      42.107  39.655  34.314  1.00  2.24
ATOM    734  CE1 TYR    91      42.281  39.195  37.002  1.00  2.24
ATOM    735  CE2 TYR    91      42.504  40.663  35.157  1.00  2.24
ATOM    736  CZ  TYR    91      42.602  40.435  36.504  1.00  2.24
ATOM    737  OH  TYR    91      43.019  41.479  37.358  1.00  2.24
ATOM    738  C   TYR    91      41.948  34.959  33.298  1.00  2.24
ATOM    739  O   TYR    91      41.115  34.199  33.785  1.00  2.24
ATOM    740  N   VAL    92      42.401  34.784  32.040  1.00  2.24
ATOM    741  CA  VAL    92      41.972  33.626  31.292  1.00  2.24
ATOM    742  CB  VAL    92      42.438  33.603  29.862  1.00  2.24
ATOM    743  CG1 VAL    92      41.942  34.886  29.172  1.00  2.24
ATOM    744  CG2 VAL    92      43.955  33.379  29.808  1.00  2.24
ATOM    745  C   VAL    92      42.469  32.394  31.976  1.00  2.24
ATOM    746  O   VAL    92      41.773  31.383  32.032  1.00  2.24
ATOM    747  N   ASN    93      43.696  32.438  32.519  1.00  2.56
ATOM    748  CA  ASN    93      44.229  31.271  33.159  1.00  2.56
ATOM    749  CB  ASN    93      45.630  31.541  33.726  1.00  2.56
ATOM    750  CG  ASN    93      46.338  30.213  33.905  1.00  2.56
ATOM    751  OD1 ASN    93      45.931  29.367  34.700  1.00  2.56
ATOM    752  ND2 ASN    93      47.435  30.026  33.125  1.00  2.56
ATOM    753  C   ASN    93      43.313  30.924  34.324  1.00  2.56
ATOM    754  O   ASN    93      43.013  29.751  34.537  1.00  2.56
ATOM    755  N   LYS    94      42.844  31.927  35.113  1.00  2.90
ATOM    756  CA  LYS    94      41.973  31.711  36.256  1.00  2.90
ATOM    757  CB  LYS    94      41.701  32.963  37.113  1.00  2.90
ATOM    758  CG  LYS    94      42.755  33.279  38.176  1.00  2.90
ATOM    759  CD  LYS    94      44.029  33.943  37.661  1.00  2.90
ATOM    760  CE  LYS    94      44.921  34.438  38.800  1.00  2.90
ATOM    761  NZ  LYS    94      45.892  35.428  38.291  1.00  2.90
ATOM    762  C   LYS    94      40.618  31.209  35.847  1.00  2.90
ATOM    763  O   LYS    94      40.022  30.395  36.550  1.00  2.90
ATOM    764  N   ASP    95      40.074  31.704  34.721  1.00  2.79
ATOM    765  CA  ASP    95      38.755  31.335  34.275  1.00  2.79
ATOM    766  CB  ASP    95      38.320  32.093  33.009  1.00  2.79
ATOM    767  CG  ASP    95      38.075  33.554  33.367  1.00  2.79
ATOM    768  OD1 ASP    95      38.179  33.911  34.571  1.00  2.79
ATOM    769  OD2 ASP    95      37.771  34.336  32.429  1.00  2.79
ATOM    770  C   ASP    95      38.746  29.869  33.951  1.00  2.79
ATOM    771  O   ASP    95      37.727  29.195  34.103  1.00  2.79
ATOM    772  N   MET    96      39.895  29.324  33.513  1.00  2.77
ATOM    773  CA  MET    96      39.958  27.937  33.144  1.00  2.77
ATOM    774  CB  MET    96      41.370  27.509  32.702  1.00  2.77
ATOM    775  CG  MET    96      41.793  28.140  31.371  1.00  2.77
ATOM    776  SD  MET    96      43.453  27.672  30.796  1.00  2.77
ATOM    777  CE  MET    96      43.386  28.666  29.277  1.00  2.77
ATOM    778  C   MET    96      39.560  27.167  34.364  1.00  2.77
ATOM    779  O   MET    96      38.926  26.119  34.272  1.00  2.77
ATOM    780  N   SER    97      39.924  27.671  35.554  1.00  3.62
ATOM    781  CA  SER    97      39.557  26.996  36.762  1.00  3.62
ATOM    782  CB  SER    97      40.026  27.743  38.021  1.00  3.62
ATOM    783  OG  SER    97      41.442  27.840  38.032  1.00  3.62
ATOM    784  C   SER    97      38.060  26.910  36.852  1.00  3.62
ATOM    785  O   SER    97      37.513  25.838  37.103  1.00  3.62
ATOM    786  N   ILE    98      37.350  28.040  36.659  1.00  3.92
ATOM    787  CA  ILE    98      35.918  28.033  36.820  1.00  3.92
ATOM    788  CB  ILE    98      35.289  29.400  36.839  1.00  3.92
ATOM    789  CG1 ILE    98      33.801  29.275  37.205  1.00  3.92
ATOM    790  CG2 ILE    98      35.527  30.080  35.483  1.00  3.92
ATOM    791  CD1 ILE    98      33.567  28.659  38.580  1.00  3.92
ATOM    792  C   ILE    98      35.264  27.218  35.758  1.00  3.92
ATOM    793  O   ILE    98      34.391  26.403  36.051  1.00  3.92
ATOM    794  N   GLN    99      35.653  27.419  34.486  1.00  3.55
ATOM    795  CA  GLN    99      35.102  26.570  33.477  1.00  3.55
ATOM    796  CB  GLN    99      35.153  27.202  32.075  1.00  3.55
ATOM    797  CG  GLN    99      34.349  28.502  31.983  1.00  3.55
ATOM    798  CD  GLN    99      34.465  29.053  30.568  1.00  3.55
ATOM    799  OE1 GLN    99      34.014  28.435  29.609  1.00  3.55
ATOM    800  NE2 GLN    99      35.086  30.257  30.436  1.00  3.55
ATOM    801  C   GLN    99      36.056  25.443  33.518  1.00  3.55
ATOM    802  O   GLN    99      37.018  25.441  32.753  1.00  3.55
ATOM    803  N   GLU   100      35.729  24.443  34.374  1.00  4.14
ATOM    804  CA  GLU   100      36.593  23.381  34.825  1.00  4.14
ATOM    805  CB  GLU   100      35.864  22.098  35.254  1.00  4.14
ATOM    806  CG  GLU   100      35.023  22.265  36.518  1.00  4.14
ATOM    807  CD  GLU   100      34.484  20.892  36.892  1.00  4.14
ATOM    808  OE1 GLU   100      34.873  19.903  36.214  1.00  4.14
ATOM    809  OE2 GLU   100      33.684  20.809  37.861  1.00  4.14
ATOM    810  C   GLU   100      37.585  23.021  33.787  1.00  4.14
ATOM    811  O   GLU   100      37.240  22.807  32.626  1.00  4.14
ATOM    812  N   LEU   101      38.863  22.995  34.215  1.00  3.39
ATOM    813  CA  LEU   101      39.955  22.788  33.320  1.00  3.39
ATOM    814  CB  LEU   101      41.294  22.540  34.036  1.00  3.39
ATOM    815  CG  LEU   101      41.722  23.671  34.986  1.00  3.39
ATOM    816  CD1 LEU   101      43.093  23.374  35.617  1.00  3.39
ATOM    817  CD2 LEU   101      41.663  25.039  34.293  1.00  3.39
ATOM    818  C   LEU   101      39.659  21.569  32.569  1.00  3.39
ATOM    819  O   LEU   101      39.541  20.499  33.159  1.00  3.39
ATOM    820  N   ALA   102      39.487  21.724  31.244  1.00  3.62
ATOM    821  CA  ALA   102      39.234  20.549  30.503  1.00  3.62
ATOM    822  CB  ALA   102      39.045  20.785  28.996  1.00  3.62
ATOM    823  C   ALA   102      40.462  19.771  30.680  1.00  3.62
ATOM    824  O   ALA   102      41.515  20.143  30.158  1.00  3.62
ATOM    825  N   VAL   103      40.361  18.690  31.468  1.00  4.75
ATOM    826  CA  VAL   103      41.502  17.866  31.470  1.00  4.75
ATOM    827  CB  VAL   103      41.419  16.729  32.446  1.00  4.75
ATOM    828  CG1 VAL   103      41.632  17.303  33.857  1.00  4.75
ATOM    829  CG2 VAL   103      40.024  16.110  32.343  1.00  4.75
ATOM    830  C   VAL   103      41.426  17.438  30.081  1.00  4.75
ATOM    831  O   VAL   103      40.370  17.015  29.624  1.00  4.75
ATOM    832  N   LEU   104      42.551  17.583  29.363  1.00  6.21
ATOM    833  CA  LEU   104      42.586  17.308  27.963  1.00  6.21
ATOM    834  CB  LEU   104      43.993  17.445  27.368  1.00  6.21
ATOM    835  CG  LEU   104      44.496  18.902  27.374  1.00  6.21
ATOM    836  CD1 LEU   104      43.655  19.780  26.433  1.00  6.21
ATOM    837  CD2 LEU   104      44.581  19.468  28.802  1.00  6.21
ATOM    838  C   LEU   104      42.140  15.908  27.878  1.00  6.21
ATOM    839  O   LEU   104      41.488  15.481  26.926  1.00  6.21
ATOM    840  N   VAL   105      42.493  15.161  28.925  1.00  7.44
ATOM    841  CA  VAL   105      41.926  13.886  29.046  1.00  7.44
ATOM    842  CB  VAL   105      42.356  13.184  30.292  1.00  7.44
ATOM    843  CG1 VAL   105      41.574  11.870  30.413  1.00  7.44
ATOM    844  CG2 VAL   105      43.881  13.027  30.254  1.00  7.44
ATOM    845  C   VAL   105      40.450  14.039  29.140  1.00  7.44
ATOM    846  O   VAL   105      39.925  14.563  30.113  1.00  7.44
ATOM    847  N   SER   106      39.726  13.550  28.127  1.00  6.88
ATOM    848  CA  SER   106      38.299  13.586  28.177  1.00  6.88
ATOM    849  CB  SER   106      37.744  13.021  29.498  1.00  6.88
ATOM    850  OG  SER   106      36.326  13.080  29.508  1.00  6.88
ATOM    851  C   SER   106      37.792  14.964  28.025  1.00  6.88
ATOM    852  O   SER   106      36.583  15.182  27.954  1.00  6.88
ATOM    853  N   GLY   107      38.704  15.936  27.935  1.00  6.12
ATOM    854  CA  GLY   107      38.254  17.273  27.766  1.00  6.12
ATOM    855  C   GLY   107      37.384  17.606  28.936  1.00  6.12
ATOM    856  O   GLY   107      36.551  18.504  28.845  1.00  6.12
ATOM    857  N   GLN   108      37.565  16.900  30.076  1.00  5.61
ATOM    858  CA  GLN   108      36.696  17.111  31.201  1.00  5.61
ATOM    859  CB  GLN   108      37.086  16.314  32.453  1.00  5.61
ATOM    860  CG  GLN   108      37.052  14.799  32.271  1.00  5.61
ATOM    861  CD  GLN   108      37.468  14.186  33.598  1.00  5.61
ATOM    862  OE1 GLN   108      37.167  14.720  34.664  1.00  5.61
ATOM    863  NE2 GLN   108      38.191  13.036  33.537  1.00  5.61
ATOM    864  C   GLN   108      36.826  18.520  31.569  1.00  5.61
ATOM    865  O   GLN   108      37.811  18.929  32.178  1.00  5.61
ATOM    866  N   LYS   109      35.800  19.298  31.224  1.00  5.31
ATOM    867  CA  LYS   109      35.947  20.669  31.516  1.00  5.31
ATOM    868  CB  LYS   109      35.873  21.568  30.274  1.00  5.31
ATOM    869  CG  LYS   109      34.505  21.550  29.594  1.00  5.31
ATOM    870  CD  LYS   109      34.328  22.686  28.587  1.00  5.31
ATOM    871  CE  LYS   109      35.288  22.601  27.398  1.00  5.31
ATOM    872  NZ  LYS   109      34.874  21.506  26.492  1.00  5.31
ATOM    873  C   LYS   109      34.806  21.090  32.426  1.00  5.31
ATOM    874  O   LYS   109      34.753  22.304  32.759  1.00  5.31
ATOM    875  OXT LYS   109      33.975  20.216  32.790  1.00  5.31
