# Supplementary material for: Selecting Near-Native Protein Structures from Predicted Decoy Sets Using Ordered Graphlet Degree Similarity
Source: Genes (Basel). 2019 Feb 11;10(2):132. doi: 10.3390/genes10020132 (PMC6410076; doi:10.3390/genes10020132)
Supplement: Supplementary file 1 [file genes-10-00132-s001.zip › CodeData/data/CASP11/T0759/model221.pdb]

ATOM      1  N   MET     1      47.575  72.285  55.616  1.00 10.70
ATOM      2  CA  MET     1      47.702  72.133  54.164  1.00 10.70
ATOM      3  HA  MET     1      47.811  71.068  53.962  1.00 10.70
ATOM      4  CB  MET     1      46.418  72.621  53.470  1.00 10.70
ATOM      5  HB1 MET     1      46.537  72.534  52.390  1.00 10.70
ATOM      6  HB2 MET     1      46.239  73.668  53.718  1.00 10.70
ATOM      7  CG  MET     1      45.202  71.781  53.874  1.00 10.70
ATOM      8  HG1 MET     1      45.002  71.933  54.936  1.00 10.70
ATOM      9  HG2 MET     1      45.443  70.728  53.722  1.00 10.70
ATOM     10  SD  MET     1      43.694  72.159  52.940  1.00 10.70
ATOM     11  CE  MET     1      42.604  70.898  53.649  1.00 10.70
ATOM     12  HE1 MET     1      41.625  70.957  53.176  1.00 10.70
ATOM     13  HE2 MET     1      43.030  69.909  53.477  1.00 10.70
ATOM     14  HE3 MET     1      42.499  71.068  54.721  1.00 10.70
ATOM     15  C   MET     1      48.968  72.794  53.599  1.00 10.70
ATOM     16  O   MET     1      49.011  73.164  52.424  1.00 10.70
ATOM     17  N   GLY     2      49.997  72.960  54.437  1.00  8.92
ATOM     18  H   GLY     2      49.853  72.694  55.404  1.00  8.92
ATOM     19  CA  GLY     2      51.367  73.224  53.998  1.00  8.92
ATOM     20  HA1 GLY     2      52.063  73.148  54.828  1.00  8.92
ATOM     21  HA2 GLY     2      51.407  74.250  53.633  1.00  8.92
ATOM     22  C   GLY     2      51.846  72.324  52.895  1.00  8.92
ATOM     23  O   GLY     2      51.373  71.216  52.819  1.00  8.92
ATOM     24  N   HIS     3      52.877  72.722  52.152  1.00  7.62
ATOM     25  H   HIS     3      53.167  73.689  52.167  1.00  7.62
ATOM     26  CA  HIS     3      53.761  71.738  51.514  1.00  7.62
ATOM     27  HA  HIS     3      53.149  70.994  51.018  1.00  7.62
ATOM     28  CB  HIS     3      54.640  72.432  50.467  1.00  7.62
ATOM     29  HB1 HIS     3      55.136  71.675  49.859  1.00  7.62
ATOM     30  HB2 HIS     3      55.410  73.016  50.975  1.00  7.62
ATOM     31  CG  HIS     3      53.869  73.359  49.564  1.00  7.62
ATOM     32  ND1 HIS     3      53.981  74.750  49.567  1.00  7.62
ATOM     33  CE1 HIS     3      53.047  75.192  48.712  1.00  7.62
ATOM     34  HE1 HIS     3      52.861  76.235  48.495  1.00  7.62
ATOM     35  NE2 HIS     3      52.359  74.161  48.191  1.00  7.62
ATOM     36  HE2 HIS     3      51.570  74.238  47.567  1.00  7.62
ATOM     37  CD2 HIS     3      52.862  72.995  48.721  1.00  7.62
ATOM     38  HD2 HIS     3      52.497  71.990  48.559  1.00  7.62
ATOM     39  C   HIS     3      54.636  71.061  52.559  1.00  7.62
ATOM     40  O   HIS     3      55.031  69.931  52.370  1.00  7.62
ATOM     41  N   HIS     4      54.875  71.701  53.703  1.00  7.57
ATOM     42  H   HIS     4      54.645  72.685  53.772  1.00  7.57
ATOM     43  CA  HIS     4      55.425  71.057  54.896  1.00  7.57
ATOM     44  HA  HIS     4      56.326  70.507  54.627  1.00  7.57
ATOM     45  CB  HIS     4      55.787  72.144  55.928  1.00  7.57
ATOM     46  HB1 HIS     4      56.473  71.718  56.661  1.00  7.57
ATOM     47  HB2 HIS     4      54.881  72.442  56.460  1.00  7.57
ATOM     48  CG  HIS     4      56.390  73.400  55.344  1.00  7.57
ATOM     49  ND1 HIS     4      55.669  74.376  54.649  1.00  7.57
ATOM     50  CE1 HIS     4      56.567  75.300  54.279  1.00  7.57
ATOM     51  HE1 HIS     4      56.328  76.191  53.712  1.00  7.57
ATOM     52  NE2 HIS     4      57.796  74.961  54.705  1.00  7.57
ATOM     53  HE2 HIS     4      58.637  75.499  54.550  1.00  7.57
ATOM     54  CD2 HIS     4      57.706  73.761  55.379  1.00  7.57
ATOM     55  HD2 HIS     4      58.511  73.205  55.840  1.00  7.57
ATOM     56  C   HIS     4      54.446  70.087  55.546  1.00  7.57
ATOM     57  O   HIS     4      54.885  69.117  56.130  1.00  7.57
ATOM     58  N   HIS     5      53.141  70.305  55.395  1.00  6.84
ATOM     59  H   HIS     5      52.849  71.188  55.014  1.00  6.84
ATOM     60  CA  HIS     5      52.078  69.327  55.672  1.00  6.84
ATOM     61  HA  HIS     5      52.421  68.625  56.426  1.00  6.84
ATOM     62  CB  HIS     5      50.842  70.079  56.209  1.00  6.84
ATOM     63  HB1 HIS     5      50.121  69.357  56.587  1.00  6.84
ATOM     64  HB2 HIS     5      50.356  70.578  55.375  1.00  6.84
ATOM     65  CG  HIS     5      51.086  71.106  57.300  1.00  6.84
ATOM     66  ND1 HIS     5      51.474  72.437  57.106  1.00  6.84
ATOM     67  CE1 HIS     5      51.499  73.001  58.322  1.00  6.84
ATOM     68  HE1 HIS     5      51.768  74.031  58.514  1.00  6.84
ATOM     69  NE2 HIS     5      51.141  72.111  59.260  1.00  6.84
ATOM     70  HE2 HIS     5      51.085  72.281  60.253  1.00  6.84
ATOM     71  CD2 HIS     5      50.868  70.917  58.632  1.00  6.84
ATOM     72  HD2 HIS     5      50.559  69.987  59.092  1.00  6.84
ATOM     73  C   HIS     5      51.699  68.534  54.403  1.00  6.84
ATOM     74  O   HIS     5      50.716  67.811  54.372  1.00  6.84
ATOM     75  N   HIS     6      52.520  68.667  53.359  1.00  6.08
ATOM     76  H   HIS     6      53.165  69.438  53.404  1.00  6.08
ATOM     77  CA  HIS     6      52.693  67.766  52.228  1.00  6.08
ATOM     78  HA  HIS     6      52.017  66.941  52.344  1.00  6.08
ATOM     79  CB  HIS     6      52.415  68.392  50.841  1.00  6.08
ATOM     80  HB1 HIS     6      52.389  67.578  50.116  1.00  6.08
ATOM     81  HB2 HIS     6      53.265  69.004  50.556  1.00  6.08
ATOM     82  CG  HIS     6      51.145  69.191  50.651  1.00  6.08
ATOM     83  ND1 HIS     6      51.001  70.248  49.741  1.00  6.08
ATOM     84  CE1 HIS     6      49.761  70.725  49.930  1.00  6.08
ATOM     85  HE1 HIS     6      49.344  71.576  49.411  1.00  6.08
ATOM     86  NE2 HIS     6      49.117  70.014  50.868  1.00  6.08
ATOM     87  HE2 HIS     6      48.192  70.203  51.220  1.00  6.08
ATOM     88  CD2 HIS     6      49.969  69.040  51.329  1.00  6.08
ATOM     89  HD2 HIS     6      49.769  68.326  52.117  1.00  6.08
ATOM     90  C   HIS     6      54.109  67.170  52.285  1.00  6.08
ATOM     91  O   HIS     6      54.747  66.840  51.271  1.00  6.08
ATOM     92  N   HIS     7      54.655  67.172  53.503  1.00  6.25
ATOM     93  H   HIS     7      54.104  67.572  54.241  1.00  6.25
ATOM     94  CA  HIS     7      55.982  66.696  53.810  1.00  6.25
ATOM     95  HA  HIS     7      56.223  65.951  53.052  1.00  6.25
ATOM     96  CB  HIS     7      57.034  67.805  53.700  1.00  6.25
ATOM     97  HB1 HIS     7      57.014  68.418  54.599  1.00  6.25
ATOM     98  HB2 HIS     7      56.812  68.426  52.839  1.00  6.25
ATOM     99  CG  HIS     7      58.432  67.298  53.479  1.00  6.25
ATOM    100  ND1 HIS     7      59.547  67.640  54.242  1.00  6.25
ATOM    101  CE1 HIS     7      60.591  67.041  53.654  1.00  6.25
ATOM    102  HE1 HIS     7      61.610  67.118  54.007  1.00  6.25
ATOM    103  NE2 HIS     7      60.196  66.359  52.564  1.00  6.25
ATOM    104  HE2 HIS     7      60.798  65.844  51.943  1.00  6.25
ATOM    105  CD2 HIS     7      58.835  66.523  52.430  1.00  6.25
ATOM    106  HD2 HIS     7      58.194  66.140  51.646  1.00  6.25
ATOM    107  C   HIS     7      56.098  65.931  55.125  1.00  6.25
ATOM    108  O   HIS     7      56.908  65.009  55.223  1.00  6.25
ATOM    109  N   HIS     8      55.283  66.284  56.122  1.00  5.56
ATOM    110  H   HIS     8      54.713  67.114  56.023  1.00  5.56
ATOM    111  CA  HIS     8      55.510  65.824  57.478  1.00  5.56
ATOM    112  HA  HIS     8      56.556  66.041  57.704  1.00  5.56
ATOM    113  CB  HIS     8      54.719  66.584  58.539  1.00  5.56
ATOM    114  HB1 HIS     8      53.684  66.333  58.399  1.00  5.56
ATOM    115  HB2 HIS     8      54.850  67.657  58.403  1.00  5.56
ATOM    116  CG  HIS     8      55.065  66.227  59.964  1.00  5.56
ATOM    117  ND1 HIS     8      56.341  65.970  60.479  1.00  5.56
ATOM    118  CE1 HIS     8      56.147  65.546  61.737  1.00  5.56
ATOM    119  HE1 HIS     8      56.935  65.230  62.404  1.00  5.56
ATOM    120  NE2 HIS     8      54.837  65.527  62.035  1.00  5.56
ATOM    121  HE2 HIS     8      54.411  65.127  62.864  1.00  5.56
ATOM    122  CD2 HIS     8      54.148  65.983  60.939  1.00  5.56
ATOM    123  HD2 HIS     8      53.076  66.080  60.834  1.00  5.56
ATOM    124  C   HIS     8      55.428  64.295  57.603  1.00  5.56
ATOM    125  O   HIS     8      56.121  63.677  58.413  1.00  5.56
ATOM    126  N   SER     9      54.632  63.660  56.737  1.00  4.58
ATOM    127  H   SER     9      54.291  64.189  55.943  1.00  4.58
ATOM    128  CA  SER     9      53.943  62.389  56.986  1.00  4.58
ATOM    129  HA  SER     9      53.213  62.256  56.185  1.00  4.58
ATOM    130  CB  SER     9      54.919  61.215  56.906  1.00  4.58
ATOM    131  HB1 SER     9      54.394  60.312  57.210  1.00  4.58
ATOM    132  HB2 SER     9      55.755  61.371  57.587  1.00  4.58
ATOM    133  OG  SER     9      55.408  61.033  55.598  1.00  4.58
ATOM    134  HG  SER     9      54.723  60.505  55.131  1.00  4.58
ATOM    135  C   SER     9      53.165  62.353  58.288  1.00  4.58
ATOM    136  O   SER     9      51.940  62.274  58.237  1.00  4.58
ATOM    137  N   HIS    10      53.923  62.419  59.394  1.00  4.17
ATOM    138  H   HIS    10      54.880  62.703  59.214  1.00  4.17
ATOM    139  CA  HIS    10      53.628  62.162  60.806  1.00  4.17
ATOM    140  HA  HIS    10      54.465  62.576  61.369  1.00  4.17
ATOM    141  CB  HIS    10      52.385  62.951  61.255  1.00  4.17
ATOM    142  HB1 HIS    10      51.492  62.391  60.973  1.00  4.17
ATOM    143  HB2 HIS    10      52.354  63.904  60.730  1.00  4.17
ATOM    144  CG  HIS    10      52.327  63.248  62.736  1.00  4.17
ATOM    145  ND1 HIS    10      53.407  63.296  63.633  1.00  4.17
ATOM    146  CE1 HIS    10      52.873  63.580  64.829  1.00  4.17
ATOM    147  HE1 HIS    10      53.441  63.671  65.747  1.00  4.17
ATOM    148  NE2 HIS    10      51.543  63.748  64.726  1.00  4.17
ATOM    149  HE2 HIS    10      50.920  63.992  65.482  1.00  4.17
ATOM    150  CD2 HIS    10      51.183  63.552  63.412  1.00  4.17
ATOM    151  HD2 HIS    10      50.194  63.621  62.977  1.00  4.17
ATOM    152  C   HIS    10      53.585  60.686  61.164  1.00  4.17
ATOM    153  O   HIS    10      52.864  60.269  62.066  1.00  4.17
ATOM    154  N   MET    11      54.372  59.883  60.441  1.00  3.28
ATOM    155  H   MET    11      54.893  60.287  59.680  1.00  3.28
ATOM    156  CA  MET    11      54.619  58.502  60.844  1.00  3.28
ATOM    157  HA  MET    11      53.649  58.062  61.008  1.00  3.28
ATOM    158  CB  MET    11      55.330  57.645  59.775  1.00  3.28
ATOM    159  HB1 MET    11      54.581  57.200  59.147  1.00  3.28
ATOM    160  HB2 MET    11      55.812  56.800  60.254  1.00  3.28
ATOM    161  CG  MET    11      56.308  58.321  58.818  1.00  3.28
ATOM    162  HG1 MET    11      57.130  58.742  59.391  1.00  3.28
ATOM    163  HG2 MET    11      55.804  59.133  58.304  1.00  3.28
ATOM    164  SD  MET    11      56.973  57.187  57.565  1.00  3.28
ATOM    165  CE  MET    11      55.560  56.863  56.482  1.00  3.28
ATOM    166  HE1 MET    11      54.801  56.308  57.032  1.00  3.28
ATOM    167  HE2 MET    11      55.151  57.805  56.122  1.00  3.28
ATOM    168  HE3 MET    11      55.882  56.271  55.626  1.00  3.28
ATOM    169  C   MET    11      55.267  58.442  62.202  1.00  3.28
ATOM    170  O   MET    11      56.459  58.692  62.337  1.00  3.28
ATOM    171  N   VAL    12      54.500  58.084  63.220  1.00  2.56
ATOM    172  H   VAL    12      53.499  57.979  63.068  1.00  2.56
ATOM    173  CA  VAL    12      55.039  57.798  64.540  1.00  2.56
ATOM    174  HA  VAL    12      55.886  57.124  64.417  1.00  2.56
ATOM    175  CB  VAL    12      55.538  59.092  65.242  1.00  2.56
ATOM    176  HB  VAL    12      56.280  59.573  64.608  1.00  2.56
ATOM    177  CG1 VAL    12      54.439  60.129  65.507  1.00  2.56
ATOM    178 1HG1 VAL    12      54.881  61.042  65.903  1.00  2.56
ATOM    179 2HG1 VAL    12      53.926  60.377  64.577  1.00  2.56
ATOM    180 3HG1 VAL    12      53.708  59.750  66.221  1.00  2.56
ATOM    181  CG2 VAL    12      56.254  58.817  66.570  1.00  2.56
ATOM    182 1HG2 VAL    12      56.749  59.732  66.896  1.00  2.56
ATOM    183 2HG2 VAL    12      55.547  58.512  67.341  1.00  2.56
ATOM    184 3HG2 VAL    12      57.005  58.041  66.425  1.00  2.56
ATOM    185  C   VAL    12      54.000  57.123  65.402  1.00  2.56
ATOM    186  O   VAL    12      52.800  57.380  65.350  1.00  2.56
ATOM    187  N   VAL    13      54.530  56.281  66.263  1.00  2.40
ATOM    188  H   VAL    13      55.524  56.077  66.185  1.00  2.40
ATOM    189  CA  VAL    13      53.791  55.543  67.257  1.00  2.40
ATOM    190  HA  VAL    13      52.865  56.082  67.459  1.00  2.40
ATOM    191  CB  VAL    13      53.343  54.190  66.730  1.00  2.40
ATOM    192  HB  VAL    13      52.541  54.373  66.013  1.00  2.40
ATOM    193  CG1 VAL    13      54.467  53.513  65.958  1.00  2.40
ATOM    194 1HG1 VAL    13      55.346  53.369  66.583  1.00  2.40
ATOM    195 2HG1 VAL    13      54.094  52.577  65.591  1.00  2.40
ATOM    196 3HG1 VAL    13      54.745  54.097  65.084  1.00  2.40
ATOM    197  CG2 VAL    13      52.746  53.341  67.853  1.00  2.40
ATOM    198 1HG2 VAL    13      52.297  52.440  67.448  1.00  2.40
ATOM    199 2HG2 VAL    13      53.512  53.063  68.576  1.00  2.40
ATOM    200 3HG2 VAL    13      51.967  53.902  68.369  1.00  2.40
ATOM    201  C   VAL    13      54.603  55.590  68.529  1.00  2.40
ATOM    202  O   VAL    13      55.584  54.873  68.727  1.00  2.40
ATOM    203  N   ILE    14      54.242  56.575  69.345  1.00  2.90
ATOM    204  H   ILE    14      53.434  57.128  69.109  1.00  2.90
ATOM    205  CA  ILE    14      54.804  56.737  70.670  1.00  2.90
ATOM    206  HA  ILE    14      55.881  56.825  70.558  1.00  2.90
ATOM    207  CB  ILE    14      54.258  58.048  71.301  1.00  2.90
ATOM    208  HB  ILE    14      54.265  58.812  70.521  1.00  2.90
ATOM    209  CG2 ILE    14      52.798  57.941  71.776  1.00  2.90
ATOM    210 1HG2 ILE    14      52.423  58.930  72.042  1.00  2.90
ATOM    211 2HG2 ILE    14      52.171  57.530  70.984  1.00  2.90
ATOM    212 3HG2 ILE    14      52.729  57.295  72.654  1.00  2.90
ATOM    213  CG1 ILE    14      55.144  58.570  72.453  1.00  2.90
ATOM    214 1HG1 ILE    14      55.562  57.736  73.013  1.00  2.90
ATOM    215 2HG1 ILE    14      54.547  59.170  73.141  1.00  2.90
ATOM    216  CD1 ILE    14      56.282  59.457  71.937  1.00  2.90
ATOM    217  HD1 ILE    14      56.941  59.720  72.763  1.00  2.90
ATOM    218  HD2 ILE    14      56.852  58.938  71.170  1.00  2.90
ATOM    219  HD3 ILE    14      55.871  60.372  71.509  1.00  2.90
ATOM    220  C   ILE    14      54.496  55.487  71.504  1.00  2.90
ATOM    221  O   ILE    14      53.381  54.966  71.455  1.00  2.90
ATOM    222  N   HIS    15      55.452  55.024  72.301  1.00  3.06
ATOM    223  H   HIS    15      56.369  55.460  72.256  1.00  3.06
ATOM    224  CA  HIS    15      55.114  54.259  73.502  1.00  3.06
ATOM    225  HA  HIS    15      54.170  53.733  73.365  1.00  3.06
ATOM    226  CB  HIS    15      56.176  53.190  73.784  1.00  3.06
ATOM    227  HB1 HIS    15      55.865  52.658  74.680  1.00  3.06
ATOM    228  HB2 HIS    15      57.135  53.676  73.963  1.00  3.06
ATOM    229  CG  HIS    15      56.385  52.116  72.748  1.00  3.06
ATOM    230  ND1 HIS    15      57.366  51.129  72.857  1.00  3.06
ATOM    231  CE1 HIS    15      57.207  50.334  71.793  1.00  3.06
ATOM    232  HE1 HIS    15      57.824  49.472  71.584  1.00  3.06
ATOM    233  NE2 HIS    15      56.196  50.771  71.023  1.00  3.06
ATOM    234  HE2 HIS    15      55.873  50.328  70.173  1.00  3.06
ATOM    235  CD2 HIS    15      55.660  51.897  71.610  1.00  3.06
ATOM    236  HD2 HIS    15      54.819  52.484  71.261  1.00  3.06
ATOM    237  C   HIS    15      54.981  55.278  74.630  1.00  3.06
ATOM    238  O   HIS    15      55.977  55.935  74.937  1.00  3.06
ATOM    239  N   PRO    16      53.781  55.499  75.197  1.00  3.85
ATOM    240  CD  PRO    16      52.566  54.720  74.998  1.00  3.85
ATOM    241  HD1 PRO    16      52.756  53.650  75.101  1.00  3.85
ATOM    242  HD2 PRO    16      52.150  54.938  74.013  1.00  3.85
ATOM    243  CG  PRO    16      51.595  55.176  76.085  1.00  3.85
ATOM    244  HG1 PRO    16      51.740  54.572  76.982  1.00  3.85
ATOM    245  HG2 PRO    16      50.559  55.121  75.751  1.00  3.85
ATOM    246  CB  PRO    16      52.032  56.614  76.360  1.00  3.85
ATOM    247  HB1 PRO    16      51.742  56.940  77.360  1.00  3.85
ATOM    248  HB2 PRO    16      51.599  57.273  75.607  1.00  3.85
ATOM    249  CA  PRO    16      53.553  56.564  76.177  1.00  3.85
ATOM    250  HA  PRO    16      53.897  57.515  75.772  1.00  3.85
ATOM    251  C   PRO    16      54.283  56.333  77.508  1.00  3.85
ATOM    252  O   PRO    16      54.292  57.213  78.363  1.00  3.85
ATOM    253  N   ASP    17      54.904  55.165  77.662  1.00  3.95
ATOM    254  H   ASP    17      54.774  54.474  76.929  1.00  3.95
ATOM    255  CA  ASP    17      55.448  54.631  78.904  1.00  3.95
ATOM    256  HA  ASP    17      55.091  55.259  79.722  1.00  3.95
ATOM    257  CB  ASP    17      54.888  53.209  79.171  1.00  3.95
ATOM    258  HB1 ASP    17      54.340  53.242  80.115  1.00  3.95
ATOM    259  HB2 ASP    17      55.706  52.506  79.322  1.00  3.95
ATOM    260  CG  ASP    17      53.946  52.672  78.073  1.00  3.95
ATOM    261  OD1 ASP    17      52.757  52.460  78.387  1.00  3.95
ATOM    262  OD2 ASP    17      54.401  52.556  76.909  1.00  3.95
ATOM    263  C   ASP    17      56.993  54.736  78.940  1.00  3.95
ATOM    264  O   ASP    17      57.529  55.324  79.880  1.00  3.95
ATOM    265  N   PRO    18      57.735  54.295  77.902  1.00  3.94
ATOM    266  CD  PRO    18      57.371  53.219  77.008  1.00  3.94
ATOM    267  HD1 PRO    18      56.761  53.651  76.227  1.00  3.94
ATOM    268  HD2 PRO    18      56.843  52.415  77.513  1.00  3.94
ATOM    269  CG  PRO    18      58.679  52.675  76.446  1.00  3.94
ATOM    270  HG1 PRO    18      58.544  52.223  75.463  1.00  3.94
ATOM    271  HG2 PRO    18      59.105  51.956  77.146  1.00  3.94
ATOM    272  CB  PRO    18      59.554  53.919  76.391  1.00  3.94
ATOM    273  HB1 PRO    18      59.354  54.443  75.455  1.00  3.94
ATOM    274  HB2 PRO    18      60.613  53.672  76.466  1.00  3.94
ATOM    275  CA  PRO    18      59.084  54.766  77.583  1.00  3.94
ATOM    276  HA  PRO    18      59.727  54.565  78.441  1.00  3.94
ATOM    277  C   PRO    18      59.212  56.254  77.222  1.00  3.94
ATOM    278  O   PRO    18      60.314  56.798  77.269  1.00  3.94
ATOM    279  N   GLY    19      58.132  56.873  76.735  1.00  3.77
ATOM    280  H   GLY    19      57.261  56.354  76.710  1.00  3.77
ATOM    281  CA  GLY    19      58.143  58.170  76.042  1.00  3.77
ATOM    282  HA1 GLY    19      58.587  58.917  76.701  1.00  3.77
ATOM    283  HA2 GLY    19      57.113  58.460  75.837  1.00  3.77
ATOM    284  C   GLY    19      58.907  58.194  74.717  1.00  3.77
ATOM    285  O   GLY    19      59.192  59.273  74.201  1.00  3.77
ATOM    286  N   ARG    20      59.266  57.028  74.163  1.00  3.27
ATOM    287  H   ARG    20      58.923  56.189  74.605  1.00  3.27
ATOM    288  CA  ARG    20      59.968  56.927  72.877  1.00  3.27
ATOM    289  HA  ARG    20      60.707  57.727  72.817  1.00  3.27
ATOM    290  CB  ARG    20      60.665  55.564  72.714  1.00  3.27
ATOM    291  HB1 ARG    20      60.712  55.347  71.649  1.00  3.27
ATOM    292  HB2 ARG    20      60.076  54.768  73.173  1.00  3.27
ATOM    293  CG  ARG    20      62.097  55.568  73.278  1.00  3.27
ATOM    294  HG1 ARG    20      62.055  55.354  74.347  1.00  3.27
ATOM    295  HG2 ARG    20      62.531  56.559  73.163  1.00  3.27
ATOM    296  CD  ARG    20      63.029  54.546  72.590  1.00  3.27
ATOM    297  HD1 ARG    20      62.666  53.543  72.824  1.00  3.27
ATOM    298  HD2 ARG    20      64.032  54.644  73.008  1.00  3.27
ATOM    299  NE  ARG    20      63.093  54.695  71.114  1.00  3.27
ATOM    300  HE  ARG    20      62.666  53.966  70.566  1.00  3.27
ATOM    301  CZ  ARG    20      63.455  55.758  70.412  1.00  3.27
ATOM    302  NH1 ARG    20      64.007  56.801  70.952  1.00  3.27
ATOM    303 1HH1 ARG    20      64.150  56.827  71.938  1.00  3.27
ATOM    304 2HH1 ARG    20      63.784  57.666  70.451  1.00  3.27
ATOM    305  NH2 ARG    20      63.201  55.812  69.140  1.00  3.27
ATOM    306 1HH2 ARG    20      62.392  55.302  68.820  1.00  3.27
ATOM    307 2HH2 ARG    20      63.207  56.744  68.715  1.00  3.27
ATOM    308  C   ARG    20      59.026  57.149  71.706  1.00  3.27
ATOM    309  O   ARG    20      57.946  56.563  71.684  1.00  3.27
ATOM    310  N   GLU    21      59.480  57.859  70.672  1.00  2.89
ATOM    311  H   GLU    21      60.410  58.258  70.721  1.00  2.89
ATOM    312  CA  GLU    21      58.932  57.613  69.338  1.00  2.89
ATOM    313  HA  GLU    21      57.844  57.590  69.407  1.00  2.89
ATOM    314  CB  GLU    21      59.281  58.722  68.321  1.00  2.89
ATOM    315  HB1 GLU    21      58.496  59.474  68.394  1.00  2.89
ATOM    316  HB2 GLU    21      59.225  58.304  67.315  1.00  2.89
ATOM    317  CG  GLU    21      60.607  59.487  68.447  1.00  2.89
ATOM    318  HG1 GLU    21      60.550  60.125  69.331  1.00  2.89
ATOM    319  HG2 GLU    21      60.708  60.144  67.580  1.00  2.89
ATOM    320  CD  GLU    21      61.839  58.588  68.546  1.00  2.89
ATOM    321  OE1 GLU    21      62.396  58.502  69.664  1.00  2.89
ATOM    322  OE2 GLU    21      62.249  57.957  67.544  1.00  2.89
ATOM    323  C   GLU    21      59.364  56.228  68.838  1.00  2.89
ATOM    324  O   GLU    21      60.489  55.782  69.065  1.00  2.89
ATOM    325  N   LEU    22      58.480  55.537  68.124  1.00  2.34
ATOM    326  H   LEU    22      57.504  55.803  68.127  1.00  2.34
ATOM    327  CA  LEU    22      58.855  54.428  67.254  1.00  2.34
ATOM    328  HA  LEU    22      59.937  54.434  67.106  1.00  2.34
ATOM    329  CB  LEU    22      58.477  53.067  67.873  1.00  2.34
ATOM    330  HB1 LEU    22      58.620  52.312  67.104  1.00  2.34
ATOM    331  HB2 LEU    22      57.418  53.058  68.127  1.00  2.34
ATOM    332  CG  LEU    22      59.317  52.647  69.098  1.00  2.34
ATOM    333  HG  LEU    22      60.344  52.997  68.985  1.00  2.34
ATOM    334  CD1 LEU    22      58.749  53.185  70.411  1.00  2.34
ATOM    335 1HD1 LEU    22      57.674  53.031  70.432  1.00  2.34
ATOM    336 2HD1 LEU    22      59.207  52.690  71.267  1.00  2.34
ATOM    337 3HD1 LEU    22      58.929  54.249  70.497  1.00  2.34
ATOM    338  CD2 LEU    22      59.366  51.119  69.193  1.00  2.34
ATOM    339 1HD2 LEU    22      58.356  50.712  69.178  1.00  2.34
ATOM    340 2HD2 LEU    22      59.924  50.719  68.349  1.00  2.34
ATOM    341 3HD2 LEU    22      59.869  50.814  70.111  1.00  2.34
ATOM    342  C   LEU    22      58.244  54.609  65.874  1.00  2.34
ATOM    343  O   LEU    22      57.286  55.364  65.682  1.00  2.34
ATOM    344  N   SER    23      58.828  53.927  64.897  1.00  2.12
ATOM    345  H   SER    23      59.649  53.358  65.094  1.00  2.12
ATOM    346  CA  SER    23      58.265  53.853  63.560  1.00  2.12
ATOM    347  HA  SER    23      57.926  54.846  63.330  1.00  2.12
ATOM    348  CB  SER    23      59.393  53.468  62.594  1.00  2.12
ATOM    349  HB1 SER    23      59.060  53.568  61.571  1.00  2.12
ATOM    350  HB2 SER    23      59.677  52.440  62.789  1.00  2.12
ATOM    351  OG  SER    23      60.558  54.258  62.787  1.00  2.12
ATOM    352  HG  SER    23      61.010  53.773  63.514  1.00  2.12
ATOM    353  C   SER    23      57.063  52.891  63.541  1.00  2.12
ATOM    354  O   SER    23      57.038  51.952  64.332  1.00  2.12
ATOM    355  N   PRO    24      56.028  53.113  62.710  1.00  1.93
ATOM    356  CD  PRO    24      55.831  54.330  61.957  1.00  1.93
ATOM    357  HD1 PRO    24      56.550  54.397  61.144  1.00  1.93
ATOM    358  HD2 PRO    24      55.892  55.183  62.634  1.00  1.93
ATOM    359  CG  PRO    24      54.436  54.296  61.377  1.00  1.93
ATOM    360  HG1 PRO    24      54.495  53.982  60.339  1.00  1.93
ATOM    361  HG2 PRO    24      53.979  55.277  61.466  1.00  1.93
ATOM    362  CB  PRO    24      53.693  53.274  62.222  1.00  1.93
ATOM    363  HB1 PRO    24      52.904  52.785  61.660  1.00  1.93
ATOM    364  HB2 PRO    24      53.252  53.788  63.078  1.00  1.93
ATOM    365  CA  PRO    24      54.793  52.330  62.726  1.00  1.93
ATOM    366  HA  PRO    24      54.561  52.125  63.756  1.00  1.93
ATOM    367  C   PRO    24      54.819  50.916  62.154  1.00  1.93
ATOM    368  O   PRO    24      53.818  50.391  61.678  1.00  1.93
ATOM    369  N   GLU    25      55.976  50.299  62.246  1.00  1.99
ATOM    370  H   GLU    25      56.717  50.830  62.684  1.00  1.99
ATOM    371  CA  GLU    25      56.323  48.924  61.926  1.00  1.99
ATOM    372  HA  GLU    25      55.411  48.325  61.973  1.00  1.99
ATOM    373  CB  GLU    25      56.862  48.796  60.504  1.00  1.99
ATOM    374  HB1 GLU    25      56.104  48.274  59.919  1.00  1.99
ATOM    375  HB2 GLU    25      57.692  48.108  60.547  1.00  1.99
ATOM    376  CG  GLU    25      57.209  50.084  59.710  1.00  1.99
ATOM    377  HG1 GLU    25      56.292  50.487  59.298  1.00  1.99
ATOM    378  HG2 GLU    25      57.829  49.811  58.873  1.00  1.99
ATOM    379  CD  GLU    25      57.927  51.214  60.447  1.00  1.99
ATOM    380  OE1 GLU    25      58.655  50.919  61.415  1.00  1.99
ATOM    381  OE2 GLU    25      57.707  52.395  60.080  1.00  1.99
ATOM    382  C   GLU    25      57.221  48.362  63.052  1.00  1.99
ATOM    383  O   GLU    25      57.080  47.216  63.489  1.00  1.99
ATOM    384  N   GLU    26      58.056  49.216  63.651  1.00  2.12
ATOM    385  H   GLU    26      58.261  50.087  63.164  1.00  2.12
ATOM    386  CA  GLU    26      58.645  49.014  64.977  1.00  2.12
ATOM    387  HA  GLU    26      59.199  48.076  64.956  1.00  2.12
ATOM    388  CB  GLU    26      59.669  50.122  65.291  1.00  2.12
ATOM    389  HB1 GLU    26      60.091  49.927  66.275  1.00  2.12
ATOM    390  HB2 GLU    26      59.170  51.085  65.314  1.00  2.12
ATOM    391  CG  GLU    26      60.823  50.178  64.284  1.00  2.12
ATOM    392  HG1 GLU    26      60.437  50.348  63.280  1.00  2.12
ATOM    393  HG2 GLU    26      61.331  49.211  64.282  1.00  2.12
ATOM    394  CD  GLU    26      61.829  51.290  64.609  1.00  2.12
ATOM    395  OE1 GLU    26      61.458  52.492  64.591  1.00  2.12
ATOM    396  OE2 GLU    26      63.022  50.955  64.786  1.00  2.12
ATOM    397  C   GLU    26      57.631  48.859  66.114  1.00  2.12
ATOM    398  O   GLU    26      57.781  47.933  66.910  1.00  2.12
ATOM    399  N   ALA    27      56.599  49.709  66.196  1.00  1.92
ATOM    400  H   ALA    27      56.511  50.450  65.510  1.00  1.92
ATOM    401  CA  ALA    27      55.547  49.501  67.188  1.00  1.92
ATOM    402  HA  ALA    27      56.074  49.197  68.091  1.00  1.92
ATOM    403  CB  ALA    27      54.836  50.762  67.608  1.00  1.92
ATOM    404  HB1 ALA    27      54.240  50.570  68.499  1.00  1.92
ATOM    405  HB2 ALA    27      55.555  51.552  67.816  1.00  1.92
ATOM    406  HB3 ALA    27      54.172  51.022  66.808  1.00  1.92
ATOM    407  C   ALA    27      54.617  48.324  66.901  1.00  1.92
ATOM    408  O   ALA    27      54.050  47.780  67.849  1.00  1.92
ATOM    409  N   HIS    28      54.543  47.875  65.645  1.00  2.07
ATOM    410  CA  HIS    28      53.906  46.620  65.251  1.00  2.07
ATOM    411  CB  HIS    28      53.977  46.627  63.707  1.00  2.07
ATOM    412  CG  HIS    28      53.972  45.364  62.874  1.00  2.07
ATOM    413  ND1 HIS    28      52.872  44.905  62.146  1.00  2.07
ATOM    414  CE1 HIS    28      53.352  44.018  61.265  1.00  2.07
ATOM    415  NE2 HIS    28      54.695  43.941  61.358  1.00  2.07
ATOM    416  CD2 HIS    28      55.108  44.819  62.337  1.00  2.07
ATOM    417  C   HIS    28      54.642  45.475  65.919  1.00  2.07
ATOM    418  O   HIS    28      54.071  44.729  66.715  1.00  2.07
ATOM    419  N   ARG    29      55.966  45.452  65.747  1.00  2.59
ATOM    420  H   ARG    29      56.367  46.151  65.127  1.00  2.59
ATOM    421  CA  ARG    29      56.815  44.443  66.392  1.00  2.59
ATOM    422  HA  ARG    29      56.333  43.473  66.249  1.00  2.59
ATOM    423  CB  ARG    29      58.184  44.390  65.710  1.00  2.59
ATOM    424  HB1 ARG    29      58.815  43.664  66.226  1.00  2.59
ATOM    425  HB2 ARG    29      58.657  45.372  65.765  1.00  2.59
ATOM    426  CG  ARG    29      58.035  43.960  64.247  1.00  2.59
ATOM    427  HG1 ARG    29      57.448  44.705  63.715  1.00  2.59
ATOM    428  HG2 ARG    29      57.517  43.003  64.184  1.00  2.59
ATOM    429  CD  ARG    29      59.406  43.837  63.588  1.00  2.59
ATOM    430  HD1 ARG    29      59.770  42.815  63.706  1.00  2.59
ATOM    431  HD2 ARG    29      60.116  44.504  64.084  1.00  2.59
ATOM    432  NE  ARG    29      59.336  44.188  62.163  1.00  2.59
ATOM    433  HE  ARG    29      59.173  43.452  61.501  1.00  2.59
ATOM    434  CZ  ARG    29      59.501  45.404  61.681  1.00  2.59
ATOM    435  NH1 ARG    29      59.552  46.470  62.416  1.00  2.59
ATOM    436 1HH1 ARG    29      59.037  46.445  63.283  1.00  2.59
ATOM    437 2HH1 ARG    29      59.668  47.359  61.951  1.00  2.59
ATOM    438  NH2 ARG    29      59.623  45.598  60.414  1.00  2.59
ATOM    439 1HH2 ARG    29      59.546  44.856  59.743  1.00  2.59
ATOM    440 2HH2 ARG    29      59.885  46.532  60.129  1.00  2.59
ATOM    441  C   ARG    29      56.977  44.558  67.907  1.00  2.59
ATOM    442  O   ARG    29      57.392  43.582  68.524  1.00  2.59
ATOM    443  N   ALA    30      56.642  45.691  68.519  1.00  2.73
ATOM    444  H   ALA    30      56.455  46.492  67.933  1.00  2.73
ATOM    445  CA  ALA    30      56.543  45.821  69.977  1.00  2.73
ATOM    446  HA  ALA    30      57.237  45.126  70.450  1.00  2.73
ATOM    447  CB  ALA    30      56.960  47.242  70.357  1.00  2.73
ATOM    448  HB1 ALA    30      56.995  47.325  71.445  1.00  2.73
ATOM    449  HB2 ALA    30      57.946  47.461  69.945  1.00  2.73
ATOM    450  HB3 ALA    30      56.233  47.952  69.967  1.00  2.73
ATOM    451  C   ALA    30      55.140  45.502  70.526  1.00  2.73
ATOM    452  O   ALA    30      54.996  45.348  71.735  1.00  2.73
ATOM    453  N   GLY    31      54.118  45.394  69.668  1.00  2.76
ATOM    454  H   GLY    31      54.287  45.518  68.676  1.00  2.76
ATOM    455  CA  GLY    31      52.740  45.140  70.094  1.00  2.76
ATOM    456  HA1 GLY    31      52.734  44.373  70.869  1.00  2.76
ATOM    457  HA2 GLY    31      52.188  44.762  69.234  1.00  2.76
ATOM    458  C   GLY    31      51.981  46.361  70.620  1.00  2.76
ATOM    459  O   GLY    31      51.004  46.196  71.350  1.00  2.76
ATOM    460  N   LEU    32      52.425  47.575  70.280  1.00  2.49
ATOM    461  H   LEU    32      53.195  47.609  69.621  1.00  2.49
ATOM    462  CA  LEU    32      51.824  48.838  70.724  1.00  2.49
ATOM    463  HA  LEU    32      51.166  48.608  71.560  1.00  2.49
ATOM    464  CB  LEU    32      52.910  49.799  71.249  1.00  2.49
ATOM    465  HB1 LEU    32      52.608  50.828  71.047  1.00  2.49
ATOM    466  HB2 LEU    32      53.828  49.622  70.694  1.00  2.49
ATOM    467  CG  LEU    32      53.206  49.707  72.763  1.00  2.49
ATOM    468  HG  LEU    32      53.960  50.456  72.993  1.00  2.49
ATOM    469  CD1 LEU    32      51.992  50.031  73.637  1.00  2.49
ATOM    470 1HD1 LEU    32      52.321  50.164  74.668  1.00  2.49
ATOM    471 2HD1 LEU    32      51.531  50.960  73.301  1.00  2.49
ATOM    472 3HD1 LEU    32      51.259  49.225  73.606  1.00  2.49
ATOM    473  CD2 LEU    32      53.776  48.353  73.179  1.00  2.49
ATOM    474 1HD2 LEU    32      54.096  48.402  74.219  1.00  2.49
ATOM    475 2HD2 LEU    32      53.021  47.573  73.077  1.00  2.49
ATOM    476 3HD2 LEU    32      54.635  48.105  72.558  1.00  2.49
ATOM    477  C   LEU    32      50.875  49.484  69.708  1.00  2.49
ATOM    478  O   LEU    32      50.264  50.504  70.016  1.00  2.49
ATOM    479  N   ILE    33      50.695  48.859  68.543  1.00  2.42
ATOM    480  H   ILE    33      51.287  48.055  68.373  1.00  2.42
ATOM    481  CA  ILE    33      49.425  48.828  67.804  1.00  2.42
ATOM    482  HA  ILE    33      48.670  48.701  68.580  1.00  2.42
ATOM    483  CB  ILE    33      49.069  50.194  67.128  1.00  2.42
ATOM    484  HB  ILE    33      49.925  50.859  67.230  1.00  2.42
ATOM    485  CG2 ILE    33      48.687  50.146  65.646  1.00  2.42
ATOM    486 1HG2 ILE    33      47.684  49.764  65.562  1.00  2.42
ATOM    487 2HG2 ILE    33      48.756  51.135  65.197  1.00  2.42
ATOM    488 3HG2 ILE    33      49.329  49.479  65.091  1.00  2.42
ATOM    489  CG1 ILE    33      47.887  50.868  67.874  1.00  2.42
ATOM    490 1HG1 ILE    33      48.089  50.882  68.943  1.00  2.42
ATOM    491 2HG1 ILE    33      46.980  50.279  67.729  1.00  2.42
ATOM    492  CD1 ILE    33      47.609  52.317  67.448  1.00  2.42
ATOM    493  HD1 ILE    33      46.858  52.747  68.111  1.00  2.42
ATOM    494  HD2 ILE    33      48.524  52.907  67.521  1.00  2.42
ATOM    495  HD3 ILE    33      47.230  52.353  66.427  1.00  2.42
ATOM    496  C   ILE    33      49.292  47.491  67.038  1.00  2.42
ATOM    497  O   ILE    33      50.151  46.622  67.190  1.00  2.42
ATOM    498  N   ASP    34      48.178  47.228  66.356  1.00  2.72
ATOM    499  H   ASP    34      47.502  47.959  66.222  1.00  2.72
ATOM    500  CA  ASP    34      47.959  45.973  65.622  1.00  2.72
ATOM    501  HA  ASP    34      48.602  45.199  66.045  1.00  2.72
ATOM    502  CB  ASP    34      46.503  45.505  65.816  1.00  2.72
ATOM    503  HB1 ASP    34      46.091  45.913  66.741  1.00  2.72
ATOM    504  HB2 ASP    34      46.512  44.418  65.918  1.00  2.72
ATOM    505  CG  ASP    34      45.595  45.869  64.639  1.00  2.72
ATOM    506  OD1 ASP    34      45.239  47.055  64.483  1.00  2.72
ATOM    507  OD2 ASP    34      45.314  44.962  63.826  1.00  2.72
ATOM    508  C   ASP    34      48.327  46.108  64.136  1.00  2.72
ATOM    509  O   ASP    34      48.466  47.221  63.627  1.00  2.72
ATOM    510  N   TRP    35      48.472  44.999  63.403  1.00  2.67
ATOM    511  H   TRP    35      48.271  44.099  63.812  1.00  2.67
ATOM    512  CA  TRP    35      48.928  45.059  62.010  1.00  2.67
ATOM    513  HA  TRP    35      49.883  45.588  62.014  1.00  2.67
ATOM    514  CB  TRP    35      49.207  43.650  61.469  1.00  2.67
ATOM    515  HB1 TRP    35      49.928  43.166  62.131  1.00  2.67
ATOM    516  HB2 TRP    35      49.691  43.749  60.497  1.00  2.67
ATOM    517  CG  TRP    35      48.024  42.742  61.311  1.00  2.67
ATOM    518  CD1 TRP    35      47.137  42.776  60.291  1.00  2.67
ATOM    519  HD1 TRP    35      47.159  43.484  59.471  1.00  2.67
ATOM    520  NE1 TRP    35      46.165  41.818  60.483  1.00  2.67
ATOM    521  HE1 TRP    35      45.357  41.728  59.878  1.00  2.67
ATOM    522  CE2 TRP    35      46.375  41.108  61.647  1.00  2.67
ATOM    523  CZ2 TRP    35      45.672  40.070  62.275  1.00  2.67
ATOM    524  HZ2 TRP    35      44.768  39.678  61.835  1.00  2.67
ATOM    525  CH2 TRP    35      46.163  39.549  63.484  1.00  2.67
ATOM    526  HH2 TRP    35      45.636  38.748  63.986  1.00  2.67
ATOM    527  CZ3 TRP    35      47.345  40.068  64.044  1.00  2.67
ATOM    528  HZ3 TRP    35      47.722  39.662  64.972  1.00  2.67
ATOM    529  CE3 TRP    35      48.040  41.115  63.405  1.00  2.67
ATOM    530  HE3 TRP    35      48.946  41.506  63.845  1.00  2.67
ATOM    531  CD2 TRP    35      47.569  41.668  62.194  1.00  2.67
ATOM    532  C   TRP    35      47.998  45.854  61.078  1.00  2.67
ATOM    533  O   TRP    35      48.467  46.505  60.133  1.00  2.67
ATOM    534  N   ASN    36      46.691  45.837  61.349  1.00  3.01
ATOM    535  H   ASN    36      46.372  45.326  62.172  1.00  3.01
ATOM    536  CA  ASN    36      45.699  46.579  60.581  1.00  3.01
ATOM    537  HA  ASN    36      45.871  46.403  59.522  1.00  3.01
ATOM    538  CB  ASN    36      44.293  46.052  60.912  1.00  3.01
ATOM    539  HB1 ASN    36      43.565  46.548  60.273  1.00  3.01
ATOM    540  HB2 ASN    36      44.048  46.291  61.948  1.00  3.01
ATOM    541  CG  ASN    36      44.156  44.553  60.694  1.00  3.01
ATOM    542  OD1 ASN    36      44.186  44.047  59.581  1.00  3.01
ATOM    543  ND2 ASN    36      44.024  43.793  61.752  1.00  3.01
ATOM    544 1HD2 ASN    36      44.249  44.211  62.662  1.00  3.01
ATOM    545 2HD2 ASN    36      44.047  42.803  61.636  1.00  3.01
ATOM    546  C   ASN    36      45.821  48.084  60.848  1.00  3.01
ATOM    547  O   ASN    36      45.883  48.884  59.906  1.00  3.01
ATOM    548  N   MET    37      45.931  48.485  62.118  1.00  2.76
ATOM    549  H   MET    37      45.820  47.807  62.878  1.00  2.76
ATOM    550  CA  MET    37      46.163  49.885  62.457  1.00  2.76
ATOM    551  HA  MET    37      45.502  50.449  61.809  1.00  2.76
ATOM    552  CB  MET    37      45.690  50.219  63.875  1.00  2.76
ATOM    553  HB1 MET    37      46.149  51.151  64.205  1.00  2.76
ATOM    554  HB2 MET    37      45.974  49.413  64.542  1.00  2.76
ATOM    555  CG  MET    37      44.165  50.367  63.971  1.00  2.76
ATOM    556  HG1 MET    37      43.918  50.566  65.014  1.00  2.76
ATOM    557  HG2 MET    37      43.703  49.414  63.708  1.00  2.76
ATOM    558  SD  MET    37      43.425  51.693  62.962  1.00  2.76
ATOM    559  CE  MET    37      42.644  50.691  61.664  1.00  2.76
ATOM    560  HE1 MET    37      42.152  51.344  60.944  1.00  2.76
ATOM    561  HE2 MET    37      43.395  50.090  61.150  1.00  2.76
ATOM    562  HE3 MET    37      41.902  50.029  62.112  1.00  2.76
ATOM    563  C   MET    37      47.538  50.422  62.061  1.00  2.76
ATOM    564  O   MET    37      47.644  51.618  61.779  1.00  2.76
ATOM    565  N   PHE    38      48.544  49.568  61.870  1.00  2.10
ATOM    566  H   PHE    38      48.437  48.623  62.234  1.00  2.10
ATOM    567  CA  PHE    38      49.815  49.946  61.252  1.00  2.10
ATOM    568  HA  PHE    38      50.029  50.954  61.583  1.00  2.10
ATOM    569  CB  PHE    38      50.931  49.043  61.751  1.00  2.10
ATOM    570  HB1 PHE    38      51.798  49.163  61.110  1.00  2.10
ATOM    571  HB2 PHE    38      50.611  48.002  61.697  1.00  2.10
ATOM    572  CG  PHE    38      51.333  49.391  63.163  1.00  2.10
ATOM    573  CD1 PHE    38      51.568  50.730  63.541  1.00  2.10
ATOM    574  HD1 PHE    38      51.518  51.523  62.819  1.00  2.10
ATOM    575  CE1 PHE    38      51.864  51.060  64.867  1.00  2.10
ATOM    576  HE1 PHE    38      51.986  52.091  65.152  1.00  2.10
ATOM    577  CZ  PHE    38      51.966  50.038  65.816  1.00  2.10
ATOM    578  HZ  PHE    38      52.174  50.260  66.848  1.00  2.10
ATOM    579  CE2 PHE    38      51.746  48.710  65.440  1.00  2.10
ATOM    580  HE2 PHE    38      51.846  47.925  66.168  1.00  2.10
ATOM    581  CD2 PHE    38      51.426  48.376  64.120  1.00  2.10
ATOM    582  HD2 PHE    38      51.247  47.343  63.853  1.00  2.10
ATOM    583  C   PHE    38      49.768  50.080  59.735  1.00  2.10
ATOM    584  O   PHE    38      50.392  51.009  59.221  1.00  2.10
ATOM    585  N   VAL    39      48.975  49.288  59.002  1.00  2.37
ATOM    586  H   VAL    39      48.490  48.505  59.431  1.00  2.37
ATOM    587  CA  VAL    39      48.756  49.609  57.575  1.00  2.37
ATOM    588  HA  VAL    39      49.694  49.924  57.168  1.00  2.37
ATOM    589  CB  VAL    39      48.334  48.389  56.721  1.00  2.37
ATOM    590  HB  VAL    39      49.086  47.614  56.867  1.00  2.37
ATOM    591  CG1 VAL    39      46.987  47.795  57.121  1.00  2.37
ATOM    592 1HG1 VAL    39      46.741  46.947  56.483  1.00  2.37
ATOM    593 2HG1 VAL    39      47.061  47.437  58.140  1.00  2.37
ATOM    594 3HG1 VAL    39      46.197  48.543  57.052  1.00  2.37
ATOM    595  CG2 VAL    39      48.272  48.665  55.212  1.00  2.37
ATOM    596 1HG2 VAL    39      48.017  47.748  54.680  1.00  2.37
ATOM    597 2HG2 VAL    39      47.521  49.422  54.984  1.00  2.37
ATOM    598 3HG2 VAL    39      49.241  48.994  54.851  1.00  2.37
ATOM    599  C   VAL    39      47.920  50.864  57.321  1.00  2.37
ATOM    600  O   VAL    39      48.230  51.659  56.419  1.00  2.37
ATOM    601  N   LYS    40      46.931  51.125  58.181  1.00  2.82
ATOM    602  H   LYS    40      46.702  50.416  58.873  1.00  2.82
ATOM    603  CA  LYS    40      46.230  52.415  58.220  1.00  2.82
ATOM    604  HA  LYS    40      45.761  52.597  57.250  1.00  2.82
ATOM    605  CB  LYS    40      45.116  52.319  59.288  1.00  2.82
ATOM    606  HB1 LYS    40      45.517  51.821  60.167  1.00  2.82
ATOM    607  HB2 LYS    40      44.342  51.662  58.887  1.00  2.82
ATOM    608  CG  LYS    40      44.429  53.618  59.763  1.00  2.82
ATOM    609  HG1 LYS    40      43.511  53.327  60.273  1.00  2.82
ATOM    610  HG2 LYS    40      44.153  54.229  58.902  1.00  2.82
ATOM    611  CD  LYS    40      45.282  54.447  60.743  1.00  2.82
ATOM    612  HD1 LYS    40      45.921  55.121  60.174  1.00  2.82
ATOM    613  HD2 LYS    40      45.906  53.776  61.336  1.00  2.82
ATOM    614  CE  LYS    40      44.448  55.284  61.715  1.00  2.82
ATOM    615  HE1 LYS    40      43.877  54.604  62.357  1.00  2.82
ATOM    616  HE2 LYS    40      43.746  55.897  61.141  1.00  2.82
ATOM    617  NZ  LYS    40      45.330  56.151  62.534  1.00  2.82
ATOM    618  HZ1 LYS    40      44.807  56.668  63.227  1.00  2.82
ATOM    619  HZ2 LYS    40      46.063  55.611  62.975  1.00  2.82
ATOM    620  HZ3 LYS    40      45.799  56.830  61.929  1.00  2.82
ATOM    621  C   LYS    40      47.185  53.571  58.447  1.00  2.82
ATOM    622  O   LYS    40      47.164  54.491  57.641  1.00  2.82
ATOM    623  N   LEU    41      48.010  53.507  59.497  1.00  2.55
ATOM    624  H   LEU    41      47.954  52.700  60.110  1.00  2.55
ATOM    625  CA  LEU    41      48.999  54.541  59.807  1.00  2.55
ATOM    626  HA  LEU    41      48.492  55.489  59.978  1.00  2.55
ATOM    627  CB  LEU    41      49.758  54.129  61.086  1.00  2.55
ATOM    628  HB1 LEU    41      50.767  54.523  61.064  1.00  2.55
ATOM    629  HB2 LEU    41      49.867  53.048  61.096  1.00  2.55
ATOM    630  CG  LEU    41      49.076  54.586  62.392  1.00  2.55
ATOM    631  HG  LEU    41      48.032  54.274  62.374  1.00  2.55
ATOM    632  CD1 LEU    41      49.749  53.922  63.593  1.00  2.55
ATOM    633 1HD1 LEU    41      49.291  54.265  64.520  1.00  2.55
ATOM    634 2HD1 LEU    41      49.630  52.842  63.523  1.00  2.55
ATOM    635 3HD1 LEU    41      50.810  54.179  63.610  1.00  2.55
ATOM    636  CD2 LEU    41      49.110  56.096  62.632  1.00  2.55
ATOM    637 1HD2 LEU    41      48.552  56.350  63.531  1.00  2.55
ATOM    638 2HD2 LEU    41      50.143  56.418  62.774  1.00  2.55
ATOM    639 3HD2 LEU    41      48.706  56.635  61.782  1.00  2.55
ATOM    640  C   LEU    41      49.892  54.751  58.600  1.00  2.55
ATOM    641  O   LEU    41      49.835  55.841  58.062  1.00  2.55
ATOM    642  N   ARG    42      50.587  53.749  58.043  1.00  2.50
ATOM    643  H   ARG    42      50.604  52.836  58.492  1.00  2.50
ATOM    644  CA  ARG    42      51.458  54.064  56.890  1.00  2.50
ATOM    645  HA  ARG    42      52.070  54.903  57.199  1.00  2.50
ATOM    646  CB  ARG    42      52.388  52.934  56.496  1.00  2.50
ATOM    647  HB1 ARG    42      52.319  52.738  55.426  1.00  2.50
ATOM    648  HB2 ARG    42      52.096  52.041  57.042  1.00  2.50
ATOM    649  CG  ARG    42      53.826  53.379  56.796  1.00  2.50
ATOM    650  HG1 ARG    42      53.893  53.837  57.780  1.00  2.50
ATOM    651  HG2 ARG    42      54.122  54.138  56.070  1.00  2.50
ATOM    652  CD  ARG    42      54.818  52.225  56.725  1.00  2.50
ATOM    653  HD1 ARG    42      55.745  52.536  57.201  1.00  2.50
ATOM    654  HD2 ARG    42      55.006  52.035  55.669  1.00  2.50
ATOM    655  NE  ARG    42      54.376  50.976  57.371  1.00  2.50
ATOM    656  HE  ARG    42      54.496  50.138  56.835  1.00  2.50
ATOM    657  CZ  ARG    42      53.884  50.827  58.585  1.00  2.50
ATOM    658  NH1 ARG    42      53.559  51.817  59.353  1.00  2.50
ATOM    659 1HH1 ARG    42      53.590  52.770  59.027  1.00  2.50
ATOM    660 2HH1 ARG    42      53.213  51.586  60.269  1.00  2.50
ATOM    661  NH2 ARG    42      53.716  49.642  59.085  1.00  2.50
ATOM    662 1HH2 ARG    42      53.877  48.787  58.586  1.00  2.50
ATOM    663 2HH2 ARG    42      53.519  49.608  60.077  1.00  2.50
ATOM    664  C   ARG    42      50.754  54.627  55.667  1.00  2.50
ATOM    665  O   ARG    42      51.300  55.515  55.023  1.00  2.50
ATOM    666  N   SER    43      49.533  54.197  55.375  1.00  3.22
ATOM    667  H   SER    43      49.114  53.488  55.962  1.00  3.22
ATOM    668  CA  SER    43      48.763  54.811  54.283  1.00  3.22
ATOM    669  HA  SER    43      49.356  54.788  53.368  1.00  3.22
ATOM    670  CB  SER    43      47.481  54.008  54.036  1.00  3.22
ATOM    671  HB1 SER    43      46.993  54.382  53.135  1.00  3.22
ATOM    672  HB2 SER    43      46.801  54.129  54.881  1.00  3.22
ATOM    673  OG  SER    43      47.782  52.630  53.875  1.00  3.22
ATOM    674  HG  SER    43      47.946  52.253  54.757  1.00  3.22
ATOM    675  C   SER    43      48.412  56.272  54.575  1.00  3.22
ATOM    676  O   SER    43      48.421  57.100  53.683  1.00  3.22
ATOM    677  N   GLN    44      48.203  56.596  55.845  1.00  3.74
ATOM    678  H   GLN    44      48.217  55.832  56.510  1.00  3.74
ATOM    679  CA  GLN    44      47.989  57.908  56.451  1.00  3.74
ATOM    680  HA  GLN    44      47.467  58.550  55.739  1.00  3.74
ATOM    681  CB  GLN    44      47.043  57.607  57.638  1.00  3.74
ATOM    682  HB1 GLN    44      47.515  56.854  58.264  1.00  3.74
ATOM    683  HB2 GLN    44      46.143  57.147  57.224  1.00  3.74
ATOM    684  CG  GLN    44      46.580  58.732  58.567  1.00  3.74
ATOM    685  HG1 GLN    44      45.495  58.685  58.662  1.00  3.74
ATOM    686  HG2 GLN    44      46.821  59.698  58.144  1.00  3.74
ATOM    687  CD  GLN    44      47.181  58.554  59.961  1.00  3.74
ATOM    688  OE1 GLN    44      46.612  57.868  60.809  1.00  3.74
ATOM    689  NE2 GLN    44      48.341  59.106  60.234  1.00  3.74
ATOM    690 1HE2 GLN    44      48.835  59.605  59.490  1.00  3.74
ATOM    691 2HE2 GLN    44      48.804  58.890  61.100  1.00  3.74
ATOM    692  C   GLN    44      49.300  58.617  56.825  1.00  3.74
ATOM    693  O   GLN    44      49.309  59.587  57.564  1.00  3.74
ATOM    694  N   GLU    45      50.429  58.128  56.331  1.00  3.63
ATOM    695  H   GLU    45      50.383  57.188  55.968  1.00  3.63
ATOM    696  CA  GLU    45      51.764  58.708  56.522  1.00  3.63
ATOM    697  HA  GLU    45      51.670  59.730  56.896  1.00  3.63
ATOM    698  CB  GLU    45      52.522  57.881  57.554  1.00  3.63
ATOM    699  HB1 GLU    45      53.508  58.323  57.657  1.00  3.63
ATOM    700  HB2 GLU    45      52.630  56.883  57.142  1.00  3.63
ATOM    701  CG  GLU    45      51.858  57.838  58.949  1.00  3.63
ATOM    702  HG1 GLU    45      50.780  57.920  58.881  1.00  3.63
ATOM    703  HG2 GLU    45      52.162  58.734  59.486  1.00  3.63
ATOM    704  CD  GLU    45      52.172  56.579  59.781  1.00  3.63
ATOM    705  OE1 GLU    45      52.767  55.600  59.266  1.00  3.63
ATOM    706  OE2 GLU    45      51.869  56.613  60.991  1.00  3.63
ATOM    707  C   GLU    45      52.470  58.791  55.153  1.00  3.63
ATOM    708  O   GLU    45      53.527  59.387  54.999  1.00  3.63
ATOM    709  N   CYS    46      51.833  58.266  54.112  1.00  4.45
ATOM    710  H   CYS    46      51.099  57.612  54.330  1.00  4.45
ATOM    711  CA  CYS    46      51.692  58.944  52.839  1.00  4.45
ATOM    712  HA  CYS    46      52.658  59.307  52.484  1.00  4.45
ATOM    713  CB  CYS    46      51.107  57.912  51.856  1.00  4.45
ATOM    714  HB1 CYS    46      51.108  58.328  50.850  1.00  4.45
ATOM    715  HB2 CYS    46      50.071  57.738  52.125  1.00  4.45
ATOM    716  SG  CYS    46      51.931  56.291  51.857  1.00  4.45
ATOM    717  HG  CYS    46      51.930  56.099  53.187  1.00  4.45
ATOM    718  C   CYS    46      50.722  60.133  53.011  1.00  4.45
ATOM    719  O   CYS    46      51.125  61.280  52.903  1.00  4.45
ATOM    720  N   ASP    47      49.467  59.863  53.376  1.00  5.67
ATOM    721  H   ASP    47      49.217  58.890  53.483  1.00  5.67
ATOM    722  CA  ASP    47      48.330  60.753  53.088  1.00  5.67
ATOM    723  HA  ASP    47      48.668  61.563  52.447  1.00  5.67
ATOM    724  CB  ASP    47      47.229  59.953  52.329  1.00  5.67
ATOM    725  HB1 ASP    47      46.515  60.663  51.911  1.00  5.67
ATOM    726  HB2 ASP    47      46.693  59.348  53.063  1.00  5.67
ATOM    727  CG  ASP    47      47.669  59.001  51.202  1.00  5.67
ATOM    728  OD1 ASP    47      48.754  59.147  50.596  1.00  5.67
ATOM    729  OD2 ASP    47      46.995  57.974  50.949  1.00  5.67
ATOM    730  C   ASP    47      47.733  61.378  54.377  1.00  5.67
ATOM    731  O   ASP    47      46.532  61.631  54.458  1.00  5.67
ATOM    732  N   TRP    48      48.546  61.595  55.425  1.00  6.47
ATOM    733  H   TRP    48      49.506  61.301  55.350  1.00  6.47
ATOM    734  CA  TRP    48      48.235  62.678  56.374  1.00  6.47
ATOM    735  HA  TRP    48      47.184  62.951  56.283  1.00  6.47
ATOM    736  CB  TRP    48      48.453  62.324  57.849  1.00  6.47
ATOM    737  HB1 TRP    48      49.466  61.953  57.975  1.00  6.47
ATOM    738  HB2 TRP    48      47.753  61.547  58.124  1.00  6.47
ATOM    739  CG  TRP    48      48.261  63.445  58.823  1.00  6.47
ATOM    740  CD1 TRP    48      49.255  64.017  59.531  1.00  6.47
ATOM    741  HD1 TRP    48      50.301  63.749  59.451  1.00  6.47
ATOM    742  NE1 TRP    48      48.776  65.112  60.216  1.00  6.47
ATOM    743  HE1 TRP    48      49.422  65.849  60.520  1.00  6.47
ATOM    744  CE2 TRP    48      47.417  65.262  60.039  1.00  6.47
ATOM    745  CZ2 TRP    48      46.485  66.199  60.510  1.00  6.47
ATOM    746  HZ2 TRP    48      46.806  66.990  61.170  1.00  6.47
ATOM    747  CH2 TRP    48      45.146  66.103  60.092  1.00  6.47
ATOM    748  HH2 TRP    48      44.419  66.823  60.439  1.00  6.47
ATOM    749  CZ3 TRP    48      44.761  65.088  59.197  1.00  6.47
ATOM    750  HZ3 TRP    48      43.737  65.035  58.853  1.00  6.47
ATOM    751  CE3 TRP    48      45.709  64.160  58.720  1.00  6.47
ATOM    752  HE3 TRP    48      45.418  63.406  58.004  1.00  6.47
ATOM    753  CD2 TRP    48      47.058  64.213  59.138  1.00  6.47
ATOM    754  C   TRP    48      48.991  63.919  56.013  1.00  6.47
ATOM    755  O   TRP    48      48.353  64.905  55.643  1.00  6.47
ATOM    756  N   GLU    49      50.325  63.851  56.053  1.00  6.90
ATOM    757  H   GLU    49      50.788  63.043  56.440  1.00  6.90
ATOM    758  CA  GLU    49      51.100  64.978  55.557  1.00  6.90
ATOM    759  HA  GLU    49      50.386  65.750  55.298  1.00  6.90
ATOM    760  CB  GLU    49      51.848  65.679  56.706  1.00  6.90
ATOM    761  HB1 GLU    49      52.575  66.372  56.288  1.00  6.90
ATOM    762  HB2 GLU    49      52.346  64.934  57.321  1.00  6.90
ATOM    763  CG  GLU    49      50.814  66.464  57.562  1.00  6.90
ATOM    764  HG1 GLU    49      50.020  65.788  57.857  1.00  6.90
ATOM    765  HG2 GLU    49      50.337  67.209  56.931  1.00  6.90
ATOM    766  CD  GLU    49      51.341  67.171  58.822  1.00  6.90
ATOM    767  OE1 GLU    49      52.079  68.167  58.676  1.00  6.90
ATOM    768  OE2 GLU    49      50.988  66.748  59.949  1.00  6.90
ATOM    769  C   GLU    49      51.757  64.709  54.207  1.00  6.90
ATOM    770  O   GLU    49      52.864  64.174  54.120  1.00  6.90
ATOM    771  N   GLU    50      50.944  65.073  53.199  1.00  6.63
ATOM    772  H   GLU    50      50.143  65.611  53.502  1.00  6.63
ATOM    773  CA  GLU    50      50.797  64.542  51.843  1.00  6.63
ATOM    774  HA  GLU    50      50.132  63.689  51.983  1.00  6.63
ATOM    775  CB  GLU    50      50.045  65.488  50.891  1.00  6.63
ATOM    776  HB1 GLU    50      50.148  65.131  49.865  1.00  6.63
ATOM    777  HB2 GLU    50      50.503  66.465  50.929  1.00  6.63
ATOM    778  CG  GLU    50      48.547  65.629  51.200  1.00  6.63
ATOM    779  HG1 GLU    50      48.197  66.566  50.759  1.00  6.63
ATOM    780  HG2 GLU    50      48.395  65.700  52.280  1.00  6.63
ATOM    781  CD  GLU    50      47.741  64.460  50.616  1.00  6.63
ATOM    782  OE1 GLU    50      46.926  64.714  49.701  1.00  6.63
ATOM    783  OE2 GLU    50      47.974  63.314  51.059  1.00  6.63
ATOM    784  C   GLU    50      52.019  63.944  51.195  1.00  6.63
ATOM    785  O   GLU    50      53.094  64.538  51.138  1.00  6.63
ATOM    786  N   ILE    51      51.772  62.770  50.620  1.00  6.47
ATOM    787  H   ILE    51      50.855  62.366  50.763  1.00  6.47
ATOM    788  CA  ILE    51      52.698  62.061  49.775  1.00  6.47
ATOM    789  HA  ILE    51      53.594  61.906  50.377  1.00  6.47
ATOM    790  CB  ILE    51      52.152  60.651  49.443  1.00  6.47
ATOM    791  HB  ILE    51      51.929  60.210  50.406  1.00  6.47
ATOM    792  CG2 ILE    51      50.828  60.632  48.655  1.00  6.47
ATOM    793 1HG2 ILE    51      50.445  59.617  48.585  1.00  6.47
ATOM    794 2HG2 ILE    51      50.075  61.221  49.182  1.00  6.47
ATOM    795 3HG2 ILE    51      50.948  61.048  47.661  1.00  6.47
ATOM    796  CG1 ILE    51      53.268  59.787  48.829  1.00  6.47
ATOM    797 1HG1 ILE    51      54.148  59.877  49.461  1.00  6.47
ATOM    798 2HG1 ILE    51      53.510  60.173  47.850  1.00  6.47
ATOM    799  CD1 ILE    51      52.999  58.283  48.693  1.00  6.47
ATOM    800  HD1 ILE    51      53.810  57.824  48.126  1.00  6.47
ATOM    801  HD2 ILE    51      52.979  57.827  49.679  1.00  6.47
ATOM    802  HD3 ILE    51      52.062  58.093  48.180  1.00  6.47
ATOM    803  C   ILE    51      53.083  62.976  48.621  1.00  6.47
ATOM    804  O   ILE    51      52.437  63.073  47.580  1.00  6.47
ATOM    805  N   SER    52      54.222  63.628  48.813  1.00  7.19
ATOM    806  H   SER    52      54.567  63.641  49.766  1.00  7.19
ATOM    807  CA  SER    52      55.105  64.126  47.772  1.00  7.19
ATOM    808  HA  SER    52      54.483  64.604  47.015  1.00  7.19
ATOM    809  CB  SER    52      56.033  65.218  48.345  1.00  7.19
ATOM    810  HB1 SER    52      55.520  66.176  48.242  1.00  7.19
ATOM    811  HB2 SER    52      56.943  65.270  47.752  1.00  7.19
ATOM    812  OG  SER    52      56.370  65.066  49.716  1.00  7.19
ATOM    813  HG  SER    52      55.678  65.521  50.246  1.00  7.19
ATOM    814  C   SER    52      55.796  62.949  47.078  1.00  7.19
ATOM    815  O   SER    52      56.997  62.935  46.785  1.00  7.19
ATOM    816  N   VAL    53      54.993  61.951  46.704  1.00  7.74
ATOM    817  H   VAL    53      54.012  62.061  46.932  1.00  7.74
ATOM    818  CA  VAL    53      55.280  61.179  45.523  1.00  7.74
ATOM    819  HA  VAL    53      56.195  60.655  45.719  1.00  7.74
ATOM    820  CB  VAL    53      54.165  60.178  45.126  1.00  7.74
ATOM    821  HB  VAL    53      54.192  59.364  45.849  1.00  7.74
ATOM    822  CG1 VAL    53      52.741  60.752  45.134  1.00  7.74
ATOM    823 1HG1 VAL    53      52.491  61.144  46.108  1.00  7.74
ATOM    824 2HG1 VAL    53      52.622  61.543  44.397  1.00  7.74
ATOM    825 3HG1 VAL    53      52.025  59.976  44.897  1.00  7.74
ATOM    826  CG2 VAL    53      54.386  59.554  43.732  1.00  7.74
ATOM    827 1HG2 VAL    53      53.503  59.653  43.102  1.00  7.74
ATOM    828 2HG2 VAL    53      55.190  60.044  43.194  1.00  7.74
ATOM    829 3HG2 VAL    53      54.624  58.498  43.842  1.00  7.74
ATOM    830  C   VAL    53      55.460  62.219  44.431  1.00  7.74
ATOM    831  O   VAL    53      54.559  62.983  44.087  1.00  7.74
ATOM    832  N   LYS    54      56.692  62.324  43.977  1.00  8.51
ATOM    833  H   LYS    54      57.337  61.628  44.340  1.00  8.51
ATOM    834  CA  LYS    54      56.994  62.864  42.677  1.00  8.51
ATOM    835  HA  LYS    54      56.333  62.363  41.972  1.00  8.51
ATOM    836  CB  LYS    54      56.752  64.390  42.508  1.00  8.51
ATOM    837  HB1 LYS    54      55.727  64.647  42.767  1.00  8.51
ATOM    838  HB2 LYS    54      56.836  64.591  41.439  1.00  8.51
ATOM    839  CG  LYS    54      57.699  65.389  43.206  1.00  8.51
ATOM    840  HG1 LYS    54      57.516  66.368  42.761  1.00  8.51
ATOM    841  HG2 LYS    54      58.736  65.146  42.977  1.00  8.51
ATOM    842  CD  LYS    54      57.495  65.533  44.723  1.00  8.51
ATOM    843  HD1 LYS    54      56.739  64.833  45.073  1.00  8.51
ATOM    844  HD2 LYS    54      57.106  66.535  44.917  1.00  8.51
ATOM    845  CE  LYS    54      58.797  65.364  45.521  1.00  8.51
ATOM    846  HE1 LYS    54      58.627  65.722  46.540  1.00  8.51
ATOM    847  HE2 LYS    54      59.575  65.985  45.068  1.00  8.51
ATOM    848  NZ  LYS    54      59.229  63.948  45.575  1.00  8.51
ATOM    849  HZ1 LYS    54      60.085  63.823  46.092  1.00  8.51
ATOM    850  HZ2 LYS    54      58.498  63.387  46.011  1.00  8.51
ATOM    851  HZ3 LYS    54      59.352  63.564  44.640  1.00  8.51
ATOM    852  C   LYS    54      58.419  62.528  42.333  1.00  8.51
ATOM    853  O   LYS    54      59.312  62.682  43.169  1.00  8.51
ATOM    854  N   GLY    55      58.629  62.180  41.087  1.00  8.74
ATOM    855  H   GLY    55      57.831  61.987  40.478  1.00  8.74
ATOM    856  CA  GLY    55      59.937  62.209  40.507  1.00  8.74
ATOM    857  HA1 GLY    55      60.574  62.910  41.046  1.00  8.74
ATOM    858  HA2 GLY    55      59.819  62.613  39.505  1.00  8.74
ATOM    859  C   GLY    55      60.663  60.896  40.447  1.00  8.74
ATOM    860  O   GLY    55      60.852  60.363  41.527  1.00  8.74
ATOM    861  N   PRO    56      61.197  60.452  39.286  1.00  8.62
ATOM    862  CD  PRO    56      60.956  61.037  37.972  1.00  8.62
ATOM    863  HD1 PRO    56      61.496  61.980  37.889  1.00  8.62
ATOM    864  HD2 PRO    56      59.890  61.194  37.798  1.00  8.62
ATOM    865  CG  PRO    56      61.501  60.041  36.949  1.00  8.62
ATOM    866  HG1 PRO    56      61.893  60.545  36.064  1.00  8.62
ATOM    867  HG2 PRO    56      60.715  59.336  36.676  1.00  8.62
ATOM    868  CB  PRO    56      62.597  59.316  37.723  1.00  8.62
ATOM    869  HB1 PRO    56      63.504  59.921  37.733  1.00  8.62
ATOM    870  HB2 PRO    56      62.796  58.326  37.312  1.00  8.62
ATOM    871  CA  PRO    56      62.002  59.236  39.128  1.00  8.62
ATOM    872  HA  PRO    56      61.308  58.393  39.152  1.00  8.62
ATOM    873  C   PRO    56      63.082  58.962  40.192  1.00  8.62
ATOM    874  O   PRO    56      63.506  57.822  40.353  1.00  8.62
ATOM    875  N   ASN    57      63.459  59.956  40.999  1.00  8.02
ATOM    876  H   ASN    57      63.141  60.876  40.740  1.00  8.02
ATOM    877  CA  ASN    57      63.861  59.803  42.404  1.00  8.02
ATOM    878  HA  ASN    57      64.735  59.150  42.408  1.00  8.02
ATOM    879  CB  ASN    57      64.318  61.183  42.937  1.00  8.02
ATOM    880  HB1 ASN    57      64.645  61.069  43.968  1.00  8.02
ATOM    881  HB2 ASN    57      63.466  61.860  42.933  1.00  8.02
ATOM    882  CG  ASN    57      65.449  61.792  42.137  1.00  8.02
ATOM    883  OD1 ASN    57      65.239  62.502  41.166  1.00  8.02
ATOM    884  ND2 ASN    57      66.693  61.552  42.493  1.00  8.02
ATOM    885 1HD2 ASN    57      66.895  60.960  43.279  1.00  8.02
ATOM    886 2HD2 ASN    57      67.409  61.983  41.934  1.00  8.02
ATOM    887  C   ASN    57      62.841  59.117  43.350  1.00  8.02
ATOM    888  O   ASN    57      62.708  59.521  44.505  1.00  8.02
ATOM    889  N   GLY    58      62.117  58.107  42.866  1.00  7.31
ATOM    890  H   GLY    58      62.319  57.806  41.921  1.00  7.31
ATOM    891  CA  GLY    58      61.084  57.363  43.585  1.00  7.31
ATOM    892  HA1 GLY    58      60.795  57.895  44.486  1.00  7.31
ATOM    893  HA2 GLY    58      61.466  56.383  43.865  1.00  7.31
ATOM    894  C   GLY    58      59.802  57.176  42.776  1.00  7.31
ATOM    895  O   GLY    58      59.227  56.081  42.760  1.00  7.31
ATOM    896  N   GLU    59      59.349  58.237  42.138  1.00  6.30
ATOM    897  H   GLU    59      60.049  58.962  42.066  1.00  6.30
ATOM    898  CA  GLU    59      57.967  58.752  42.132  1.00  6.30
ATOM    899  HA  GLU    59      58.021  59.810  41.890  1.00  6.30
ATOM    900  CB  GLU    59      57.146  58.025  41.038  1.00  6.30
ATOM    901  HB1 GLU    59      56.657  57.155  41.470  1.00  6.30
ATOM    902  HB2 GLU    59      57.834  57.660  40.274  1.00  6.30
ATOM    903  CG  GLU    59      56.101  58.897  40.332  1.00  6.30
ATOM    904  HG1 GLU    59      55.327  59.181  41.042  1.00  6.30
ATOM    905  HG2 GLU    59      55.620  58.311  39.551  1.00  6.30
ATOM    906  CD  GLU    59      56.718  60.152  39.700  1.00  6.30
ATOM    907  OE1 GLU    59      56.226  61.265  39.984  1.00  6.30
ATOM    908  OE2 GLU    59      57.776  60.051  39.046  1.00  6.30
ATOM    909  C   GLU    59      57.443  58.651  43.546  1.00  6.30
ATOM    910  O   GLU    59      57.493  59.654  44.236  1.00  6.30
ATOM    911  N   SER    60      57.131  57.437  44.011  1.00  5.19
ATOM    912  H   SER    60      57.204  56.682  43.337  1.00  5.19
ATOM    913  CA  SER    60      57.065  57.018  45.403  1.00  5.19
ATOM    914  HA  SER    60      56.049  57.128  45.749  1.00  5.19
ATOM    915  CB  SER    60      57.435  55.536  45.495  1.00  5.19
ATOM    916  HB1 SER    60      58.438  55.370  45.105  1.00  5.19
ATOM    917  HB2 SER    60      56.731  54.936  44.919  1.00  5.19
ATOM    918  OG  SER    60      57.424  55.070  46.840  1.00  5.19
ATOM    919  HG  SER    60      56.482  54.782  47.006  1.00  5.19
ATOM    920  C   SER    60      57.951  57.832  46.365  1.00  5.19
ATOM    921  O   SER    60      59.122  57.501  46.550  1.00  5.19
ATOM    922  N   SER    61      57.426  58.893  47.014  1.00  3.74
ATOM    923  H   SER    61      56.500  59.196  46.777  1.00  3.74
ATOM    924  CA  SER    61      58.058  59.303  48.250  1.00  3.74
ATOM    925  HA  SER    61      59.109  59.316  48.021  1.00  3.74
ATOM    926  CB  SER    61      57.748  60.726  48.697  1.00  3.74
ATOM    927  HB1 SER    61      58.094  61.406  47.918  1.00  3.74
ATOM    928  HB2 SER    61      58.337  60.954  49.574  1.00  3.74
ATOM    929  OG  SER    61      56.397  60.872  49.024  1.00  3.74
ATOM    930  HG  SER    61      56.220  60.211  49.710  1.00  3.74
ATOM    931  C   SER    61      57.857  58.352  49.457  1.00  3.74
ATOM    932  O   SER    61      57.092  58.642  50.396  1.00  3.74
ATOM    933  N   VAL    62      58.664  57.300  49.496  1.00  2.70
ATOM    934  H   VAL    62      59.019  57.027  48.588  1.00  2.70
ATOM    935  CA  VAL    62      59.536  56.878  50.606  1.00  2.70
ATOM    936  HA  VAL    62      59.756  55.824  50.429  1.00  2.70
ATOM    937  CB  VAL    62      60.861  57.618  50.506  1.00  2.70
ATOM    938  HB  VAL    62      61.517  57.179  51.250  1.00  2.70
ATOM    939  CG1 VAL    62      61.541  57.382  49.131  1.00  2.70
ATOM    940 1HG1 VAL    62      61.050  57.969  48.357  1.00  2.70
ATOM    941 2HG1 VAL    62      62.593  57.664  49.186  1.00  2.70
ATOM    942 3HG1 VAL    62      61.488  56.328  48.864  1.00  2.70
ATOM    943  CG2 VAL    62      60.834  59.129  50.754  1.00  2.70
ATOM    944 1HG2 VAL    62      61.732  59.598  50.375  1.00  2.70
ATOM    945 2HG2 VAL    62      59.997  59.605  50.260  1.00  2.70
ATOM    946 3HG2 VAL    62      60.741  59.324  51.816  1.00  2.70
ATOM    947  C   VAL    62      58.975  56.867  52.052  1.00  2.70
ATOM    948  O   VAL    62      58.798  57.889  52.710  1.00  2.70
ATOM    949  N   ILE    63      58.838  55.644  52.561  1.00  2.28
ATOM    950  H   ILE    63      59.203  54.923  51.962  1.00  2.28
ATOM    951  CA  ILE    63      58.674  55.346  53.977  1.00  2.28
ATOM    952  HA  ILE    63      57.786  55.864  54.329  1.00  2.28
ATOM    953  CB  ILE    63      58.426  53.815  54.175  1.00  2.28
ATOM    954  HB  ILE    63      57.354  53.659  54.039  1.00  2.28
ATOM    955  CG2 ILE    63      59.108  52.918  53.127  1.00  2.28
ATOM    956 1HG2 ILE    63      58.932  51.866  53.348  1.00  2.28
ATOM    957 2HG2 ILE    63      58.701  53.097  52.132  1.00  2.28
ATOM    958 3HG2 ILE    63      60.177  53.113  53.118  1.00  2.28
ATOM    959  CG1 ILE    63      58.781  53.266  55.575  1.00  2.28
ATOM    960 1HG1 ILE    63      59.850  53.381  55.763  1.00  2.28
ATOM    961 2HG1 ILE    63      58.558  52.199  55.590  1.00  2.28
ATOM    962  CD1 ILE    63      57.990  53.909  56.714  1.00  2.28
ATOM    963  HD1 ILE    63      58.440  54.848  57.005  1.00  2.28
ATOM    964  HD2 ILE    63      56.964  54.097  56.403  1.00  2.28
ATOM    965  HD3 ILE    63      57.997  53.249  57.579  1.00  2.28
ATOM    966  C   ILE    63      59.880  55.941  54.727  1.00  2.28
ATOM    967  O   ILE    63      61.051  55.724  54.381  1.00  2.28
ATOM    968  N   HIS    64      59.597  56.771  55.734  1.00  2.42
ATOM    969  H   HIS    64      58.627  56.930  55.972  1.00  2.42
ATOM    970  CA  HIS    64      60.646  57.354  56.567  1.00  2.42
ATOM    971  HA  HIS    64      61.386  57.787  55.901  1.00  2.42
ATOM    972  CB  HIS    64      60.130  58.449  57.510  1.00  2.42
ATOM    973  HB1 HIS    64      60.950  58.753  58.159  1.00  2.42
ATOM    974  HB2 HIS    64      59.378  57.997  58.127  1.00  2.42
ATOM    975  CG  HIS    64      59.523  59.730  56.996  1.00  2.42
ATOM    976  ND1 HIS    64      59.651  60.950  57.672  1.00  2.42
ATOM    977  CE1 HIS    64      58.767  61.789  57.098  1.00  2.42
ATOM    978  HE1 HIS    64      58.527  62.792  57.444  1.00  2.42
ATOM    979  NE2 HIS    64      58.160  61.179  56.070  1.00  2.42
ATOM    980  HE2 HIS    64      57.317  61.540  55.613  1.00  2.42
ATOM    981  CD2 HIS    64      58.602  59.875  56.000  1.00  2.42
ATOM    982  HD2 HIS    64      58.198  59.100  55.366  1.00  2.42
ATOM    983  C   HIS    64      61.370  56.291  57.445  1.00  2.42
ATOM    984  O   HIS    64      60.740  55.376  57.959  1.00  2.42
ATOM    985  N   ASP    65      62.628  56.531  57.826  1.00  2.61
ATOM    986  H   ASP    65      63.091  57.304  57.362  1.00  2.61
ATOM    987  CA  ASP    65      63.096  56.239  59.197  1.00  2.61
ATOM    988  HA  ASP    65      62.684  55.309  59.594  1.00  2.61
ATOM    989  CB  ASP    65      64.647  56.211  59.241  1.00  2.61
ATOM    990  HB1 ASP    65      64.970  56.416  60.264  1.00  2.61
ATOM    991  HB2 ASP    65      65.039  57.018  58.620  1.00  2.61
ATOM    992  CG  ASP    65      65.300  54.897  58.843  1.00  2.61
ATOM    993  OD1 ASP    65      64.988  53.874  59.481  1.00  2.61
ATOM    994  OD2 ASP    65      66.157  54.895  57.930  1.00  2.61
ATOM    995  C   ASP    65      62.743  57.431  60.084  1.00  2.61
ATOM    996  O   ASP    65      63.082  58.558  59.721  1.00  2.61
ATOM    997  N   ARG    66      62.138  57.237  61.263  1.00  3.04
ATOM    998  H   ARG    66      61.816  56.313  61.538  1.00  3.04
ATOM    999  CA  ARG    66      61.966  58.372  62.191  1.00  3.04
ATOM   1000  HA  ARG    66      61.772  59.287  61.633  1.00  3.04
ATOM   1001  CB  ARG    66      60.803  58.133  63.165  1.00  3.04
ATOM   1002  HB1 ARG    66      61.094  58.416  64.179  1.00  3.04
ATOM   1003  HB2 ARG    66      60.537  57.075  63.183  1.00  3.04
ATOM   1004  CG  ARG    66      59.573  58.967  62.773  1.00  3.04
ATOM   1005  HG1 ARG    66      59.722  59.989  63.124  1.00  3.04
ATOM   1006  HG2 ARG    66      58.721  58.567  63.318  1.00  3.04
ATOM   1007  CD  ARG    66      59.256  59.043  61.258  1.00  3.04
ATOM   1008  HD1 ARG    66      59.947  59.750  60.797  1.00  3.04
ATOM   1009  HD2 ARG    66      58.270  59.477  61.110  1.00  3.04
ATOM   1010  NE  ARG    66      59.372  57.755  60.535  1.00  3.04
ATOM   1011  HE  ARG    66      60.004  57.745  59.756  1.00  3.04
ATOM   1012  CZ  ARG    66      58.742  56.620  60.743  1.00  3.04
ATOM   1013  NH1 ARG    66      57.887  56.515  61.688  1.00  3.04
ATOM   1014 1HH1 ARG    66      57.597  57.362  62.167  1.00  3.04
ATOM   1015 2HH1 ARG    66      57.424  55.649  61.837  1.00  3.04
ATOM   1016  NH2 ARG    66      58.952  55.562  60.017  1.00  3.04
ATOM   1017 1HH2 ARG    66      59.603  55.574  59.244  1.00  3.04
ATOM   1018 2HH2 ARG    66      58.467  54.681  60.168  1.00  3.04
ATOM   1019  C   ARG    66      63.286  58.692  62.884  1.00  3.04
ATOM   1020  O   ARG    66      63.835  59.774  62.705  1.00  3.04
ATOM   1021  N   LYS    67      63.871  57.663  63.491  1.00  3.63
ATOM   1022  H   LYS    67      63.284  56.848  63.592  1.00  3.63
ATOM   1023  CA  LYS    67      65.171  57.621  64.182  1.00  3.63
ATOM   1024  HA  LYS    67      65.053  58.051  65.181  1.00  3.63
ATOM   1025  CB  LYS    67      65.572  56.138  64.322  1.00  3.63
ATOM   1026  HB1 LYS    67      66.508  56.078  64.882  1.00  3.63
ATOM   1027  HB2 LYS    67      65.769  55.757  63.319  1.00  3.63
ATOM   1028  CG  LYS    67      64.542  55.224  65.016  1.00  3.63
ATOM   1029  HG1 LYS    67      63.528  55.432  64.675  1.00  3.63
ATOM   1030  HG2 LYS    67      64.580  55.409  66.091  1.00  3.63
ATOM   1031  CD  LYS    67      64.833  53.740  64.747  1.00  3.63
ATOM   1032  HD1 LYS    67      64.216  53.150  65.427  1.00  3.63
ATOM   1033  HD2 LYS    67      65.881  53.529  64.967  1.00  3.63
ATOM   1034  CE  LYS    67      64.498  53.342  63.296  1.00  3.63
ATOM   1035  HE1 LYS    67      65.057  53.965  62.594  1.00  3.63
ATOM   1036  HE2 LYS    67      63.427  53.511  63.140  1.00  3.63
ATOM   1037  NZ  LYS    67      64.793  51.914  63.042  1.00  3.63
ATOM   1038  HZ1 LYS    67      64.223  51.366  63.696  1.00  3.63
ATOM   1039  HZ2 LYS    67      64.537  51.645  62.101  1.00  3.63
ATOM   1040  HZ3 LYS    67      65.756  51.689  63.227  1.00  3.63
ATOM   1041  C   LYS    67      66.340  58.353  63.531  1.00  3.63
ATOM   1042  O   LYS    67      67.276  58.765  64.206  1.00  3.63
ATOM   1043  N   SER    68      66.328  58.435  62.201  1.00  3.73
ATOM   1044  H   SER    68      65.510  58.079  61.733  1.00  3.73
ATOM   1045  CA  SER    68      67.398  59.064  61.421  1.00  3.73
ATOM   1046  HA  SER    68      67.953  59.714  62.101  1.00  3.73
ATOM   1047  CB  SER    68      68.376  57.986  60.938  1.00  3.73
ATOM   1048  HB1 SER    68      68.064  57.607  59.965  1.00  3.73
ATOM   1049  HB2 SER    68      68.382  57.153  61.644  1.00  3.73
ATOM   1050  OG  SER    68      69.689  58.519  60.881  1.00  3.73
ATOM   1051  HG  SER    68      70.014  58.569  61.793  1.00  3.73
ATOM   1052  C   SER    68      66.892  60.009  60.327  1.00  3.73
ATOM   1053  O   SER    68      67.689  60.554  59.566  1.00  3.73
ATOM   1054  N   GLY    69      65.571  60.193  60.227  1.00  3.42
ATOM   1055  H   GLY    69      64.972  59.828  60.959  1.00  3.42
ATOM   1056  CA  GLY    69      64.910  61.045  59.238  1.00  3.42
ATOM   1057  HA1 GLY    69      65.289  62.061  59.348  1.00  3.42
ATOM   1058  HA2 GLY    69      63.844  61.065  59.466  1.00  3.42
ATOM   1059  C   GLY    69      65.060  60.646  57.775  1.00  3.42
ATOM   1060  O   GLY    69      64.567  61.369  56.906  1.00  3.42
ATOM   1061  N   LYS    70      65.741  59.522  57.491  1.00  3.05
ATOM   1062  H   LYS    70      66.090  58.992  58.272  1.00  3.05
ATOM   1063  CA  LYS    70      65.908  58.970  56.142  1.00  3.05
ATOM   1064  HA  LYS    70      66.330  59.765  55.526  1.00  3.05
ATOM   1065  CB  LYS    70      66.888  57.776  56.086  1.00  3.05
ATOM   1066  HB1 LYS    70      66.678  57.210  55.183  1.00  3.05
ATOM   1067  HB2 LYS    70      66.735  57.110  56.932  1.00  3.05
ATOM   1068  CG  LYS    70      68.367  58.201  55.991  1.00  3.05
ATOM   1069  HG1 LYS    70      68.443  59.096  55.373  1.00  3.05
ATOM   1070  HG2 LYS    70      68.944  57.415  55.504  1.00  3.05
ATOM   1071  CD  LYS    70      68.982  58.455  57.369  1.00  3.05
ATOM   1072  HD1 LYS    70      69.350  57.517  57.787  1.00  3.05
ATOM   1073  HD2 LYS    70      68.201  58.822  58.017  1.00  3.05
ATOM   1074  CE  LYS    70      70.115  59.487  57.315  1.00  3.05
ATOM   1075  HE1 LYS    70      69.856  60.254  56.581  1.00  3.05
ATOM   1076  HE2 LYS    70      71.032  58.991  56.983  1.00  3.05
ATOM   1077  NZ  LYS    70      70.303  60.123  58.639  1.00  3.05
ATOM   1078  HZ1 LYS    70      71.050  60.801  58.633  1.00  3.05
ATOM   1079  HZ2 LYS    70      69.443  60.583  58.935  1.00  3.05
ATOM   1080  HZ3 LYS    70      70.480  59.428  59.360  1.00  3.05
ATOM   1081  C   LYS    70      64.551  58.684  55.494  1.00  3.05
ATOM   1082  O   LYS    70      63.483  58.793  56.096  1.00  3.05
ATOM   1083  N   LYS    71      64.617  58.416  54.203  1.00  2.71
ATOM   1084  H   LYS    71      65.537  58.236  53.824  1.00  2.71
ATOM   1085  CA  LYS    71      63.575  58.646  53.210  1.00  2.71
ATOM   1086  HA  LYS    71      62.568  58.580  53.619  1.00  2.71
ATOM   1087  CB  LYS    71      63.862  60.035  52.574  1.00  2.71
ATOM   1088  HB1 LYS    71      63.318  60.134  51.645  1.00  2.71
ATOM   1089  HB2 LYS    71      64.919  60.060  52.291  1.00  2.71
ATOM   1090  CG  LYS    71      63.603  61.309  53.397  1.00  2.71
ATOM   1091  HG1 LYS    71      64.087  62.128  52.865  1.00  2.71
ATOM   1092  HG2 LYS    71      64.089  61.237  54.367  1.00  2.71
ATOM   1093  CD  LYS    71      62.122  61.680  53.546  1.00  2.71
ATOM   1094  HD1 LYS    71      61.583  61.395  52.642  1.00  2.71
ATOM   1095  HD2 LYS    71      62.033  62.765  53.636  1.00  2.71
ATOM   1096  CE  LYS    71      61.440  61.041  54.758  1.00  2.71
ATOM   1097  HE1 LYS    71      61.621  59.964  54.760  1.00  2.71
ATOM   1098  HE2 LYS    71      60.361  61.198  54.655  1.00  2.71
ATOM   1099  NZ  LYS    71      61.899  61.643  56.032  1.00  2.71
ATOM   1100  HZ1 LYS    71      61.313  61.312  56.795  1.00  2.71
ATOM   1101  HZ2 LYS    71      62.862  61.387  56.240  1.00  2.71
ATOM   1102  HZ3 LYS    71      61.817  62.648  56.010  1.00  2.71
ATOM   1103  C   LYS    71      63.768  57.538  52.182  1.00  2.71
ATOM   1104  O   LYS    71      64.373  57.777  51.142  1.00  2.71
ATOM   1105  N   PHE    72      63.357  56.315  52.518  1.00  2.46
ATOM   1106  H   PHE    72      62.754  56.171  53.320  1.00  2.46
ATOM   1107  CA  PHE    72      63.696  55.149  51.706  1.00  2.46
ATOM   1108  HA  PHE    72      64.424  55.437  50.945  1.00  2.46
ATOM   1109  CB  PHE    72      64.402  54.120  52.595  1.00  2.46
ATOM   1110  HB1 PHE    72      64.294  53.133  52.151  1.00  2.46
ATOM   1111  HB2 PHE    72      63.917  54.083  53.572  1.00  2.46
ATOM   1112  CG  PHE    72      65.887  54.400  52.745  1.00  2.46
ATOM   1113  CD1 PHE    72      66.745  54.226  51.644  1.00  2.46
ATOM   1114  HD1 PHE    72      66.347  53.949  50.679  1.00  2.46
ATOM   1115  CE1 PHE    72      68.129  54.420  51.779  1.00  2.46
ATOM   1116  HE1 PHE    72      68.772  54.271  50.921  1.00  2.46
ATOM   1117  CZ  PHE    72      68.668  54.789  53.023  1.00  2.46
ATOM   1118  HZ  PHE    72      69.737  54.915  53.125  1.00  2.46
ATOM   1119  CE2 PHE    72      67.813  54.986  54.121  1.00  2.46
ATOM   1120  HE2 PHE    72      68.231  55.249  55.081  1.00  2.46
ATOM   1121  CD2 PHE    72      66.423  54.819  53.974  1.00  2.46
ATOM   1122  HD2 PHE    72      65.769  54.975  54.822  1.00  2.46
ATOM   1123  C   PHE    72      62.546  54.556  50.927  1.00  2.46
ATOM   1124  O   PHE    72      61.409  54.534  51.411  1.00  2.46
ATOM   1125  N   SER    73      62.837  54.070  49.715  1.00  2.64
ATOM   1126  H   SER    73      63.801  54.047  49.382  1.00  2.64
ATOM   1127  CA  SER    73      61.838  53.344  48.943  1.00  2.64
ATOM   1128  HA  SER    73      60.970  53.999  48.863  1.00  2.64
ATOM   1129  CB  SER    73      62.265  53.050  47.502  1.00  2.64
ATOM   1130  HB1 SER    73      62.680  53.950  47.044  1.00  2.64
ATOM   1131  HB2 SER    73      61.390  52.742  46.927  1.00  2.64
ATOM   1132  OG  SER    73      63.211  52.016  47.461  1.00  2.64
ATOM   1133  HG  SER    73      64.064  52.447  47.724  1.00  2.64
ATOM   1134  C   SER    73      61.380  52.106  49.688  1.00  2.64
ATOM   1135  O   SER    73      62.007  51.630  50.632  1.00  2.64
ATOM   1136  N   ILE    74      60.227  51.609  49.281  1.00  2.41
ATOM   1137  H   ILE    74      59.740  52.061  48.519  1.00  2.41
ATOM   1138  CA  ILE    74      59.586  50.452  49.881  1.00  2.41
ATOM   1139  HA  ILE    74      59.312  50.719  50.901  1.00  2.41
ATOM   1140  CB  ILE    74      58.279  50.272  49.080  1.00  2.41
ATOM   1141  HB  ILE    74      57.734  51.212  49.195  1.00  2.41
ATOM   1142  CG2 ILE    74      58.472  50.076  47.558  1.00  2.41
ATOM   1143 1HG2 ILE    74      57.509  50.093  47.049  1.00  2.41
ATOM   1144 2HG2 ILE    74      59.076  50.869  47.121  1.00  2.41
ATOM   1145 3HG2 ILE    74      58.945  49.120  47.355  1.00  2.41
ATOM   1146  CG1 ILE    74      57.405  49.192  49.711  1.00  2.41
ATOM   1147 1HG1 ILE    74      57.445  49.299  50.794  1.00  2.41
ATOM   1148 2HG1 ILE    74      57.765  48.205  49.418  1.00  2.41
ATOM   1149  CD1 ILE    74      55.945  49.342  49.307  1.00  2.41
ATOM   1150  HD1 ILE    74      55.400  48.506  49.733  1.00  2.41
ATOM   1151  HD2 ILE    74      55.548  50.283  49.689  1.00  2.41
ATOM   1152  HD3 ILE    74      55.834  49.324  48.227  1.00  2.41
ATOM   1153  C   ILE    74      60.524  49.229  49.986  1.00  2.41
ATOM   1154  O   ILE    74      60.682  48.674  51.077  1.00  2.41
ATOM   1155  N   GLU    75      61.283  48.904  48.939  1.00  2.71
ATOM   1156  H   GLU    75      61.088  49.333  48.047  1.00  2.71
ATOM   1157  CA  GLU    75      62.218  47.770  48.978  1.00  2.71
ATOM   1158  HA  GLU    75      61.701  46.913  49.415  1.00  2.71
ATOM   1159  CB  GLU    75      62.636  47.379  47.550  1.00  2.71
ATOM   1160  HB1 GLU    75      63.237  46.470  47.604  1.00  2.71
ATOM   1161  HB2 GLU    75      63.258  48.170  47.127  1.00  2.71
ATOM   1162  CG  GLU    75      61.451  47.129  46.600  1.00  2.71
ATOM   1163  HG1 GLU    75      61.826  46.677  45.679  1.00  2.71
ATOM   1164  HG2 GLU    75      61.006  48.090  46.330  1.00  2.71
ATOM   1165  CD  GLU    75      60.392  46.223  47.238  1.00  2.71
ATOM   1166  OE1 GLU    75      60.642  45.002  47.323  1.00  2.71
ATOM   1167  OE2 GLU    75      59.369  46.773  47.700  1.00  2.71
ATOM   1168  C   GLU    75      63.470  48.027  49.841  1.00  2.71
ATOM   1169  O   GLU    75      64.090  47.107  50.393  1.00  2.71
ATOM   1170  N   GLU    76      63.856  49.291  50.009  1.00  2.65
ATOM   1171  H   GLU    76      63.318  50.018  49.549  1.00  2.65
ATOM   1172  CA  GLU    76      65.004  49.678  50.836  1.00  2.65
ATOM   1173  HA  GLU    76      65.824  48.987  50.668  1.00  2.65
ATOM   1174  CB  GLU    76      65.486  51.063  50.412  1.00  2.65
ATOM   1175  HB1 GLU    76      66.239  51.416  51.117  1.00  2.65
ATOM   1176  HB2 GLU    76      64.641  51.747  50.432  1.00  2.65
ATOM   1177  CG  GLU    76      66.105  51.049  49.005  1.00  2.65
ATOM   1178  HG1 GLU    76      65.451  50.514  48.313  1.00  2.65
ATOM   1179  HG2 GLU    76      67.059  50.518  49.045  1.00  2.65
ATOM   1180  CD  GLU    76      66.294  52.477  48.499  1.00  2.65
ATOM   1181  OE1 GLU    76      65.269  53.202  48.441  1.00  2.65
ATOM   1182  OE2 GLU    76      67.446  52.863  48.227  1.00  2.65
ATOM   1183  C   GLU    76      64.662  49.668  52.331  1.00  2.65
ATOM   1184  O   GLU    76      65.466  49.270  53.180  1.00  2.65
ATOM   1185  N   ALA    77      63.432  50.071  52.655  1.00  2.18
ATOM   1186  H   ALA    77      62.852  50.409  51.888  1.00  2.18
ATOM   1187  CA  ALA    77      62.786  49.846  53.933  1.00  2.18
ATOM   1188  HA  ALA    77      63.379  50.309  54.711  1.00  2.18
ATOM   1189  CB  ALA    77      61.408  50.512  53.913  1.00  2.18
ATOM   1190  HB1 ALA    77      60.802  50.169  54.749  1.00  2.18
ATOM   1191  HB2 ALA    77      61.540  51.591  53.976  1.00  2.18
ATOM   1192  HB3 ALA    77      60.885  50.282  52.987  1.00  2.18
ATOM   1193  C   ALA    77      62.771  48.350  54.281  1.00  2.18
ATOM   1194  O   ALA    77      63.210  47.998  55.387  1.00  2.18
ATOM   1195  N   LEU    78      62.359  47.489  53.333  1.00  2.42
ATOM   1196  H   LEU    78      61.990  47.863  52.463  1.00  2.42
ATOM   1197  CA  LEU    78      62.372  46.025  53.502  1.00  2.42
ATOM   1198  HA  LEU    78      61.798  45.648  54.323  1.00  2.42
ATOM   1199  CB  LEU    78      61.863  45.324  52.218  1.00  2.42
ATOM   1200  HB1 LEU    78      62.322  45.790  51.355  1.00  2.42
ATOM   1201  HB2 LEU    78      60.798  45.501  52.117  1.00  2.42
ATOM   1202  CG  LEU    78      62.118  43.806  52.095  1.00  2.42
ATOM   1203  HG  LEU    78      63.188  43.640  51.969  1.00  2.42
ATOM   1204  CD1 LEU    78      61.640  42.963  53.285  1.00  2.42
ATOM   1205 1HD1 LEU    78      61.911  41.921  53.112  1.00  2.42
ATOM   1206 2HD1 LEU    78      62.117  43.288  54.206  1.00  2.42
ATOM   1207 3HD1 LEU    78      60.560  43.032  53.378  1.00  2.42
ATOM   1208  CD2 LEU    78      61.399  43.278  50.852  1.00  2.42
ATOM   1209 1HD2 LEU    78      61.616  42.220  50.708  1.00  2.42
ATOM   1210 2HD2 LEU    78      60.320  43.418  50.941  1.00  2.42
ATOM   1211 3HD2 LEU    78      61.739  43.818  49.966  1.00  2.42
ATOM   1212  C   LEU    78      63.750  45.558  53.904  1.00  2.42
ATOM   1213  O   LEU    78      63.909  44.990  54.986  1.00  2.42
ATOM   1214  N   GLN    79      64.755  45.877  53.103  1.00  2.87
ATOM   1215  H   GLN    79      64.574  46.343  52.218  1.00  2.87
ATOM   1216  CA  GLN    79      66.086  45.420  53.446  1.00  2.87
ATOM   1217  HA  GLN    79      65.982  44.406  53.838  1.00  2.87
ATOM   1218  CB  GLN    79      66.931  45.252  52.175  1.00  2.87
ATOM   1219  HB1 GLN    79      66.352  44.652  51.469  1.00  2.87
ATOM   1220  HB2 GLN    79      67.834  44.689  52.413  1.00  2.87
ATOM   1221  CG  GLN    79      67.337  46.563  51.498  1.00  2.87
ATOM   1222  HG1 GLN    79      68.221  46.973  51.987  1.00  2.87
ATOM   1223  HG2 GLN    79      66.529  47.278  51.593  1.00  2.87
ATOM   1224  CD  GLN    79      67.630  46.329  50.022  1.00  2.87
ATOM   1225  OE1 GLN    79      68.745  46.050  49.617  1.00  2.87
ATOM   1226  NE2 GLN    79      66.631  46.389  49.169  1.00  2.87
ATOM   1227 1HE2 GLN    79      65.692  46.597  49.493  1.00  2.87
ATOM   1228 2HE2 GLN    79      66.841  46.180  48.210  1.00  2.87
ATOM   1229  C   GLN    79      66.793  46.193  54.576  1.00  2.87
ATOM   1230  O   GLN    79      67.940  45.883  54.888  1.00  2.87
ATOM   1231  N   SER    80      66.108  47.136  55.236  1.00  2.73
ATOM   1232  H   SER    80      65.192  47.394  54.889  1.00  2.73
ATOM   1233  CA  SER    80      66.543  47.728  56.517  1.00  2.73
ATOM   1234  HA  SER    80      67.527  47.337  56.781  1.00  2.73
ATOM   1235  CB  SER    80      66.682  49.240  56.381  1.00  2.73
ATOM   1236  HB1 SER    80      67.129  49.652  57.288  1.00  2.73
ATOM   1237  HB2 SER    80      65.682  49.650  56.262  1.00  2.73
ATOM   1238  OG  SER    80      67.470  49.604  55.262  1.00  2.73
ATOM   1239  HG  SER    80      67.145  49.088  54.508  1.00  2.73
ATOM   1240  C   SER    80      65.616  47.379  57.683  1.00  2.73
ATOM   1241  O   SER    80      65.686  48.004  58.741  1.00  2.73
ATOM   1242  N   GLY    81      64.724  46.402  57.479  1.00  2.60
ATOM   1243  H   GLY    81      64.693  45.980  56.557  1.00  2.60
ATOM   1244  CA  GLY    81      63.757  45.911  58.460  1.00  2.60
ATOM   1245  HA1 GLY    81      64.293  45.417  59.271  1.00  2.60
ATOM   1246  HA2 GLY    81      63.110  45.181  57.974  1.00  2.60
ATOM   1247  C   GLY    81      62.873  46.987  59.067  1.00  2.60
ATOM   1248  O   GLY    81      62.364  46.788  60.168  1.00  2.60
ATOM   1249  N   ARG    82      62.672  48.104  58.348  1.00  2.18
ATOM   1250  H   ARG    82      63.122  48.161  57.441  1.00  2.18
ATOM   1251  CA  ARG    82      61.756  49.169  58.776  1.00  2.18
ATOM   1252  HA  ARG    82      62.049  49.501  59.775  1.00  2.18
ATOM   1253  CB  ARG    82      61.808  50.378  57.820  1.00  2.18
ATOM   1254  HB1 ARG    82      61.112  51.142  58.172  1.00  2.18
ATOM   1255  HB2 ARG    82      61.513  50.062  56.824  1.00  2.18
ATOM   1256  CG  ARG    82      63.224  50.973  57.759  1.00  2.18
ATOM   1257  HG1 ARG    82      63.913  50.208  57.409  1.00  2.18
ATOM   1258  HG2 ARG    82      63.527  51.266  58.766  1.00  2.18
ATOM   1259  CD  ARG    82      63.353  52.192  56.835  1.00  2.18
ATOM   1260  HD1 ARG    82      62.742  53.003  57.237  1.00  2.18
ATOM   1261  HD2 ARG    82      62.992  51.968  55.836  1.00  2.18
ATOM   1262  NE  ARG    82      64.756  52.633  56.795  1.00  2.18
ATOM   1263  HE  ARG    82      65.069  53.130  57.629  1.00  2.18
ATOM   1264  CZ  ARG    82      65.722  52.383  55.934  1.00  2.18
ATOM   1265  NH1 ARG    82      65.559  51.743  54.808  1.00  2.18
ATOM   1266 1HH1 ARG    82      64.655  51.429  54.522  1.00  2.18
ATOM   1267 2HH1 ARG    82      66.375  51.376  54.333  1.00  2.18
ATOM   1268  NH2 ARG    82      66.914  52.802  56.224  1.00  2.18
ATOM   1269 1HH2 ARG    82      66.977  53.456  57.005  1.00  2.18
ATOM   1270 2HH2 ARG    82      67.671  52.632  55.586  1.00  2.18
ATOM   1271  C   ARG    82      60.380  48.568  58.944  1.00  2.18
ATOM   1272  O   ARG    82      59.905  48.396  60.052  1.00  2.18
ATOM   1273  N   LEU    83      59.865  48.069  57.835  1.00  2.02
ATOM   1274  H   LEU    83      60.458  48.168  57.023  1.00  2.02
ATOM   1275  CA  LEU    83      58.549  47.493  57.558  1.00  2.02
ATOM   1276  HA  LEU    83      57.915  47.624  58.429  1.00  2.02
ATOM   1277  CB  LEU    83      58.029  48.476  56.468  1.00  2.02
ATOM   1278  HB1 LEU    83      58.684  48.535  55.618  1.00  2.02
ATOM   1279  HB2 LEU    83      58.174  49.465  56.895  1.00  2.02
ATOM   1280  CG  LEU    83      56.608  48.484  55.929  1.00  2.02
ATOM   1281  HG  LEU    83      55.889  48.405  56.745  1.00  2.02
ATOM   1282  CD1 LEU    83      56.469  49.828  55.196  1.00  2.02
ATOM   1283 1HD1 LEU    83      55.461  49.982  54.835  1.00  2.02
ATOM   1284 2HD1 LEU    83      56.732  50.649  55.857  1.00  2.02
ATOM   1285 3HD1 LEU    83      57.147  49.872  54.341  1.00  2.02
ATOM   1286  CD2 LEU    83      56.377  47.413  54.879  1.00  2.02
ATOM   1287 1HD2 LEU    83      55.331  47.296  54.699  1.00  2.02
ATOM   1288 2HD2 LEU    83      56.796  47.723  53.933  1.00  2.02
ATOM   1289 3HD2 LEU    83      56.794  46.453  55.153  1.00  2.02
ATOM   1290  C   LEU    83      58.675  45.956  57.389  1.00  2.02
ATOM   1291  O   LEU    83      59.777  45.423  57.556  1.00  2.02
ATOM   1292  N   THR    84      57.607  45.200  57.135  1.00  2.31
ATOM   1293  H   THR    84      56.731  45.657  56.940  1.00  2.31
ATOM   1294  CA  THR    84      57.590  43.717  57.232  1.00  2.31
ATOM   1295  HA  THR    84      58.593  43.337  57.412  1.00  2.31
ATOM   1296  CB  THR    84      56.708  43.338  58.444  1.00  2.31
ATOM   1297  HB  THR    84      55.722  43.786  58.319  1.00  2.31
ATOM   1298  CG2 THR    84      56.532  41.840  58.689  1.00  2.31
ATOM   1299 1HG2 THR    84      55.895  41.692  59.563  1.00  2.31
ATOM   1300 2HG2 THR    84      56.050  41.365  57.835  1.00  2.31
ATOM   1301 3HG2 THR    84      57.499  41.376  58.881  1.00  2.31
ATOM   1302  OG1 THR    84      57.287  43.849  59.622  1.00  2.31
ATOM   1303  HG1 THR    84      56.571  43.966  60.275  1.00  2.31
ATOM   1304  C   THR    84      57.024  43.097  55.957  1.00  2.31
ATOM   1305  O   THR    84      56.053  43.651  55.471  1.00  2.31
ATOM   1306  N   PRO    85      57.554  41.979  55.403  1.00  2.64
ATOM   1307  CD  PRO    85      58.655  41.194  55.953  1.00  2.64
ATOM   1308  HD1 PRO    85      58.356  40.749  56.901  1.00  2.64
ATOM   1309  HD2 PRO    85      59.550  41.805  56.087  1.00  2.64
ATOM   1310  CG  PRO    85      58.937  40.075  54.947  1.00  2.64
ATOM   1311  HG1 PRO    85      59.210  39.144  55.445  1.00  2.64
ATOM   1312  HG2 PRO    85      59.727  40.387  54.262  1.00  2.64
ATOM   1313  CB  PRO    85      57.619  39.945  54.185  1.00  2.64
ATOM   1314  HB1 PRO    85      56.908  39.361  54.772  1.00  2.64
ATOM   1315  HB2 PRO    85      57.765  39.503  53.198  1.00  2.64
ATOM   1316  CA  PRO    85      57.179  41.406  54.093  1.00  2.64
ATOM   1317  HA  PRO    85      57.805  41.820  53.308  1.00  2.64
ATOM   1318  C   PRO    85      55.719  41.565  53.627  1.00  2.64
ATOM   1319  O   PRO    85      55.476  42.224  52.619  1.00  2.64
ATOM   1320  N   ALA    86      54.738  41.052  54.377  1.00  2.68
ATOM   1321  H   ALA    86      54.970  40.479  55.170  1.00  2.68
ATOM   1322  CA  ALA    86      53.327  41.206  54.006  1.00  2.68
ATOM   1323  HA  ALA    86      53.191  40.776  53.013  1.00  2.68
ATOM   1324  CB  ALA    86      52.481  40.395  54.996  1.00  2.68
ATOM   1325  HB1 ALA    86      51.431  40.455  54.705  1.00  2.68
ATOM   1326  HB2 ALA    86      52.789  39.348  54.977  1.00  2.68
ATOM   1327  HB3 ALA    86      52.594  40.790  56.006  1.00  2.68
ATOM   1328  C   ALA    86      52.839  42.658  53.933  1.00  2.68
ATOM   1329  O   ALA    86      52.065  43.070  53.063  1.00  2.68
ATOM   1330  N   HIS    87      53.321  43.444  54.889  1.00  2.24
ATOM   1331  H   HIS    87      54.023  43.050  55.498  1.00  2.24
ATOM   1332  CA  HIS    87      53.171  44.886  54.907  1.00  2.24
ATOM   1333  HA  HIS    87      52.104  45.107  54.845  1.00  2.24
ATOM   1334  CB  HIS    87      53.676  45.395  56.272  1.00  2.24
ATOM   1335  HB1 HIS    87      54.430  46.156  56.160  1.00  2.24
ATOM   1336  HB2 HIS    87      54.155  44.586  56.820  1.00  2.24
ATOM   1337  CG  HIS    87      52.597  45.913  57.179  1.00  2.24
ATOM   1338  ND1 HIS    87      52.745  46.993  58.050  1.00  2.24
ATOM   1339  CE1 HIS    87      51.636  46.977  58.813  1.00  2.24
ATOM   1340  HE1 HIS    87      51.438  47.652  59.628  1.00  2.24
ATOM   1341  NE2 HIS    87      50.795  46.006  58.426  1.00  2.24
ATOM   1342  HE2 HIS    87      49.903  45.802  58.874  1.00  2.24
ATOM   1343  CD2 HIS    87      51.391  45.314  57.400  1.00  2.24
ATOM   1344  HD2 HIS    87      51.017  44.420  56.918  1.00  2.24
ATOM   1345  C   HIS    87      53.756  45.506  53.634  1.00  2.24
ATOM   1346  O   HIS    87      53.030  46.264  53.006  1.00  2.24
ATOM   1347  N   TYR    88      54.970  45.138  53.190  1.00  2.40
ATOM   1348  H   TYR    88      55.488  44.447  53.717  1.00  2.40
ATOM   1349  CA  TYR    88      55.525  45.613  51.914  1.00  2.40
ATOM   1350  HA  TYR    88      55.616  46.698  51.960  1.00  2.40
ATOM   1351  CB  TYR    88      56.902  45.052  51.533  1.00  2.40
ATOM   1352  HB1 TYR    88      57.150  45.383  50.522  1.00  2.40
ATOM   1353  HB2 TYR    88      56.884  43.964  51.517  1.00  2.40
ATOM   1354  CG  TYR    88      57.975  45.542  52.452  1.00  2.40
ATOM   1355  CD1 TYR    88      58.463  46.848  52.337  1.00  2.40
ATOM   1356  HD1 TYR    88      58.186  47.444  51.492  1.00  2.40
ATOM   1357  CE1 TYR    88      59.266  47.376  53.359  1.00  2.40
ATOM   1358  HE1 TYR    88      59.604  48.396  53.315  1.00  2.40
ATOM   1359  CZ  TYR    88      59.640  46.554  54.437  1.00  2.40
ATOM   1360  OH  TYR    88      60.451  47.023  55.412  1.00  2.40
ATOM   1361  HH  TYR    88      60.637  46.324  56.054  1.00  2.40
ATOM   1362  CE2 TYR    88      59.271  45.202  54.467  1.00  2.40
ATOM   1363  HE2 TYR    88      59.646  44.543  55.233  1.00  2.40
ATOM   1364  CD2 TYR    88      58.411  44.720  53.485  1.00  2.40
ATOM   1365  HD2 TYR    88      58.073  43.716  53.502  1.00  2.40
ATOM   1366  C   TYR    88      54.574  45.302  50.781  1.00  2.40
ATOM   1367  O   TYR    88      54.223  46.234  50.081  1.00  2.40
ATOM   1368  N   ASP    89      54.096  44.065  50.622  1.00  2.78
ATOM   1369  H   ASP    89      54.421  43.305  51.211  1.00  2.78
ATOM   1370  CA  ASP    89      53.240  43.794  49.463  1.00  2.78
ATOM   1371  HA  ASP    89      53.795  44.155  48.595  1.00  2.78
ATOM   1372  CB  ASP    89      53.084  42.278  49.224  1.00  2.78
ATOM   1373  HB1 ASP    89      54.038  41.783  49.416  1.00  2.78
ATOM   1374  HB2 ASP    89      52.851  42.131  48.168  1.00  2.78
ATOM   1375  CG  ASP    89      51.981  41.599  50.032  1.00  2.78
ATOM   1376  OD1 ASP    89      52.239  40.651  50.803  1.00  2.78
ATOM   1377  OD2 ASP    89      50.805  41.980  49.873  1.00  2.78
ATOM   1378  C   ASP    89      51.915  44.611  49.456  1.00  2.78
ATOM   1379  O   ASP    89      51.482  45.125  48.401  1.00  2.78
ATOM   1380  N   ARG    90      51.340  44.861  50.655  1.00  2.67
ATOM   1381  H   ARG    90      51.748  44.433  51.481  1.00  2.67
ATOM   1382  CA  ARG    90      50.214  45.811  50.777  1.00  2.67
ATOM   1383  HA  ARG    90      49.426  45.486  50.097  1.00  2.67
ATOM   1384  CB  ARG    90      49.637  45.915  52.208  1.00  2.67
ATOM   1385  HB1 ARG    90      48.819  46.636  52.162  1.00  2.67
ATOM   1386  HB2 ARG    90      50.392  46.350  52.865  1.00  2.67
ATOM   1387  CG  ARG    90      49.077  44.670  52.918  1.00  2.67
ATOM   1388  HG1 ARG    90      48.462  45.024  53.746  1.00  2.67
ATOM   1389  HG2 ARG    90      49.896  44.119  53.370  1.00  2.67
ATOM   1390  CD  ARG    90      48.219  43.722  52.068  1.00  2.67
ATOM   1391  HD1 ARG    90      47.934  44.214  51.137  1.00  2.67
ATOM   1392  HD2 ARG    90      47.300  43.494  52.609  1.00  2.67
ATOM   1393  NE  ARG    90      48.948  42.478  51.765  1.00  2.67
ATOM   1394  HE  ARG    90      49.622  42.513  50.995  1.00  2.67
ATOM   1395  CZ  ARG    90      48.950  41.329  52.410  1.00  2.67
ATOM   1396  NH1 ARG    90      48.109  41.069  53.375  1.00  2.67
ATOM   1397 1HH1 ARG    90      47.406  41.751  53.575  1.00  2.67
ATOM   1398 2HH1 ARG    90      48.137  40.181  53.834  1.00  2.67
ATOM   1399  NH2 ARG    90      49.803  40.405  52.096  1.00  2.67
ATOM   1400 1HH2 ARG    90      50.520  40.626  51.384  1.00  2.67
ATOM   1401 2HH2 ARG    90      49.813  39.500  52.507  1.00  2.67
ATOM   1402  C   ARG    90      50.581  47.236  50.329  1.00  2.67
ATOM   1403  O   ARG    90      49.818  47.864  49.583  1.00  2.67
ATOM   1404  N   TYR    91      51.706  47.774  50.808  1.00  2.41
ATOM   1405  H   TYR    91      52.309  47.216  51.404  1.00  2.41
ATOM   1406  CA  TYR    91      52.087  49.140  50.456  1.00  2.41
ATOM   1407  HA  TYR    91      51.191  49.752  50.553  1.00  2.41
ATOM   1408  CB  TYR    91      53.122  49.785  51.372  1.00  2.41
ATOM   1409  HB1 TYR    91      53.274  50.820  51.059  1.00  2.41
ATOM   1410  HB2 TYR    91      54.064  49.260  51.251  1.00  2.41
ATOM   1411  CG  TYR    91      52.752  49.779  52.829  1.00  2.41
ATOM   1412  CD1 TYR    91      51.688  50.543  53.345  1.00  2.41
ATOM   1413  HD1 TYR    91      51.122  51.201  52.702  1.00  2.41
ATOM   1414  CE1 TYR    91      51.360  50.433  54.710  1.00  2.41
ATOM   1415  HE1 TYR    91      50.551  51.012  55.127  1.00  2.41
ATOM   1416  CZ  TYR    91      52.076  49.535  55.529  1.00  2.41
ATOM   1417  OH  TYR    91      51.782  49.359  56.827  1.00  2.41
ATOM   1418  HH  TYR    91      52.160  48.547  57.192  1.00  2.41
ATOM   1419  CE2 TYR    91      53.134  48.791  55.010  1.00  2.41
ATOM   1420  HE2 TYR    91      53.655  48.114  55.654  1.00  2.41
ATOM   1421  CD2 TYR    91      53.488  48.942  53.666  1.00  2.41
ATOM   1422  HD2 TYR    91      54.296  48.371  53.239  1.00  2.41
ATOM   1423  C   TYR    91      52.510  49.264  49.004  1.00  2.41
ATOM   1424  O   TYR    91      52.179  50.281  48.435  1.00  2.41
ATOM   1425  N   VAL    92      53.116  48.263  48.366  1.00  2.75
ATOM   1426  H   VAL    92      53.402  47.447  48.903  1.00  2.75
ATOM   1427  CA  VAL    92      53.366  48.273  46.921  1.00  2.75
ATOM   1428  HA  VAL    92      53.995  49.126  46.668  1.00  2.75
ATOM   1429  CB  VAL    92      54.066  46.982  46.423  1.00  2.75
ATOM   1430  HB  VAL    92      53.488  46.115  46.746  1.00  2.75
ATOM   1431  CG1 VAL    92      54.178  46.940  44.890  1.00  2.75
ATOM   1432 1HG1 VAL    92      54.738  46.056  44.583  1.00  2.75
ATOM   1433 2HG1 VAL    92      53.190  46.887  44.433  1.00  2.75
ATOM   1434 3HG1 VAL    92      54.693  47.833  44.532  1.00  2.75
ATOM   1435  CG2 VAL    92      55.495  46.830  46.951  1.00  2.75
ATOM   1436 1HG2 VAL    92      56.127  47.645  46.599  1.00  2.75
ATOM   1437 2HG2 VAL    92      55.506  46.821  48.036  1.00  2.75
ATOM   1438 3HG2 VAL    92      55.924  45.886  46.614  1.00  2.75
ATOM   1439  C   VAL    92      52.043  48.445  46.213  1.00  2.75
ATOM   1440  O   VAL    92      51.911  49.411  45.469  1.00  2.75
ATOM   1441  N   ASN    93      51.033  47.612  46.521  1.00  3.16
ATOM   1442  H   ASN    93      51.189  46.861  47.184  1.00  3.16
ATOM   1443  CA  ASN    93      49.699  47.834  45.943  1.00  3.16
ATOM   1444  HA  ASN    93      49.776  47.698  44.861  1.00  3.16
ATOM   1445  CB  ASN    93      48.716  46.779  46.475  1.00  3.16
ATOM   1446  HB1 ASN    93      47.695  47.130  46.322  1.00  3.16
ATOM   1447  HB2 ASN    93      48.862  46.611  47.540  1.00  3.16
ATOM   1448  CG  ASN    93      48.852  45.467  45.722  1.00  3.16
ATOM   1449  OD1 ASN    93      48.253  45.275  44.679  1.00  3.16
ATOM   1450  ND2 ASN    93      49.645  44.539  46.207  1.00  3.16
ATOM   1451 1HD2 ASN    93      50.202  44.702  47.040  1.00  3.16
ATOM   1452 2HD2 ASN    93      49.710  43.688  45.682  1.00  3.16
ATOM   1453  C   ASN    93      49.218  49.307  46.129  1.00  3.16
ATOM   1454  O   ASN    93      48.844  49.987  45.163  1.00  3.16
ATOM   1455  N   LYS    94      49.336  49.878  47.339  1.00  3.18
ATOM   1456  H   LYS    94      49.741  49.335  48.095  1.00  3.18
ATOM   1457  CA  LYS    94      48.885  51.272  47.589  1.00  3.18
ATOM   1458  HA  LYS    94      47.860  51.368  47.227  1.00  3.18
ATOM   1459  CB  LYS    94      48.887  51.530  49.110  1.00  3.18
ATOM   1460  HB1 LYS    94      49.909  51.521  49.492  1.00  3.18
ATOM   1461  HB2 LYS    94      48.350  50.708  49.588  1.00  3.18
ATOM   1462  CG  LYS    94      48.186  52.839  49.529  1.00  3.18
ATOM   1463  HG1 LYS    94      47.735  52.681  50.510  1.00  3.18
ATOM   1464  HG2 LYS    94      47.380  53.049  48.825  1.00  3.18
ATOM   1465  CD  LYS    94      49.116  54.060  49.636  1.00  3.18
ATOM   1466  HD1 LYS    94      49.705  54.181  48.729  1.00  3.18
ATOM   1467  HD2 LYS    94      49.803  53.924  50.473  1.00  3.18
ATOM   1468  CE  LYS    94      48.276  55.323  49.861  1.00  3.18
ATOM   1469  HE1 LYS    94      47.758  55.251  50.822  1.00  3.18
ATOM   1470  HE2 LYS    94      47.514  55.398  49.080  1.00  3.18
ATOM   1471  NZ  LYS    94      49.107  56.544  49.846  1.00  3.18
ATOM   1472  HZ1 LYS    94      48.527  57.365  50.083  1.00  3.18
ATOM   1473  HZ2 LYS    94      49.841  56.510  50.538  1.00  3.18
ATOM   1474  HZ3 LYS    94      49.512  56.728  48.944  1.00  3.18
ATOM   1475  C   LYS    94      49.705  52.346  46.836  1.00  3.18
ATOM   1476  O   LYS    94      49.173  53.357  46.364  1.00  3.18
ATOM   1477  N   ASP    95      50.999  52.129  46.655  1.00  3.25
ATOM   1478  H   ASP    95      51.414  51.307  47.083  1.00  3.25
ATOM   1479  CA  ASP    95      51.885  53.037  45.933  1.00  3.25
ATOM   1480  HA  ASP    95      51.603  54.061  46.175  1.00  3.25
ATOM   1481  CB  ASP    95      53.363  52.854  46.332  1.00  3.25
ATOM   1482  HB1 ASP    95      53.980  52.880  45.431  1.00  3.25
ATOM   1483  HB2 ASP    95      53.516  51.882  46.801  1.00  3.25
ATOM   1484  CG  ASP    95      53.854  53.966  47.274  1.00  3.25
ATOM   1485  OD1 ASP    95      53.049  54.429  48.113  1.00  3.25
ATOM   1486  OD2 ASP    95      55.037  54.359  47.148  1.00  3.25
ATOM   1487  C   ASP    95      51.676  52.893  44.420  1.00  3.25
ATOM   1488  O   ASP    95      51.912  53.834  43.669  1.00  3.25
ATOM   1489  N   MET    96      51.093  51.779  43.970  1.00  3.58
ATOM   1490  H   MET    96      51.003  50.991  44.607  1.00  3.58
ATOM   1491  CA  MET    96      50.546  51.642  42.624  1.00  3.58
ATOM   1492  HA  MET    96      51.180  52.181  41.921  1.00  3.58
ATOM   1493  CB  MET    96      50.538  50.161  42.209  1.00  3.58
ATOM   1494  HB1 MET    96      49.987  50.046  41.275  1.00  3.58
ATOM   1495  HB2 MET    96      50.043  49.560  42.970  1.00  3.58
ATOM   1496  CG  MET    96      51.960  49.632  41.995  1.00  3.58
ATOM   1497  HG1 MET    96      52.549  49.806  42.896  1.00  3.58
ATOM   1498  HG2 MET    96      52.417  50.191  41.178  1.00  3.58
ATOM   1499  SD  MET    96      52.045  47.864  41.600  1.00  3.58
ATOM   1500  CE  MET    96      53.811  47.764  41.209  1.00  3.58
ATOM   1501  HE1 MET    96      54.026  48.401  40.350  1.00  3.58
ATOM   1502  HE2 MET    96      54.396  48.102  42.065  1.00  3.58
ATOM   1503  HE3 MET    96      54.075  46.733  40.974  1.00  3.58
ATOM   1504  C   MET    96      49.148  52.250  42.526  1.00  3.58
ATOM   1505  O   MET    96      48.708  52.582  41.443  1.00  3.58
ATOM   1506  N   SER    97      48.462  52.561  43.621  1.00  4.22
ATOM   1507  H   SER    97      48.827  52.278  44.521  1.00  4.22
ATOM   1508  CA  SER    97      47.438  53.612  43.561  1.00  4.22
ATOM   1509  HA  SER    97      46.827  53.456  42.670  1.00  4.22
ATOM   1510  CB  SER    97      46.477  53.535  44.751  1.00  4.22
ATOM   1511  HB1 SER    97      45.636  54.209  44.580  1.00  4.22
ATOM   1512  HB2 SER    97      46.972  53.843  45.669  1.00  4.22
ATOM   1513  OG  SER    97      45.994  52.214  44.888  1.00  4.22
ATOM   1514  HG  SER    97      46.673  51.619  44.543  1.00  4.22
ATOM   1515  C   SER    97      48.012  55.006  43.453  1.00  4.22
ATOM   1516  O   SER    97      47.336  55.852  42.904  1.00  4.22
ATOM   1517  N   ILE    98      49.235  55.291  43.888  1.00  4.37
ATOM   1518  H   ILE    98      49.780  54.590  44.373  1.00  4.37
ATOM   1519  CA  ILE    98      49.798  56.636  43.643  1.00  4.37
ATOM   1520  HA  ILE    98      48.977  57.354  43.677  1.00  4.37
ATOM   1521  CB  ILE    98      50.715  56.977  44.854  1.00  4.37
ATOM   1522  HB  ILE    98      50.702  56.139  45.554  1.00  4.37
ATOM   1523  CG2 ILE    98      52.193  57.190  44.532  1.00  4.37
ATOM   1524 1HG2 ILE    98      52.724  57.521  45.424  1.00  4.37
ATOM   1525 2HG2 ILE    98      52.657  56.257  44.215  1.00  4.37
ATOM   1526 3HG2 ILE    98      52.285  57.932  43.745  1.00  4.37
ATOM   1527  CG1 ILE    98      50.133  58.179  45.628  1.00  4.37
ATOM   1528 1HG1 ILE    98      49.944  59.005  44.942  1.00  4.37
ATOM   1529 2HG1 ILE    98      50.855  58.516  46.368  1.00  4.37
ATOM   1530  CD1 ILE    98      48.833  57.840  46.373  1.00  4.37
ATOM   1531  HD1 ILE    98      48.529  58.694  46.977  1.00  4.37
ATOM   1532  HD2 ILE    98      48.033  57.608  45.670  1.00  4.37
ATOM   1533  HD3 ILE    98      48.993  56.982  47.025  1.00  4.37
ATOM   1534  C   ILE    98      50.328  56.786  42.197  1.00  4.37
ATOM   1535  O   ILE    98      49.692  57.418  41.343  1.00  4.37
ATOM   1536  N   GLN    99      51.423  56.103  41.875  1.00  4.51
ATOM   1537  H   GLN    99      51.841  55.522  42.597  1.00  4.51
ATOM   1538  CA  GLN    99      52.059  56.118  40.562  1.00  4.51
ATOM   1539  HA  GLN    99      52.239  57.155  40.275  1.00  4.51
ATOM   1540  CB  GLN    99      53.415  55.406  40.691  1.00  4.51
ATOM   1541  HB1 GLN    99      53.261  54.374  41.013  1.00  4.51
ATOM   1542  HB2 GLN    99      54.006  55.923  41.450  1.00  4.51
ATOM   1543  CG  GLN    99      54.188  55.413  39.368  1.00  4.51
ATOM   1544  HG1 GLN    99      54.229  56.433  38.986  1.00  4.51
ATOM   1545  HG2 GLN    99      53.665  54.797  38.637  1.00  4.51
ATOM   1546  CD  GLN    99      55.615  54.893  39.480  1.00  4.51
ATOM   1547  OE1 GLN    99      56.101  54.461  40.510  1.00  4.51
ATOM   1548  NE2 GLN    99      56.341  54.904  38.389  1.00  4.51
ATOM   1549 1HE2 GLN    99      55.939  55.269  37.534  1.00  4.51
ATOM   1550 2HE2 GLN    99      57.302  54.642  38.488  1.00  4.51
ATOM   1551  C   GLN    99      51.179  55.478  39.484  1.00  4.51
ATOM   1552  O   GLN    99      51.132  55.934  38.332  1.00  4.51
ATOM   1553  N   GLU   100      50.432  54.441  39.867  1.00  4.61
ATOM   1554  H   GLU   100      50.489  54.112  40.819  1.00  4.61
ATOM   1555  CA  GLU   100      49.598  53.704  38.930  1.00  4.61
ATOM   1556  HA  GLU   100      49.875  54.078  37.949  1.00  4.61
ATOM   1557  CB  GLU   100      49.973  52.213  38.756  1.00  4.61
ATOM   1558  HB1 GLU   100      49.527  51.867  37.826  1.00  4.61
ATOM   1559  HB2 GLU   100      49.590  51.574  39.539  1.00  4.61
ATOM   1560  CG  GLU   100      51.505  52.064  38.683  1.00  4.61
ATOM   1561  HG1 GLU   100      51.910  52.045  39.698  1.00  4.61
ATOM   1562  HG2 GLU   100      51.923  52.939  38.178  1.00  4.61
ATOM   1563  CD  GLU   100      51.987  50.848  37.898  1.00  4.61
ATOM   1564  OE1 GLU   100      53.079  50.325  38.226  1.00  4.61
ATOM   1565  OE2 GLU   100      51.476  50.606  36.779  1.00  4.61
ATOM   1566  C   GLU   100      48.109  54.123  38.964  1.00  4.61
ATOM   1567  O   GLU   100      47.441  53.951  37.938  1.00  4.61
ATOM   1568  N   LEU   101      47.624  54.915  39.953  1.00  4.45
ATOM   1569  H   LEU   101      48.148  55.085  40.799  1.00  4.45
ATOM   1570  CA  LEU   101      46.519  55.808  39.586  1.00  4.45
ATOM   1571  HA  LEU   101      45.791  55.191  39.061  1.00  4.45
ATOM   1572  CB  LEU   101      45.728  56.445  40.739  1.00  4.45
ATOM   1573  HB1 LEU   101      46.361  57.201  41.203  1.00  4.45
ATOM   1574  HB2 LEU   101      45.482  55.660  41.453  1.00  4.45
ATOM   1575  CG  LEU   101      44.398  57.127  40.359  1.00  4.45
ATOM   1576  HG  LEU   101      44.566  57.857  39.568  1.00  4.45
ATOM   1577  CD1 LEU   101      43.323  56.129  39.917  1.00  4.45
ATOM   1578 1HD1 LEU   101      42.392  56.654  39.705  1.00  4.45
ATOM   1579 2HD1 LEU   101      43.640  55.612  39.015  1.00  4.45
ATOM   1580 3HD1 LEU   101      43.149  55.394  40.703  1.00  4.45
ATOM   1581  CD2 LEU   101      43.849  57.872  41.577  1.00  4.45
ATOM   1582 1HD2 LEU   101      42.917  58.371  41.316  1.00  4.45
ATOM   1583 2HD2 LEU   101      43.673  57.172  42.395  1.00  4.45
ATOM   1584 3HD2 LEU   101      44.568  58.626  41.899  1.00  4.45
ATOM   1585  C   LEU   101      46.974  56.871  38.580  1.00  4.45
ATOM   1586  O   LEU   101      46.227  57.134  37.647  1.00  4.45
ATOM   1587  N   ALA   102      48.181  57.447  38.674  1.00  5.77
ATOM   1588  H   ALA   102      48.769  57.264  39.478  1.00  5.77
ATOM   1589  CA  ALA   102      48.625  58.406  37.649  1.00  5.77
ATOM   1590  HA  ALA   102      47.878  59.200  37.603  1.00  5.77
ATOM   1591  CB  ALA   102      49.939  59.064  38.084  1.00  5.77
ATOM   1592  HB1 ALA   102      50.150  59.914  37.434  1.00  5.77
ATOM   1593  HB2 ALA   102      49.853  59.426  39.109  1.00  5.77
ATOM   1594  HB3 ALA   102      50.767  58.363  38.021  1.00  5.77
ATOM   1595  C   ALA   102      48.698  57.798  36.220  1.00  5.77
ATOM   1596  O   ALA   102      48.267  58.442  35.245  1.00  5.77
ATOM   1597  N   VAL   103      49.144  56.531  36.072  1.00  7.66
ATOM   1598  H   VAL   103      49.535  56.049  36.874  1.00  7.66
ATOM   1599  CA  VAL   103      48.939  55.829  34.781  1.00  7.66
ATOM   1600  HA  VAL   103      49.342  56.487  34.019  1.00  7.66
ATOM   1601  CB  VAL   103      49.667  54.470  34.597  1.00  7.66
ATOM   1602  HB  VAL   103      50.644  54.539  35.054  1.00  7.66
ATOM   1603  CG1 VAL   103      49.005  53.211  35.152  1.00  7.66
ATOM   1604 1HG1 VAL   103      49.644  52.343  34.983  1.00  7.66
ATOM   1605 2HG1 VAL   103      48.874  53.306  36.214  1.00  7.66
ATOM   1606 3HG1 VAL   103      48.036  53.025  34.690  1.00  7.66
ATOM   1607  CG2 VAL   103      49.857  54.178  33.101  1.00  7.66
ATOM   1608 1HG2 VAL   103      50.508  53.315  32.965  1.00  7.66
ATOM   1609 2HG2 VAL   103      48.896  53.964  32.630  1.00  7.66
ATOM   1610 3HG2 VAL   103      50.297  55.034  32.593  1.00  7.66
ATOM   1611  C   VAL   103      47.462  55.661  34.416  1.00  7.66
ATOM   1612  O   VAL   103      47.113  55.863  33.260  1.00  7.66
ATOM   1613  N   LEU   104      46.570  55.341  35.352  1.00 10.49
ATOM   1614  H   LEU   104      46.861  55.154  36.305  1.00 10.49
ATOM   1615  CA  LEU   104      45.157  55.201  34.983  1.00 10.49
ATOM   1616  HA  LEU   104      45.097  54.578  34.091  1.00 10.49
ATOM   1617  CB  LEU   104      44.405  54.486  36.120  1.00 10.49
ATOM   1618  HB1 LEU   104      43.331  54.621  35.980  1.00 10.49
ATOM   1619  HB2 LEU   104      44.676  54.964  37.059  1.00 10.49
ATOM   1620  CG  LEU   104      44.692  52.975  36.216  1.00 10.49
ATOM   1621  HG  LEU   104      45.766  52.798  36.190  1.00 10.49
ATOM   1622  CD1 LEU   104      44.139  52.443  37.537  1.00 10.49
ATOM   1623 1HD1 LEU   104      44.359  51.380  37.625  1.00 10.49
ATOM   1624 2HD1 LEU   104      44.624  52.960  38.365  1.00 10.49
ATOM   1625 3HD1 LEU   104      43.062  52.602  37.588  1.00 10.49
ATOM   1626  CD2 LEU   104      44.034  52.182  35.081  1.00 10.49
ATOM   1627 1HD2 LEU   104      44.225  51.118  35.223  1.00 10.49
ATOM   1628 2HD2 LEU   104      42.958  52.357  35.074  1.00 10.49
ATOM   1629 3HD2 LEU   104      44.458  52.480  34.124  1.00 10.49
ATOM   1630  C   LEU   104      44.437  56.513  34.603  1.00 10.49
ATOM   1631  O   LEU   104      43.464  56.449  33.854  1.00 10.49
ATOM   1632  N   VAL   105      44.881  57.683  35.090  1.00 12.10
ATOM   1633  H   VAL   105      45.620  57.629  35.783  1.00 12.10
ATOM   1634  CA  VAL   105      44.085  58.929  35.011  1.00 12.10
ATOM   1635  HA  VAL   105      43.223  58.721  34.377  1.00 12.10
ATOM   1636  CB  VAL   105      43.469  59.365  36.360  1.00 12.10
ATOM   1637  HB  VAL   105      42.694  60.102  36.144  1.00 12.10
ATOM   1638  CG1 VAL   105      42.771  58.202  37.075  1.00 12.10
ATOM   1639 1HG1 VAL   105      42.247  58.572  37.956  1.00 12.10
ATOM   1640 2HG1 VAL   105      42.050  57.738  36.403  1.00 12.10
ATOM   1641 3HG1 VAL   105      43.504  57.457  37.380  1.00 12.10
ATOM   1642  CG2 VAL   105      44.469  60.039  37.308  1.00 12.10
ATOM   1643 1HG2 VAL   105      43.986  60.256  38.261  1.00 12.10
ATOM   1644 2HG2 VAL   105      45.325  59.397  37.483  1.00 12.10
ATOM   1645 3HG2 VAL   105      44.815  60.980  36.881  1.00 12.10
ATOM   1646  C   VAL   105      44.741  60.114  34.321  1.00 12.10
ATOM   1647  O   VAL   105      44.083  61.120  34.061  1.00 12.10
ATOM   1648  N   SER   106      46.008  60.005  33.943  1.00 10.68
ATOM   1649  H   SER   106      46.560  59.249  34.330  1.00 10.68
ATOM   1650  CA  SER   106      46.561  60.808  32.837  1.00 10.68
ATOM   1651  HA  SER   106      45.763  61.058  32.138  1.00 10.68
ATOM   1652  CB  SER   106      47.142  62.119  33.380  1.00 10.68
ATOM   1653  HB1 SER   106      47.709  62.634  32.603  1.00 10.68
ATOM   1654  HB2 SER   106      47.797  61.901  34.223  1.00 10.68
ATOM   1655  OG  SER   106      46.093  62.964  33.807  1.00 10.68
ATOM   1656  HG  SER   106      45.333  62.399  34.032  1.00 10.68
ATOM   1657  C   SER   106      47.582  60.002  32.038  1.00 10.68
ATOM   1658  O   SER   106      48.312  60.567  31.229  1.00 10.68
ATOM   1659  N   GLY   107      47.676  58.682  32.271  1.00  9.04
ATOM   1660  H   GLY   107      47.094  58.246  32.972  1.00  9.04
ATOM   1661  CA  GLY   107      48.604  57.820  31.539  1.00  9.04
ATOM   1662  HA1 GLY   107      48.545  58.082  30.481  1.00  9.04
ATOM   1663  HA2 GLY   107      48.340  56.773  31.605  1.00  9.04
ATOM   1664  C   GLY   107      50.058  57.992  31.952  1.00  9.04
ATOM   1665  O   GLY   107      50.949  57.335  31.421  1.00  9.04
ATOM   1666  N   GLN   108      50.301  58.866  32.926  1.00  7.11
ATOM   1667  H   GLN   108      49.501  59.314  33.349  1.00  7.11
ATOM   1668  CA  GLN   108      51.617  59.395  33.245  1.00  7.11
ATOM   1669  HA  GLN   108      52.054  59.823  32.341  1.00  7.11
ATOM   1670  CB  GLN   108      51.466  60.505  34.294  1.00  7.11
ATOM   1671  HB1 GLN   108      52.448  60.773  34.687  1.00  7.11
ATOM   1672  HB2 GLN   108      50.863  60.124  35.120  1.00  7.11
ATOM   1673  CG  GLN   108      50.825  61.776  33.721  1.00  7.11
ATOM   1674  HG1 GLN   108      49.917  61.529  33.178  1.00  7.11
ATOM   1675  HG2 GLN   108      51.520  62.247  33.025  1.00  7.11
ATOM   1676  CD  GLN   108      50.463  62.748  34.835  1.00  7.11
ATOM   1677  OE1 GLN   108      49.755  62.417  35.768  1.00  7.11
ATOM   1678  NE2 GLN   108      50.941  63.970  34.807  1.00  7.11
ATOM   1679 1HE2 GLN   108      51.543  64.274  34.066  1.00  7.11
ATOM   1680 2HE2 GLN   108      50.714  64.537  35.605  1.00  7.11
ATOM   1681  C   GLN   108      52.608  58.349  33.765  1.00  7.11
ATOM   1682  O   GLN   108      53.808  58.612  33.769  1.00  7.11
ATOM   1683  N   LYS   109      52.124  57.180  34.215  1.00  5.82
ATOM   1684  H   LYS   109      51.125  57.065  34.152  1.00  5.82
ATOM   1685  CA  LYS   109      52.918  56.062  34.744  1.00  5.82
ATOM   1686  HA  LYS   109      52.340  55.501  35.472  1.00  5.82
ATOM   1687  CB  LYS   109      53.342  55.151  33.570  1.00  5.82
ATOM   1688  HB1 LYS   109      53.921  55.754  32.868  1.00  5.82
ATOM   1689  HB2 LYS   109      52.455  54.828  33.035  1.00  5.82
ATOM   1690  CG  LYS   109      54.177  53.893  33.885  1.00  5.82
ATOM   1691  HG1 LYS   109      55.159  54.194  34.251  1.00  5.82
ATOM   1692  HG2 LYS   109      54.338  53.379  32.936  1.00  5.82
ATOM   1693  CD  LYS   109      53.562  52.885  34.875  1.00  5.82
ATOM   1694  HD1 LYS   109      52.537  52.654  34.578  1.00  5.82
ATOM   1695  HD2 LYS   109      53.563  53.300  35.885  1.00  5.82
ATOM   1696  CE  LYS   109      54.415  51.605  34.828  1.00  5.82
ATOM   1697  HE1 LYS   109      55.436  51.849  35.135  1.00  5.82
ATOM   1698  HE2 LYS   109      54.442  51.262  33.791  1.00  5.82
ATOM   1699  NZ  LYS   109      53.883  50.516  35.681  1.00  5.82
ATOM   1700  HZ1 LYS   109      54.257  49.606  35.477  1.00  5.82
ATOM   1701  HZ2 LYS   109      54.011  50.679  36.685  1.00  5.82
ATOM   1702  HZ3 LYS   109      52.858  50.463  35.667  1.00  5.82
ATOM   1703  C   LYS   109      54.139  56.565  35.541  1.00  5.82
ATOM   1704  O   LYS   109      54.414  57.753  35.712  1.00  5.82
