# Supplementary material for: Selecting Near-Native Protein Structures from Predicted Decoy Sets Using Ordered Graphlet Degree Similarity
Source: Genes (Basel). 2019 Feb 11;10(2):132. doi: 10.3390/genes10020132 (PMC6410076; doi:10.3390/genes10020132)
Supplement: Supplementary file 1 [file genes-10-00132-s001.zip › CodeData/data/CASP11/T0759/model222.pdb]

ATOM      1  N   MET     1      22.423  49.901  54.392  1.00 10.70
ATOM      2  CA  MET     1      23.091  48.596  54.178  1.00 10.70
ATOM      3  CB  MET     1      23.197  48.275  52.675  1.00 10.70
ATOM      4  CG  MET     1      21.881  47.893  51.999  1.00 10.70
ATOM      5  SD  MET     1      21.282  46.225  52.403  1.00 10.70
ATOM      6  CE  MET     1      19.881  46.274  51.248  1.00 10.70
ATOM      7  C   MET     1      24.463  48.650  54.712  1.00 10.70
ATOM      8  O   MET     1      24.727  48.302  55.858  1.00 10.70
ATOM      9  N   GLY     2      25.363  49.178  53.882  1.00  8.92
ATOM     10  CA  GLY     2      26.745  49.137  54.189  1.00  8.92
ATOM     11  C   GLY     2      27.230  48.207  53.171  1.00  8.92
ATOM     12  O   GLY     2      26.561  47.219  52.894  1.00  8.92
ATOM     13  N   HIS     3      28.296  48.612  52.474  1.00  7.62
ATOM     14  CA  HIS     3      29.035  47.773  51.600  1.00  7.62
ATOM     15  ND1 HIS     3      29.123  49.403  48.440  1.00  7.62
ATOM     16  CG  HIS     3      29.166  49.485  49.814  1.00  7.62
ATOM     17  CB  HIS     3      29.968  48.584  50.698  1.00  7.62
ATOM     18  NE2 HIS     3      27.729  51.036  49.027  1.00  7.62
ATOM     19  CD2 HIS     3      28.311  50.485  50.155  1.00  7.62
ATOM     20  CE1 HIS     3      28.248  50.353  48.022  1.00  7.62
ATOM     21  C   HIS     3      29.851  47.020  52.552  1.00  7.62
ATOM     22  O   HIS     3      30.383  45.961  52.250  1.00  7.62
ATOM     23  N   HIS     4      30.065  47.684  53.697  1.00  7.57
ATOM     24  CA  HIS     4      30.755  47.154  54.817  1.00  7.57
ATOM     25  ND1 HIS     4      32.327  50.392  56.161  1.00  7.57
ATOM     26  CG  HIS     4      32.009  49.275  55.422  1.00  7.57
ATOM     27  CB  HIS     4      31.069  48.207  55.890  1.00  7.57
ATOM     28  NE2 HIS     4      33.459  50.552  54.256  1.00  7.57
ATOM     29  CD2 HIS     4      32.710  49.389  54.261  1.00  7.57
ATOM     30  CE1 HIS     4      33.197  51.121  55.419  1.00  7.57
ATOM     31  C   HIS     4      29.903  46.144  55.451  1.00  7.57
ATOM     32  O   HIS     4      30.441  45.209  56.008  1.00  7.57
ATOM     33  N   HIS     5      28.583  46.396  55.510  1.00  6.84
ATOM     34  CA  HIS     5      27.576  45.464  55.926  1.00  6.84
ATOM     35  ND1 HIS     5      26.297  46.767  58.928  1.00  6.84
ATOM     36  CG  HIS     5      26.682  47.011  57.628  1.00  6.84
ATOM     37  CB  HIS     5      26.324  46.163  56.444  1.00  6.84
ATOM     38  NE2 HIS     5      27.575  48.586  58.975  1.00  6.84
ATOM     39  CD2 HIS     5      27.463  48.125  57.678  1.00  6.84
ATOM     40  CE1 HIS     5      26.857  47.739  59.690  1.00  6.84
ATOM     41  C   HIS     5      27.301  44.661  54.732  1.00  6.84
ATOM     42  O   HIS     5      26.470  43.762  54.701  1.00  6.84
ATOM     43  N   HIS     6      27.822  45.130  53.611  1.00  6.08
ATOM     44  CA  HIS     6      27.783  44.174  52.595  1.00  6.08
ATOM     45  ND1 HIS     6      26.766  46.573  50.333  1.00  6.08
ATOM     46  CG  HIS     6      27.216  45.271  50.277  1.00  6.08
ATOM     47  CB  HIS     6      28.243  44.643  51.189  1.00  6.08
ATOM     48  NE2 HIS     6      25.710  45.620  48.627  1.00  6.08
ATOM     49  CD2 HIS     6      26.559  44.707  49.226  1.00  6.08
ATOM     50  CE1 HIS     6      25.869  46.727  49.327  1.00  6.08
ATOM     51  C   HIS     6      28.834  43.287  53.135  1.00  6.08
ATOM     52  O   HIS     6      28.772  42.077  53.124  1.00  6.08
ATOM     53  N   HIS     7      29.852  43.910  53.717  1.00  6.25
ATOM     54  CA  HIS     7      30.983  43.165  54.116  1.00  6.25
ATOM     55  ND1 HIS     7      32.898  46.141  53.129  1.00  6.25
ATOM     56  CG  HIS     7      32.718  44.775  53.154  1.00  6.25
ATOM     57  CB  HIS     7      32.254  44.008  54.356  1.00  6.25
ATOM     58  NE2 HIS     7      33.385  45.399  51.092  1.00  6.25
ATOM     59  CD2 HIS     7      33.021  44.339  51.901  1.00  6.25
ATOM     60  CE1 HIS     7      33.296  46.461  51.873  1.00  6.25
ATOM     61  C   HIS     7      30.793  42.323  55.345  1.00  6.25
ATOM     62  O   HIS     7      31.388  41.254  55.446  1.00  6.25
ATOM     63  N   HIS     8      29.951  42.732  56.308  1.00  5.56
ATOM     64  CA  HIS     8      30.147  42.153  57.595  1.00  5.56
ATOM     65  ND1 HIS     8      29.429  45.573  58.450  1.00  5.56
ATOM     66  CG  HIS     8      30.226  44.471  58.674  1.00  5.56
ATOM     67  CB  HIS     8      29.710  43.069  58.749  1.00  5.56
ATOM     68  NE2 HIS     8      31.511  46.323  58.615  1.00  5.56
ATOM     69  CD2 HIS     8      31.494  44.949  58.774  1.00  5.56
ATOM     70  CE1 HIS     8      30.247  46.653  58.425  1.00  5.56
ATOM     71  C   HIS     8      29.387  40.917  57.772  1.00  5.56
ATOM     72  O   HIS     8      28.453  40.897  58.573  1.00  5.56
ATOM     73  N   SER     9      29.742  39.870  57.016  1.00  4.58
ATOM     74  CA  SER     9      29.025  38.663  57.203  1.00  4.58
ATOM     75  CB  SER     9      29.606  37.529  56.344  1.00  4.58
ATOM     76  OG  SER     9      29.623  37.909  54.976  1.00  4.58
ATOM     77  C   SER     9      29.404  38.345  58.586  1.00  4.58
ATOM     78  O   SER     9      30.541  37.958  58.839  1.00  4.58
ATOM     79  N   HIS    10      28.459  38.489  59.523  1.00  4.17
ATOM     80  CA  HIS    10      28.894  38.307  60.856  1.00  4.17
ATOM     81  ND1 HIS    10      27.716  41.556  62.499  1.00  4.17
ATOM     82  CG  HIS    10      28.435  40.567  61.865  1.00  4.17
ATOM     83  CB  HIS    10      28.092  39.106  61.896  1.00  4.17
ATOM     84  NE2 HIS    10      29.435  42.558  61.507  1.00  4.17
ATOM     85  CD2 HIS    10      29.481  41.198  61.264  1.00  4.17
ATOM     86  CE1 HIS    10      28.359  42.726  62.252  1.00  4.17
ATOM     87  C   HIS    10      28.729  36.880  61.103  1.00  4.17
ATOM     88  O   HIS    10      27.686  36.399  61.538  1.00  4.17
ATOM     89  N   MET    11      29.811  36.164  60.816  1.00  3.28
ATOM     90  CA  MET    11      29.735  34.767  60.960  1.00  3.28
ATOM     91  CB  MET    11      30.740  34.064  60.035  1.00  3.28
ATOM     92  CG  MET    11      30.700  34.557  58.585  1.00  3.28
ATOM     93  SD  MET    11      31.859  33.693  57.485  1.00  3.28
ATOM     94  CE  MET    11      31.043  34.199  55.944  1.00  3.28
ATOM     95  C   MET    11      30.278  34.567  62.307  1.00  3.28
ATOM     96  O   MET    11      31.445  34.850  62.520  1.00  3.28
ATOM     97  N   VAL    12      29.470  34.150  63.286  1.00  2.56
ATOM     98  CA  VAL    12      30.153  33.912  64.509  1.00  2.56
ATOM     99  CB  VAL    12      30.645  35.177  65.151  1.00  2.56
ATOM    100  CG1 VAL    12      29.436  36.092  65.391  1.00  2.56
ATOM    101  CG2 VAL    12      31.418  34.825  66.430  1.00  2.56
ATOM    102  C   VAL    12      29.226  33.232  65.451  1.00  2.56
ATOM    103  O   VAL    12      28.032  33.523  65.509  1.00  2.56
ATOM    104  N   VAL    13      29.784  32.289  66.222  1.00  2.40
ATOM    105  CA  VAL    13      29.045  31.629  67.244  1.00  2.40
ATOM    106  CB  VAL    13      29.003  30.146  67.028  1.00  2.40
ATOM    107  CG1 VAL    13      30.438  29.671  66.754  1.00  2.40
ATOM    108  CG2 VAL    13      28.367  29.461  68.247  1.00  2.40
ATOM    109  C   VAL    13      29.792  31.922  68.496  1.00  2.40
ATOM    110  O   VAL    13      30.958  31.570  68.655  1.00  2.40
ATOM    111  N   ILE    14      29.121  32.543  69.467  1.00  2.90
ATOM    112  CA  ILE    14      29.846  32.950  70.625  1.00  2.90
ATOM    113  CB  ILE    14      29.530  34.367  71.027  1.00  2.90
ATOM    114  CG1 ILE    14      30.496  34.890  72.104  1.00  2.90
ATOM    115  CG2 ILE    14      28.041  34.432  71.401  1.00  2.90
ATOM    116  CD1 ILE    14      31.897  35.191  71.574  1.00  2.90
ATOM    117  C   ILE    14      29.433  32.033  71.714  1.00  2.90
ATOM    118  O   ILE    14      28.255  31.706  71.841  1.00  2.90
ATOM    119  N   HIS    15      30.412  31.518  72.480  1.00  3.06
ATOM    120  CA  HIS    15      30.018  30.683  73.568  1.00  3.06
ATOM    121  ND1 HIS    15      32.513  27.835  73.037  1.00  3.06
ATOM    122  CG  HIS    15      31.485  28.741  72.918  1.00  3.06
ATOM    123  CB  HIS    15      31.087  29.678  74.006  1.00  3.06
ATOM    124  NE2 HIS    15      31.654  27.563  71.005  1.00  3.06
ATOM    125  CD2 HIS    15      30.970  28.563  71.672  1.00  3.06
ATOM    126  CE1 HIS    15      32.570  27.156  71.865  1.00  3.06
ATOM    127  C   HIS    15      29.885  31.616  74.715  1.00  3.06
ATOM    128  O   HIS    15      30.882  32.002  75.313  1.00  3.06
ATOM    129  N   PRO    16      28.674  31.953  75.045  1.00  3.85
ATOM    130  CA  PRO    16      28.396  32.922  76.072  1.00  3.85
ATOM    131  CD  PRO    16      27.559  31.052  74.819  1.00  3.85
ATOM    132  CB  PRO    16      26.880  32.880  76.259  1.00  3.85
ATOM    133  CG  PRO    16      26.522  31.428  75.890  1.00  3.85
ATOM    134  C   PRO    16      29.124  32.545  77.318  1.00  3.85
ATOM    135  O   PRO    16      29.488  33.435  78.086  1.00  3.85
ATOM    136  N   ASP    17      29.310  31.235  77.566  1.00  3.95
ATOM    137  CA  ASP    17      30.026  30.866  78.746  1.00  3.95
ATOM    138  CB  ASP    17      29.888  29.365  79.099  1.00  3.95
ATOM    139  CG  ASP    17      28.442  29.060  79.471  1.00  3.95
ATOM    140  OD1 ASP    17      27.814  29.896  80.176  1.00  3.95
ATOM    141  OD2 ASP    17      27.950  27.976  79.059  1.00  3.95
ATOM    142  C   ASP    17      31.486  31.249  78.626  1.00  3.95
ATOM    143  O   ASP    17      31.973  31.973  79.494  1.00  3.95
ATOM    144  N   PRO    18      32.235  30.838  77.617  1.00  3.94
ATOM    145  CA  PRO    18      33.624  31.242  77.591  1.00  3.94
ATOM    146  CD  PRO    18      32.084  29.498  77.062  1.00  3.94
ATOM    147  CB  PRO    18      34.366  30.210  76.747  1.00  3.94
ATOM    148  CG  PRO    18      33.504  28.949  76.869  1.00  3.94
ATOM    149  C   PRO    18      33.865  32.634  77.089  1.00  3.94
ATOM    150  O   PRO    18      34.962  33.153  77.268  1.00  3.94
ATOM    151  N   GLY    19      32.890  33.244  76.401  1.00  3.77
ATOM    152  CA  GLY    19      33.093  34.551  75.856  1.00  3.77
ATOM    153  C   GLY    19      33.885  34.423  74.582  1.00  3.77
ATOM    154  O   GLY    19      34.260  35.425  73.978  1.00  3.77
ATOM    155  N   ARG    20      34.131  33.182  74.114  1.00  3.27
ATOM    156  CA  ARG    20      34.971  32.988  72.962  1.00  3.27
ATOM    157  CB  ARG    20      35.668  31.620  72.934  1.00  3.27
ATOM    158  CG  ARG    20      36.513  31.335  74.173  1.00  3.27
ATOM    159  CD  ARG    20      37.596  30.289  73.918  1.00  3.27
ATOM    160  NE  ARG    20      36.960  29.160  73.185  1.00  3.27
ATOM    161  CZ  ARG    20      37.641  28.550  72.171  1.00  3.27
ATOM    162  NH1 ARG    20      38.900  28.968  71.845  1.00  3.27
ATOM    163  NH2 ARG    20      37.069  27.517  71.488  1.00  3.27
ATOM    164  C   ARG    20      34.171  33.080  71.701  1.00  3.27
ATOM    165  O   ARG    20      33.010  32.677  71.652  1.00  3.27
ATOM    166  N   GLU    21      34.803  33.624  70.634  1.00  2.89
ATOM    167  CA  GLU    21      34.135  33.743  69.367  1.00  2.89
ATOM    168  CB  GLU    21      34.577  34.924  68.477  1.00  2.89
ATOM    169  CG  GLU    21      34.506  36.312  69.113  1.00  2.89
ATOM    170  CD  GLU    21      35.940  36.727  69.421  1.00  2.89
ATOM    171  OE1 GLU    21      36.850  35.875  69.240  1.00  2.89
ATOM    172  OE2 GLU    21      36.146  37.904  69.823  1.00  2.89
ATOM    173  C   GLU    21      34.532  32.541  68.572  1.00  2.89
ATOM    174  O   GLU    21      35.713  32.216  68.460  1.00  2.89
ATOM    175  N   LEU    22      33.543  31.835  67.997  1.00  2.34
ATOM    176  CA  LEU    22      33.877  30.677  67.227  1.00  2.34
ATOM    177  CB  LEU    22      33.439  29.342  67.841  1.00  2.34
ATOM    178  CG  LEU    22      34.095  29.066  69.201  1.00  2.34
ATOM    179  CD1 LEU    22      33.357  29.775  70.341  1.00  2.34
ATOM    180  CD2 LEU    22      34.320  27.570  69.421  1.00  2.34
ATOM    181  C   LEU    22      33.234  30.774  65.880  1.00  2.34
ATOM    182  O   LEU    22      32.233  31.465  65.694  1.00  2.34
ATOM    183  N   SER    23      33.832  30.090  64.886  1.00  2.12
ATOM    184  CA  SER    23      33.268  30.058  63.568  1.00  2.12
ATOM    185  CB  SER    23      34.248  29.520  62.511  1.00  2.12
ATOM    186  OG  SER    23      35.404  30.344  62.457  1.00  2.12
ATOM    187  C   SER    23      32.090  29.125  63.635  1.00  2.12
ATOM    188  O   SER    23      32.016  28.255  64.497  1.00  2.12
ATOM    189  N   PRO    24      31.155  29.301  62.741  1.00  1.93
ATOM    190  CA  PRO    24      29.957  28.498  62.690  1.00  1.93
ATOM    191  CD  PRO    24      31.404  30.007  61.499  1.00  1.93
ATOM    192  CB  PRO    24      29.228  28.942  61.424  1.00  1.93
ATOM    193  CG  PRO    24      30.363  29.451  60.515  1.00  1.93
ATOM    194  C   PRO    24      30.263  27.025  62.694  1.00  1.93
ATOM    195  O   PRO    24      29.619  26.268  63.426  1.00  1.93
ATOM    196  N   GLU    25      31.244  26.574  61.900  1.00  1.99
ATOM    197  CA  GLU    25      31.504  25.168  61.887  1.00  1.99
ATOM    198  CB  GLU    25      32.304  24.658  60.706  1.00  1.99
ATOM    199  CG  GLU    25      31.633  24.897  59.340  1.00  1.99
ATOM    200  CD  GLU    25      31.944  26.311  58.846  1.00  1.99
ATOM    201  OE1 GLU    25      32.464  27.126  59.653  1.00  1.99
ATOM    202  OE2 GLU    25      31.713  26.585  57.644  1.00  1.99
ATOM    203  C   GLU    25      32.081  24.717  63.198  1.00  1.99
ATOM    204  O   GLU    25      31.818  23.609  63.670  1.00  1.99
ATOM    205  N   GLU    26      32.909  25.577  63.815  1.00  2.12
ATOM    206  CA  GLU    26      33.523  25.261  65.069  1.00  2.12
ATOM    207  CB  GLU    26      34.537  26.319  65.538  1.00  2.12
ATOM    208  CG  GLU    26      35.808  26.326  64.689  1.00  2.12
ATOM    209  CD  GLU    26      36.824  27.244  65.351  1.00  2.12
ATOM    210  OE1 GLU    26      36.442  28.378  65.746  1.00  2.12
ATOM    211  OE2 GLU    26      38.002  26.819  65.474  1.00  2.12
ATOM    212  C   GLU    26      32.450  25.122  66.123  1.00  2.12
ATOM    213  O   GLU    26      32.563  24.276  67.006  1.00  2.12
ATOM    214  N   ALA    27      31.391  25.960  66.078  1.00  1.92
ATOM    215  CA  ALA    27      30.290  25.913  67.018  1.00  1.92
ATOM    216  CB  ALA    27      29.232  26.995  66.769  1.00  1.92
ATOM    217  C   ALA    27      29.588  24.587  66.870  1.00  1.92
ATOM    218  O   ALA    27      29.131  24.018  67.859  1.00  1.92
ATOM    219  N   HIS    28      29.452  24.068  65.628  1.00  2.07
ATOM    220  CA  HIS    28      28.787  22.797  65.421  1.00  2.07
ATOM    221  ND1 HIS    28      29.068  23.804  62.250  1.00  2.07
ATOM    222  CG  HIS    28      28.602  22.643  62.787  1.00  2.07
ATOM    223  CB  HIS    28      29.064  22.110  64.083  1.00  2.07
ATOM    224  NE2 HIS    28      27.843  22.846  60.680  1.00  2.07
ATOM    225  CD2 HIS    28      27.846  22.065  61.821  1.00  2.07
ATOM    226  CE1 HIS    28      28.602  23.877  60.987  1.00  2.07
ATOM    227  C   HIS    28      29.514  21.759  66.151  1.00  2.07
ATOM    228  O   HIS    28      28.916  20.903  66.795  1.00  2.07
ATOM    229  N   ARG    29      30.840  21.786  65.967  1.00  2.59
ATOM    230  CA  ARG    29      31.639  20.731  66.479  1.00  2.59
ATOM    231  CB  ARG    29      33.104  20.820  66.022  1.00  2.59
ATOM    232  CG  ARG    29      33.215  20.662  64.502  1.00  2.59
ATOM    233  CD  ARG    29      34.639  20.560  63.953  1.00  2.59
ATOM    234  NE  ARG    29      34.530  20.431  62.470  1.00  2.59
ATOM    235  CZ  ARG    29      34.479  21.557  61.699  1.00  2.59
ATOM    236  NH1 ARG    29      34.573  22.783  62.290  1.00  2.59
ATOM    237  NH2 ARG    29      34.329  21.458  60.346  1.00  2.59
ATOM    238  C   ARG    29      31.553  20.717  67.984  1.00  2.59
ATOM    239  O   ARG    29      31.442  19.655  68.593  1.00  2.59
ATOM    240  N   ALA    30      31.591  21.898  68.627  1.00  2.73
ATOM    241  CA  ALA    30      31.514  22.021  70.063  1.00  2.73
ATOM    242  CB  ALA    30      31.707  23.472  70.529  1.00  2.73
ATOM    243  C   ALA    30      30.173  21.542  70.547  1.00  2.73
ATOM    244  O   ALA    30      30.063  20.943  71.621  1.00  2.73
ATOM    245  N   GLY    31      29.109  21.816  69.760  1.00  2.76
ATOM    246  CA  GLY    31      27.787  21.431  70.161  1.00  2.76
ATOM    247  C   GLY    31      26.983  22.655  70.496  1.00  2.76
ATOM    248  O   GLY    31      25.832  22.544  70.915  1.00  2.76
ATOM    249  N   LEU    32      27.560  23.861  70.316  1.00  2.49
ATOM    250  CA  LEU    32      26.843  25.067  70.631  1.00  2.49
ATOM    251  CB  LEU    32      27.691  26.339  70.464  1.00  2.49
ATOM    252  CG  LEU    32      28.758  26.512  71.564  1.00  2.49
ATOM    253  CD1 LEU    32      28.118  26.815  72.926  1.00  2.49
ATOM    254  CD2 LEU    32      29.685  25.296  71.649  1.00  2.49
ATOM    255  C   LEU    32      25.632  25.190  69.762  1.00  2.49
ATOM    256  O   LEU    32      24.549  25.533  70.232  1.00  2.49
ATOM    257  N   ILE    33      25.766  24.906  68.460  1.00  2.42
ATOM    258  CA  ILE    33      24.624  25.019  67.605  1.00  2.42
ATOM    259  CB  ILE    33      24.653  26.268  66.760  1.00  2.42
ATOM    260  CG1 ILE    33      24.113  26.043  65.340  1.00  2.42
ATOM    261  CG2 ILE    33      26.010  26.964  66.958  1.00  2.42
ATOM    262  CD1 ILE    33      24.108  27.307  64.483  1.00  2.42
ATOM    263  C   ILE    33      24.457  23.728  66.863  1.00  2.42
ATOM    264  O   ILE    33      25.345  22.877  66.877  1.00  2.42
ATOM    265  N   ASP    34      23.240  23.485  66.332  1.00  2.72
ATOM    266  CA  ASP    34      22.972  22.280  65.597  1.00  2.72
ATOM    267  CB  ASP    34      21.535  21.749  65.744  1.00  2.72
ATOM    268  CG  ASP    34      21.450  21.049  67.094  1.00  2.72
ATOM    269  OD1 ASP    34      22.269  20.117  67.318  1.00  2.72
ATOM    270  OD2 ASP    34      20.575  21.428  67.916  1.00  2.72
ATOM    271  C   ASP    34      23.234  22.509  64.150  1.00  2.72
ATOM    272  O   ASP    34      23.261  23.650  63.698  1.00  2.72
ATOM    273  N   TRP    35      23.306  21.399  63.383  1.00  2.67
ATOM    274  CA  TRP    35      23.748  21.385  62.015  1.00  2.67
ATOM    275  CB  TRP    35      23.694  20.006  61.348  1.00  2.67
ATOM    276  CG  TRP    35      24.447  18.927  62.081  1.00  2.67
ATOM    277  CD2 TRP    35      25.442  19.161  63.091  1.00  2.67
ATOM    278  CD1 TRP    35      24.276  17.577  62.015  1.00  2.67
ATOM    279  NE1 TRP    35      25.123  16.950  62.896  1.00  2.67
ATOM    280  CE2 TRP    35      25.838  17.913  63.572  1.00  2.67
ATOM    281  CE3 TRP    35      25.974  20.316  63.584  1.00  2.67
ATOM    282  CZ2 TRP    35      26.780  17.805  64.553  1.00  2.67
ATOM    283  CZ3 TRP    35      26.916  20.198  64.572  1.00  2.67
ATOM    284  CH2 TRP    35      27.316  18.972  65.047  1.00  2.67
ATOM    285  C   TRP    35      22.866  22.266  61.184  1.00  2.67
ATOM    286  O   TRP    35      23.355  22.987  60.316  1.00  2.67
ATOM    287  N   ASN    36      21.540  22.210  61.385  1.00  3.01
ATOM    288  CA  ASN    36      20.664  23.016  60.575  1.00  3.01
ATOM    289  CB  ASN    36      19.181  22.740  60.842  1.00  3.01
ATOM    290  CG  ASN    36      18.900  21.306  60.420  1.00  3.01
ATOM    291  OD1 ASN    36      19.452  20.810  59.439  1.00  3.01
ATOM    292  ND2 ASN    36      18.017  20.617  61.190  1.00  3.01
ATOM    293  C   ASN    36      20.901  24.462  60.856  1.00  3.01
ATOM    294  O   ASN    36      20.871  25.306  59.961  1.00  3.01
ATOM    295  N   MET    37      21.116  24.787  62.137  1.00  2.76
ATOM    296  CA  MET    37      21.303  26.149  62.521  1.00  2.76
ATOM    297  CB  MET    37      21.360  26.335  64.047  1.00  2.76
ATOM    298  CG  MET    37      20.026  26.002  64.723  1.00  2.76
ATOM    299  SD  MET    37      18.638  27.077  64.242  1.00  2.76
ATOM    300  CE  MET    37      19.034  28.418  65.401  1.00  2.76
ATOM    301  C   MET    37      22.564  26.657  61.905  1.00  2.76
ATOM    302  O   MET    37      22.622  27.819  61.524  1.00  2.76
ATOM    303  N   PHE    38      23.615  25.818  61.816  1.00  2.10
ATOM    304  CA  PHE    38      24.879  26.210  61.247  1.00  2.10
ATOM    305  CB  PHE    38      25.884  25.104  61.108  1.00  2.10
ATOM    306  CG  PHE    38      26.221  24.970  62.497  1.00  2.10
ATOM    307  CD1 PHE    38      26.814  26.028  63.116  1.00  2.10
ATOM    308  CD2 PHE    38      25.891  23.839  63.152  1.00  2.10
ATOM    309  CE1 PHE    38      27.098  25.946  64.441  1.00  2.10
ATOM    310  CE2 PHE    38      26.175  23.756  64.470  1.00  2.10
ATOM    311  CZ  PHE    38      26.771  24.808  65.111  1.00  2.10
ATOM    312  C   PHE    38      24.700  26.548  59.827  1.00  2.10
ATOM    313  O   PHE    38      25.317  27.489  59.346  1.00  2.10
ATOM    314  N   VAL    39      23.921  25.725  59.103  1.00  2.37
ATOM    315  CA  VAL    39      23.781  25.976  57.701  1.00  2.37
ATOM    316  CB  VAL    39      23.024  24.913  56.949  1.00  2.37
ATOM    317  CG1 VAL    39      21.545  24.913  57.341  1.00  2.37
ATOM    318  CG2 VAL    39      23.227  25.181  55.458  1.00  2.37
ATOM    319  C   VAL    39      23.112  27.298  57.500  1.00  2.37
ATOM    320  O   VAL    39      23.498  28.060  56.618  1.00  2.37
ATOM    321  N   LYS    40      22.091  27.610  58.320  1.00  2.82
ATOM    322  CA  LYS    40      21.373  28.844  58.159  1.00  2.82
ATOM    323  CB  LYS    40      20.168  28.963  59.106  1.00  2.82
ATOM    324  CG  LYS    40      19.095  27.902  58.836  1.00  2.82
ATOM    325  CD  LYS    40      18.535  27.939  57.414  1.00  2.82
ATOM    326  CE  LYS    40      17.591  26.779  57.095  1.00  2.82
ATOM    327  NZ  LYS    40      17.208  26.818  55.667  1.00  2.82
ATOM    328  C   LYS    40      22.288  30.016  58.408  1.00  2.82
ATOM    329  O   LYS    40      22.216  31.024  57.703  1.00  2.82
ATOM    330  N   LEU    41      23.166  29.919  59.429  1.00  2.55
ATOM    331  CA  LEU    41      24.051  31.003  59.777  1.00  2.55
ATOM    332  CB  LEU    41      24.887  30.679  61.026  1.00  2.55
ATOM    333  CG  LEU    41      24.022  30.290  62.242  1.00  2.55
ATOM    334  CD1 LEU    41      24.881  30.056  63.497  1.00  2.55
ATOM    335  CD2 LEU    41      22.881  31.296  62.464  1.00  2.55
ATOM    336  C   LEU    41      25.002  31.251  58.652  1.00  2.55
ATOM    337  O   LEU    41      25.305  32.400  58.350  1.00  2.55
ATOM    338  N   ARG    42      25.536  30.185  58.025  1.00  2.50
ATOM    339  CA  ARG    42      26.464  30.386  56.945  1.00  2.50
ATOM    340  CB  ARG    42      27.250  29.132  56.572  1.00  2.50
ATOM    341  CG  ARG    42      28.239  28.840  57.696  1.00  2.50
ATOM    342  CD  ARG    42      29.490  28.103  57.258  1.00  2.50
ATOM    343  NE  ARG    42      29.133  26.682  57.027  1.00  2.50
ATOM    344  CZ  ARG    42      29.014  25.815  58.072  1.00  2.50
ATOM    345  NH1 ARG    42      29.120  26.274  59.352  1.00  2.50
ATOM    346  NH2 ARG    42      28.782  24.492  57.829  1.00  2.50
ATOM    347  C   ARG    42      25.798  31.014  55.751  1.00  2.50
ATOM    348  O   ARG    42      26.394  31.854  55.075  1.00  2.50
ATOM    349  N   SER    43      24.545  30.628  55.439  1.00  3.22
ATOM    350  CA  SER    43      23.876  31.228  54.311  1.00  3.22
ATOM    351  CB  SER    43      22.488  30.616  54.051  1.00  3.22
ATOM    352  OG  SER    43      22.622  29.257  53.658  1.00  3.22
ATOM    353  C   SER    43      23.696  32.691  54.610  1.00  3.22
ATOM    354  O   SER    43      23.782  33.563  53.740  1.00  3.22
ATOM    355  N   GLN    44      23.416  32.961  55.892  1.00  3.74
ATOM    356  CA  GLN    44      23.241  34.250  56.487  1.00  3.74
ATOM    357  CB  GLN    44      22.684  34.131  57.909  1.00  3.74
ATOM    358  CG  GLN    44      21.224  33.674  57.956  1.00  3.74
ATOM    359  CD  GLN    44      20.869  33.411  59.410  1.00  3.74
ATOM    360  OE1 GLN    44      21.529  32.616  60.079  1.00  3.74
ATOM    361  NE2 GLN    44      19.808  34.090  59.924  1.00  3.74
ATOM    362  C   GLN    44      24.571  34.947  56.549  1.00  3.74
ATOM    363  O   GLN    44      24.666  36.151  56.705  1.00  3.74
ATOM    364  N   GLU    45      25.687  34.231  56.576  1.00  3.63
ATOM    365  CA  GLU    45      26.902  34.982  56.592  1.00  3.63
ATOM    366  CB  GLU    45      28.085  34.062  56.947  1.00  3.63
ATOM    367  CG  GLU    45      27.903  33.542  58.382  1.00  3.63
ATOM    368  CD  GLU    45      28.796  32.337  58.652  1.00  3.63
ATOM    369  OE1 GLU    45      29.402  31.814  57.682  1.00  3.63
ATOM    370  OE2 GLU    45      28.903  31.936  59.842  1.00  3.63
ATOM    371  C   GLU    45      27.007  35.592  55.236  1.00  3.63
ATOM    372  O   GLU    45      27.317  36.769  55.070  1.00  3.63
ATOM    373  N   CYS    46      26.668  34.798  54.213  1.00  4.45
ATOM    374  CA  CYS    46      26.750  35.290  52.876  1.00  4.45
ATOM    375  CB  CYS    46      26.438  34.213  51.822  1.00  4.45
ATOM    376  SG  CYS    46      27.698  32.903  51.787  1.00  4.45
ATOM    377  C   CYS    46      25.766  36.413  52.685  1.00  4.45
ATOM    378  O   CYS    46      26.052  37.372  51.973  1.00  4.45
ATOM    379  N   ASP    47      24.538  36.260  53.218  1.00  5.67
ATOM    380  CA  ASP    47      23.468  37.217  53.077  1.00  5.67
ATOM    381  CB  ASP    47      22.099  36.524  53.062  1.00  5.67
ATOM    382  CG  ASP    47      22.034  35.718  51.774  1.00  5.67
ATOM    383  OD1 ASP    47      22.304  36.310  50.694  1.00  5.67
ATOM    384  OD2 ASP    47      21.736  34.498  51.852  1.00  5.67
ATOM    385  C   ASP    47      23.381  38.319  54.084  1.00  5.67
ATOM    386  O   ASP    47      22.890  39.410  53.796  1.00  5.67
ATOM    387  N   TRP    48      23.745  38.040  55.334  1.00  6.47
ATOM    388  CA  TRP    48      23.550  39.025  56.339  1.00  6.47
ATOM    389  CB  TRP    48      23.787  38.597  57.795  1.00  6.47
ATOM    390  CG  TRP    48      22.683  37.709  58.325  1.00  6.47
ATOM    391  CD2 TRP    48      21.332  37.705  57.825  1.00  6.47
ATOM    392  CD1 TRP    48      22.742  36.733  59.276  1.00  6.47
ATOM    393  NE1 TRP    48      21.508  36.144  59.420  1.00  6.47
ATOM    394  CE2 TRP    48      20.636  36.721  58.522  1.00  6.47
ATOM    395  CE3 TRP    48      20.719  38.451  56.855  1.00  6.47
ATOM    396  CZ2 TRP    48      19.320  36.465  58.259  1.00  6.47
ATOM    397  CZ3 TRP    48      19.391  38.197  56.595  1.00  6.47
ATOM    398  CH2 TRP    48      18.706  37.220  57.285  1.00  6.47
ATOM    399  C   TRP    48      24.384  40.144  55.982  1.00  6.47
ATOM    400  O   TRP    48      23.917  41.236  55.673  1.00  6.47
ATOM    401  N   GLU    49      25.678  39.921  55.927  1.00  6.90
ATOM    402  CA  GLU    49      26.180  41.105  55.390  1.00  6.90
ATOM    403  CB  GLU    49      27.051  41.809  56.406  1.00  6.90
ATOM    404  CG  GLU    49      26.122  42.190  57.578  1.00  6.90
ATOM    405  CD  GLU    49      26.783  43.059  58.632  1.00  6.90
ATOM    406  OE1 GLU    49      27.136  44.228  58.324  1.00  6.90
ATOM    407  OE2 GLU    49      26.949  42.555  59.773  1.00  6.90
ATOM    408  C   GLU    49      26.623  40.652  54.062  1.00  6.90
ATOM    409  O   GLU    49      27.237  39.600  53.904  1.00  6.90
ATOM    410  N   GLU    50      26.242  41.453  53.067  1.00  6.63
ATOM    411  CA  GLU    50      26.160  41.038  51.711  1.00  6.63
ATOM    412  CB  GLU    50      25.960  42.208  50.735  1.00  6.63
ATOM    413  CG  GLU    50      24.559  42.841  50.780  1.00  6.63
ATOM    414  CD  GLU    50      24.444  43.814  51.951  1.00  6.63
ATOM    415  OE1 GLU    50      24.944  44.963  51.838  1.00  6.63
ATOM    416  OE2 GLU    50      23.832  43.425  52.978  1.00  6.63
ATOM    417  C   GLU    50      27.251  40.163  51.210  1.00  6.63
ATOM    418  O   GLU    50      28.422  40.207  51.565  1.00  6.63
ATOM    419  N   ILE    51      26.857  39.267  50.310  1.00  6.47
ATOM    420  CA  ILE    51      27.859  38.412  49.801  1.00  6.47
ATOM    421  CB  ILE    51      27.273  37.104  49.341  1.00  6.47
ATOM    422  CG1 ILE    51      28.348  36.245  48.664  1.00  6.47
ATOM    423  CG2 ILE    51      26.007  37.375  48.508  1.00  6.47
ATOM    424  CD1 ILE    51      27.835  34.878  48.225  1.00  6.47
ATOM    425  C   ILE    51      28.446  39.114  48.639  1.00  6.47
ATOM    426  O   ILE    51      27.903  39.102  47.535  1.00  6.47
ATOM    427  N   SER    52      29.607  39.754  48.882  1.00  7.19
ATOM    428  CA  SER    52      30.227  40.407  47.786  1.00  7.19
ATOM    429  CB  SER    52      31.272  41.453  48.198  1.00  7.19
ATOM    430  OG  SER    52      30.665  42.497  48.945  1.00  7.19
ATOM    431  C   SER    52      30.949  39.299  47.144  1.00  7.19
ATOM    432  O   SER    52      32.149  39.095  47.320  1.00  7.19
ATOM    433  N   VAL    53      30.174  38.570  46.341  1.00  7.74
ATOM    434  CA  VAL    53      30.631  37.397  45.711  1.00  7.74
ATOM    435  CB  VAL    53      29.465  36.440  45.937  1.00  7.74
ATOM    436  CG1 VAL    53      28.240  36.853  45.110  1.00  7.74
ATOM    437  CG2 VAL    53      29.858  34.972  45.900  1.00  7.74
ATOM    438  C   VAL    53      30.875  37.856  44.323  1.00  7.74
ATOM    439  O   VAL    53      30.183  37.545  43.355  1.00  7.74
ATOM    440  N   LYS    54      31.954  38.621  44.166  1.00  8.51
ATOM    441  CA  LYS    54      32.098  39.059  42.832  1.00  8.51
ATOM    442  CB  LYS    54      31.794  40.553  42.616  1.00  8.51
ATOM    443  CG  LYS    54      32.779  41.510  43.289  1.00  8.51
ATOM    444  CD  LYS    54      32.858  41.354  44.805  1.00  8.51
ATOM    445  CE  LYS    54      33.740  42.406  45.475  1.00  8.51
ATOM    446  NZ  LYS    54      35.119  42.312  44.952  1.00  8.51
ATOM    447  C   LYS    54      33.490  38.815  42.447  1.00  8.51
ATOM    448  O   LYS    54      34.423  39.122  43.188  1.00  8.51
ATOM    449  N   GLY    55      33.670  38.192  41.281  1.00  8.74
ATOM    450  CA  GLY    55      35.026  38.183  40.889  1.00  8.74
ATOM    451  C   GLY    55      35.421  36.912  40.247  1.00  8.74
ATOM    452  O   GLY    55      34.845  35.857  40.454  1.00  8.74
ATOM    453  N   PRO    56      36.409  36.949  39.424  1.00  8.62
ATOM    454  CA  PRO    56      36.933  35.675  39.059  1.00  8.62
ATOM    455  CD  PRO    56      36.464  37.906  38.332  1.00  8.62
ATOM    456  CB  PRO    56      37.758  35.913  37.797  1.00  8.62
ATOM    457  CG  PRO    56      37.065  37.129  37.147  1.00  8.62
ATOM    458  C   PRO    56      37.711  35.312  40.257  1.00  8.62
ATOM    459  O   PRO    56      38.061  34.147  40.437  1.00  8.62
ATOM    460  N   ASN    57      38.020  36.340  41.067  1.00  8.02
ATOM    461  CA  ASN    57      38.603  36.106  42.330  1.00  8.02
ATOM    462  CB  ASN    57      39.184  37.372  42.978  1.00  8.02
ATOM    463  CG  ASN    57      40.307  37.878  42.082  1.00  8.02
ATOM    464  OD1 ASN    57      40.292  39.022  41.632  1.00  8.02
ATOM    465  ND2 ASN    57      41.308  37.001  41.805  1.00  8.02
ATOM    466  C   ASN    57      37.458  35.672  43.136  1.00  8.02
ATOM    467  O   ASN    57      36.876  36.421  43.917  1.00  8.02
ATOM    468  N   GLY    58      37.076  34.431  42.850  1.00  7.31
ATOM    469  CA  GLY    58      36.057  33.746  43.528  1.00  7.31
ATOM    470  C   GLY    58      34.795  33.850  42.773  1.00  7.31
ATOM    471  O   GLY    58      34.281  32.880  42.225  1.00  7.31
ATOM    472  N   GLU    59      34.200  35.062  42.832  1.00  6.30
ATOM    473  CA  GLU    59      32.879  35.444  42.390  1.00  6.30
ATOM    474  CB  GLU    59      32.389  34.895  41.029  1.00  6.30
ATOM    475  CG  GLU    59      31.078  35.537  40.557  1.00  6.30
ATOM    476  CD  GLU    59      30.942  35.317  39.056  1.00  6.30
ATOM    477  OE1 GLU    59      31.960  35.523  38.343  1.00  6.30
ATOM    478  OE2 GLU    59      29.822  34.965  38.600  1.00  6.30
ATOM    479  C   GLU    59      31.951  34.830  43.367  1.00  6.30
ATOM    480  O   GLU    59      30.749  35.070  43.343  1.00  6.30
ATOM    481  N   SER    60      32.577  34.052  44.259  1.00  5.19
ATOM    482  CA  SER    60      32.201  33.304  45.376  1.00  5.19
ATOM    483  CB  SER    60      32.589  31.823  45.284  1.00  5.19
ATOM    484  OG  SER    60      31.857  31.193  44.245  1.00  5.19
ATOM    485  C   SER    60      33.031  33.908  46.413  1.00  5.19
ATOM    486  O   SER    60      34.202  33.570  46.604  1.00  5.19
ATOM    487  N   SER    61      32.410  34.856  47.104  1.00  3.74
ATOM    488  CA  SER    61      33.124  35.441  48.159  1.00  3.74
ATOM    489  CB  SER    61      32.478  36.725  48.701  1.00  3.74
ATOM    490  OG  SER    61      31.170  36.447  49.177  1.00  3.74
ATOM    491  C   SER    61      33.016  34.376  49.182  1.00  3.74
ATOM    492  O   SER    61      31.970  33.782  49.419  1.00  3.74
ATOM    493  N   VAL    62      34.149  34.176  49.822  1.00  2.70
ATOM    494  CA  VAL    62      34.614  33.190  50.723  1.00  2.70
ATOM    495  CB  VAL    62      35.936  33.675  51.113  1.00  2.70
ATOM    496  CG1 VAL    62      36.813  33.819  49.856  1.00  2.70
ATOM    497  CG2 VAL    62      35.632  35.003  51.807  1.00  2.70
ATOM    498  C   VAL    62      33.864  33.085  52.021  1.00  2.70
ATOM    499  O   VAL    62      33.088  33.947  52.428  1.00  2.70
ATOM    500  N   ILE    63      34.118  31.936  52.684  1.00  2.28
ATOM    501  CA  ILE    63      33.691  31.605  54.007  1.00  2.28
ATOM    502  CB  ILE    63      33.547  30.115  54.207  1.00  2.28
ATOM    503  CG1 ILE    63      32.910  29.790  55.568  1.00  2.28
ATOM    504  CG2 ILE    63      34.913  29.453  53.960  1.00  2.28
ATOM    505  CD1 ILE    63      31.428  30.144  55.647  1.00  2.28
ATOM    506  C   ILE    63      34.822  32.123  54.855  1.00  2.28
ATOM    507  O   ILE    63      35.994  31.897  54.555  1.00  2.28
ATOM    508  N   HIS    64      34.513  32.876  55.928  1.00  2.42
ATOM    509  CA  HIS    64      35.576  33.582  56.588  1.00  2.42
ATOM    510  ND1 HIS    64      33.915  36.993  56.117  1.00  2.42
ATOM    511  CG  HIS    64      34.709  35.883  55.937  1.00  2.42
ATOM    512  CB  HIS    64      35.168  34.992  57.048  1.00  2.42
ATOM    513  NE2 HIS    64      34.336  36.857  53.939  1.00  2.42
ATOM    514  CD2 HIS    64      34.959  35.816  54.603  1.00  2.42
ATOM    515  CE1 HIS    64      33.723  37.537  54.891  1.00  2.42
ATOM    516  C   HIS    64      36.054  32.904  57.833  1.00  2.42
ATOM    517  O   HIS    64      35.283  32.356  58.618  1.00  2.42
ATOM    518  N   ASP    65      37.386  32.953  58.041  1.00  2.61
ATOM    519  CA  ASP    65      37.986  32.455  59.243  1.00  2.61
ATOM    520  CB  ASP    65      39.506  32.232  59.182  1.00  2.61
ATOM    521  CG  ASP    65      39.876  31.162  58.185  1.00  2.61
ATOM    522  OD1 ASP    65      38.981  30.728  57.417  1.00  2.61
ATOM    523  OD2 ASP    65      41.077  30.783  58.162  1.00  2.61
ATOM    524  C   ASP    65      37.895  33.606  60.182  1.00  2.61
ATOM    525  O   ASP    65      38.489  34.654  59.955  1.00  2.61
ATOM    526  N   ARG    66      37.145  33.454  61.271  1.00  3.04
ATOM    527  CA  ARG    66      36.960  34.547  62.172  1.00  3.04
ATOM    528  CB  ARG    66      36.100  34.095  63.350  1.00  3.04
ATOM    529  CG  ARG    66      35.227  35.178  63.948  1.00  3.04
ATOM    530  CD  ARG    66      34.060  35.465  63.016  1.00  3.04
ATOM    531  NE  ARG    66      34.025  34.348  62.023  1.00  3.04
ATOM    532  CZ  ARG    66      33.511  33.125  62.342  1.00  3.04
ATOM    533  NH1 ARG    66      33.033  32.909  63.601  1.00  3.04
ATOM    534  NH2 ARG    66      33.402  32.163  61.381  1.00  3.04
ATOM    535  C   ARG    66      38.267  34.903  62.799  1.00  3.04
ATOM    536  O   ARG    66      38.625  36.075  62.915  1.00  3.04
ATOM    537  N   LYS    67      39.016  33.870  63.221  1.00  3.63
ATOM    538  CA  LYS    67      40.202  34.086  63.987  1.00  3.63
ATOM    539  CB  LYS    67      40.903  32.752  64.298  1.00  3.63
ATOM    540  CG  LYS    67      40.003  31.775  65.061  1.00  3.63
ATOM    541  CD  LYS    67      40.500  30.326  65.044  1.00  3.63
ATOM    542  CE  LYS    67      40.570  29.711  63.643  1.00  3.63
ATOM    543  NZ  LYS    67      39.229  29.696  63.018  1.00  3.63
ATOM    544  C   LYS    67      41.164  34.918  63.200  1.00  3.63
ATOM    545  O   LYS    67      41.593  35.982  63.646  1.00  3.63
ATOM    546  N   SER    68      41.525  34.434  61.999  1.00  3.73
ATOM    547  CA  SER    68      42.505  35.086  61.180  1.00  3.73
ATOM    548  CB  SER    68      43.203  34.109  60.221  1.00  3.73
ATOM    549  OG  SER    68      43.920  33.137  60.967  1.00  3.73
ATOM    550  C   SER    68      41.932  36.201  60.352  1.00  3.73
ATOM    551  O   SER    68      42.632  37.157  60.022  1.00  3.73
ATOM    552  N   GLY    69      40.644  36.113  59.978  1.00  3.42
ATOM    553  CA  GLY    69      40.067  37.109  59.116  1.00  3.42
ATOM    554  C   GLY    69      40.335  36.716  57.692  1.00  3.42
ATOM    555  O   GLY    69      40.244  37.538  56.779  1.00  3.42
ATOM    556  N   LYS    70      40.649  35.429  57.450  1.00  3.05
ATOM    557  CA  LYS    70      41.016  35.045  56.117  1.00  3.05
ATOM    558  CB  LYS    70      42.063  33.927  56.072  1.00  3.05
ATOM    559  CG  LYS    70      43.381  34.242  56.776  1.00  3.05
ATOM    560  CD  LYS    70      44.229  32.991  57.015  1.00  3.05
ATOM    561  CE  LYS    70      45.436  33.210  57.930  1.00  3.05
ATOM    562  NZ  LYS    70      46.093  31.911  58.209  1.00  3.05
ATOM    563  C   LYS    70      39.817  34.569  55.361  1.00  3.05
ATOM    564  O   LYS    70      39.038  33.737  55.819  1.00  3.05
ATOM    565  N   LYS    71      39.672  35.095  54.133  1.00  2.71
ATOM    566  CA  LYS    71      38.569  34.790  53.273  1.00  2.71
ATOM    567  CB  LYS    71      38.322  35.995  52.358  1.00  2.71
ATOM    568  CG  LYS    71      37.801  37.173  53.185  1.00  2.71
ATOM    569  CD  LYS    71      37.865  38.537  52.503  1.00  2.71
ATOM    570  CE  LYS    71      37.318  39.655  53.394  1.00  2.71
ATOM    571  NZ  LYS    71      38.191  39.849  54.575  1.00  2.71
ATOM    572  C   LYS    71      38.973  33.584  52.474  1.00  2.71
ATOM    573  O   LYS    71      40.055  33.564  51.891  1.00  2.71
ATOM    574  N   PHE    72      38.126  32.525  52.437  1.00  2.46
ATOM    575  CA  PHE    72      38.553  31.361  51.704  1.00  2.46
ATOM    576  CB  PHE    72      38.927  30.160  52.573  1.00  2.46
ATOM    577  CG  PHE    72      40.086  30.526  53.408  1.00  2.46
ATOM    578  CD1 PHE    72      41.363  30.460  52.914  1.00  2.46
ATOM    579  CD2 PHE    72      39.882  30.948  54.691  1.00  2.46
ATOM    580  CE1 PHE    72      42.437  30.797  53.697  1.00  2.46
ATOM    581  CE2 PHE    72      40.957  31.281  55.467  1.00  2.46
ATOM    582  CZ  PHE    72      42.234  31.207  54.982  1.00  2.46
ATOM    583  C   PHE    72      37.480  30.814  50.809  1.00  2.46
ATOM    584  O   PHE    72      36.283  30.989  51.021  1.00  2.46
ATOM    585  N   SER    73      37.902  30.094  49.755  1.00  2.64
ATOM    586  CA  SER    73      36.935  29.465  48.910  1.00  2.64
ATOM    587  CB  SER    73      37.498  29.007  47.552  1.00  2.64
ATOM    588  OG  SER    73      38.592  28.122  47.736  1.00  2.64
ATOM    589  C   SER    73      36.411  28.286  49.665  1.00  2.64
ATOM    590  O   SER    73      37.019  27.828  50.631  1.00  2.64
ATOM    591  N   ILE    74      35.268  27.746  49.210  1.00  2.41
ATOM    592  CA  ILE    74      34.605  26.693  49.911  1.00  2.41
ATOM    593  CB  ILE    74      33.353  26.251  49.208  1.00  2.41
ATOM    594  CG1 ILE    74      32.592  25.210  50.041  1.00  2.41
ATOM    595  CG2 ILE    74      33.727  25.781  47.795  1.00  2.41
ATOM    596  CD1 ILE    74      31.181  24.956  49.517  1.00  2.41
ATOM    597  C   ILE    74      35.537  25.527  50.008  1.00  2.41
ATOM    598  O   ILE    74      35.636  24.899  51.059  1.00  2.41
ATOM    599  N   GLU    75      36.253  25.200  48.917  1.00  2.71
ATOM    600  CA  GLU    75      37.152  24.080  48.937  1.00  2.71
ATOM    601  CB  GLU    75      37.775  23.769  47.571  1.00  2.71
ATOM    602  CG  GLU    75      36.794  23.100  46.611  1.00  2.71
ATOM    603  CD  GLU    75      36.528  21.690  47.121  1.00  2.71
ATOM    604  OE1 GLU    75      37.511  21.015  47.528  1.00  2.71
ATOM    605  OE2 GLU    75      35.339  21.271  47.115  1.00  2.71
ATOM    606  C   GLU    75      38.279  24.305  49.903  1.00  2.71
ATOM    607  O   GLU    75      38.693  23.390  50.619  1.00  2.71
ATOM    608  N   GLU    76      38.820  25.535  49.928  1.00  2.65
ATOM    609  CA  GLU    76      39.920  25.848  50.790  1.00  2.65
ATOM    610  CB  GLU    76      40.505  27.245  50.525  1.00  2.65
ATOM    611  CG  GLU    76      41.247  27.310  49.186  1.00  2.65
ATOM    612  CD  GLU    76      41.803  28.712  49.002  1.00  2.65
ATOM    613  OE1 GLU    76      41.336  29.635  49.720  1.00  2.65
ATOM    614  OE2 GLU    76      42.702  28.877  48.134  1.00  2.65
ATOM    615  C   GLU    76      39.472  25.754  52.219  1.00  2.65
ATOM    616  O   GLU    76      40.221  25.315  53.089  1.00  2.65
ATOM    617  N   ALA    77      38.231  26.180  52.508  1.00  2.18
ATOM    618  CA  ALA    77      37.734  26.139  53.854  1.00  2.18
ATOM    619  CB  ALA    77      36.307  26.704  53.965  1.00  2.18
ATOM    620  C   ALA    77      37.682  24.714  54.301  1.00  2.18
ATOM    621  O   ALA    77      37.943  24.420  55.461  1.00  2.18
ATOM    622  N   LEU    78      37.261  23.789  53.417  1.00  2.42
ATOM    623  CA  LEU    78      37.102  22.391  53.761  1.00  2.42
ATOM    624  CB  LEU    78      36.485  21.647  52.566  1.00  2.42
ATOM    625  CG  LEU    78      36.453  20.114  52.629  1.00  2.42
ATOM    626  CD1 LEU    78      35.779  19.556  53.890  1.00  2.42
ATOM    627  CD2 LEU    78      35.792  19.582  51.351  1.00  2.42
ATOM    628  C   LEU    78      38.433  21.818  54.105  1.00  2.42
ATOM    629  O   LEU    78      38.555  21.041  55.053  1.00  2.42
ATOM    630  N   GLN    79      39.471  22.199  53.338  1.00  2.87
ATOM    631  CA  GLN    79      40.760  21.644  53.605  1.00  2.87
ATOM    632  CB  GLN    79      41.829  22.030  52.556  1.00  2.87
ATOM    633  CG  GLN    79      42.192  23.514  52.514  1.00  2.87
ATOM    634  CD  GLN    79      43.049  23.776  51.283  1.00  2.87
ATOM    635  OE1 GLN    79      42.654  23.456  50.163  1.00  2.87
ATOM    636  NE2 GLN    79      44.255  24.370  51.493  1.00  2.87
ATOM    637  C   GLN    79      41.224  22.082  54.966  1.00  2.87
ATOM    638  O   GLN    79      41.802  21.286  55.706  1.00  2.87
ATOM    639  N   SER    80      40.984  23.359  55.336  1.00  2.73
ATOM    640  CA  SER    80      41.427  23.874  56.610  1.00  2.73
ATOM    641  CB  SER    80      41.294  25.399  56.699  1.00  2.73
ATOM    642  OG  SER    80      42.139  25.982  55.719  1.00  2.73
ATOM    643  C   SER    80      40.654  23.225  57.734  1.00  2.73
ATOM    644  O   SER    80      41.149  23.121  58.858  1.00  2.73
ATOM    645  N   GLY    81      39.420  22.752  57.463  1.00  2.60
ATOM    646  CA  GLY    81      38.631  22.133  58.498  1.00  2.60
ATOM    647  C   GLY    81      37.635  23.114  59.020  1.00  2.60
ATOM    648  O   GLY    81      36.944  22.864  60.007  1.00  2.60
ATOM    649  N   ARG    82      37.542  24.265  58.345  1.00  2.18
ATOM    650  CA  ARG    82      36.674  25.332  58.722  1.00  2.18
ATOM    651  CB  ARG    82      36.928  26.571  57.864  1.00  2.18
ATOM    652  CG  ARG    82      38.355  27.059  58.096  1.00  2.18
ATOM    653  CD  ARG    82      38.880  28.015  57.031  1.00  2.18
ATOM    654  NE  ARG    82      40.267  28.367  57.431  1.00  2.18
ATOM    655  CZ  ARG    82      41.231  28.540  56.482  1.00  2.18
ATOM    656  NH1 ARG    82      40.930  28.330  55.169  1.00  2.18
ATOM    657  NH2 ARG    82      42.484  28.945  56.840  1.00  2.18
ATOM    658  C   ARG    82      35.266  24.912  58.589  1.00  2.18
ATOM    659  O   ARG    82      34.457  25.427  59.331  1.00  2.18
ATOM    660  N   LEU    83      34.912  24.034  57.635  1.00  2.02
ATOM    661  CA  LEU    83      33.552  23.596  57.449  1.00  2.02
ATOM    662  CB  LEU    83      32.858  24.472  56.380  1.00  2.02
ATOM    663  CG  LEU    83      31.403  24.229  56.001  1.00  2.02
ATOM    664  CD1 LEU    83      30.885  25.402  55.150  1.00  2.02
ATOM    665  CD2 LEU    83      31.268  22.917  55.235  1.00  2.02
ATOM    666  C   LEU    83      33.632  22.113  57.167  1.00  2.02
ATOM    667  O   LEU    83      34.718  21.598  56.904  1.00  2.02
ATOM    668  N   THR    84      32.506  21.372  57.265  1.00  2.31
ATOM    669  CA  THR    84      32.506  19.928  57.137  1.00  2.31
ATOM    670  CB  THR    84      31.582  19.298  58.143  1.00  2.31
ATOM    671  OG1 THR    84      32.016  19.610  59.459  1.00  2.31
ATOM    672  CG2 THR    84      31.523  17.777  57.941  1.00  2.31
ATOM    673  C   THR    84      32.072  19.476  55.758  1.00  2.31
ATOM    674  O   THR    84      31.360  20.190  55.062  1.00  2.31
ATOM    675  N   PRO    85      32.435  18.273  55.350  1.00  2.64
ATOM    676  CA  PRO    85      32.111  17.808  54.015  1.00  2.64
ATOM    677  CD  PRO    85      33.674  17.672  55.820  1.00  2.64
ATOM    678  CB  PRO    85      32.785  16.444  53.893  1.00  2.64
ATOM    679  CG  PRO    85      34.054  16.620  54.758  1.00  2.64
ATOM    680  C   PRO    85      30.651  17.893  53.585  1.00  2.64
ATOM    681  O   PRO    85      30.382  18.303  52.449  1.00  2.64
ATOM    682  N   ALA    86      29.686  17.514  54.448  1.00  2.68
ATOM    683  CA  ALA    86      28.283  17.607  54.104  1.00  2.68
ATOM    684  CB  ALA    86      27.374  17.009  55.192  1.00  2.68
ATOM    685  C   ALA    86      27.918  19.041  53.957  1.00  2.68
ATOM    686  O   ALA    86      27.159  19.439  53.065  1.00  2.68
ATOM    687  N   HIS    87      28.463  19.847  54.883  1.00  2.24
ATOM    688  CA  HIS    87      28.167  21.236  54.877  1.00  2.24
ATOM    689  ND1 HIS    87      28.375  20.584  58.220  1.00  2.24
ATOM    690  CG  HIS    87      27.890  21.536  57.351  1.00  2.24
ATOM    691  CB  HIS    87      28.624  22.008  56.128  1.00  2.24
ATOM    692  NE2 HIS    87      26.352  21.140  58.954  1.00  2.24
ATOM    693  CD2 HIS    87      26.657  21.867  57.815  1.00  2.24
ATOM    694  CE1 HIS    87      27.413  20.384  59.158  1.00  2.24
ATOM    695  C   HIS    87      28.744  21.813  53.630  1.00  2.24
ATOM    696  O   HIS    87      28.118  22.688  53.064  1.00  2.24
ATOM    697  N   TYR    88      29.921  21.364  53.141  1.00  2.40
ATOM    698  CA  TYR    88      30.479  21.914  51.921  1.00  2.40
ATOM    699  CB  TYR    88      31.810  21.312  51.475  1.00  2.40
ATOM    700  CG  TYR    88      32.720  21.953  52.409  1.00  2.40
ATOM    701  CD1 TYR    88      32.936  23.296  52.262  1.00  2.40
ATOM    702  CD2 TYR    88      33.286  21.250  53.425  1.00  2.40
ATOM    703  CE1 TYR    88      33.755  23.974  53.117  1.00  2.40
ATOM    704  CE2 TYR    88      34.101  21.927  54.276  1.00  2.40
ATOM    705  CZ  TYR    88      34.329  23.265  54.128  1.00  2.40
ATOM    706  OH  TYR    88      35.171  23.919  55.029  1.00  2.40
ATOM    707  C   TYR    88      29.587  21.650  50.771  1.00  2.40
ATOM    708  O   TYR    88      29.465  22.511  49.911  1.00  2.40
ATOM    709  N   ASP    89      29.000  20.442  50.681  1.00  2.78
ATOM    710  CA  ASP    89      28.174  20.143  49.545  1.00  2.78
ATOM    711  CB  ASP    89      27.571  18.726  49.621  1.00  2.78
ATOM    712  CG  ASP    89      28.686  17.687  49.596  1.00  2.78
ATOM    713  OD1 ASP    89      29.593  17.794  48.729  1.00  2.78
ATOM    714  OD2 ASP    89      28.644  16.772  50.461  1.00  2.78
ATOM    715  C   ASP    89      27.005  21.085  49.529  1.00  2.78
ATOM    716  O   ASP    89      26.628  21.636  48.491  1.00  2.78
ATOM    717  N   ARG    90      26.401  21.302  50.712  1.00  2.67
ATOM    718  CA  ARG    90      25.225  22.115  50.755  1.00  2.67
ATOM    719  CB  ARG    90      24.538  22.158  52.137  1.00  2.67
ATOM    720  CG  ARG    90      25.389  22.765  53.251  1.00  2.67
ATOM    721  CD  ARG    90      24.766  22.664  54.645  1.00  2.67
ATOM    722  NE  ARG    90      24.848  21.237  55.066  1.00  2.67
ATOM    723  CZ  ARG    90      23.717  20.557  55.417  1.00  2.67
ATOM    724  NH1 ARG    90      22.515  21.203  55.468  1.00  2.67
ATOM    725  NH2 ARG    90      23.786  19.225  55.705  1.00  2.67
ATOM    726  C   ARG    90      25.549  23.534  50.342  1.00  2.67
ATOM    727  O   ARG    90      24.772  24.152  49.614  1.00  2.67
ATOM    728  N   TYR    91      26.700  24.092  50.795  1.00  2.41
ATOM    729  CA  TYR    91      27.086  25.451  50.477  1.00  2.41
ATOM    730  CB  TYR    91      28.258  26.061  51.286  1.00  2.41
ATOM    731  CG  TYR    91      27.752  26.161  52.684  1.00  2.41
ATOM    732  CD1 TYR    91      26.786  27.063  53.061  1.00  2.41
ATOM    733  CD2 TYR    91      28.221  25.306  53.633  1.00  2.41
ATOM    734  CE1 TYR    91      26.328  27.097  54.364  1.00  2.41
ATOM    735  CE2 TYR    91      27.775  25.324  54.925  1.00  2.41
ATOM    736  CZ  TYR    91      26.818  26.224  55.303  1.00  2.41
ATOM    737  OH  TYR    91      26.354  26.244  56.637  1.00  2.41
ATOM    738  C   TYR    91      27.370  25.603  49.013  1.00  2.41
ATOM    739  O   TYR    91      27.149  26.677  48.459  1.00  2.41
ATOM    740  N   VAL    92      27.962  24.583  48.359  1.00  2.75
ATOM    741  CA  VAL    92      28.223  24.706  46.947  1.00  2.75
ATOM    742  CB  VAL    92      28.994  23.565  46.335  1.00  2.75
ATOM    743  CG1 VAL    92      30.341  23.438  47.063  1.00  2.75
ATOM    744  CG2 VAL    92      28.140  22.292  46.316  1.00  2.75
ATOM    745  C   VAL    92      26.920  24.816  46.222  1.00  2.75
ATOM    746  O   VAL    92      26.807  25.569  45.257  1.00  2.75
ATOM    747  N   ASN    93      25.892  24.064  46.661  1.00  3.16
ATOM    748  CA  ASN    93      24.638  24.146  45.967  1.00  3.16
ATOM    749  CB  ASN    93      23.537  23.258  46.579  1.00  3.16
ATOM    750  CG  ASN    93      23.787  21.812  46.175  1.00  3.16
ATOM    751  OD1 ASN    93      23.393  21.385  45.092  1.00  3.16
ATOM    752  ND2 ASN    93      24.466  21.037  47.061  1.00  3.16
ATOM    753  C   ASN    93      24.145  25.577  46.064  1.00  3.16
ATOM    754  O   ASN    93      23.641  26.116  45.081  1.00  3.16
ATOM    755  N   LYS    94      24.273  26.219  47.254  1.00  3.18
ATOM    756  CA  LYS    94      23.833  27.568  47.567  1.00  3.18
ATOM    757  CB  LYS    94      23.977  27.896  49.066  1.00  3.18
ATOM    758  CG  LYS    94      23.039  27.104  49.983  1.00  3.18
ATOM    759  CD  LYS    94      21.555  27.407  49.766  1.00  3.18
ATOM    760  CE  LYS    94      20.630  26.602  50.683  1.00  3.18
ATOM    761  NZ  LYS    94      20.768  27.066  52.082  1.00  3.18
ATOM    762  C   LYS    94      24.628  28.609  46.823  1.00  3.18
ATOM    763  O   LYS    94      24.086  29.634  46.410  1.00  3.18
ATOM    764  N   ASP    95      25.949  28.397  46.675  1.00  3.25
ATOM    765  CA  ASP    95      26.821  29.341  46.020  1.00  3.25
ATOM    766  CB  ASP    95      28.307  28.958  46.132  1.00  3.25
ATOM    767  CG  ASP    95      28.729  29.145  47.585  1.00  3.25
ATOM    768  OD1 ASP    95      28.085  29.962  48.296  1.00  3.25
ATOM    769  OD2 ASP    95      29.704  28.470  48.007  1.00  3.25
ATOM    770  C   ASP    95      26.452  29.388  44.570  1.00  3.25
ATOM    771  O   ASP    95      26.641  30.403  43.900  1.00  3.25
ATOM    772  N   MET    96      25.953  28.254  44.047  1.00  3.58
ATOM    773  CA  MET    96      25.487  28.143  42.697  1.00  3.58
ATOM    774  CB  MET    96      25.073  26.702  42.358  1.00  3.58
ATOM    775  CG  MET    96      26.281  25.765  42.254  1.00  3.58
ATOM    776  SD  MET    96      25.882  23.995  42.371  1.00  3.58
ATOM    777  CE  MET    96      24.800  23.947  40.914  1.00  3.58
ATOM    778  C   MET    96      24.306  29.042  42.636  1.00  3.58
ATOM    779  O   MET    96      23.934  29.563  41.600  1.00  3.58
ATOM    780  N   SER    97      23.583  29.226  43.727  1.00  4.22
ATOM    781  CA  SER    97      22.579  30.216  43.552  1.00  4.22
ATOM    782  CB  SER    97      21.674  30.321  44.787  1.00  4.22
ATOM    783  OG  SER    97      20.677  31.307  44.587  1.00  4.22
ATOM    784  C   SER    97      23.291  31.525  43.355  1.00  4.22
ATOM    785  O   SER    97      22.820  32.375  42.615  1.00  4.22
ATOM    786  N   ILE    98      24.419  31.808  44.028  1.00  4.37
ATOM    787  CA  ILE    98      24.872  33.104  43.627  1.00  4.37
ATOM    788  CB  ILE    98      25.829  33.749  44.602  1.00  4.37
ATOM    789  CG1 ILE    98      25.881  35.258  44.324  1.00  4.37
ATOM    790  CG2 ILE    98      27.194  33.043  44.561  1.00  4.37
ATOM    791  CD1 ILE    98      24.546  35.943  44.617  1.00  4.37
ATOM    792  C   ILE    98      25.437  33.117  42.225  1.00  4.37
ATOM    793  O   ILE    98      24.877  33.766  41.344  1.00  4.37
ATOM    794  N   GLN    99      26.490  32.318  41.934  1.00  4.51
ATOM    795  CA  GLN    99      27.066  32.399  40.610  1.00  4.51
ATOM    796  CB  GLN    99      28.447  31.727  40.532  1.00  4.51
ATOM    797  CG  GLN    99      29.472  32.363  41.477  1.00  4.51
ATOM    798  CD  GLN    99      30.813  31.675  41.268  1.00  4.51
ATOM    799  OE1 GLN    99      31.826  32.087  41.829  1.00  4.51
ATOM    800  NE2 GLN    99      30.828  30.604  40.430  1.00  4.51
ATOM    801  C   GLN    99      26.168  31.776  39.611  1.00  4.51
ATOM    802  O   GLN    99      25.935  32.295  38.521  1.00  4.51
ATOM    803  N   GLU   100      25.645  30.602  39.971  1.00  4.61
ATOM    804  CA  GLU   100      24.776  29.941  39.056  1.00  4.61
ATOM    805  CB  GLU   100      24.591  28.420  39.247  1.00  4.61
ATOM    806  CG  GLU   100      25.901  27.660  39.021  1.00  4.61
ATOM    807  CD  GLU   100      25.612  26.166  39.034  1.00  4.61
ATOM    808  OE1 GLU   100      24.451  25.789  38.723  1.00  4.61
ATOM    809  OE2 GLU   100      26.550  25.381  39.344  1.00  4.61
ATOM    810  C   GLU   100      23.473  30.684  38.919  1.00  4.61
ATOM    811  O   GLU   100      22.862  30.662  37.859  1.00  4.61
ATOM    812  N   LEU   101      22.939  31.340  39.965  1.00  4.45
ATOM    813  CA  LEU   101      21.714  32.029  39.661  1.00  4.45
ATOM    814  CB  LEU   101      20.826  32.543  40.808  1.00  4.45
ATOM    815  CG  LEU   101      19.455  33.031  40.306  1.00  4.45
ATOM    816  CD1 LEU   101      18.659  31.879  39.678  1.00  4.45
ATOM    817  CD2 LEU   101      18.663  33.742  41.408  1.00  4.45
ATOM    818  C   LEU   101      21.981  33.167  38.716  1.00  4.45
ATOM    819  O   LEU   101      21.078  33.538  37.979  1.00  4.45
ATOM    820  N   ALA   102      23.167  33.822  38.760  1.00  5.77
ATOM    821  CA  ALA   102      23.504  34.924  37.871  1.00  5.77
ATOM    822  CB  ALA   102      24.911  35.483  38.154  1.00  5.77
ATOM    823  C   ALA   102      23.505  34.410  36.472  1.00  5.77
ATOM    824  O   ALA   102      23.083  35.127  35.571  1.00  5.77
ATOM    825  N   VAL   103      24.029  33.185  36.241  1.00  7.66
ATOM    826  CA  VAL   103      24.004  32.642  34.909  1.00  7.66
ATOM    827  CB  VAL   103      24.831  31.398  34.679  1.00  7.66
ATOM    828  CG1 VAL   103      24.551  30.342  35.746  1.00  7.66
ATOM    829  CG2 VAL   103      24.504  30.871  33.272  1.00  7.66
ATOM    830  C   VAL   103      22.589  32.372  34.489  1.00  7.66
ATOM    831  O   VAL   103      22.238  32.427  33.313  1.00  7.66
ATOM    832  N   LEU   104      21.707  31.964  35.406  1.00 10.49
ATOM    833  CA  LEU   104      20.385  31.766  34.889  1.00 10.49
ATOM    834  CB  LEU   104      19.391  31.264  35.951  1.00 10.49
ATOM    835  CG  LEU   104      19.651  29.830  36.424  1.00 10.49
ATOM    836  CD1 LEU   104      18.619  29.391  37.473  1.00 10.49
ATOM    837  CD2 LEU   104      19.713  28.879  35.223  1.00 10.49
ATOM    838  C   LEU   104      19.816  33.083  34.423  1.00 10.49
ATOM    839  O   LEU   104      19.190  33.153  33.363  1.00 10.49
ATOM    840  N   VAL   105      19.959  34.136  35.264  1.00 12.10
ATOM    841  CA  VAL   105      19.328  35.405  34.985  1.00 12.10
ATOM    842  CB  VAL   105      19.357  36.291  36.201  1.00 12.10
ATOM    843  CG1 VAL   105      18.457  35.647  37.265  1.00 12.10
ATOM    844  CG2 VAL   105      20.807  36.467  36.692  1.00 12.10
ATOM    845  C   VAL   105      19.825  36.218  33.815  1.00 12.10
ATOM    846  O   VAL   105      19.132  36.377  32.808  1.00 12.10
ATOM    847  N   SER   106      21.070  36.727  33.908  1.00 10.68
ATOM    848  CA  SER   106      21.638  37.554  32.885  1.00 10.68
ATOM    849  CB  SER   106      22.767  38.462  33.393  1.00 10.68
ATOM    850  OG  SER   106      22.259  39.424  34.304  1.00 10.68
ATOM    851  C   SER   106      22.252  36.626  31.946  1.00 10.68
ATOM    852  O   SER   106      22.342  36.817  30.735  1.00 10.68
ATOM    853  N   GLY   107      22.664  35.541  32.582  1.00  9.04
ATOM    854  CA  GLY   107      23.307  34.468  31.959  1.00  9.04
ATOM    855  C   GLY   107      24.663  34.484  32.467  1.00  9.04
ATOM    856  O   GLY   107      25.241  33.413  32.590  1.00  9.04
ATOM    857  N   GLN   108      25.144  35.690  32.828  1.00  7.11
ATOM    858  CA  GLN   108      26.479  35.887  33.290  1.00  7.11
ATOM    859  CB  GLN   108      26.676  37.330  33.761  1.00  7.11
ATOM    860  CG  GLN   108      26.409  38.258  32.571  1.00  7.11
ATOM    861  CD  GLN   108      26.279  39.701  33.022  1.00  7.11
ATOM    862  OE1 GLN   108      25.425  40.041  33.836  1.00  7.11
ATOM    863  NE2 GLN   108      27.141  40.585  32.452  1.00  7.11
ATOM    864  C   GLN   108      26.696  34.897  34.371  1.00  7.11
ATOM    865  O   GLN   108      26.321  35.091  35.524  1.00  7.11
ATOM    866  N   LYS   109      27.371  33.808  33.965  1.00  5.82
ATOM    867  CA  LYS   109      27.517  32.603  34.700  1.00  5.82
ATOM    868  CB  LYS   109      28.203  31.512  33.861  1.00  5.82
ATOM    869  CG  LYS   109      27.395  31.194  32.599  1.00  5.82
ATOM    870  CD  LYS   109      28.147  30.439  31.503  1.00  5.82
ATOM    871  CE  LYS   109      27.296  30.221  30.247  1.00  5.82
ATOM    872  NZ  LYS   109      28.099  29.578  29.186  1.00  5.82
ATOM    873  C   LYS   109      28.344  32.878  35.934  1.00  5.82
ATOM    874  O   LYS   109      27.968  32.330  37.002  1.00  5.82
ATOM    875  OXT LYS   109      29.352  33.627  35.835  1.00  5.82
