# Supplementary material for: Selecting Near-Native Protein Structures from Predicted Decoy Sets Using Ordered Graphlet Degree Similarity
Source: Genes (Basel). 2019 Feb 11;10(2):132. doi: 10.3390/genes10020132 (PMC6410076; doi:10.3390/genes10020132)
Supplement: Supplementary file 1 [file genes-10-00132-s001.zip › CodeData/data/CASP11/T0759/model223.pdb]

ATOM      1  N   MET     1      48.039  74.423  59.351  1.00 10.92
ATOM      2  CA  MET     1      47.464  73.298  60.091  1.00 10.92
ATOM      3  HA  MET     1      48.266  72.636  60.415  1.00 10.92
ATOM      4  CB  MET     1      46.706  73.837  61.316  1.00 10.92
ATOM      5  HB1 MET     1      46.338  72.994  61.903  1.00 10.92
ATOM      6  HB2 MET     1      45.846  74.420  60.981  1.00 10.92
ATOM      7  CG  MET     1      47.578  74.728  62.210  1.00 10.92
ATOM      8  HG1 MET     1      47.874  75.612  61.647  1.00 10.92
ATOM      9  HG2 MET     1      48.483  74.183  62.471  1.00 10.92
ATOM     10  SD  MET     1      46.771  75.281  63.738  1.00 10.92
ATOM     11  CE  MET     1      48.199  76.053  64.539  1.00 10.92
ATOM     12  HE1 MET     1      47.900  76.452  65.507  1.00 10.92
ATOM     13  HE2 MET     1      48.982  75.307  64.681  1.00 10.92
ATOM     14  HE3 MET     1      48.576  76.861  63.912  1.00 10.92
ATOM     15  C   MET     1      46.504  72.538  59.181  1.00 10.92
ATOM     16  O   MET     1      45.769  73.132  58.386  1.00 10.92
ATOM     17  N   GLY     2      46.591  71.212  59.190  1.00  9.50
ATOM     18  H   GLY     2      47.175  70.773  59.895  1.00  9.50
ATOM     19  CA  GLY     2      46.260  70.444  57.990  1.00  9.50
ATOM     20  HA1 GLY     2      45.318  70.786  57.562  1.00  9.50
ATOM     21  HA2 GLY     2      46.170  69.387  58.246  1.00  9.50
ATOM     22  C   GLY     2      47.370  70.609  56.957  1.00  9.50
ATOM     23  O   GLY     2      48.051  69.648  56.666  1.00  9.50
ATOM     24  N   HIS     3      47.684  71.821  56.498  1.00  7.86
ATOM     25  H   HIS     3      47.102  72.599  56.784  1.00  7.86
ATOM     26  CA  HIS     3      48.774  72.034  55.526  1.00  7.86
ATOM     27  HA  HIS     3      49.203  71.067  55.264  1.00  7.86
ATOM     28  CB  HIS     3      48.193  72.601  54.221  1.00  7.86
ATOM     29  HB1 HIS     3      48.990  72.726  53.488  1.00  7.86
ATOM     30  HB2 HIS     3      47.732  73.570  54.413  1.00  7.86
ATOM     31  CG  HIS     3      47.159  71.651  53.658  1.00  7.86
ATOM     32  ND1 HIS     3      45.781  71.869  53.641  1.00  7.86
ATOM     33  CE1 HIS     3      45.218  70.665  53.452  1.00  7.86
ATOM     34  HE1 HIS     3      44.154  70.478  53.483  1.00  7.86
ATOM     35  NE2 HIS     3      46.161  69.716  53.337  1.00  7.86
ATOM     36  HE2 HIS     3      46.014  68.715  53.450  1.00  7.86
ATOM     37  CD2 HIS     3      47.387  70.323  53.447  1.00  7.86
ATOM     38  HD2 HIS     3      48.335  69.820  53.570  1.00  7.86
ATOM     39  C   HIS     3      49.986  72.768  56.100  1.00  7.86
ATOM     40  O   HIS     3      50.961  72.971  55.379  1.00  7.86
ATOM     41  N   HIS     4      49.993  73.020  57.414  1.00  7.50
ATOM     42  H   HIS     4      49.124  72.915  57.918  1.00  7.50
ATOM     43  CA  HIS     4      51.216  72.794  58.187  1.00  7.50
ATOM     44  HA  HIS     4      52.075  73.075  57.578  1.00  7.50
ATOM     45  CB  HIS     4      51.289  73.640  59.469  1.00  7.50
ATOM     46  HB1 HIS     4      51.990  73.177  60.157  1.00  7.50
ATOM     47  HB2 HIS     4      50.337  73.650  59.987  1.00  7.50
ATOM     48  CG  HIS     4      51.784  75.041  59.231  1.00  7.50
ATOM     49  ND1 HIS     4      53.102  75.479  59.416  1.00  7.50
ATOM     50  CE1 HIS     4      53.108  76.768  59.043  1.00  7.50
ATOM     51  HE1 HIS     4      53.982  77.405  59.056  1.00  7.50
ATOM     52  NE2 HIS     4      51.883  77.151  58.645  1.00  7.50
ATOM     53  HE2 HIS     4      51.632  78.063  58.297  1.00  7.50
ATOM     54  CD2 HIS     4      51.034  76.075  58.758  1.00  7.50
ATOM     55  HD2 HIS     4      49.981  76.033  58.509  1.00  7.50
ATOM     56  C   HIS     4      51.429  71.337  58.542  1.00  7.50
ATOM     57  O   HIS     4      52.584  70.968  58.606  1.00  7.50
ATOM     58  N   HIS     5      50.413  70.484  58.717  1.00  7.26
ATOM     59  CA  HIS     5      50.653  69.260  59.498  1.00  7.26
ATOM     60  CB  HIS     5      49.594  69.117  60.583  1.00  7.26
ATOM     61  CG  HIS     5      49.467  70.265  61.548  1.00  7.26
ATOM     62  ND1 HIS     5      48.267  70.658  62.135  1.00  7.26
ATOM     63  CE1 HIS     5      48.596  71.624  63.002  1.00  7.26
ATOM     64  NE2 HIS     5      49.915  71.896  62.931  1.00  7.26
ATOM     65  CD2 HIS     5      50.494  71.032  62.027  1.00  7.26
ATOM     66  C   HIS     5      50.892  67.993  58.666  1.00  7.26
ATOM     67  O   HIS     5      51.936  67.359  58.763  1.00  7.26
ATOM     68  N   HIS     6      50.079  67.765  57.641  1.00  6.49
ATOM     69  H   HIS     6      49.270  68.374  57.562  1.00  6.49
ATOM     70  CA  HIS     6      50.380  66.905  56.477  1.00  6.49
ATOM     71  HA  HIS     6      50.394  65.847  56.679  1.00  6.49
ATOM     72  CB  HIS     6      49.310  67.240  55.387  1.00  6.49
ATOM     73  HB1 HIS     6      49.543  66.731  54.462  1.00  6.49
ATOM     74  HB2 HIS     6      49.422  68.293  55.132  1.00  6.49
ATOM     75  CG  HIS     6      47.835  67.012  55.669  1.00  6.49
ATOM     76  ND1 HIS     6      46.788  67.120  54.739  1.00  6.49
ATOM     77  CE1 HIS     6      45.655  66.943  55.447  1.00  6.49
ATOM     78  HE1 HIS     6      44.659  66.918  55.029  1.00  6.49
ATOM     79  NE2 HIS     6      45.929  66.769  56.747  1.00  6.49
ATOM     80  HE2 HIS     6      45.269  66.604  57.516  1.00  6.49
ATOM     81  CD2 HIS     6      47.287  66.816  56.897  1.00  6.49
ATOM     82  HD2 HIS     6      47.814  66.752  57.824  1.00  6.49
ATOM     83  C   HIS     6      51.711  67.239  55.809  1.00  6.49
ATOM     84  O   HIS     6      52.255  66.458  55.028  1.00  6.49
ATOM     85  N   HIS     7      52.188  68.456  56.043  1.00  5.86
ATOM     86  H   HIS     7      51.675  69.029  56.697  1.00  5.86
ATOM     87  CA  HIS     7      53.490  68.905  55.604  1.00  5.86
ATOM     88  HA  HIS     7      53.771  68.396  54.681  1.00  5.86
ATOM     89  CB  HIS     7      53.415  70.417  55.308  1.00  5.86
ATOM     90  HB1 HIS     7      52.699  70.881  55.985  1.00  5.86
ATOM     91  HB2 HIS     7      53.032  70.559  54.298  1.00  5.86
ATOM     92  CG  HIS     7      54.715  71.177  55.445  1.00  5.86
ATOM     93  ND1 HIS     7      55.733  71.267  54.490  1.00  5.86
ATOM     94  CE1 HIS     7      56.670  72.063  55.027  1.00  5.86
ATOM     95  HE1 HIS     7      57.588  72.350  54.531  1.00  5.86
ATOM     96  NE2 HIS     7      56.307  72.454  56.259  1.00  5.86
ATOM     97  HE2 HIS     7      56.846  73.034  56.884  1.00  5.86
ATOM     98  CD2 HIS     7      55.077  71.907  56.538  1.00  5.86
ATOM     99  HD2 HIS     7      54.503  72.018  57.450  1.00  5.86
ATOM    100  C   HIS     7      54.589  68.574  56.631  1.00  5.86
ATOM    101  O   HIS     7      55.655  68.082  56.253  1.00  5.86
ATOM    102  N   HIS     8      54.335  68.824  57.916  1.00  5.09
ATOM    103  H   HIS     8      53.432  69.230  58.142  1.00  5.09
ATOM    104  CA  HIS     8      55.240  68.644  59.045  1.00  5.09
ATOM    105  HA  HIS     8      56.225  69.003  58.748  1.00  5.09
ATOM    106  CB  HIS     8      54.818  69.457  60.286  1.00  5.09
ATOM    107  HB1 HIS     8      55.347  69.064  61.155  1.00  5.09
ATOM    108  HB2 HIS     8      53.751  69.315  60.466  1.00  5.09
ATOM    109  CG  HIS     8      55.120  70.939  60.246  1.00  5.09
ATOM    110  ND1 HIS     8      56.253  71.559  59.698  1.00  5.09
ATOM    111  CE1 HIS     8      56.038  72.878  59.828  1.00  5.09
ATOM    112  HE1 HIS     8      56.698  73.646  59.451  1.00  5.09
ATOM    113  NE2 HIS     8      54.862  73.116  60.432  1.00  5.09
ATOM    114  HE2 HIS     8      54.395  74.019  60.495  1.00  5.09
ATOM    115  CD2 HIS     8      54.295  71.903  60.744  1.00  5.09
ATOM    116  HD2 HIS     8      53.330  71.725  61.202  1.00  5.09
ATOM    117  C   HIS     8      55.434  67.188  59.452  1.00  5.09
ATOM    118  O   HIS     8      56.543  66.672  59.347  1.00  5.09
ATOM    119  N   SER     9      54.344  66.532  59.843  1.00  4.22
ATOM    120  H   SER     9      53.476  67.065  59.839  1.00  4.22
ATOM    121  CA  SER     9      54.161  65.087  59.989  1.00  4.22
ATOM    122  HA  SER     9      53.198  64.985  60.461  1.00  4.22
ATOM    123  CB  SER     9      53.951  64.400  58.643  1.00  4.22
ATOM    124  HB1 SER     9      53.304  63.537  58.784  1.00  4.22
ATOM    125  HB2 SER     9      54.901  64.082  58.233  1.00  4.22
ATOM    126  OG  SER     9      53.352  65.265  57.702  1.00  4.22
ATOM    127  HG  SER     9      52.708  65.825  58.176  1.00  4.22
ATOM    128  C   SER     9      55.111  64.360  60.944  1.00  4.22
ATOM    129  O   SER     9      55.922  63.527  60.557  1.00  4.22
ATOM    130  N   HIS    10      55.044  64.736  62.214  1.00  3.92
ATOM    131  H   HIS    10      54.267  65.333  62.464  1.00  3.92
ATOM    132  CA  HIS    10      56.158  64.616  63.172  1.00  3.92
ATOM    133  HA  HIS    10      56.934  65.231  62.714  1.00  3.92
ATOM    134  CB  HIS    10      55.806  65.353  64.480  1.00  3.92
ATOM    135  HB1 HIS    10      56.489  65.040  65.267  1.00  3.92
ATOM    136  HB2 HIS    10      54.811  65.069  64.809  1.00  3.92
ATOM    137  CG  HIS    10      55.924  66.862  64.346  1.00  3.92
ATOM    138  ND1 HIS    10      57.097  67.539  63.999  1.00  3.92
ATOM    139  CE1 HIS    10      56.770  68.841  63.934  1.00  3.92
ATOM    140  HE1 HIS    10      57.455  69.635  63.669  1.00  3.92
ATOM    141  NE2 HIS    10      55.474  69.019  64.240  1.00  3.92
ATOM    142  HE2 HIS    10      54.975  69.901  64.279  1.00  3.92
ATOM    143  CD2 HIS    10      54.930  67.784  64.504  1.00  3.92
ATOM    144  HD2 HIS    10      53.908  67.595  64.789  1.00  3.92
ATOM    145  C   HIS    10      56.970  63.343  63.451  1.00  3.92
ATOM    146  O   HIS    10      58.149  63.491  63.775  1.00  3.92
ATOM    147  N   MET    11      56.398  62.146  63.337  1.00  3.07
ATOM    148  H   MET    11      55.411  62.146  63.119  1.00  3.07
ATOM    149  CA  MET    11      57.077  60.836  63.448  1.00  3.07
ATOM    150  HA  MET    11      56.319  60.090  63.657  1.00  3.07
ATOM    151  CB  MET    11      57.629  60.405  62.104  1.00  3.07
ATOM    152  HB1 MET    11      56.793  60.468  61.409  1.00  3.07
ATOM    153  HB2 MET    11      57.946  59.368  62.201  1.00  3.07
ATOM    154  CG  MET    11      58.791  61.215  61.530  1.00  3.07
ATOM    155  HG1 MET    11      59.272  61.811  62.299  1.00  3.07
ATOM    156  HG2 MET    11      58.378  61.912  60.807  1.00  3.07
ATOM    157  SD  MET    11      60.042  60.165  60.735  1.00  3.07
ATOM    158  CE  MET    11      61.291  60.149  62.025  1.00  3.07
ATOM    159  HE1 MET    11      61.507  61.173  62.311  1.00  3.07
ATOM    160  HE2 MET    11      60.909  59.615  62.889  1.00  3.07
ATOM    161  HE3 MET    11      62.191  59.663  61.650  1.00  3.07
ATOM    162  C   MET    11      58.083  60.665  64.591  1.00  3.07
ATOM    163  O   MET    11      59.301  60.790  64.457  1.00  3.07
ATOM    164  N   VAL    12      57.549  60.286  65.745  1.00  2.44
ATOM    165  H   VAL    12      56.554  60.134  65.804  1.00  2.44
ATOM    166  CA  VAL    12      58.339  60.010  66.933  1.00  2.44
ATOM    167  HA  VAL    12      59.341  59.702  66.624  1.00  2.44
ATOM    168  CB  VAL    12      58.504  61.264  67.839  1.00  2.44
ATOM    169  HB  VAL    12      59.011  60.946  68.749  1.00  2.44
ATOM    170  CG1 VAL    12      59.381  62.331  67.198  1.00  2.44
ATOM    171 1HG1 VAL    12      59.611  63.105  67.929  1.00  2.44
ATOM    172 2HG1 VAL    12      60.311  61.876  66.862  1.00  2.44
ATOM    173 3HG1 VAL    12      58.874  62.780  66.344  1.00  2.44
ATOM    174  CG2 VAL    12      57.174  61.905  68.250  1.00  2.44
ATOM    175 1HG2 VAL    12      57.364  62.722  68.945  1.00  2.44
ATOM    176 2HG2 VAL    12      56.650  62.307  67.382  1.00  2.44
ATOM    177 3HG2 VAL    12      56.535  61.177  68.746  1.00  2.44
ATOM    178  C   VAL    12      57.764  58.871  67.753  1.00  2.44
ATOM    179  O   VAL    12      56.559  58.604  67.755  1.00  2.44
ATOM    180  N   VAL    13      58.638  58.304  68.576  1.00  2.35
ATOM    181  H   VAL    13      59.618  58.571  68.471  1.00  2.35
ATOM    182  CA  VAL    13      58.244  57.878  69.915  1.00  2.35
ATOM    183  HA  VAL    13      57.185  58.076  70.040  1.00  2.35
ATOM    184  CB  VAL    13      58.467  56.385  70.156  1.00  2.35
ATOM    185  HB  VAL    13      59.534  56.171  70.196  1.00  2.35
ATOM    186  CG1 VAL    13      57.811  55.926  71.468  1.00  2.35
ATOM    187 1HG1 VAL    13      57.964  54.853  71.606  1.00  2.35
ATOM    188 2HG1 VAL    13      58.253  56.438  72.321  1.00  2.35
ATOM    189 3HG1 VAL    13      56.739  56.125  71.441  1.00  2.35
ATOM    190  CG2 VAL    13      57.817  55.592  69.030  1.00  2.35
ATOM    191 1HG2 VAL    13      57.874  54.542  69.267  1.00  2.35
ATOM    192 2HG2 VAL    13      56.770  55.868  68.914  1.00  2.35
ATOM    193 3HG2 VAL    13      58.335  55.750  68.085  1.00  2.35
ATOM    194  C   VAL    13      58.993  58.751  70.910  1.00  2.35
ATOM    195  O   VAL    13      60.138  59.126  70.688  1.00  2.35
ATOM    196  N   ILE    14      58.317  59.073  72.010  1.00  2.82
ATOM    197  H   ILE    14      57.360  58.755  72.098  1.00  2.82
ATOM    198  CA  ILE    14      58.862  59.820  73.141  1.00  2.82
ATOM    199  HA  ILE    14      59.918  60.011  72.944  1.00  2.82
ATOM    200  CB  ILE    14      58.199  61.215  73.282  1.00  2.82
ATOM    201  HB  ILE    14      58.579  61.836  72.468  1.00  2.82
ATOM    202  CG2 ILE    14      56.663  61.205  73.135  1.00  2.82
ATOM    203 1HG2 ILE    14      56.273  62.220  73.221  1.00  2.82
ATOM    204 2HG2 ILE    14      56.379  60.822  72.156  1.00  2.82
ATOM    205 3HG2 ILE    14      56.211  60.586  73.911  1.00  2.82
ATOM    206  CG1 ILE    14      58.548  61.946  74.600  1.00  2.82
ATOM    207 1HG1 ILE    14      58.102  61.419  75.445  1.00  2.82
ATOM    208 2HG1 ILE    14      58.119  62.948  74.566  1.00  2.82
ATOM    209  CD1 ILE    14      60.052  62.102  74.870  1.00  2.82
ATOM    210  HD1 ILE    14      60.194  62.777  75.715  1.00  2.82
ATOM    211  HD2 ILE    14      60.482  61.135  75.124  1.00  2.82
ATOM    212  HD3 ILE    14      60.545  62.516  73.989  1.00  2.82
ATOM    213  C   ILE    14      58.791  58.933  74.362  1.00  2.82
ATOM    214  O   ILE    14      57.716  58.672  74.899  1.00  2.82
ATOM    215  N   HIS    15      59.938  58.348  74.696  1.00  2.86
ATOM    216  H   HIS    15      60.794  58.632  74.230  1.00  2.86
ATOM    217  CA  HIS    15      60.024  57.301  75.706  1.00  2.86
ATOM    218  HA  HIS    15      59.232  56.584  75.511  1.00  2.86
ATOM    219  CB  HIS    15      61.347  56.556  75.528  1.00  2.86
ATOM    220  HB1 HIS    15      61.402  55.741  76.250  1.00  2.86
ATOM    221  HB2 HIS    15      62.154  57.258  75.704  1.00  2.86
ATOM    222  CG  HIS    15      61.550  55.975  74.150  1.00  2.86
ATOM    223  ND1 HIS    15      62.752  55.986  73.444  1.00  2.86
ATOM    224  CE1 HIS    15      62.515  55.344  72.294  1.00  2.86
ATOM    225  HE1 HIS    15      63.262  55.150  71.536  1.00  2.86
ATOM    226  NE2 HIS    15      61.231  54.961  72.225  1.00  2.86
ATOM    227  HE2 HIS    15      60.820  54.427  71.471  1.00  2.86
ATOM    228  CD2 HIS    15      60.608  55.341  73.395  1.00  2.86
ATOM    229  HD2 HIS    15      59.589  55.141  73.692  1.00  2.86
ATOM    230  C   HIS    15      59.811  57.918  77.086  1.00  2.86
ATOM    231  O   HIS    15      60.598  58.786  77.487  1.00  2.86
ATOM    232  N   PRO    16      58.724  57.544  77.785  1.00  3.52
ATOM    233  CD  PRO    16      57.827  56.429  77.507  1.00  3.52
ATOM    234  HD1 PRO    16      58.382  55.515  77.288  1.00  3.52
ATOM    235  HD2 PRO    16      57.173  56.687  76.673  1.00  3.52
ATOM    236  CG  PRO    16      56.994  56.238  78.773  1.00  3.52
ATOM    237  HG1 PRO    16      57.520  55.574  79.460  1.00  3.52
ATOM    238  HG2 PRO    16      55.999  55.852  78.549  1.00  3.52
ATOM    239  CB  PRO    16      56.941  57.648  79.356  1.00  3.52
ATOM    240  HB1 PRO    16      56.762  57.636  80.432  1.00  3.52
ATOM    241  HB2 PRO    16      56.165  58.222  78.848  1.00  3.52
ATOM    242  CA  PRO    16      58.315  58.227  79.000  1.00  3.52
ATOM    243  HA  PRO    16      58.218  59.297  78.812  1.00  3.52
ATOM    244  C   PRO    16      59.325  58.041  80.143  1.00  3.52
ATOM    245  O   PRO    16      59.338  58.817  81.093  1.00  3.52
ATOM    246  N   ASP    17      60.177  57.023  80.027  1.00  3.32
ATOM    247  H   ASP    17      60.043  56.379  79.250  1.00  3.32
ATOM    248  CA  ASP    17      61.193  56.618  80.978  1.00  3.32
ATOM    249  HA  ASP    17      60.829  56.899  81.968  1.00  3.32
ATOM    250  CB  ASP    17      61.285  55.072  81.005  1.00  3.32
ATOM    251  HB1 ASP    17      60.419  54.702  81.556  1.00  3.32
ATOM    252  HB2 ASP    17      62.169  54.792  81.580  1.00  3.32
ATOM    253  CG  ASP    17      61.300  54.339  79.646  1.00  3.32
ATOM    254  OD1 ASP    17      62.194  53.484  79.476  1.00  3.32
ATOM    255  OD2 ASP    17      60.438  54.635  78.780  1.00  3.32
ATOM    256  C   ASP    17      62.542  57.369  80.842  1.00  3.32
ATOM    257  O   ASP    17      62.966  57.973  81.830  1.00  3.32
ATOM    258  N   PRO    18      63.217  57.456  79.672  1.00  3.22
ATOM    259  CD  PRO    18      63.095  56.585  78.519  1.00  3.22
ATOM    260  HD1 PRO    18      62.098  56.636  78.094  1.00  3.22
ATOM    261  HD2 PRO    18      63.338  55.568  78.819  1.00  3.22
ATOM    262  CG  PRO    18      64.160  57.038  77.520  1.00  3.22
ATOM    263  HG1 PRO    18      63.792  57.860  76.909  1.00  3.22
ATOM    264  HG2 PRO    18      64.515  56.213  76.901  1.00  3.22
ATOM    265  CB  PRO    18      65.244  57.571  78.445  1.00  3.22
ATOM    266  HB1 PRO    18      65.937  58.232  77.923  1.00  3.22
ATOM    267  HB2 PRO    18      65.780  56.738  78.903  1.00  3.22
ATOM    268  CA  PRO    18      64.403  58.293  79.502  1.00  3.22
ATOM    269  HA  PRO    18      64.971  58.332  80.432  1.00  3.22
ATOM    270  C   PRO    18      64.105  59.740  79.074  1.00  3.22
ATOM    271  O   PRO    18      65.039  60.519  78.887  1.00  3.22
ATOM    272  N   GLY    19      62.849  60.118  78.820  1.00  3.23
ATOM    273  H   GLY    19      62.106  59.435  78.937  1.00  3.23
ATOM    274  CA  GLY    19      62.485  61.440  78.284  1.00  3.23
ATOM    275  HA1 GLY    19      62.694  62.198  79.039  1.00  3.23
ATOM    276  HA2 GLY    19      61.414  61.440  78.083  1.00  3.23
ATOM    277  C   GLY    19      63.205  61.826  76.990  1.00  3.23
ATOM    278  O   GLY    19      63.465  63.010  76.750  1.00  3.23
ATOM    279  N   ARG    20      63.621  60.838  76.190  1.00  2.81
ATOM    280  H   ARG    20      63.366  59.901  76.468  1.00  2.81
ATOM    281  CA  ARG    20      64.254  61.021  74.871  1.00  2.81
ATOM    282  HA  ARG    20      64.570  62.057  74.758  1.00  2.81
ATOM    283  CB  ARG    20      65.492  60.110  74.739  1.00  2.81
ATOM    284  HB1 ARG    20      65.547  59.759  73.707  1.00  2.81
ATOM    285  HB2 ARG    20      65.378  59.223  75.366  1.00  2.81
ATOM    286  CG  ARG    20      66.843  60.793  75.040  1.00  2.81
ATOM    287  HG1 ARG    20      66.948  61.676  74.408  1.00  2.81
ATOM    288  HG2 ARG    20      67.626  60.093  74.746  1.00  2.81
ATOM    289  CD  ARG    20      67.120  61.187  76.504  1.00  2.81
ATOM    290  HD1 ARG    20      68.184  61.416  76.593  1.00  2.81
ATOM    291  HD2 ARG    20      66.898  60.333  77.146  1.00  2.81
ATOM    292  NE  ARG    20      66.339  62.360  76.937  1.00  2.81
ATOM    293  HE  ARG    20      65.497  62.554  76.415  1.00  2.81
ATOM    294  CZ  ARG    20      66.452  63.048  78.058  1.00  2.81
ATOM    295  NH1 ARG    20      67.415  62.850  78.914  1.00  2.81
ATOM    296 1HH1 ARG    20      68.018  62.066  78.754  1.00  2.81
ATOM    297 2HH1 ARG    20      67.431  63.342  79.786  1.00  2.81
ATOM    298  NH2 ARG    20      65.561  63.958  78.327  1.00  2.81
ATOM    299 1HH2 ARG    20      64.740  63.992  77.725  1.00  2.81
ATOM    300 2HH2 ARG    20      65.588  64.474  79.184  1.00  2.81
ATOM    301  C   ARG    20      63.247  60.791  73.752  1.00  2.81
ATOM    302  O   ARG    20      62.384  59.919  73.856  1.00  2.81
ATOM    303  N   GLU    21      63.384  61.581  72.687  1.00  2.56
ATOM    304  H   GLU    21      64.126  62.260  72.661  1.00  2.56
ATOM    305  CA  GLU    21      62.679  61.345  71.434  1.00  2.56
ATOM    306  HA  GLU    21      61.824  60.703  71.648  1.00  2.56
ATOM    307  CB  GLU    21      62.084  62.622  70.828  1.00  2.56
ATOM    308  HB1 GLU    21      61.329  63.008  71.515  1.00  2.56
ATOM    309  HB2 GLU    21      61.575  62.338  69.905  1.00  2.56
ATOM    310  CG  GLU    21      63.079  63.747  70.511  1.00  2.56
ATOM    311  HG1 GLU    21      63.959  63.327  70.023  1.00  2.56
ATOM    312  HG2 GLU    21      63.398  64.224  71.441  1.00  2.56
ATOM    313  CD  GLU    21      62.428  64.776  69.581  1.00  2.56
ATOM    314  OE1 GLU    21      62.996  65.056  68.505  1.00  2.56
ATOM    315  OE2 GLU    21      61.303  65.238  69.874  1.00  2.56
ATOM    316  C   GLU    21      63.563  60.572  70.452  1.00  2.56
ATOM    317  O   GLU    21      64.754  60.830  70.308  1.00  2.56
ATOM    318  N   LEU    22      62.944  59.604  69.780  1.00  2.09
ATOM    319  H   LEU    22      61.950  59.472  69.942  1.00  2.09
ATOM    320  CA  LEU    22      63.536  58.731  68.774  1.00  2.09
ATOM    321  HA  LEU    22      64.479  59.154  68.430  1.00  2.09
ATOM    322  CB  LEU    22      63.774  57.321  69.353  1.00  2.09
ATOM    323  HB1 LEU    22      63.791  56.620  68.521  1.00  2.09
ATOM    324  HB2 LEU    22      62.915  57.041  69.962  1.00  2.09
ATOM    325  CG  LEU    22      65.067  57.065  70.165  1.00  2.09
ATOM    326  HG  LEU    22      65.111  55.987  70.324  1.00  2.09
ATOM    327  CD1 LEU    22      66.350  57.463  69.430  1.00  2.09
ATOM    328 1HD1 LEU    22      67.213  57.094  69.985  1.00  2.09
ATOM    329 2HD1 LEU    22      66.362  57.034  68.431  1.00  2.09
ATOM    330 3HD1 LEU    22      66.420  58.548  69.352  1.00  2.09
ATOM    331  CD2 LEU    22      65.105  57.719  71.546  1.00  2.09
ATOM    332 1HD2 LEU    22      65.802  57.182  72.187  1.00  2.09
ATOM    333 2HD2 LEU    22      65.428  58.753  71.466  1.00  2.09
ATOM    334 3HD2 LEU    22      64.116  57.701  71.999  1.00  2.09
ATOM    335  C   LEU    22      62.596  58.690  67.564  1.00  2.09
ATOM    336  O   LEU    22      61.394  58.900  67.719  1.00  2.09
ATOM    337  N   SER    23      63.108  58.401  66.365  1.00  2.10
ATOM    338  H   SER    23      64.103  58.233  66.256  1.00  2.10
ATOM    339  CA  SER    23      62.234  58.093  65.224  1.00  2.10
ATOM    340  HA  SER    23      61.529  58.913  65.083  1.00  2.10
ATOM    341  CB  SER    23      63.037  57.897  63.926  1.00  2.10
ATOM    342  HB1 SER    23      62.367  57.921  63.068  1.00  2.10
ATOM    343  HB2 SER    23      63.511  56.914  63.944  1.00  2.10
ATOM    344  OG  SER    23      64.051  58.864  63.778  1.00  2.10
ATOM    345  HG  SER    23      64.801  58.477  64.289  1.00  2.10
ATOM    346  C   SER    23      61.475  56.780  65.456  1.00  2.10
ATOM    347  O   SER    23      61.941  55.949  66.246  1.00  2.10
ATOM    348  N   PRO    24      60.373  56.507  64.732  1.00  1.78
ATOM    349  CD  PRO    24      59.608  57.415  63.892  1.00  1.78
ATOM    350  HD1 PRO    24      60.066  57.484  62.903  1.00  1.78
ATOM    351  HD2 PRO    24      59.528  58.395  64.348  1.00  1.78
ATOM    352  CG  PRO    24      58.220  56.783  63.772  1.00  1.78
ATOM    353  HG1 PRO    24      57.694  57.090  62.870  1.00  1.78
ATOM    354  HG2 PRO    24      57.627  57.021  64.656  1.00  1.78
ATOM    355  CB  PRO    24      58.565  55.297  63.762  1.00  1.78
ATOM    356  HB1 PRO    24      58.959  55.025  62.782  1.00  1.78
ATOM    357  HB2 PRO    24      57.708  54.677  64.029  1.00  1.78
ATOM    358  CA  PRO    24      59.674  55.231  64.814  1.00  1.78
ATOM    359  HA  PRO    24      59.198  55.193  65.794  1.00  1.78
ATOM    360  C   PRO    24      60.534  53.977  64.688  1.00  1.78
ATOM    361  O   PRO    24      60.424  53.047  65.483  1.00  1.78
ATOM    362  N   GLU    25      61.447  53.995  63.732  1.00  1.85
ATOM    363  H   GLU    25      61.367  54.753  63.067  1.00  1.85
ATOM    364  CA  GLU    25      62.538  53.033  63.513  1.00  1.85
ATOM    365  HA  GLU    25      62.198  52.118  63.107  1.00  1.85
ATOM    366  CB  GLU    25      63.490  53.682  62.498  1.00  1.85
ATOM    367  HB1 GLU    25      64.069  52.854  62.107  1.00  1.85
ATOM    368  HB2 GLU    25      64.168  54.389  62.975  1.00  1.85
ATOM    369  CG  GLU    25      62.782  54.447  61.369  1.00  1.85
ATOM    370  HG1 GLU    25      63.506  54.843  60.667  1.00  1.85
ATOM    371  HG2 GLU    25      62.263  55.321  61.769  1.00  1.85
ATOM    372  CD  GLU    25      61.804  53.530  60.657  1.00  1.85
ATOM    373  OE1 GLU    25      61.833  52.297  60.861  1.00  1.85
ATOM    374  OE2 GLU    25      61.007  53.990  59.842  1.00  1.85
ATOM    375  C   GLU    25      63.346  52.692  64.748  1.00  1.85
ATOM    376  O   GLU    25      63.584  51.538  65.116  1.00  1.85
ATOM    377  N   GLU    26      63.821  53.747  65.379  1.00  2.06
ATOM    378  H   GLU    26      63.536  54.667  65.076  1.00  2.06
ATOM    379  CA  GLU    26      64.753  53.635  66.466  1.00  2.06
ATOM    380  HA  GLU    26      65.484  52.855  66.253  1.00  2.06
ATOM    381  CB  GLU    26      65.495  54.968  66.612  1.00  2.06
ATOM    382  HB1 GLU    26      66.099  54.945  67.519  1.00  2.06
ATOM    383  HB2 GLU    26      64.758  55.764  66.697  1.00  2.06
ATOM    384  CG  GLU    26      66.418  55.228  65.403  1.00  2.06
ATOM    385  HG1 GLU    26      65.961  54.855  64.486  1.00  2.06
ATOM    386  HG2 GLU    26      67.346  54.668  65.548  1.00  2.06
ATOM    387  CD  GLU    26      66.716  56.715  65.190  1.00  2.06
ATOM    388  OE1 GLU    26      65.769  57.537  65.172  1.00  2.06
ATOM    389  OE2 GLU    26      67.890  57.081  64.979  1.00  2.06
ATOM    390  C   GLU    26      64.007  53.217  67.737  1.00  2.06
ATOM    391  O   GLU    26      64.557  52.489  68.564  1.00  2.06
ATOM    392  N   ALA    27      62.716  53.552  67.837  1.00  1.92
ATOM    393  H   ALA    27      62.318  54.153  67.121  1.00  1.92
ATOM    394  CA  ALA    27      61.827  52.910  68.786  1.00  1.92
ATOM    395  HA  ALA    27      62.273  53.027  69.775  1.00  1.92
ATOM    396  CB  ALA    27      60.483  53.626  68.809  1.00  1.92
ATOM    397  HB1 ALA    27      59.894  53.256  69.649  1.00  1.92
ATOM    398  HB2 ALA    27      60.652  54.697  68.919  1.00  1.92
ATOM    399  HB3 ALA    27      59.939  53.446  67.885  1.00  1.92
ATOM    400  C   ALA    27      61.716  51.392  68.537  1.00  1.92
ATOM    401  O   ALA    27      61.861  50.655  69.522  1.00  1.92
ATOM    402  N   HIS    28      61.584  50.893  67.280  1.00  2.16
ATOM    403  H   HIS    28      61.501  51.521  66.487  1.00  2.16
ATOM    404  CA  HIS    28      61.661  49.424  67.095  1.00  2.16
ATOM    405  HA  HIS    28      60.873  48.949  67.655  1.00  2.16
ATOM    406  CB  HIS    28      61.906  48.733  65.699  1.00  2.16
ATOM    407  HB1 HIS    28      61.558  47.710  65.778  1.00  2.16
ATOM    408  HB2 HIS    28      62.965  48.545  65.527  1.00  2.16
ATOM    409  CG  HIS    28      61.574  49.239  64.348  1.00  2.16
ATOM    410  ND1 HIS    28      62.220  48.722  63.223  1.00  2.16
ATOM    411  CE1 HIS    28      61.800  49.477  62.215  1.00  2.16
ATOM    412  HE1 HIS    28      62.232  49.451  61.228  1.00  2.16
ATOM    413  NE2 HIS    28      60.885  50.364  62.627  1.00  2.16
ATOM    414  HE2 HIS    28      60.687  51.207  62.087  1.00  2.16
ATOM    415  CD2 HIS    28      60.768  50.264  63.990  1.00  2.16
ATOM    416  HD2 HIS    28      60.199  50.888  64.656  1.00  2.16
ATOM    417  C   HIS    28      62.908  48.894  67.744  1.00  2.16
ATOM    418  O   HIS    28      62.877  47.876  68.429  1.00  2.16
ATOM    419  N   ARG    29      64.022  49.535  67.397  1.00  2.63
ATOM    420  H   ARG    29      63.961  50.352  66.795  1.00  2.63
ATOM    421  CA  ARG    29      65.291  48.916  67.680  1.00  2.63
ATOM    422  HA  ARG    29      65.255  47.850  67.444  1.00  2.63
ATOM    423  CB  ARG    29      66.410  49.579  66.870  1.00  2.63
ATOM    424  HB1 ARG    29      67.374  49.192  67.206  1.00  2.63
ATOM    425  HB2 ARG    29      66.393  50.658  67.037  1.00  2.63
ATOM    426  CG  ARG    29      66.260  49.277  65.377  1.00  2.63
ATOM    427  HG1 ARG    29      65.307  49.665  65.020  1.00  2.63
ATOM    428  HG2 ARG    29      66.281  48.198  65.214  1.00  2.63
ATOM    429  CD  ARG    29      67.391  49.932  64.588  1.00  2.63
ATOM    430  HD1 ARG    29      68.322  49.391  64.771  1.00  2.63
ATOM    431  HD2 ARG    29      67.511  50.958  64.940  1.00  2.63
ATOM    432  NE  ARG    29      67.073  49.915  63.154  1.00  2.63
ATOM    433  HE  ARG    29      66.719  49.058  62.766  1.00  2.63
ATOM    434  CZ  ARG    29      67.052  50.953  62.342  1.00  2.63
ATOM    435  NH1 ARG    29      67.531  52.126  62.640  1.00  2.63
ATOM    436 1HH1 ARG    29      68.013  52.267  63.503  1.00  2.63
ATOM    437 2HH1 ARG    29      67.557  52.836  61.908  1.00  2.63
ATOM    438  NH2 ARG    29      66.529  50.806  61.171  1.00  2.63
ATOM    439 1HH2 ARG    29      66.023  49.968  60.935  1.00  2.63
ATOM    440 2HH2 ARG    29      66.392  51.648  60.615  1.00  2.63
ATOM    441  C   ARG    29      65.607  49.003  69.174  1.00  2.63
ATOM    442  O   ARG    29      66.526  48.323  69.615  1.00  2.63
ATOM    443  N   ALA    30      64.836  49.791  69.935  1.00  2.73
ATOM    444  H   ALA    30      64.178  50.407  69.479  1.00  2.73
ATOM    445  CA  ALA    30      64.904  49.807  71.388  1.00  2.73
ATOM    446  HA  ALA    30      65.875  49.430  71.714  1.00  2.73
ATOM    447  CB  ALA    30      64.788  51.267  71.849  1.00  2.73
ATOM    448  HB1 ALA    30      64.893  51.319  72.934  1.00  2.73
ATOM    449  HB2 ALA    30      65.576  51.865  71.389  1.00  2.73
ATOM    450  HB3 ALA    30      63.816  51.675  71.566  1.00  2.73
ATOM    451  C   ALA    30      63.840  48.933  72.077  1.00  2.73
ATOM    452  O   ALA    30      63.906  48.730  73.285  1.00  2.73
ATOM    453  N   GLY    31      62.859  48.419  71.328  1.00  2.93
ATOM    454  H   GLY    31      62.881  48.584  70.329  1.00  2.93
ATOM    455  CA  GLY    31      61.761  47.603  71.849  1.00  2.93
ATOM    456  HA1 GLY    31      62.124  46.982  72.668  1.00  2.93
ATOM    457  HA2 GLY    31      61.402  46.950  71.054  1.00  2.93
ATOM    458  C   GLY    31      60.571  48.413  72.363  1.00  2.93
ATOM    459  O   GLY    31      59.722  47.877  73.068  1.00  2.93
ATOM    460  N   LEU    32      60.518  49.708  72.034  1.00  2.62
ATOM    461  H   LEU    32      61.243  50.058  71.420  1.00  2.62
ATOM    462  CA  LEU    32      59.554  50.666  72.587  1.00  2.62
ATOM    463  HA  LEU    32      59.140  50.240  73.501  1.00  2.62
ATOM    464  CB  LEU    32      60.298  51.964  72.965  1.00  2.62
ATOM    465  HB1 LEU    32      59.637  52.807  72.779  1.00  2.62
ATOM    466  HB2 LEU    32      61.164  52.087  72.313  1.00  2.62
ATOM    467  CG  LEU    32      60.769  52.070  74.434  1.00  2.62
ATOM    468  HG  LEU    32      61.379  52.968  74.516  1.00  2.62
ATOM    469  CD1 LEU    32      59.590  52.227  75.397  1.00  2.62
ATOM    470 1HD1 LEU    32      59.968  52.454  76.397  1.00  2.62
ATOM    471 2HD1 LEU    32      58.952  53.049  75.076  1.00  2.62
ATOM    472 3HD1 LEU    32      59.005  51.310  75.443  1.00  2.62
ATOM    473  CD2 LEU    32      61.631  50.898  74.895  1.00  2.62
ATOM    474 1HD2 LEU    32      61.997  51.093  75.903  1.00  2.62
ATOM    475 2HD2 LEU    32      61.057  49.971  74.905  1.00  2.62
ATOM    476 3HD2 LEU    32      62.486  50.788  74.230  1.00  2.62
ATOM    477  C   LEU    32      58.326  50.898  71.688  1.00  2.62
ATOM    478  O   LEU    32      57.481  51.741  71.979  1.00  2.62
ATOM    479  N   ILE    33      58.217  50.121  70.612  1.00  2.61
ATOM    480  H   ILE    33      58.956  49.441  70.495  1.00  2.61
ATOM    481  CA  ILE    33      56.941  49.754  69.987  1.00  2.61
ATOM    482  HA  ILE    33      56.218  49.695  70.800  1.00  2.61
ATOM    483  CB  ILE    33      56.386  50.775  68.952  1.00  2.61
ATOM    484  HB  ILE    33      56.127  50.250  68.033  1.00  2.61
ATOM    485  CG2 ILE    33      55.081  51.359  69.528  1.00  2.61
ATOM    486 1HG2 ILE    33      54.611  52.031  68.814  1.00  2.61
ATOM    487 2HG2 ILE    33      54.384  50.556  69.768  1.00  2.61
ATOM    488 3HG2 ILE    33      55.301  51.918  70.440  1.00  2.61
ATOM    489  CG1 ILE    33      57.355  51.907  68.563  1.00  2.61
ATOM    490 1HG1 ILE    33      58.291  51.487  68.204  1.00  2.61
ATOM    491 2HG1 ILE    33      57.579  52.488  69.452  1.00  2.61
ATOM    492  CD1 ILE    33      56.802  52.841  67.478  1.00  2.61
ATOM    493  HD1 ILE    33      57.615  53.414  67.033  1.00  2.61
ATOM    494  HD2 ILE    33      56.300  52.274  66.695  1.00  2.61
ATOM    495  HD3 ILE    33      56.090  53.535  67.924  1.00  2.61
ATOM    496  C   ILE    33      57.029  48.300  69.482  1.00  2.61
ATOM    497  O   ILE    33      58.038  47.637  69.723  1.00  2.61
ATOM    498  N   ASP    34      56.019  47.798  68.771  1.00  2.98
ATOM    499  H   ASP    34      55.194  48.353  68.623  1.00  2.98
ATOM    500  CA  ASP    34      56.091  46.511  68.069  1.00  2.98
ATOM    501  HA  ASP    34      56.985  45.980  68.398  1.00  2.98
ATOM    502  CB  ASP    34      54.887  45.623  68.462  1.00  2.98
ATOM    503  HB1 ASP    34      54.445  45.971  69.397  1.00  2.98
ATOM    504  HB2 ASP    34      55.260  44.612  68.640  1.00  2.98
ATOM    505  CG  ASP    34      53.805  45.548  67.374  1.00  2.98
ATOM    506  OD1 ASP    34      53.800  44.547  66.621  1.00  2.98
ATOM    507  OD2 ASP    34      53.046  46.524  67.215  1.00  2.98
ATOM    508  C   ASP    34      56.201  46.653  66.551  1.00  2.98
ATOM    509  O   ASP    34      55.874  47.705  66.021  1.00  2.98
ATOM    510  N   TRP    35      56.609  45.588  65.850  1.00  2.75
ATOM    511  H   TRP    35      56.757  44.732  66.360  1.00  2.75
ATOM    512  CA  TRP    35      56.726  45.538  64.381  1.00  2.75
ATOM    513  HA  TRP    35      57.617  45.998  64.015  1.00  2.75
ATOM    514  CB  TRP    35      56.844  44.063  63.958  1.00  2.75
ATOM    515  HB1 TRP    35      56.382  43.942  62.977  1.00  2.75
ATOM    516  HB2 TRP    35      56.287  43.425  64.648  1.00  2.75
ATOM    517  CG  TRP    35      58.252  43.567  63.843  1.00  2.75
ATOM    518  CD1 TRP    35      59.156  43.505  64.846  1.00  2.75
ATOM    519  HD1 TRP    35      58.959  43.776  65.876  1.00  2.75
ATOM    520  NE1 TRP    35      60.367  43.065  64.351  1.00  2.75
ATOM    521  HE1 TRP    35      61.177  42.908  64.935  1.00  2.75
ATOM    522  CE2 TRP    35      60.300  42.805  62.999  1.00  2.75
ATOM    523  CZ2 TRP    35      61.238  42.348  62.062  1.00  2.75
ATOM    524  HZ2 TRP    35      62.252  42.137  62.368  1.00  2.75
ATOM    525  CH2 TRP    35      60.826  42.118  60.738  1.00  2.75
ATOM    526  HH2 TRP    35      61.525  41.718  60.012  1.00  2.75
ATOM    527  CZ3 TRP    35      59.490  42.360  60.370  1.00  2.75
ATOM    528  HZ3 TRP    35      59.167  42.142  59.360  1.00  2.75
ATOM    529  CE3 TRP    35      58.565  42.854  61.310  1.00  2.75
ATOM    530  HE3 TRP    35      57.536  43.020  61.020  1.00  2.75
ATOM    531  CD2 TRP    35      58.945  43.086  62.651  1.00  2.75
ATOM    532  C   TRP    35      55.559  46.196  63.650  1.00  2.75
ATOM    533  O   TRP    35      55.738  47.069  62.787  1.00  2.75
ATOM    534  N   ASN    36      54.354  45.772  64.011  1.00  3.08
ATOM    535  H   ASN    36      54.277  45.145  64.811  1.00  3.08
ATOM    536  CA  ASN    36      53.131  46.245  63.403  1.00  3.08
ATOM    537  HA  ASN    36      53.181  46.098  62.327  1.00  3.08
ATOM    538  CB  ASN    36      51.956  45.415  63.944  1.00  3.08
ATOM    539  HB1 ASN    36      51.031  45.762  63.488  1.00  3.08
ATOM    540  HB2 ASN    36      51.869  45.542  65.023  1.00  3.08
ATOM    541  CG  ASN    36      52.103  43.943  63.624  1.00  3.08
ATOM    542  OD1 ASN    36      51.808  43.503  62.527  1.00  3.08
ATOM    543  ND2 ASN    36      52.580  43.154  64.556  1.00  3.08
ATOM    544 1HD2 ASN    36      52.891  43.562  65.444  1.00  3.08
ATOM    545 2HD2 ASN    36      52.650  42.175  64.362  1.00  3.08
ATOM    546  C   ASN    36      52.896  47.727  63.690  1.00  3.08
ATOM    547  O   ASN    36      52.570  48.492  62.777  1.00  3.08
ATOM    548  N   MET    37      53.099  48.155  64.936  1.00  2.93
ATOM    549  H   MET    37      53.314  47.471  65.666  1.00  2.93
ATOM    550  CA  MET    37      52.938  49.543  65.331  1.00  2.93
ATOM    551  HA  MET    37      51.955  49.855  64.981  1.00  2.93
ATOM    552  CB  MET    37      52.943  49.672  66.861  1.00  2.93
ATOM    553  HB1 MET    37      53.957  49.531  67.234  1.00  2.93
ATOM    554  HB2 MET    37      52.314  48.896  67.292  1.00  2.93
ATOM    555  CG  MET    37      52.402  51.028  67.341  1.00  2.93
ATOM    556  HG1 MET    37      53.029  51.820  66.931  1.00  2.93
ATOM    557  HG2 MET    37      52.494  51.062  68.425  1.00  2.93
ATOM    558  SD  MET    37      50.667  51.401  66.938  1.00  2.93
ATOM    559  CE  MET    37      49.832  50.114  67.908  1.00  2.93
ATOM    560  HE1 MET    37      50.151  50.173  68.949  1.00  2.93
ATOM    561  HE2 MET    37      48.753  50.255  67.856  1.00  2.93
ATOM    562  HE3 MET    37      50.079  49.127  67.513  1.00  2.93
ATOM    563  C   MET    37      53.958  50.475  64.690  1.00  2.93
ATOM    564  O   MET    37      53.557  51.556  64.269  1.00  2.93
ATOM    565  N   PHE    38      55.213  50.048  64.509  1.00  2.19
ATOM    566  H   PHE    38      55.474  49.152  64.918  1.00  2.19
ATOM    567  CA  PHE    38      56.184  50.736  63.668  1.00  2.19
ATOM    568  HA  PHE    38      56.387  51.718  64.098  1.00  2.19
ATOM    569  CB  PHE    38      57.511  49.987  63.463  1.00  2.19
ATOM    570  HB1 PHE    38      58.243  50.720  63.136  1.00  2.19
ATOM    571  HB2 PHE    38      57.399  49.263  62.661  1.00  2.19
ATOM    572  CG  PHE    38      58.092  49.213  64.608  1.00  2.19
ATOM    573  CD1 PHE    38      58.091  49.733  65.902  1.00  2.19
ATOM    574  HD1 PHE    38      57.702  50.718  66.084  1.00  2.19
ATOM    575  CE1 PHE    38      58.603  48.961  66.948  1.00  2.19
ATOM    576  HE1 PHE    38      58.666  49.374  67.935  1.00  2.19
ATOM    577  CZ  PHE    38      59.087  47.662  66.722  1.00  2.19
ATOM    578  HZ  PHE    38      59.450  47.067  67.550  1.00  2.19
ATOM    579  CE2 PHE    38      59.199  47.194  65.409  1.00  2.19
ATOM    580  HE2 PHE    38      59.648  46.230  65.218  1.00  2.19
ATOM    581  CD2 PHE    38      58.731  47.990  64.351  1.00  2.19
ATOM    582  HD2 PHE    38      58.829  47.640  63.335  1.00  2.19
ATOM    583  C   PHE    38      55.544  50.925  62.311  1.00  2.19
ATOM    584  O   PHE    38      55.325  52.057  61.892  1.00  2.19
ATOM    585  N   VAL    39      55.234  49.824  61.611  1.00  2.45
ATOM    586  H   VAL    39      55.333  48.903  62.038  1.00  2.45
ATOM    587  CA  VAL    39      54.925  49.960  60.191  1.00  2.45
ATOM    588  HA  VAL    39      55.708  50.583  59.814  1.00  2.45
ATOM    589  CB  VAL    39      54.901  48.637  59.388  1.00  2.45
ATOM    590  HB  VAL    39      54.752  48.914  58.349  1.00  2.45
ATOM    591  CG1 VAL    39      56.195  47.813  59.442  1.00  2.45
ATOM    592 1HG1 VAL    39      56.044  46.845  58.962  1.00  2.45
ATOM    593 2HG1 VAL    39      56.991  48.315  58.904  1.00  2.45
ATOM    594 3HG1 VAL    39      56.499  47.639  60.471  1.00  2.45
ATOM    595  CG2 VAL    39      53.748  47.714  59.784  1.00  2.45
ATOM    596 1HG2 VAL    39      53.727  46.839  59.137  1.00  2.45
ATOM    597 2HG2 VAL    39      53.902  47.385  60.807  1.00  2.45
ATOM    598 3HG2 VAL    39      52.788  48.222  59.711  1.00  2.45
ATOM    599  C   VAL    39      53.675  50.781  59.917  1.00  2.45
ATOM    600  O   VAL    39      53.619  51.492  58.911  1.00  2.45
ATOM    601  N   LYS    40      52.721  50.746  60.852  1.00  2.98
ATOM    602  H   LYS    40      52.855  50.107  61.633  1.00  2.98
ATOM    603  CA  LYS    40      51.611  51.685  60.907  1.00  2.98
ATOM    604  HA  LYS    40      51.081  51.631  59.956  1.00  2.98
ATOM    605  CB  LYS    40      50.649  51.260  62.024  1.00  2.98
ATOM    606  HB1 LYS    40      51.065  51.554  62.987  1.00  2.98
ATOM    607  HB2 LYS    40      50.536  50.174  62.013  1.00  2.98
ATOM    608  CG  LYS    40      49.261  51.881  61.807  1.00  2.98
ATOM    609  HG1 LYS    40      48.866  51.532  60.852  1.00  2.98
ATOM    610  HG2 LYS    40      49.359  52.959  61.745  1.00  2.98
ATOM    611  CD  LYS    40      48.252  51.513  62.907  1.00  2.98
ATOM    612  HD1 LYS    40      48.074  50.437  62.867  1.00  2.98
ATOM    613  HD2 LYS    40      47.305  52.015  62.702  1.00  2.98
ATOM    614  CE  LYS    40      48.731  51.871  64.319  1.00  2.98
ATOM    615  HE1 LYS    40      49.697  51.387  64.489  1.00  2.98
ATOM    616  HE2 LYS    40      48.030  51.457  65.049  1.00  2.98
ATOM    617  NZ  LYS    40      48.859  53.334  64.520  1.00  2.98
ATOM    618  HZ1 LYS    40      49.349  53.548  65.378  1.00  2.98
ATOM    619  HZ2 LYS    40      49.358  53.785  63.751  1.00  2.98
ATOM    620  HZ3 LYS    40      47.956  53.785  64.524  1.00  2.98
ATOM    621  C   LYS    40      52.127  53.105  61.036  1.00  2.98
ATOM    622  O   LYS    40      51.959  53.809  60.063  1.00  2.98
ATOM    623  N   LEU    41      52.836  53.482  62.102  1.00  2.79
ATOM    624  H   LEU    41      53.043  52.775  62.800  1.00  2.79
ATOM    625  CA  LEU    41      53.428  54.821  62.314  1.00  2.79
ATOM    626  HA  LEU    41      52.623  55.535  62.479  1.00  2.79
ATOM    627  CB  LEU    41      54.277  54.797  63.602  1.00  2.79
ATOM    628  HB1 LEU    41      55.133  55.463  63.471  1.00  2.79
ATOM    629  HB2 LEU    41      54.682  53.800  63.768  1.00  2.79
ATOM    630  CG  LEU    41      53.533  55.282  64.855  1.00  2.79
ATOM    631  HG  LEU    41      53.336  56.340  64.738  1.00  2.79
ATOM    632  CD1 LEU    41      52.209  54.561  65.137  1.00  2.79
ATOM    633 1HD1 LEU    41      51.796  54.925  66.076  1.00  2.79
ATOM    634 2HD1 LEU    41      51.505  54.787  64.338  1.00  2.79
ATOM    635 3HD1 LEU    41      52.371  53.491  65.215  1.00  2.79
ATOM    636  CD2 LEU    41      54.426  55.089  66.075  1.00  2.79
ATOM    637 1HD2 LEU    41      53.944  55.509  66.958  1.00  2.79
ATOM    638 2HD2 LEU    41      54.602  54.026  66.223  1.00  2.79
ATOM    639 3HD2 LEU    41      55.374  55.607  65.923  1.00  2.79
ATOM    640  C   LEU    41      54.261  55.393  61.166  1.00  2.79
ATOM    641  O   LEU    41      54.356  56.605  61.062  1.00  2.79
ATOM    642  N   ARG    42      54.833  54.547  60.308  1.00  2.62
ATOM    643  H   ARG    42      54.794  53.567  60.554  1.00  2.62
ATOM    644  CA  ARG    42      55.692  54.969  59.186  1.00  2.62
ATOM    645  HA  ARG    42      56.075  55.970  59.379  1.00  2.62
ATOM    646  CB  ARG    42      56.867  54.007  59.086  1.00  2.62
ATOM    647  HB1 ARG    42      57.483  54.246  58.217  1.00  2.62
ATOM    648  HB2 ARG    42      56.446  53.016  58.950  1.00  2.62
ATOM    649  CG  ARG    42      57.732  54.061  60.356  1.00  2.62
ATOM    650  HG1 ARG    42      57.220  54.594  61.155  1.00  2.62
ATOM    651  HG2 ARG    42      58.650  54.605  60.152  1.00  2.62
ATOM    652  CD  ARG    42      58.042  52.655  60.853  1.00  2.62
ATOM    653  HD1 ARG    42      57.181  52.032  60.696  1.00  2.62
ATOM    654  HD2 ARG    42      58.298  52.703  61.913  1.00  2.62
ATOM    655  NE  ARG    42      59.126  52.046  60.114  1.00  2.62
ATOM    656  HE  ARG    42      59.845  52.715  59.812  1.00  2.62
ATOM    657  CZ  ARG    42      59.422  50.777  60.038  1.00  2.62
ATOM    658  NH1 ARG    42      58.632  49.807  60.380  1.00  2.62
ATOM    659 1HH1 ARG    42      57.737  50.022  60.781  1.00  2.62
ATOM    660 2HH1 ARG    42      59.016  48.872  60.443  1.00  2.62
ATOM    661  NH2 ARG    42      60.572  50.421  59.602  1.00  2.62
ATOM    662 1HH2 ARG    42      61.265  51.160  59.763  1.00  2.62
ATOM    663 2HH2 ARG    42      60.834  49.453  59.693  1.00  2.62
ATOM    664  C   ARG    42      54.939  55.053  57.856  1.00  2.62
ATOM    665  O   ARG    42      55.204  55.897  57.010  1.00  2.62
ATOM    666  N   SER    43      53.856  54.292  57.696  1.00  3.54
ATOM    667  H   SER    43      53.663  53.583  58.393  1.00  3.54
ATOM    668  CA  SER    43      52.819  54.643  56.697  1.00  3.54
ATOM    669  HA  SER    43      53.292  55.110  55.836  1.00  3.54
ATOM    670  CB  SER    43      52.130  53.365  56.193  1.00  3.54
ATOM    671  HB1 SER    43      52.864  52.764  55.655  1.00  3.54
ATOM    672  HB2 SER    43      51.337  53.635  55.493  1.00  3.54
ATOM    673  OG  SER    43      51.579  52.575  57.235  1.00  3.54
ATOM    674  HG  SER    43      51.583  53.115  58.044  1.00  3.54
ATOM    675  C   SER    43      51.767  55.637  57.157  1.00  3.54
ATOM    676  O   SER    43      50.852  55.966  56.414  1.00  3.54
ATOM    677  N   GLN    44      51.957  56.096  58.376  1.00  4.21
ATOM    678  H   GLN    44      52.623  55.592  58.939  1.00  4.21
ATOM    679  CA  GLN    44      51.445  57.278  58.992  1.00  4.21
ATOM    680  HA  GLN    44      50.727  57.758  58.338  1.00  4.21
ATOM    681  CB  GLN    44      50.849  56.924  60.370  1.00  4.21
ATOM    682  HB1 GLN    44      50.706  57.842  60.933  1.00  4.21
ATOM    683  HB2 GLN    44      51.588  56.357  60.918  1.00  4.21
ATOM    684  CG  GLN    44      49.530  56.153  60.425  1.00  4.21
ATOM    685  HG1 GLN    44      49.678  55.127  60.094  1.00  4.21
ATOM    686  HG2 GLN    44      48.792  56.624  59.778  1.00  4.21
ATOM    687  CD  GLN    44      49.017  56.169  61.863  1.00  4.21
ATOM    688  OE1 GLN    44      49.197  55.223  62.630  1.00  4.21
ATOM    689  NE2 GLN    44      48.401  57.247  62.292  1.00  4.21
ATOM    690 1HE2 GLN    44      48.410  58.076  61.668  1.00  4.21
ATOM    691 2HE2 GLN    44      48.176  57.363  63.255  1.00  4.21
ATOM    692  C   GLN    44      52.641  58.199  59.198  1.00  4.21
ATOM    693  O   GLN    44      52.469  59.120  59.940  1.00  4.21
ATOM    694  N   GLU    45      53.855  58.058  58.651  1.00  3.90
ATOM    695  H   GLU    45      54.099  57.280  58.058  1.00  3.90
ATOM    696  CA  GLU    45      54.827  59.164  58.828  1.00  3.90
ATOM    697  HA  GLU    45      54.850  59.492  59.869  1.00  3.90
ATOM    698  CB  GLU    45      56.246  58.736  58.397  1.00  3.90
ATOM    699  HB1 GLU    45      56.706  59.516  57.787  1.00  3.90
ATOM    700  HB2 GLU    45      56.199  57.856  57.776  1.00  3.90
ATOM    701  CG  GLU    45      57.141  58.517  59.621  1.00  3.90
ATOM    702  HG1 GLU    45      56.514  58.344  60.499  1.00  3.90
ATOM    703  HG2 GLU    45      57.683  59.448  59.711  1.00  3.90
ATOM    704  CD  GLU    45      58.169  57.385  59.578  1.00  3.90
ATOM    705  OE1 GLU    45      58.233  56.690  58.541  1.00  3.90
ATOM    706  OE2 GLU    45      58.804  57.142  60.631  1.00  3.90
ATOM    707  C   GLU    45      54.396  60.363  58.007  1.00  3.90
ATOM    708  O   GLU    45      54.557  61.502  58.414  1.00  3.90
ATOM    709  N   CYS    46      53.691  60.099  56.916  1.00  5.12
ATOM    710  H   CYS    46      53.624  59.129  56.642  1.00  5.12
ATOM    711  CA  CYS    46      52.823  61.038  56.232  1.00  5.12
ATOM    712  HA  CYS    46      53.436  61.890  55.935  1.00  5.12
ATOM    713  CB  CYS    46      52.356  60.335  54.940  1.00  5.12
ATOM    714  HB1 CYS    46      53.204  60.272  54.256  1.00  5.12
ATOM    715  HB2 CYS    46      51.569  60.910  54.458  1.00  5.12
ATOM    716  SG  CYS    46      51.751  58.653  55.256  1.00  5.12
ATOM    717  HG  CYS    46      50.684  58.965  56.009  1.00  5.12
ATOM    718  C   CYS    46      51.662  61.648  57.025  1.00  5.12
ATOM    719  O   CYS    46      50.901  62.437  56.454  1.00  5.12
ATOM    720  N   ASP    47      51.549  61.284  58.305  1.00  7.36
ATOM    721  H   ASP    47      52.188  60.575  58.643  1.00  7.36
ATOM    722  CA  ASP    47      50.594  61.772  59.290  1.00  7.36
ATOM    723  HA  ASP    47      50.518  62.828  59.122  1.00  7.36
ATOM    724  CB  ASP    47      49.227  61.116  59.042  1.00  7.36
ATOM    725  HB1 ASP    47      49.083  61.076  57.972  1.00  7.36
ATOM    726  HB2 ASP    47      48.484  61.754  59.513  1.00  7.36
ATOM    727  CG  ASP    47      48.961  59.688  59.502  1.00  7.36
ATOM    728  OD1 ASP    47      48.762  58.837  58.608  1.00  7.36
ATOM    729  OD2 ASP    47      48.869  59.438  60.722  1.00  7.36
ATOM    730  C   ASP    47      50.939  61.663  60.769  1.00  7.36
ATOM    731  O   ASP    47      50.103  61.969  61.620  1.00  7.36
ATOM    732  N   TRP    48      52.182  61.329  61.127  1.00  8.69
ATOM    733  H   TRP    48      52.785  60.938  60.424  1.00  8.69
ATOM    734  CA  TRP    48      52.557  61.195  62.526  1.00  8.69
ATOM    735  HA  TRP    48      51.640  60.904  63.032  1.00  8.69
ATOM    736  CB  TRP    48      53.543  60.080  62.818  1.00  8.69
ATOM    737  HB1 TRP    48      54.551  60.388  62.567  1.00  8.69
ATOM    738  HB2 TRP    48      53.315  59.202  62.220  1.00  8.69
ATOM    739  CG  TRP    48      53.457  59.599  64.250  1.00  8.69
ATOM    740  CD1 TRP    48      54.237  60.002  65.277  1.00  8.69
ATOM    741  HD1 TRP    48      55.000  60.750  65.194  1.00  8.69
ATOM    742  NE1 TRP    48      53.860  59.359  66.437  1.00  8.69
ATOM    743  HE1 TRP    48      54.355  59.447  67.314  1.00  8.69
ATOM    744  CE2 TRP    48      52.694  58.649  66.255  1.00  8.69
ATOM    745  CZ2 TRP    48      51.855  57.946  67.134  1.00  8.69
ATOM    746  HZ2 TRP    48      52.092  57.899  68.187  1.00  8.69
ATOM    747  CH2 TRP    48      50.684  57.356  66.632  1.00  8.69
ATOM    748  HH2 TRP    48      50.010  56.839  67.299  1.00  8.69
ATOM    749  CZ3 TRP    48      50.384  57.452  65.260  1.00  8.69
ATOM    750  HZ3 TRP    48      49.481  56.999  64.882  1.00  8.69
ATOM    751  CE3 TRP    48      51.246  58.147  64.385  1.00  8.69
ATOM    752  HE3 TRP    48      50.991  58.234  63.336  1.00  8.69
ATOM    753  CD2 TRP    48      52.420  58.773  64.861  1.00  8.69
ATOM    754  C   TRP    48      52.872  62.591  63.121  1.00  8.69
ATOM    755  O   TRP    48      53.523  62.728  64.128  1.00  8.69
ATOM    756  N   GLU    49      52.434  63.632  62.383  1.00  9.72
ATOM    757  H   GLU    49      52.211  63.347  61.441  1.00  9.72
ATOM    758  CA  GLU    49      51.525  64.688  62.810  1.00  9.72
ATOM    759  HA  GLU    49      50.713  64.196  63.348  1.00  9.72
ATOM    760  CB  GLU    49      52.094  65.686  63.839  1.00  9.72
ATOM    761  HB1 GLU    49      51.600  66.655  63.731  1.00  9.72
ATOM    762  HB2 GLU    49      53.150  65.831  63.664  1.00  9.72
ATOM    763  CG  GLU    49      51.843  65.235  65.310  1.00  9.72
ATOM    764  HG1 GLU    49      52.141  64.202  65.425  1.00  9.72
ATOM    765  HG2 GLU    49      50.767  65.253  65.467  1.00  9.72
ATOM    766  CD  GLU    49      52.545  66.112  66.338  1.00  9.72
ATOM    767  OE1 GLU    49      52.153  67.302  66.446  1.00  9.72
ATOM    768  OE2 GLU    49      53.485  65.633  67.025  1.00  9.72
ATOM    769  C   GLU    49      50.837  65.320  61.635  1.00  9.72
ATOM    770  O   GLU    49      51.380  66.297  61.131  1.00  9.72
ATOM    771  N   GLU    50      49.750  64.664  61.212  1.00  9.32
ATOM    772  H   GLU    50      49.659  63.755  61.649  1.00  9.32
ATOM    773  CA  GLU    50      48.553  64.992  60.411  1.00  9.32
ATOM    774  HA  GLU    50      47.800  64.327  60.836  1.00  9.32
ATOM    775  CB  GLU    50      48.017  66.414  60.687  1.00  9.32
ATOM    776  HB1 GLU    50      48.164  67.034  59.811  1.00  9.32
ATOM    777  HB2 GLU    50      48.596  66.853  61.498  1.00  9.32
ATOM    778  CG  GLU    50      46.543  66.504  61.129  1.00  9.32
ATOM    779  HG1 GLU    50      46.277  67.559  61.226  1.00  9.32
ATOM    780  HG2 GLU    50      46.454  66.058  62.122  1.00  9.32
ATOM    781  CD  GLU    50      45.553  65.814  60.183  1.00  9.32
ATOM    782  OE1 GLU    50      44.943  66.497  59.330  1.00  9.32
ATOM    783  OE2 GLU    50      45.439  64.573  60.285  1.00  9.32
ATOM    784  C   GLU    50      48.585  64.576  58.931  1.00  9.32
ATOM    785  O   GLU    50      49.623  64.647  58.300  1.00  9.32
ATOM    786  N   ILE    51      47.480  64.077  58.362  1.00  8.48
ATOM    787  H   ILE    51      46.621  64.097  58.914  1.00  8.48
ATOM    788  CA  ILE    51      47.505  63.137  57.222  1.00  8.48
ATOM    789  HA  ILE    51      48.493  62.708  57.189  1.00  8.48
ATOM    790  CB  ILE    51      46.446  62.024  57.513  1.00  8.48
ATOM    791  HB  ILE    51      46.652  61.613  58.497  1.00  8.48
ATOM    792  CG2 ILE    51      44.979  62.507  57.587  1.00  8.48
ATOM    793 1HG2 ILE    51      44.380  61.790  58.145  1.00  8.48
ATOM    794 2HG2 ILE    51      44.908  63.465  58.097  1.00  8.48
ATOM    795 3HG2 ILE    51      44.552  62.623  56.593  1.00  8.48
ATOM    796  CG1 ILE    51      46.564  60.866  56.502  1.00  8.48
ATOM    797 1HG1 ILE    51      47.611  60.595  56.377  1.00  8.48
ATOM    798 2HG1 ILE    51      46.185  61.201  55.539  1.00  8.48
ATOM    799  CD1 ILE    51      45.797  59.605  56.924  1.00  8.48
ATOM    800  HD1 ILE    51      46.097  59.306  57.929  1.00  8.48
ATOM    801  HD2 ILE    51      44.723  59.789  56.904  1.00  8.48
ATOM    802  HD3 ILE    51      46.025  58.793  56.234  1.00  8.48
ATOM    803  C   ILE    51      47.275  63.714  55.821  1.00  8.48
ATOM    804  O   ILE    51      46.183  64.011  55.332  1.00  8.48
ATOM    805  N   SER    52      48.369  63.701  55.094  1.00  9.06
ATOM    806  H   SER    52      49.214  63.439  55.586  1.00  9.06
ATOM    807  CA  SER    52      48.496  64.151  53.721  1.00  9.06
ATOM    808  HA  SER    52      48.030  65.126  53.597  1.00  9.06
ATOM    809  CB  SER    52      50.020  64.263  53.525  1.00  9.06
ATOM    810  HB1 SER    52      50.445  64.949  54.248  1.00  9.06
ATOM    811  HB2 SER    52      50.245  64.638  52.527  1.00  9.06
ATOM    812  OG  SER    52      50.660  63.012  53.748  1.00  9.06
ATOM    813  HG  SER    52      50.808  62.909  54.709  1.00  9.06
ATOM    814  C   SER    52      48.001  63.242  52.628  1.00  9.06
ATOM    815  O   SER    52      48.011  63.734  51.511  1.00  9.06
ATOM    816  N   VAL    53      47.627  61.972  52.867  1.00  8.81
ATOM    817  H   VAL    53      47.607  61.671  53.832  1.00  8.81
ATOM    818  CA  VAL    53      47.532  60.930  51.802  1.00  8.81
ATOM    819  HA  VAL    53      48.412  61.091  51.174  1.00  8.81
ATOM    820  CB  VAL    53      47.694  59.486  52.326  1.00  8.81
ATOM    821  HB  VAL    53      47.782  58.821  51.465  1.00  8.81
ATOM    822  CG1 VAL    53      48.995  59.344  53.125  1.00  8.81
ATOM    823 1HG1 VAL    53      49.170  58.294  53.358  1.00  8.81
ATOM    824 2HG1 VAL    53      49.834  59.714  52.536  1.00  8.81
ATOM    825 3HG1 VAL    53      48.936  59.902  54.060  1.00  8.81
ATOM    826  CG2 VAL    53      46.510  59.001  53.168  1.00  8.81
ATOM    827 1HG2 VAL    53      46.715  58.004  53.556  1.00  8.81
ATOM    828 2HG2 VAL    53      46.340  59.676  53.998  1.00  8.81
ATOM    829 3HG2 VAL    53      45.607  58.956  52.560  1.00  8.81
ATOM    830  C   VAL    53      46.365  61.089  50.812  1.00  8.81
ATOM    831  O   VAL    53      45.884  60.126  50.222  1.00  8.81
ATOM    832  N   LYS    54      45.986  62.342  50.552  1.00  9.81
ATOM    833  H   LYS    54      46.447  63.007  51.158  1.00  9.81
ATOM    834  CA  LYS    54      45.520  62.961  49.302  1.00  9.81
ATOM    835  HA  LYS    54      44.532  62.548  49.100  1.00  9.81
ATOM    836  CB  LYS    54      45.326  64.471  49.616  1.00  9.81
ATOM    837  HB1 LYS    54      46.201  64.846  50.146  1.00  9.81
ATOM    838  HB2 LYS    54      44.498  64.538  50.324  1.00  9.81
ATOM    839  CG  LYS    54      45.012  65.444  48.460  1.00  9.81
ATOM    840  HG1 LYS    54      44.266  66.164  48.797  1.00  9.81
ATOM    841  HG2 LYS    54      44.578  64.905  47.618  1.00  9.81
ATOM    842  CD  LYS    54      46.272  66.231  48.043  1.00  9.81
ATOM    843  HD1 LYS    54      47.159  65.621  48.212  1.00  9.81
ATOM    844  HD2 LYS    54      46.355  67.106  48.689  1.00  9.81
ATOM    845  CE  LYS    54      46.248  66.696  46.579  1.00  9.81
ATOM    846  HE1 LYS    54      46.783  67.648  46.503  1.00  9.81
ATOM    847  HE2 LYS    54      45.209  66.859  46.281  1.00  9.81
ATOM    848  NZ  LYS    54      46.907  65.711  45.687  1.00  9.81
ATOM    849  HZ1 LYS    54      46.678  64.763  45.985  1.00  9.81
ATOM    850  HZ2 LYS    54      46.660  65.854  44.719  1.00  9.81
ATOM    851  HZ3 LYS    54      47.919  65.813  45.744  1.00  9.81
ATOM    852  C   LYS    54      46.335  62.612  48.041  1.00  9.81
ATOM    853  O   LYS    54      46.422  63.362  47.064  1.00  9.81
ATOM    854  N   GLY    55      46.857  61.401  47.999  1.00  9.85
ATOM    855  H   GLY    55      46.702  60.801  48.794  1.00  9.85
ATOM    856  CA  GLY    55      47.355  60.777  46.812  1.00  9.85
ATOM    857  HA1 GLY    55      46.616  60.900  46.023  1.00  9.85
ATOM    858  HA2 GLY    55      47.434  59.706  46.983  1.00  9.85
ATOM    859  C   GLY    55      48.724  61.273  46.370  1.00  9.85
ATOM    860  O   GLY    55      49.664  61.263  47.158  1.00  9.85
ATOM    861  N   PRO    56      48.862  61.766  45.130  1.00  9.44
ATOM    862  CD  PRO    56      47.856  61.798  44.076  1.00  9.44
ATOM    863  HD1 PRO    56      46.967  62.345  44.390  1.00  9.44
ATOM    864  HD2 PRO    56      47.585  60.780  43.803  1.00  9.44
ATOM    865  CG  PRO    56      48.504  62.501  42.883  1.00  9.44
ATOM    866  HG1 PRO    56      48.262  63.564  42.908  1.00  9.44
ATOM    867  HG2 PRO    56      48.192  62.055  41.938  1.00  9.44
ATOM    868  CB  PRO    56      49.997  62.307  43.136  1.00  9.44
ATOM    869  HB1 PRO    56      50.598  63.064  42.630  1.00  9.44
ATOM    870  HB2 PRO    56      50.292  61.316  42.791  1.00  9.44
ATOM    871  CA  PRO    56      50.103  62.368  44.667  1.00  9.44
ATOM    872  HA  PRO    56      50.961  61.783  44.994  1.00  9.44
ATOM    873  C   PRO    56      50.307  63.790  45.204  1.00  9.44
ATOM    874  O   PRO    56      51.059  64.551  44.612  1.00  9.44
ATOM    875  N   ASN    57      49.656  64.151  46.321  1.00  9.15
ATOM    876  H   ASN    57      49.044  63.442  46.709  1.00  9.15
ATOM    877  CA  ASN    57      50.327  64.915  47.373  1.00  9.15
ATOM    878  HA  ASN    57      51.377  64.778  47.216  1.00  9.15
ATOM    879  CB  ASN    57      50.059  66.429  47.333  1.00  9.15
ATOM    880  HB1 ASN    57      50.767  66.924  47.999  1.00  9.15
ATOM    881  HB2 ASN    57      49.062  66.646  47.698  1.00  9.15
ATOM    882  CG  ASN    57      50.216  67.034  45.955  1.00  9.15
ATOM    883  OD1 ASN    57      49.218  67.247  45.270  1.00  9.15
ATOM    884  ND2 ASN    57      51.422  67.305  45.519  1.00  9.15
ATOM    885 1HD2 ASN    57      52.225  66.900  46.017  1.00  9.15
ATOM    886 2HD2 ASN    57      51.517  67.504  44.543  1.00  9.15
ATOM    887  C   ASN    57      50.002  64.301  48.732  1.00  9.15
ATOM    888  O   ASN    57      48.920  63.739  48.871  1.00  9.15
ATOM    889  N   GLY    58      50.962  64.322  49.657  1.00  7.86
ATOM    890  H   GLY    58      51.810  64.836  49.432  1.00  7.86
ATOM    891  CA  GLY    58      51.169  63.140  50.497  1.00  7.86
ATOM    892  HA1 GLY    58      50.277  62.929  51.079  1.00  7.86
ATOM    893  HA2 GLY    58      52.011  63.308  51.166  1.00  7.86
ATOM    894  C   GLY    58      51.451  61.922  49.640  1.00  7.86
ATOM    895  O   GLY    58      50.930  60.842  49.903  1.00  7.86
ATOM    896  N   GLU    59      52.343  62.144  48.668  1.00  6.25
ATOM    897  H   GLU    59      52.654  63.104  48.627  1.00  6.25
ATOM    898  CA  GLU    59      53.176  61.246  47.867  1.00  6.25
ATOM    899  HA  GLU    59      52.575  60.740  47.118  1.00  6.25
ATOM    900  CB  GLU    59      54.263  62.118  47.176  1.00  6.25
ATOM    901  HB1 GLU    59      54.748  61.495  46.426  1.00  6.25
ATOM    902  HB2 GLU    59      55.032  62.376  47.900  1.00  6.25
ATOM    903  CG  GLU    59      53.855  63.425  46.456  1.00  6.25
ATOM    904  HG1 GLU    59      52.932  63.231  45.911  1.00  6.25
ATOM    905  HG2 GLU    59      54.628  63.644  45.715  1.00  6.25
ATOM    906  CD  GLU    59      53.685  64.698  47.333  1.00  6.25
ATOM    907  OE1 GLU    59      53.491  65.788  46.758  1.00  6.25
ATOM    908  OE2 GLU    59      53.532  64.596  48.574  1.00  6.25
ATOM    909  C   GLU    59      53.907  60.190  48.744  1.00  6.25
ATOM    910  O   GLU    59      54.866  59.589  48.285  1.00  6.25
ATOM    911  N   SER    60      53.518  60.041  50.028  1.00  5.02
ATOM    912  H   SER    60      52.545  60.256  50.187  1.00  5.02
ATOM    913  CA  SER    60      54.354  60.166  51.225  1.00  5.02
ATOM    914  HA  SER    60      53.872  60.820  51.953  1.00  5.02
ATOM    915  CB  SER    60      54.635  58.820  51.887  1.00  5.02
ATOM    916  HB1 SER    60      55.362  58.941  52.691  1.00  5.02
ATOM    917  HB2 SER    60      55.052  58.153  51.143  1.00  5.02
ATOM    918  OG  SER    60      53.460  58.252  52.422  1.00  5.02
ATOM    919  HG  SER    60      52.834  58.212  51.687  1.00  5.02
ATOM    920  C   SER    60      55.690  60.767  50.833  1.00  5.02
ATOM    921  O   SER    60      56.643  60.055  50.536  1.00  5.02
ATOM    922  N   SER    61      55.702  62.095  50.766  1.00  3.18
ATOM    923  H   SER    61      54.867  62.606  51.020  1.00  3.18
ATOM    924  CA  SER    61      56.788  62.928  50.249  1.00  3.18
ATOM    925  HA  SER    61      57.110  62.487  49.305  1.00  3.18
ATOM    926  CB  SER    61      56.237  64.335  49.929  1.00  3.18
ATOM    927  HB1 SER    61      56.027  64.375  48.861  1.00  3.18
ATOM    928  HB2 SER    61      56.967  65.117  50.133  1.00  3.18
ATOM    929  OG  SER    61      55.040  64.619  50.634  1.00  3.18
ATOM    930  HG  SER    61      54.358  64.734  49.923  1.00  3.18
ATOM    931  C   SER    61      58.051  63.002  51.114  1.00  3.18
ATOM    932  O   SER    61      58.769  64.004  51.137  1.00  3.18
ATOM    933  N   VAL    62      58.274  61.958  51.901  1.00  2.58
ATOM    934  H   VAL    62      57.716  61.129  51.708  1.00  2.58
ATOM    935  CA  VAL    62      59.080  61.888  53.100  1.00  2.58
ATOM    936  HA  VAL    62      60.135  61.894  52.828  1.00  2.58
ATOM    937  CB  VAL    62      58.763  63.119  53.999  1.00  2.58
ATOM    938  HB  VAL    62      59.164  64.009  53.528  1.00  2.58
ATOM    939  CG1 VAL    62      57.276  63.395  54.312  1.00  2.58
ATOM    940 1HG1 VAL    62      56.732  63.650  53.403  1.00  2.58
ATOM    941 2HG1 VAL    62      56.810  62.522  54.767  1.00  2.58
ATOM    942 3HG1 VAL    62      57.184  64.216  55.018  1.00  2.58
ATOM    943  CG2 VAL    62      59.473  63.010  55.328  1.00  2.58
ATOM    944 1HG2 VAL    62      59.425  63.947  55.875  1.00  2.58
ATOM    945 2HG2 VAL    62      58.975  62.242  55.911  1.00  2.58
ATOM    946 3HG2 VAL    62      60.501  62.722  55.162  1.00  2.58
ATOM    947  C   VAL    62      58.749  60.587  53.867  1.00  2.58
ATOM    948  O   VAL    62      57.584  60.269  54.109  1.00  2.58
ATOM    949  N   ILE    63      59.795  59.919  54.350  1.00  2.25
ATOM    950  H   ILE    63      60.682  60.057  53.876  1.00  2.25
ATOM    951  CA  ILE    63      59.913  59.509  55.753  1.00  2.25
ATOM    952  HA  ILE    63      58.965  59.663  56.274  1.00  2.25
ATOM    953  CB  ILE    63      60.300  58.013  55.875  1.00  2.25
ATOM    954  HB  ILE    63      61.138  57.800  55.208  1.00  2.25
ATOM    955  CG2 ILE    63      60.784  57.743  57.314  1.00  2.25
ATOM    956 1HG2 ILE    63      60.677  56.693  57.584  1.00  2.25
ATOM    957 2HG2 ILE    63      61.827  58.029  57.432  1.00  2.25
ATOM    958 3HG2 ILE    63      60.181  58.299  58.032  1.00  2.25
ATOM    959  CG1 ILE    63      59.135  57.056  55.520  1.00  2.25
ATOM    960 1HG1 ILE    63      58.211  57.421  55.970  1.00  2.25
ATOM    961 2HG1 ILE    63      59.342  56.073  55.945  1.00  2.25
ATOM    962  CD1 ILE    63      58.908  56.834  54.018  1.00  2.25
ATOM    963  HD1 ILE    63      58.526  57.736  53.545  1.00  2.25
ATOM    964  HD2 ILE    63      59.841  56.537  53.539  1.00  2.25
ATOM    965  HD3 ILE    63      58.175  56.039  53.879  1.00  2.25
ATOM    966  C   ILE    63      60.972  60.417  56.372  1.00  2.25
ATOM    967  O   ILE    63      62.035  60.674  55.768  1.00  2.25
ATOM    968  N   HIS    64      60.638  60.998  57.527  1.00  2.60
ATOM    969  H   HIS    64      59.755  60.780  57.977  1.00  2.60
ATOM    970  CA  HIS    64      61.479  61.996  58.162  1.00  2.60
ATOM    971  HA  HIS    64      61.830  62.605  57.341  1.00  2.60
ATOM    972  CB  HIS    64      60.784  62.973  59.120  1.00  2.60
ATOM    973  HB1 HIS    64      61.381  63.884  59.161  1.00  2.60
ATOM    974  HB2 HIS    64      60.763  62.593  60.134  1.00  2.60
ATOM    975  CG  HIS    64      59.393  63.337  58.693  1.00  2.60
ATOM    976  ND1 HIS    64      58.400  62.428  58.336  1.00  2.60
ATOM    977  CE1 HIS    64      57.329  63.158  58.030  1.00  2.60
ATOM    978  HE1 HIS    64      56.370  62.742  57.777  1.00  2.60
ATOM    979  NE2 HIS    64      57.597  64.464  58.181  1.00  2.60
ATOM    980  HE2 HIS    64      56.879  65.169  58.331  1.00  2.60
ATOM    981  CD2 HIS    64      58.900  64.600  58.594  1.00  2.60
ATOM    982  HD2 HIS    64      59.406  65.512  58.876  1.00  2.60
ATOM    983  C   HIS    64      62.712  61.303  58.756  1.00  2.60
ATOM    984  O   HIS    64      62.719  60.098  58.992  1.00  2.60
ATOM    985  N   ASP    65      63.784  62.052  58.999  1.00  2.97
ATOM    986  H   ASP    65      63.753  63.013  58.667  1.00  2.97
ATOM    987  CA  ASP    65      64.604  61.789  60.183  1.00  2.97
ATOM    988  HA  ASP    65      64.318  60.855  60.666  1.00  2.97
ATOM    989  CB  ASP    65      66.118  61.776  59.920  1.00  2.97
ATOM    990  HB1 ASP    65      66.387  62.693  59.397  1.00  2.97
ATOM    991  HB2 ASP    65      66.413  60.960  59.272  1.00  2.97
ATOM    992  CG  ASP    65      66.905  61.702  61.241  1.00  2.97
ATOM    993  OD1 ASP    65      67.957  62.371  61.296  1.00  2.97
ATOM    994  OD2 ASP    65      66.440  61.068  62.224  1.00  2.97
ATOM    995  C   ASP    65      64.315  62.909  61.146  1.00  2.97
ATOM    996  O   ASP    65      64.711  64.047  60.889  1.00  2.97
ATOM    997  N   ARG    66      63.677  62.583  62.267  1.00  3.16
ATOM    998  H   ARG    66      63.433  61.611  62.411  1.00  3.16
ATOM    999  CA  ARG    66      63.404  63.541  63.331  1.00  3.16
ATOM   1000  HA  ARG    66      62.664  64.256  62.970  1.00  3.16
ATOM   1001  CB  ARG    66      62.825  62.793  64.547  1.00  3.16
ATOM   1002  HB1 ARG    66      63.549  62.049  64.883  1.00  3.16
ATOM   1003  HB2 ARG    66      61.917  62.264  64.251  1.00  3.16
ATOM   1004  CG  ARG    66      62.483  63.701  65.739  1.00  3.16
ATOM   1005  HG1 ARG    66      63.367  64.264  66.041  1.00  3.16
ATOM   1006  HG2 ARG    66      62.204  63.065  66.579  1.00  3.16
ATOM   1007  CD  ARG    66      61.334  64.677  65.451  1.00  3.16
ATOM   1008  HD1 ARG    66      60.492  64.114  65.044  1.00  3.16
ATOM   1009  HD2 ARG    66      61.662  65.414  64.716  1.00  3.16
ATOM   1010  NE  ARG    66      60.922  65.367  66.686  1.00  3.16
ATOM   1011  HE  ARG    66      61.602  65.361  67.453  1.00  3.16
ATOM   1012  CZ  ARG    66      59.753  65.912  66.954  1.00  3.16
ATOM   1013  NH1 ARG    66      58.831  66.027  66.037  1.00  3.16
ATOM   1014 1HH1 ARG    66      59.007  65.665  65.116  1.00  3.16
ATOM   1015 2HH1 ARG    66      57.968  66.514  66.196  1.00  3.16
ATOM   1016  NH2 ARG    66      59.500  66.336  68.157  1.00  3.16
ATOM   1017 1HH2 ARG    66      60.190  66.091  68.881  1.00  3.16
ATOM   1018 2HH2 ARG    66      58.590  66.658  68.413  1.00  3.16
ATOM   1019  C   ARG    66      64.643  64.355  63.700  1.00  3.16
ATOM   1020  O   ARG    66      64.551  65.560  63.895  1.00  3.16
ATOM   1021  N   LYS    67      65.812  63.711  63.746  1.00  3.72
ATOM   1022  H   LYS    67      65.825  62.750  63.418  1.00  3.72
ATOM   1023  CA  LYS    67      67.018  64.259  64.401  1.00  3.72
ATOM   1024  HA  LYS    67      66.707  64.823  65.283  1.00  3.72
ATOM   1025  CB  LYS    67      67.909  63.103  64.862  1.00  3.72
ATOM   1026  HB1 LYS    67      68.905  63.476  65.110  1.00  3.72
ATOM   1027  HB2 LYS    67      68.007  62.372  64.061  1.00  3.72
ATOM   1028  CG  LYS    67      67.302  62.474  66.124  1.00  3.72
ATOM   1029  HG1 LYS    67      66.235  62.291  65.991  1.00  3.72
ATOM   1030  HG2 LYS    67      67.420  63.184  66.945  1.00  3.72
ATOM   1031  CD  LYS    67      67.990  61.165  66.511  1.00  3.72
ATOM   1032  HD1 LYS    67      67.931  61.070  67.597  1.00  3.72
ATOM   1033  HD2 LYS    67      69.045  61.181  66.232  1.00  3.72
ATOM   1034  CE  LYS    67      67.288  59.944  65.913  1.00  3.72
ATOM   1035  HE1 LYS    67      66.219  59.991  66.138  1.00  3.72
ATOM   1036  HE2 LYS    67      67.682  59.058  66.423  1.00  3.72
ATOM   1037  NZ  LYS    67      67.489  59.749  64.455  1.00  3.72
ATOM   1038  HZ1 LYS    67      66.884  60.317  63.858  1.00  3.72
ATOM   1039  HZ2 LYS    67      68.449  59.874  64.182  1.00  3.72
ATOM   1040  HZ3 LYS    67      67.262  58.768  64.270  1.00  3.72
ATOM   1041  C   LYS    67      67.804  65.273  63.587  1.00  3.72
ATOM   1042  O   LYS    67      68.645  65.983  64.124  1.00  3.72
ATOM   1043  N   SER    68      67.491  65.369  62.306  1.00  4.03
ATOM   1044  H   SER    68      66.845  64.678  61.943  1.00  4.03
ATOM   1045  CA  SER    68      67.986  66.382  61.370  1.00  4.03
ATOM   1046  HA  SER    68      68.572  67.133  61.902  1.00  4.03
ATOM   1047  CB  SER    68      68.893  65.670  60.355  1.00  4.03
ATOM   1048  HB1 SER    68      69.807  65.353  60.858  1.00  4.03
ATOM   1049  HB2 SER    68      69.160  66.364  59.557  1.00  4.03
ATOM   1050  OG  SER    68      68.257  64.525  59.799  1.00  4.03
ATOM   1051  HG  SER    68      68.264  63.791  60.460  1.00  4.03
ATOM   1052  C   SER    68      66.816  67.111  60.687  1.00  4.03
ATOM   1053  O   SER    68      67.014  67.865  59.739  1.00  4.03
ATOM   1054  N   GLY    69      65.586  66.836  61.139  1.00  3.69
ATOM   1055  H   GLY    69      65.523  66.254  61.964  1.00  3.69
ATOM   1056  CA  GLY    69      64.308  67.080  60.459  1.00  3.69
ATOM   1057  HA1 GLY    69      64.052  68.132  60.579  1.00  3.69
ATOM   1058  HA2 GLY    69      63.538  66.488  60.952  1.00  3.69
ATOM   1059  C   GLY    69      64.262  66.758  58.967  1.00  3.69
ATOM   1060  O   GLY    69      63.428  67.336  58.266  1.00  3.69
ATOM   1061  N   LYS    70      65.147  65.886  58.450  1.00  3.42
ATOM   1062  H   LYS    70      65.765  65.407  59.093  1.00  3.42
ATOM   1063  CA  LYS    70      65.232  65.637  56.995  1.00  3.42
ATOM   1064  HA  LYS    70      65.475  66.570  56.484  1.00  3.42
ATOM   1065  CB  LYS    70      66.274  64.549  56.649  1.00  3.42
ATOM   1066  HB1 LYS    70      65.982  64.084  55.704  1.00  3.42
ATOM   1067  HB2 LYS    70      66.251  63.772  57.411  1.00  3.42
ATOM   1068  CG  LYS    70      67.710  65.055  56.460  1.00  3.42
ATOM   1069  HG1 LYS    70      68.128  65.357  57.417  1.00  3.42
ATOM   1070  HG2 LYS    70      67.691  65.934  55.814  1.00  3.42
ATOM   1071  CD  LYS    70      68.619  64.000  55.795  1.00  3.42
ATOM   1072  HD1 LYS    70      69.624  64.417  55.725  1.00  3.42
ATOM   1073  HD2 LYS    70      68.260  63.830  54.778  1.00  3.42
ATOM   1074  CE  LYS    70      68.688  62.644  56.522  1.00  3.42
ATOM   1075  HE1 LYS    70      67.676  62.239  56.610  1.00  3.42
ATOM   1076  HE2 LYS    70      69.081  62.798  57.532  1.00  3.42
ATOM   1077  NZ  LYS    70      69.536  61.688  55.763  1.00  3.42
ATOM   1078  HZ1 LYS    70      70.488  62.007  55.672  1.00  3.42
ATOM   1079  HZ2 LYS    70      69.529  60.740  56.121  1.00  3.42
ATOM   1080  HZ3 LYS    70      69.198  61.596  54.798  1.00  3.42
ATOM   1081  C   LYS    70      63.893  65.144  56.484  1.00  3.42
ATOM   1082  O   LYS    70      63.292  64.292  57.122  1.00  3.42
ATOM   1083  N   LYS    71      63.487  65.540  55.279  1.00  2.98
ATOM   1084  H   LYS    71      64.056  66.221  54.797  1.00  2.98
ATOM   1085  CA  LYS    71      62.613  64.682  54.464  1.00  2.98
ATOM   1086  HA  LYS    71      61.995  64.074  55.114  1.00  2.98
ATOM   1087  CB  LYS    71      61.728  65.539  53.540  1.00  2.98
ATOM   1088  HB1 LYS    71      61.175  64.868  52.882  1.00  2.98
ATOM   1089  HB2 LYS    71      62.356  66.176  52.913  1.00  2.98
ATOM   1090  CG  LYS    71      60.732  66.421  54.314  1.00  2.98
ATOM   1091  HG1 LYS    71      61.271  67.226  54.816  1.00  2.98
ATOM   1092  HG2 LYS    71      60.236  65.820  55.070  1.00  2.98
ATOM   1093  CD  LYS    71      59.678  67.026  53.370  1.00  2.98
ATOM   1094  HD1 LYS    71      59.215  66.237  52.775  1.00  2.98
ATOM   1095  HD2 LYS    71      60.180  67.707  52.680  1.00  2.98
ATOM   1096  CE  LYS    71      58.577  67.802  54.107  1.00  2.98
ATOM   1097  HE1 LYS    71      57.930  68.270  53.358  1.00  2.98
ATOM   1098  HE2 LYS    71      59.029  68.602  54.703  1.00  2.98
ATOM   1099  NZ  LYS    71      57.752  66.930  54.981  1.00  2.98
ATOM   1100  HZ1 LYS    71      58.265  66.632  55.796  1.00  2.98
ATOM   1101  HZ2 LYS    71      56.944  67.450  55.330  1.00  2.98
ATOM   1102  HZ3 LYS    71      57.403  66.120  54.489  1.00  2.98
ATOM   1103  C   LYS    71      63.509  63.773  53.648  1.00  2.98
ATOM   1104  O   LYS    71      64.436  64.307  53.048  1.00  2.98
ATOM   1105  N   PHE    72      63.240  62.465  53.548  1.00  2.56
ATOM   1106  H   PHE    72      62.541  62.012  54.128  1.00  2.56
ATOM   1107  CA  PHE    72      63.713  61.783  52.334  1.00  2.56
ATOM   1108  HA  PHE    72      63.581  62.500  51.520  1.00  2.56
ATOM   1109  CB  PHE    72      65.213  61.476  52.377  1.00  2.56
ATOM   1110  HB1 PHE    72      65.337  60.398  52.411  1.00  2.56
ATOM   1111  HB2 PHE    72      65.645  61.869  53.298  1.00  2.56
ATOM   1112  CG  PHE    72      65.984  62.063  51.194  1.00  2.56
ATOM   1113  CD1 PHE    72      65.891  61.506  49.898  1.00  2.56
ATOM   1114  HD1 PHE    72      65.320  60.609  49.715  1.00  2.56
ATOM   1115  CE1 PHE    72      66.610  62.062  48.826  1.00  2.56
ATOM   1116  HE1 PHE    72      66.552  61.606  47.847  1.00  2.56
ATOM   1117  CZ  PHE    72      67.426  63.185  49.034  1.00  2.56
ATOM   1118  HZ  PHE    72      67.986  63.605  48.210  1.00  2.56
ATOM   1119  CE2 PHE    72      67.524  63.746  50.318  1.00  2.56
ATOM   1120  HE2 PHE    72      68.157  64.604  50.487  1.00  2.56
ATOM   1121  CD2 PHE    72      66.809  63.186  51.390  1.00  2.56
ATOM   1122  HD2 PHE    72      66.903  63.621  52.373  1.00  2.56
ATOM   1123  C   PHE    72      62.905  60.581  51.902  1.00  2.56
ATOM   1124  O   PHE    72      62.235  59.962  52.722  1.00  2.56
ATOM   1125  N   SER    73      62.990  60.300  50.605  1.00  2.54
ATOM   1126  H   SER    73      63.546  60.902  50.021  1.00  2.54
ATOM   1127  CA  SER    73      62.448  59.115  49.961  1.00  2.54
ATOM   1128  HA  SER    73      61.378  59.097  50.173  1.00  2.54
ATOM   1129  CB  SER    73      62.587  59.236  48.444  1.00  2.54
ATOM   1130  HB1 SER    73      62.317  58.293  47.968  1.00  2.54
ATOM   1131  HB2 SER    73      63.606  59.513  48.183  1.00  2.54
ATOM   1132  OG  SER    73      61.716  60.254  47.990  1.00  2.54
ATOM   1133  HG  SER    73      61.777  60.277  47.032  1.00  2.54
ATOM   1134  C   SER    73      63.010  57.811  50.531  1.00  2.54
ATOM   1135  O   SER    73      64.022  57.772  51.236  1.00  2.54
ATOM   1136  N   ILE    74      62.255  56.749  50.279  1.00  2.21
ATOM   1137  H   ILE    74      61.469  56.888  49.665  1.00  2.21
ATOM   1138  CA  ILE    74      62.379  55.413  50.859  1.00  2.21
ATOM   1139  HA  ILE    74      62.163  55.496  51.925  1.00  2.21
ATOM   1140  CB  ILE    74      61.247  54.554  50.222  1.00  2.21
ATOM   1141  HB  ILE    74      60.320  55.023  50.558  1.00  2.21
ATOM   1142  CG2 ILE    74      61.191  54.607  48.677  1.00  2.21
ATOM   1143 1HG2 ILE    74      60.385  53.966  48.317  1.00  2.21
ATOM   1144 2HG2 ILE    74      60.984  55.618  48.327  1.00  2.21
ATOM   1145 3HG2 ILE    74      62.133  54.283  48.238  1.00  2.21
ATOM   1146  CG1 ILE    74      61.139  53.097  50.718  1.00  2.21
ATOM   1147 1HG1 ILE    74      60.129  52.753  50.490  1.00  2.21
ATOM   1148 2HG1 ILE    74      61.236  53.082  51.803  1.00  2.21
ATOM   1149  CD1 ILE    74      62.110  52.081  50.096  1.00  2.21
ATOM   1150  HD1 ILE    74      61.797  51.081  50.385  1.00  2.21
ATOM   1151  HD2 ILE    74      62.083  52.124  49.009  1.00  2.21
ATOM   1152  HD3 ILE    74      63.128  52.249  50.441  1.00  2.21
ATOM   1153  C   ILE    74      63.797  54.822  50.753  1.00  2.21
ATOM   1154  O   ILE    74      64.356  54.313  51.730  1.00  2.21
ATOM   1155  N   GLU    75      64.416  54.946  49.585  1.00  2.55
ATOM   1156  H   GLU    75      63.909  55.424  48.839  1.00  2.55
ATOM   1157  CA  GLU    75      65.799  54.541  49.310  1.00  2.55
ATOM   1158  HA  GLU    75      65.914  53.519  49.669  1.00  2.55
ATOM   1159  CB  GLU    75      66.043  54.504  47.788  1.00  2.55
ATOM   1160  HB1 GLU    75      65.255  53.903  47.330  1.00  2.55
ATOM   1161  HB2 GLU    75      66.986  53.986  47.605  1.00  2.55
ATOM   1162  CG  GLU    75      66.102  55.863  47.069  1.00  2.55
ATOM   1163  HG1 GLU    75      66.104  55.691  45.990  1.00  2.55
ATOM   1164  HG2 GLU    75      67.044  56.352  47.324  1.00  2.55
ATOM   1165  CD  GLU    75      64.928  56.774  47.443  1.00  2.55
ATOM   1166  OE1 GLU    75      63.764  56.378  47.207  1.00  2.55
ATOM   1167  OE2 GLU    75      65.185  57.817  48.080  1.00  2.55
ATOM   1168  C   GLU    75      66.870  55.373  50.051  1.00  2.55
ATOM   1169  O   GLU    75      67.838  54.806  50.565  1.00  2.55
ATOM   1170  N   GLU    76      66.713  56.694  50.194  1.00  2.52
ATOM   1171  H   GLU    76      65.953  57.167  49.702  1.00  2.52
ATOM   1172  CA  GLU    76      67.648  57.483  51.000  1.00  2.52
ATOM   1173  HA  GLU    76      68.650  57.198  50.691  1.00  2.52
ATOM   1174  CB  GLU    76      67.509  58.983  50.755  1.00  2.52
ATOM   1175  HB1 GLU    76      66.536  59.287  51.111  1.00  2.52
ATOM   1176  HB2 GLU    76      67.544  59.140  49.676  1.00  2.52
ATOM   1177  CG  GLU    76      68.629  59.847  51.390  1.00  2.52
ATOM   1178  HG1 GLU    76      68.815  60.676  50.704  1.00  2.52
ATOM   1179  HG2 GLU    76      69.553  59.264  51.414  1.00  2.52
ATOM   1180  CD  GLU    76      68.383  60.458  52.794  1.00  2.52
ATOM   1181  OE1 GLU    76      67.557  59.974  53.612  1.00  2.52
ATOM   1182  OE2 GLU    76      69.087  61.434  53.141  1.00  2.52
ATOM   1183  C   GLU    76      67.517  57.197  52.491  1.00  2.52
ATOM   1184  O   GLU    76      68.504  57.208  53.229  1.00  2.52
ATOM   1185  N   ALA    77      66.300  56.919  52.946  1.00  2.13
ATOM   1186  H   ALA    77      65.525  56.977  52.289  1.00  2.13
ATOM   1187  CA  ALA    77      66.034  56.497  54.305  1.00  2.13
ATOM   1188  HA  ALA    77      66.469  57.248  54.959  1.00  2.13
ATOM   1189  CB  ALA    77      64.517  56.542  54.503  1.00  2.13
ATOM   1190  HB1 ALA    77      64.296  56.599  55.562  1.00  2.13
ATOM   1191  HB2 ALA    77      64.110  57.445  54.046  1.00  2.13
ATOM   1192  HB3 ALA    77      64.030  55.692  54.033  1.00  2.13
ATOM   1193  C   ALA    77      66.769  55.177  54.618  1.00  2.13
ATOM   1194  O   ALA    77      67.498  55.115  55.625  1.00  2.13
ATOM   1195  N   LEU    78      66.701  54.215  53.673  1.00  2.26
ATOM   1196  H   LEU    78      66.073  54.369  52.889  1.00  2.26
ATOM   1197  CA  LEU    78      67.496  52.977  53.661  1.00  2.26
ATOM   1198  HA  LEU    78      67.333  52.358  54.515  1.00  2.26
ATOM   1199  CB  LEU    78      67.171  52.098  52.433  1.00  2.26
ATOM   1200  HB1 LEU    78      67.191  52.710  51.538  1.00  2.26
ATOM   1201  HB2 LEU    78      66.156  51.721  52.531  1.00  2.26
ATOM   1202  CG  LEU    78      68.119  50.901  52.203  1.00  2.26
ATOM   1203  HG  LEU    78      69.117  51.278  51.979  1.00  2.26
ATOM   1204  CD1 LEU    78      68.223  49.926  53.381  1.00  2.26
ATOM   1205 1HD1 LEU    78      68.918  49.127  53.122  1.00  2.26
ATOM   1206 2HD1 LEU    78      68.605  50.434  54.264  1.00  2.26
ATOM   1207 3HD1 LEU    78      67.248  49.495  53.595  1.00  2.26
ATOM   1208  CD2 LEU    78      67.631  50.110  50.992  1.00  2.26
ATOM   1209 1HD2 LEU    78      68.327  49.302  50.769  1.00  2.26
ATOM   1210 2HD2 LEU    78      66.641  49.692  51.180  1.00  2.26
ATOM   1211 3HD2 LEU    78      67.578  50.768  50.124  1.00  2.26
ATOM   1212  C   LEU    78      68.972  53.280  53.816  1.00  2.26
ATOM   1213  O   LEU    78      69.565  52.820  54.793  1.00  2.26
ATOM   1214  N   GLN    79      69.554  54.099  52.947  1.00  2.66
ATOM   1215  H   GLN    79      69.036  54.455  52.148  1.00  2.66
ATOM   1216  CA  GLN    79      70.981  54.358  53.087  1.00  2.66
ATOM   1217  HA  GLN    79      71.457  53.392  53.266  1.00  2.66
ATOM   1218  CB  GLN    79      71.581  54.867  51.762  1.00  2.66
ATOM   1219  HB1 GLN    79      71.112  54.331  50.935  1.00  2.66
ATOM   1220  HB2 GLN    79      72.643  54.622  51.753  1.00  2.66
ATOM   1221  CG  GLN    79      71.446  56.379  51.525  1.00  2.66
ATOM   1222  HG1 GLN    79      72.076  56.923  52.228  1.00  2.66
ATOM   1223  HG2 GLN    79      70.418  56.664  51.705  1.00  2.66
ATOM   1224  CD  GLN    79      71.831  56.800  50.107  1.00  2.66
ATOM   1225  OE1 GLN    79      72.607  56.166  49.413  1.00  2.66
ATOM   1226  NE2 GLN    79      71.299  57.895  49.611  1.00  2.66
ATOM   1227 1HE2 GLN    79      70.656  58.446  50.152  1.00  2.66
ATOM   1228 2HE2 GLN    79      71.552  58.111  48.663  1.00  2.66
ATOM   1229  C   GLN    79      71.380  55.228  54.302  1.00  2.66
ATOM   1230  O   GLN    79      72.560  55.343  54.621  1.00  2.66
ATOM   1231  N   SER    80      70.406  55.833  54.988  1.00  2.58
ATOM   1232  H   SER    80      69.468  55.769  54.614  1.00  2.58
ATOM   1233  CA  SER    80      70.588  56.572  56.246  1.00  2.58
ATOM   1234  HA  SER    80      71.594  56.988  56.292  1.00  2.58
ATOM   1235  CB  SER    80      69.569  57.714  56.356  1.00  2.58
ATOM   1236  HB1 SER    80      69.723  58.227  57.306  1.00  2.58
ATOM   1237  HB2 SER    80      68.562  57.296  56.357  1.00  2.58
ATOM   1238  OG  SER    80      69.663  58.676  55.325  1.00  2.58
ATOM   1239  HG  SER    80      69.363  58.257  54.491  1.00  2.58
ATOM   1240  C   SER    80      70.379  55.693  57.478  1.00  2.58
ATOM   1241  O   SER    80      70.525  56.180  58.599  1.00  2.58
ATOM   1242  N   GLY    81      69.973  54.433  57.280  1.00  2.40
ATOM   1243  H   GLY    81      69.852  54.108  56.327  1.00  2.40
ATOM   1244  CA  GLY    81      69.627  53.510  58.357  1.00  2.40
ATOM   1245  HA1 GLY    81      70.509  53.340  58.976  1.00  2.40
ATOM   1246  HA2 GLY    81      69.325  52.560  57.917  1.00  2.40
ATOM   1247  C   GLY    81      68.512  53.984  59.252  1.00  2.40
ATOM   1248  O   GLY    81      68.478  53.648  60.436  1.00  2.40
ATOM   1249  N   ARG    82      67.595  54.757  58.672  1.00  1.98
ATOM   1250  H   ARG    82      67.693  54.927  57.674  1.00  1.98
ATOM   1251  CA  ARG    82      66.380  55.206  59.344  1.00  1.98
ATOM   1252  HA  ARG    82      66.631  55.604  60.329  1.00  1.98
ATOM   1253  CB  ARG    82      65.815  56.300  58.429  1.00  1.98
ATOM   1254  HB1 ARG    82      65.282  55.887  57.581  1.00  1.98
ATOM   1255  HB2 ARG    82      66.667  56.832  58.000  1.00  1.98
ATOM   1256  CG  ARG    82      64.938  57.300  59.170  1.00  1.98
ATOM   1257  HG1 ARG    82      65.093  57.216  60.247  1.00  1.98
ATOM   1258  HG2 ARG    82      63.882  57.135  58.958  1.00  1.98
ATOM   1259  CD  ARG    82      65.363  58.700  58.740  1.00  1.98
ATOM   1260  HD1 ARG    82      66.448  58.801  58.787  1.00  1.98
ATOM   1261  HD2 ARG    82      64.949  59.354  59.492  1.00  1.98
ATOM   1262  NE  ARG    82      64.827  59.098  57.423  1.00  1.98
ATOM   1263  HE  ARG    82      63.821  59.227  57.419  1.00  1.98
ATOM   1264  CZ  ARG    82      65.463  59.477  56.329  1.00  1.98
ATOM   1265  NH1 ARG    82      66.758  59.479  56.203  1.00  1.98
ATOM   1266 1HH1 ARG    82      67.310  59.031  56.903  1.00  1.98
ATOM   1267 2HH1 ARG    82      67.138  59.655  55.262  1.00  1.98
ATOM   1268  NH2 ARG    82      64.814  59.857  55.275  1.00  1.98
ATOM   1269 1HH2 ARG    82      63.800  59.893  55.274  1.00  1.98
ATOM   1270 2HH2 ARG    82      65.339  60.037  54.431  1.00  1.98
ATOM   1271  C   ARG    82      65.539  53.959  59.533  1.00  1.98
ATOM   1272  O   ARG    82      65.685  53.310  60.555  1.00  1.98
ATOM   1273  N   LEU    83      64.793  53.537  58.524  1.00  1.88
ATOM   1274  H   LEU    83      64.840  54.070  57.671  1.00  1.88
ATOM   1275  CA  LEU    83      64.033  52.294  58.483  1.00  1.88
ATOM   1276  HA  LEU    83      63.586  52.229  59.461  1.00  1.88
ATOM   1277  CB  LEU    83      62.841  52.303  57.459  1.00  1.88
ATOM   1278  HB1 LEU    83      62.073  51.667  57.886  1.00  1.88
ATOM   1279  HB2 LEU    83      63.146  51.736  56.593  1.00  1.88
ATOM   1280  CG  LEU    83      62.064  53.564  56.960  1.00  1.88
ATOM   1281  HG  LEU    83      61.171  53.671  57.558  1.00  1.88
ATOM   1282  CD1 LEU    83      62.803  54.890  56.947  1.00  1.88
ATOM   1283 1HD1 LEU    83      62.226  55.624  56.388  1.00  1.88
ATOM   1284 2HD1 LEU    83      62.905  55.246  57.971  1.00  1.88
ATOM   1285 3HD1 LEU    83      63.759  54.739  56.460  1.00  1.88
ATOM   1286  CD2 LEU    83      61.537  53.383  55.536  1.00  1.88
ATOM   1287 1HD2 LEU    83      60.526  53.787  55.484  1.00  1.88
ATOM   1288 2HD2 LEU    83      62.121  53.940  54.809  1.00  1.88
ATOM   1289 3HD2 LEU    83      61.550  52.335  55.255  1.00  1.88
ATOM   1290  C   LEU    83      64.865  51.008  58.425  1.00  1.88
ATOM   1291  O   LEU    83      66.098  51.029  58.400  1.00  1.88
ATOM   1292  N   THR    84      64.171  49.873  58.381  1.00  2.20
ATOM   1293  H   THR    84      63.170  49.950  58.309  1.00  2.20
ATOM   1294  CA  THR    84      64.726  48.512  58.416  1.00  2.20
ATOM   1295  HA  THR    84      65.811  48.576  58.466  1.00  2.20
ATOM   1296  CB  THR    84      64.241  47.812  59.695  1.00  2.20
ATOM   1297  HB  THR    84      63.155  47.763  59.672  1.00  2.20
ATOM   1298  CG2 THR    84      64.790  46.404  59.905  1.00  2.20
ATOM   1299 1HG2 THR    84      64.387  45.992  60.830  1.00  2.20
ATOM   1300 2HG2 THR    84      64.484  45.756  59.084  1.00  2.20
ATOM   1301 3HG2 THR    84      65.877  46.433  59.972  1.00  2.20
ATOM   1302  OG1 THR    84      64.641  48.575  60.821  1.00  2.20
ATOM   1303  HG1 THR    84      64.103  48.282  61.572  1.00  2.20
ATOM   1304  C   THR    84      64.326  47.740  57.149  1.00  2.20
ATOM   1305  O   THR    84      63.164  47.862  56.777  1.00  2.20
ATOM   1306  N   PRO    85      65.222  46.974  56.479  1.00  2.48
ATOM   1307  CD  PRO    85      66.599  46.717  56.893  1.00  2.48
ATOM   1308  HD1 PRO    85      66.607  46.177  57.838  1.00  2.48
ATOM   1309  HD2 PRO    85      67.164  47.646  56.983  1.00  2.48
ATOM   1310  CG  PRO    85      67.225  45.833  55.811  1.00  2.48
ATOM   1311  HG1 PRO    85      67.908  45.098  56.236  1.00  2.48
ATOM   1312  HG2 PRO    85      67.742  46.459  55.080  1.00  2.48
ATOM   1313  CB  PRO    85      66.015  45.171  55.155  1.00  2.48
ATOM   1314  HB1 PRO    85      65.672  44.338  55.770  1.00  2.48
ATOM   1315  HB2 PRO    85      66.236  44.840  54.139  1.00  2.48
ATOM   1316  CA  PRO    85      65.008  46.323  55.170  1.00  2.48
ATOM   1317  HA  PRO    85      65.349  46.957  54.359  1.00  2.48
ATOM   1318  C   PRO    85      63.577  45.882  54.822  1.00  2.48
ATOM   1319  O   PRO    85      62.935  46.527  53.999  1.00  2.48
ATOM   1320  N   ALA    86      63.024  44.892  55.530  1.00  2.55
ATOM   1321  H   ALA    86      63.599  44.364  56.162  1.00  2.55
ATOM   1322  CA  ALA    86      61.664  44.408  55.263  1.00  2.55
ATOM   1323  HA  ALA    86      61.648  43.977  54.259  1.00  2.55
ATOM   1324  CB  ALA    86      61.354  43.283  56.261  1.00  2.55
ATOM   1325  HB1 ALA    86      60.373  42.864  56.035  1.00  2.55
ATOM   1326  HB2 ALA    86      62.099  42.491  56.167  1.00  2.55
ATOM   1327  HB3 ALA    86      61.354  43.671  57.281  1.00  2.55
ATOM   1328  C   ALA    86      60.569  45.487  55.291  1.00  2.55
ATOM   1329  O   ALA    86      59.542  45.470  54.591  1.00  2.55
ATOM   1330  N   HIS    87      60.812  46.456  56.163  1.00  2.13
ATOM   1331  H   HIS    87      61.736  46.501  56.571  1.00  2.13
ATOM   1332  CA  HIS    87      59.944  47.594  56.298  1.00  2.13
ATOM   1333  HA  HIS    87      58.913  47.241  56.220  1.00  2.13
ATOM   1334  CB  HIS    87      60.094  48.212  57.670  1.00  2.13
ATOM   1335  HB1 HIS    87      59.270  48.909  57.794  1.00  2.13
ATOM   1336  HB2 HIS    87      61.027  48.771  57.687  1.00  2.13
ATOM   1337  CG  HIS    87      60.083  47.248  58.841  1.00  2.13
ATOM   1338  ND1 HIS    87      60.624  47.549  60.088  1.00  2.13
ATOM   1339  CE1 HIS    87      60.433  46.468  60.863  1.00  2.13
ATOM   1340  HE1 HIS    87      60.746  46.380  61.899  1.00  2.13
ATOM   1341  NE2 HIS    87      59.796  45.514  60.168  1.00  2.13
ATOM   1342  HE2 HIS    87      59.548  44.596  60.538  1.00  2.13
ATOM   1343  CD2 HIS    87      59.556  45.988  58.895  1.00  2.13
ATOM   1344  HD2 HIS    87      59.072  45.457  58.085  1.00  2.13
ATOM   1345  C   HIS    87      60.118  48.575  55.135  1.00  2.13
ATOM   1346  O   HIS    87      59.105  49.096  54.694  1.00  2.13
ATOM   1347  N   TYR    88      61.321  48.737  54.569  1.00  2.13
ATOM   1348  H   TYR    88      62.096  48.191  54.924  1.00  2.13
ATOM   1349  CA  TYR    88      61.497  49.381  53.257  1.00  2.13
ATOM   1350  HA  TYR    88      61.122  50.401  53.336  1.00  2.13
ATOM   1351  CB  TYR    88      62.947  49.478  52.780  1.00  2.13
ATOM   1352  HB1 TYR    88      62.967  49.886  51.773  1.00  2.13
ATOM   1353  HB2 TYR    88      63.401  48.494  52.705  1.00  2.13
ATOM   1354  CG  TYR    88      63.775  50.373  53.648  1.00  2.13
ATOM   1355  CD1 TYR    88      63.636  51.763  53.582  1.00  2.13
ATOM   1356  HD1 TYR    88      62.970  52.216  52.864  1.00  2.13
ATOM   1357  CE1 TYR    88      64.371  52.562  54.467  1.00  2.13
ATOM   1358  HE1 TYR    88      64.270  53.629  54.431  1.00  2.13
ATOM   1359  CZ  TYR    88      65.247  51.969  55.395  1.00  2.13
ATOM   1360  OH  TYR    88      65.961  52.728  56.253  1.00  2.13
ATOM   1361  HH  TYR    88      66.395  52.181  56.923  1.00  2.13
ATOM   1362  CE2 TYR    88      65.437  50.581  55.407  1.00  2.13
ATOM   1363  HE2 TYR    88      66.165  50.127  56.059  1.00  2.13
ATOM   1364  CD2 TYR    88      64.674  49.800  54.542  1.00  2.13
ATOM   1365  HD2 TYR    88      64.768  48.748  54.543  1.00  2.13
ATOM   1366  C   TYR    88      60.681  48.717  52.171  1.00  2.13
ATOM   1367  O   TYR    88      59.987  49.433  51.463  1.00  2.13
ATOM   1368  N   ASP    89      60.689  47.388  52.070  1.00  2.51
ATOM   1369  H   ASP    89      61.347  46.845  52.625  1.00  2.51
ATOM   1370  CA  ASP    89      59.917  46.716  51.011  1.00  2.51
ATOM   1371  HA  ASP    89      60.264  47.081  50.043  1.00  2.51
ATOM   1372  CB  ASP    89      60.196  45.207  51.053  1.00  2.51
ATOM   1373  HB1 ASP    89      59.675  44.729  50.222  1.00  2.51
ATOM   1374  HB2 ASP    89      59.805  44.788  51.981  1.00  2.51
ATOM   1375  CG  ASP    89      61.695  44.905  50.942  1.00  2.51
ATOM   1376  OD1 ASP    89      62.262  45.183  49.863  1.00  2.51
ATOM   1377  OD2 ASP    89      62.258  44.421  51.951  1.00  2.51
ATOM   1378  C   ASP    89      58.404  47.025  51.124  1.00  2.51
ATOM   1379  O   ASP    89      57.758  47.505  50.168  1.00  2.51
ATOM   1380  N   ARG    90      57.862  46.877  52.351  1.00  2.49
ATOM   1381  H   ARG    90      58.433  46.458  53.080  1.00  2.49
ATOM   1382  CA  ARG    90      56.483  47.342  52.621  1.00  2.49
ATOM   1383  HA  ARG    90      55.814  46.756  51.987  1.00  2.49
ATOM   1384  CB  ARG    90      56.082  47.109  54.094  1.00  2.49
ATOM   1385  HB1 ARG    90      56.859  47.507  54.748  1.00  2.49
ATOM   1386  HB2 ARG    90      55.989  46.037  54.271  1.00  2.49
ATOM   1387  CG  ARG    90      54.746  47.812  54.424  1.00  2.49
ATOM   1388  HG1 ARG    90      53.987  47.508  53.700  1.00  2.49
ATOM   1389  HG2 ARG    90      54.893  48.889  54.336  1.00  2.49
ATOM   1390  CD  ARG    90      54.209  47.556  55.834  1.00  2.49
ATOM   1391  HD1 ARG    90      55.049  47.563  56.531  1.00  2.49
ATOM   1392  HD2 ARG    90      53.747  46.568  55.865  1.00  2.49
ATOM   1393  NE  ARG    90      53.259  48.630  56.217  1.00  2.49
ATOM   1394  HE  ARG    90      53.603  49.570  56.101  1.00  2.49
ATOM   1395  CZ  ARG    90      52.030  48.527  56.692  1.00  2.49
ATOM   1396  NH1 ARG    90      51.449  47.375  56.870  1.00  2.49
ATOM   1397 1HH1 ARG    90      51.946  46.551  56.583  1.00  2.49
ATOM   1398 2HH1 ARG    90      50.507  47.315  57.213  1.00  2.49
ATOM   1399  NH2 ARG    90      51.353  49.596  57.013  1.00  2.49
ATOM   1400 1HH2 ARG    90      51.740  50.531  56.897  1.00  2.49
ATOM   1401 2HH2 ARG    90      50.420  49.514  57.374  1.00  2.49
ATOM   1402  C   ARG    90      56.246  48.813  52.204  1.00  2.49
ATOM   1403  O   ARG    90      55.195  49.149  51.631  1.00  2.49
ATOM   1404  N   TYR    91      57.159  49.723  52.568  1.00  2.22
ATOM   1405  H   TYR    91      58.012  49.434  53.037  1.00  2.22
ATOM   1406  CA  TYR    91      56.932  51.136  52.283  1.00  2.22
ATOM   1407  HA  TYR    91      55.910  51.360  52.573  1.00  2.22
ATOM   1408  CB  TYR    91      57.838  52.153  52.952  1.00  2.22
ATOM   1409  HB1 TYR    91      57.599  53.155  52.593  1.00  2.22
ATOM   1410  HB2 TYR    91      58.876  51.938  52.691  1.00  2.22
ATOM   1411  CG  TYR    91      57.634  52.139  54.424  1.00  2.22
ATOM   1412  CD1 TYR    91      56.344  52.209  54.983  1.00  2.22
ATOM   1413  HD1 TYR    91      55.491  52.448  54.373  1.00  2.22
ATOM   1414  CE1 TYR    91      56.164  51.802  56.310  1.00  2.22
ATOM   1415  HE1 TYR    91      55.183  51.747  56.754  1.00  2.22
ATOM   1416  CZ  TYR    91      57.291  51.364  57.025  1.00  2.22
ATOM   1417  OH  TYR    91      57.129  50.700  58.166  1.00  2.22
ATOM   1418  HH  TYR    91      57.984  50.426  58.500  1.00  2.22
ATOM   1419  CE2 TYR    91      58.594  51.470  56.527  1.00  2.22
ATOM   1420  HE2 TYR    91      59.454  51.167  57.099  1.00  2.22
ATOM   1421  CD2 TYR    91      58.748  51.836  55.197  1.00  2.22
ATOM   1422  HD2 TYR    91      59.699  51.730  54.710  1.00  2.22
ATOM   1423  C   TYR    91      57.005  51.428  50.814  1.00  2.22
ATOM   1424  O   TYR    91      56.136  52.165  50.396  1.00  2.22
ATOM   1425  N   VAL    92      57.910  50.842  50.027  1.00  2.45
ATOM   1426  H   VAL    92      58.594  50.202  50.427  1.00  2.45
ATOM   1427  CA  VAL    92      57.883  51.091  48.593  1.00  2.45
ATOM   1428  HA  VAL    92      57.921  52.176  48.484  1.00  2.45
ATOM   1429  CB  VAL    92      59.103  50.564  47.810  1.00  2.45
ATOM   1430  HB  VAL    92      59.998  50.935  48.308  1.00  2.45
ATOM   1431  CG1 VAL    92      59.215  49.044  47.729  1.00  2.45
ATOM   1432 1HG1 VAL    92      60.085  48.767  47.133  1.00  2.45
ATOM   1433 2HG1 VAL    92      59.367  48.653  48.730  1.00  2.45
ATOM   1434 3HG1 VAL    92      58.322  48.607  47.286  1.00  2.45
ATOM   1435  CG2 VAL    92      59.112  51.130  46.383  1.00  2.45
ATOM   1436 1HG2 VAL    92      60.034  50.840  45.879  1.00  2.45
ATOM   1437 2HG2 VAL    92      58.259  50.755  45.817  1.00  2.45
ATOM   1438 3HG2 VAL    92      59.067  52.219  46.418  1.00  2.45
ATOM   1439  C   VAL    92      56.531  50.667  48.026  1.00  2.45
ATOM   1440  O   VAL    92      55.906  51.477  47.331  1.00  2.45
ATOM   1441  N   ASN    93      55.969  49.519  48.468  1.00  2.96
ATOM   1442  H   ASN    93      56.487  48.913  49.100  1.00  2.96
ATOM   1443  CA  ASN    93      54.571  49.208  48.098  1.00  2.96
ATOM   1444  HA  ASN    93      54.545  49.048  47.020  1.00  2.96
ATOM   1445  CB  ASN    93      54.025  47.934  48.784  1.00  2.96
ATOM   1446  HB1 ASN    93      53.128  47.626  48.249  1.00  2.96
ATOM   1447  HB2 ASN    93      53.723  48.176  49.801  1.00  2.96
ATOM   1448  CG  ASN    93      54.922  46.715  48.890  1.00  2.96
ATOM   1449  OD1 ASN    93      54.818  45.966  49.844  1.00  2.96
ATOM   1450  ND2 ASN    93      55.769  46.425  47.930  1.00  2.96
ATOM   1451 1HD2 ASN    93      55.937  47.085  47.197  1.00  2.96
ATOM   1452 2HD2 ASN    93      56.408  45.676  48.142  1.00  2.96
ATOM   1453  C   ASN    93      53.598  50.390  48.385  1.00  2.96
ATOM   1454  O   ASN    93      52.940  50.913  47.478  1.00  2.96
ATOM   1455  N   LYS    94      53.549  50.865  49.640  1.00  3.10
ATOM   1456  H   LYS    94      54.202  50.471  50.309  1.00  3.10
ATOM   1457  CA  LYS    94      52.707  52.014  50.056  1.00  3.10
ATOM   1458  HA  LYS    94      51.658  51.768  49.890  1.00  3.10
ATOM   1459  CB  LYS    94      52.937  52.218  51.575  1.00  3.10
ATOM   1460  HB1 LYS    94      54.004  52.258  51.773  1.00  3.10
ATOM   1461  HB2 LYS    94      52.557  51.326  52.075  1.00  3.10
ATOM   1462  CG  LYS    94      52.271  53.443  52.239  1.00  3.10
ATOM   1463  HG1 LYS    94      52.025  53.174  53.265  1.00  3.10
ATOM   1464  HG2 LYS    94      51.331  53.655  51.728  1.00  3.10
ATOM   1465  CD  LYS    94      53.118  54.733  52.290  1.00  3.10
ATOM   1466  HD1 LYS    94      52.483  55.536  52.668  1.00  3.10
ATOM   1467  HD2 LYS    94      53.415  54.996  51.279  1.00  3.10
ATOM   1468  CE  LYS    94      54.379  54.645  53.171  1.00  3.10
ATOM   1469  HE1 LYS    94      55.049  53.891  52.746  1.00  3.10
ATOM   1470  HE2 LYS    94      54.093  54.337  54.176  1.00  3.10
ATOM   1471  NZ  LYS    94      55.107  55.937  53.232  1.00  3.10
ATOM   1472  HZ1 LYS    94      55.910  55.910  53.847  1.00  3.10
ATOM   1473  HZ2 LYS    94      55.462  56.147  52.290  1.00  3.10
ATOM   1474  HZ3 LYS    94      54.501  56.714  53.478  1.00  3.10
ATOM   1475  C   LYS    94      52.970  53.295  49.271  1.00  3.10
ATOM   1476  O   LYS    94      52.020  54.000  48.965  1.00  3.10
ATOM   1477  N   ASP    95      54.217  53.584  48.921  1.00  3.05
ATOM   1478  H   ASP    95      54.952  52.939  49.193  1.00  3.05
ATOM   1479  CA  ASP    95      54.633  54.811  48.257  1.00  3.05
ATOM   1480  HA  ASP    95      54.103  55.658  48.682  1.00  3.05
ATOM   1481  CB  ASP    95      56.143  55.040  48.476  1.00  3.05
ATOM   1482  HB1 ASP    95      56.457  55.898  47.879  1.00  3.05
ATOM   1483  HB2 ASP    95      56.696  54.166  48.128  1.00  3.05
ATOM   1484  CG  ASP    95      56.482  55.325  49.947  1.00  3.05
ATOM   1485  OD1 ASP    95      55.660  55.978  50.629  1.00  3.05
ATOM   1486  OD2 ASP    95      57.530  54.867  50.451  1.00  3.05
ATOM   1487  C   ASP    95      54.264  54.730  46.780  1.00  3.05
ATOM   1488  O   ASP    95      54.057  55.767  46.167  1.00  3.05
ATOM   1489  N   MET    96      54.014  53.533  46.225  1.00  3.43
ATOM   1490  H   MET    96      54.227  52.690  46.747  1.00  3.43
ATOM   1491  CA  MET    96      53.369  53.429  44.914  1.00  3.43
ATOM   1492  HA  MET    96      53.848  54.141  44.246  1.00  3.43
ATOM   1493  CB  MET    96      53.549  52.025  44.312  1.00  3.43
ATOM   1494  HB1 MET    96      52.903  51.919  43.439  1.00  3.43
ATOM   1495  HB2 MET    96      53.237  51.278  45.037  1.00  3.43
ATOM   1496  CG  MET    96      54.991  51.726  43.876  1.00  3.43
ATOM   1497  HG1 MET    96      55.176  50.670  44.073  1.00  3.43
ATOM   1498  HG2 MET    96      55.692  52.295  44.489  1.00  3.43
ATOM   1499  SD  MET    96      55.359  52.007  42.114  1.00  3.43
ATOM   1500  CE  MET    96      55.311  53.817  42.010  1.00  3.43
ATOM   1501  HE1 MET    96      55.665  54.138  41.029  1.00  3.43
ATOM   1502  HE2 MET    96      54.289  54.168  42.143  1.00  3.43
ATOM   1503  HE3 MET    96      55.955  54.250  42.777  1.00  3.43
ATOM   1504  C   MET    96      51.882  53.816  44.932  1.00  3.43
ATOM   1505  O   MET    96      51.326  54.187  43.902  1.00  3.43
ATOM   1506  N   SER    97      51.230  53.787  46.096  1.00  4.33
ATOM   1507  H   SER    97      51.759  53.600  46.939  1.00  4.33
ATOM   1508  CA  SER    97      49.801  54.115  46.247  1.00  4.33
ATOM   1509  HA  SER    97      49.272  53.702  45.396  1.00  4.33
ATOM   1510  CB  SER    97      49.222  53.435  47.495  1.00  4.33
ATOM   1511  HB1 SER    97      48.138  53.560  47.498  1.00  4.33
ATOM   1512  HB2 SER    97      49.621  53.905  48.394  1.00  4.33
ATOM   1513  OG  SER    97      49.529  52.048  47.496  1.00  4.33
ATOM   1514  HG  SER    97      50.488  51.949  47.491  1.00  4.33
ATOM   1515  C   SER    97      49.502  55.614  46.269  1.00  4.33
ATOM   1516  O   SER    97      48.364  56.029  46.463  1.00  4.33
ATOM   1517  N   ILE    98      50.547  56.417  46.109  1.00  4.49
ATOM   1518  H   ILE    98      51.428  55.957  45.939  1.00  4.49
ATOM   1519  CA  ILE    98      50.586  57.866  46.309  1.00  4.49
ATOM   1520  HA  ILE    98      49.588  58.253  46.102  1.00  4.49
ATOM   1521  CB  ILE    98      50.895  58.196  47.788  1.00  4.49
ATOM   1522  HB  ILE    98      51.154  59.248  47.849  1.00  4.49
ATOM   1523  CG2 ILE    98      49.607  58.005  48.626  1.00  4.49
ATOM   1524 1HG2 ILE    98      49.709  58.477  49.602  1.00  4.49
ATOM   1525 2HG2 ILE    98      48.762  58.475  48.133  1.00  4.49
ATOM   1526 3HG2 ILE    98      49.386  56.947  48.758  1.00  4.49
ATOM   1527  CG1 ILE    98      52.068  57.368  48.363  1.00  4.49
ATOM   1528 1HG1 ILE    98      53.003  57.802  48.020  1.00  4.49
ATOM   1529 2HG1 ILE    98      52.052  56.351  47.989  1.00  4.49
ATOM   1530  CD1 ILE    98      52.086  57.230  49.886  1.00  4.49
ATOM   1531  HD1 ILE    98      53.086  56.939  50.193  1.00  4.49
ATOM   1532  HD2 ILE    98      51.814  58.168  50.361  1.00  4.49
ATOM   1533  HD3 ILE    98      51.378  56.462  50.199  1.00  4.49
ATOM   1534  C   ILE    98      51.464  58.496  45.207  1.00  4.49
ATOM   1535  O   ILE    98      51.036  59.439  44.551  1.00  4.49
ATOM   1536  N   GLN    99      52.553  57.836  44.795  1.00  4.18
ATOM   1537  H   GLN    99      52.913  57.101  45.393  1.00  4.18
ATOM   1538  CA  GLN    99      53.159  57.893  43.451  1.00  4.18
ATOM   1539  HA  GLN    99      53.187  58.940  43.151  1.00  4.18
ATOM   1540  CB  GLN    99      54.614  57.393  43.543  1.00  4.18
ATOM   1541  HB1 GLN    99      54.624  56.305  43.612  1.00  4.18
ATOM   1542  HB2 GLN    99      55.069  57.793  44.451  1.00  4.18
ATOM   1543  CG  GLN    99      55.471  57.840  42.348  1.00  4.18
ATOM   1544  HG1 GLN    99      55.594  58.922  42.381  1.00  4.18
ATOM   1545  HG2 GLN    99      54.974  57.577  41.415  1.00  4.18
ATOM   1546  CD  GLN    99      56.850  57.188  42.349  1.00  4.18
ATOM   1547  OE1 GLN    99      57.234  56.497  41.423  1.00  4.18
ATOM   1548  NE2 GLN    99      57.655  57.379  43.370  1.00  4.18
ATOM   1549 1HE2 GLN    99      57.357  57.906  44.172  1.00  4.18
ATOM   1550 2HE2 GLN    99      58.541  56.907  43.323  1.00  4.18
ATOM   1551  C   GLN    99      52.319  57.140  42.391  1.00  4.18
ATOM   1552  O   GLN    99      52.799  56.209  41.749  1.00  4.18
ATOM   1553  N   GLU   100      51.037  57.507  42.280  1.00  4.50
ATOM   1554  H   GLU   100      50.766  58.310  42.836  1.00  4.50
ATOM   1555  CA  GLU   100      49.937  56.676  41.763  1.00  4.50
ATOM   1556  HA  GLU   100      49.605  56.101  42.628  1.00  4.50
ATOM   1557  CB  GLU   100      48.723  57.526  41.378  1.00  4.50
ATOM   1558  HB1 GLU   100      48.014  56.873  40.869  1.00  4.50
ATOM   1559  HB2 GLU   100      49.024  58.319  40.694  1.00  4.50
ATOM   1560  CG  GLU   100      48.020  58.133  42.601  1.00  4.50
ATOM   1561  HG1 GLU   100      48.573  59.012  42.933  1.00  4.50
ATOM   1562  HG2 GLU   100      48.004  57.409  43.418  1.00  4.50
ATOM   1563  CD  GLU   100      46.578  58.493  42.232  1.00  4.50
ATOM   1564  OE1 GLU   100      45.735  57.569  42.168  1.00  4.50
ATOM   1565  OE2 GLU   100      46.308  59.644  41.825  1.00  4.50
ATOM   1566  C   GLU   100      50.275  55.620  40.721  1.00  4.50
ATOM   1567  O   GLU   100      50.414  55.934  39.542  1.00  4.50
ATOM   1568  N   LEU   101      50.315  54.370  41.199  1.00  3.47
ATOM   1569  H   LEU   101      50.404  54.287  42.205  1.00  3.47
ATOM   1570  CA  LEU   101      50.099  53.117  40.484  1.00  3.47
ATOM   1571  HA  LEU   101      50.878  52.417  40.783  1.00  3.47
ATOM   1572  CB  LEU   101      48.719  52.504  40.855  1.00  3.47
ATOM   1573  HB1 LEU   101      48.622  51.585  40.276  1.00  3.47
ATOM   1574  HB2 LEU   101      47.933  53.175  40.501  1.00  3.47
ATOM   1575  CG  LEU   101      48.377  52.134  42.311  1.00  3.47
ATOM   1576  HG  LEU   101      47.516  51.466  42.270  1.00  3.47
ATOM   1577  CD1 LEU   101      49.501  51.371  43.011  1.00  3.47
ATOM   1578 1HD1 LEU   101      49.190  51.104  44.022  1.00  3.47
ATOM   1579 2HD1 LEU   101      49.721  50.461  42.454  1.00  3.47
ATOM   1580 3HD1 LEU   101      50.397  51.982  43.064  1.00  3.47
ATOM   1581  CD2 LEU   101      47.941  53.342  43.139  1.00  3.47
ATOM   1582 1HD2 LEU   101      47.561  53.005  44.103  1.00  3.47
ATOM   1583 2HD2 LEU   101      48.768  54.025  43.301  1.00  3.47
ATOM   1584 3HD2 LEU   101      47.139  53.877  42.629  1.00  3.47
ATOM   1585  C   LEU   101      50.189  53.279  38.964  1.00  3.47
ATOM   1586  O   LEU   101      49.160  53.430  38.302  1.00  3.47
ATOM   1587  N   ALA   102      51.409  53.296  38.421  1.00  3.67
ATOM   1588  H   ALA   102      52.201  53.266  39.043  1.00  3.67
ATOM   1589  CA  ALA   102      51.656  53.343  36.979  1.00  3.67
ATOM   1590  HA  ALA   102      51.344  54.319  36.607  1.00  3.67
ATOM   1591  CB  ALA   102      53.166  53.199  36.746  1.00  3.67
ATOM   1592  HB1 ALA   102      53.383  53.199  35.681  1.00  3.67
ATOM   1593  HB2 ALA   102      53.694  54.033  37.211  1.00  3.67
ATOM   1594  HB3 ALA   102      53.525  52.262  37.176  1.00  3.67
ATOM   1595  C   ALA   102      50.824  52.270  36.284  1.00  3.67
ATOM   1596  O   ALA   102      51.193  51.097  36.348  1.00  3.67
ATOM   1597  N   VAL   103      49.669  52.646  35.703  1.00  4.95
ATOM   1598  H   VAL   103      49.339  53.598  35.823  1.00  4.95
ATOM   1599  CA  VAL   103      48.756  51.649  35.141  1.00  4.95
ATOM   1600  HA  VAL   103      48.456  51.000  35.964  1.00  4.95
ATOM   1601  CB  VAL   103      47.458  52.198  34.512  1.00  4.95
ATOM   1602  HB  VAL   103      46.907  51.339  34.126  1.00  4.95
ATOM   1603  CG1 VAL   103      46.565  52.834  35.581  1.00  4.95
ATOM   1604 1HG1 VAL   103      45.626  53.161  35.135  1.00  4.95
ATOM   1605 2HG1 VAL   103      46.347  52.105  36.362  1.00  4.95
ATOM   1606 3HG1 VAL   103      47.059  53.689  36.038  1.00  4.95
ATOM   1607  CG2 VAL   103      47.657  53.156  33.332  1.00  4.95
ATOM   1608 1HG2 VAL   103      46.696  53.567  33.021  1.00  4.95
ATOM   1609 2HG2 VAL   103      48.320  53.970  33.602  1.00  4.95
ATOM   1610 3HG2 VAL   103      48.075  52.617  32.486  1.00  4.95
ATOM   1611  C   VAL   103      49.552  50.815  34.176  1.00  4.95
ATOM   1612  O   VAL   103      50.205  51.372  33.301  1.00  4.95
ATOM   1613  N   LEU   104      49.573  49.499  34.360  1.00  6.39
ATOM   1614  H   LEU   104      49.088  49.118  35.157  1.00  6.39
ATOM   1615  CA  LEU   104      50.527  48.636  33.658  1.00  6.39
ATOM   1616  HA  LEU   104      51.527  49.048  33.798  1.00  6.39
ATOM   1617  CB  LEU   104      50.488  47.223  34.275  1.00  6.39
ATOM   1618  HB1 LEU   104      51.203  46.596  33.740  1.00  6.39
ATOM   1619  HB2 LEU   104      49.495  46.802  34.112  1.00  6.39
ATOM   1620  CG  LEU   104      50.820  47.146  35.779  1.00  6.39
ATOM   1621  HG  LEU   104      50.088  47.727  36.340  1.00  6.39
ATOM   1622  CD1 LEU   104      50.725  45.693  36.242  1.00  6.39
ATOM   1623 1HD1 LEU   104      50.913  45.635  37.315  1.00  6.39
ATOM   1624 2HD1 LEU   104      49.727  45.304  36.040  1.00  6.39
ATOM   1625 3HD1 LEU   104      51.460  45.084  35.717  1.00  6.39
ATOM   1626  CD2 LEU   104      52.220  47.662  36.114  1.00  6.39
ATOM   1627 1HD2 LEU   104      52.426  47.512  37.174  1.00  6.39
ATOM   1628 2HD2 LEU   104      52.968  47.134  35.523  1.00  6.39
ATOM   1629 3HD2 LEU   104      52.284  48.730  35.908  1.00  6.39
ATOM   1630  C   LEU   104      50.301  48.579  32.127  1.00  6.39
ATOM   1631  O   LEU   104      50.958  47.820  31.423  1.00  6.39
ATOM   1632  N   VAL   105      49.378  49.401  31.620  1.00  7.33
ATOM   1633  H   VAL   105      48.902  49.987  32.285  1.00  7.33
ATOM   1634  CA  VAL   105      49.016  49.580  30.216  1.00  7.33
ATOM   1635  HA  VAL   105      49.606  48.879  29.623  1.00  7.33
ATOM   1636  CB  VAL   105      47.532  49.218  29.983  1.00  7.33
ATOM   1637  HB  VAL   105      47.296  49.370  28.930  1.00  7.33
ATOM   1638  CG1 VAL   105      47.264  47.742  30.298  1.00  7.33
ATOM   1639 1HG1 VAL   105      46.236  47.493  30.035  1.00  7.33
ATOM   1640 2HG1 VAL   105      47.935  47.114  29.710  1.00  7.33
ATOM   1641 3HG1 VAL   105      47.420  47.536  31.357  1.00  7.33
ATOM   1642  CG2 VAL   105      46.572  50.082  30.816  1.00  7.33
ATOM   1643 1HG2 VAL   105      45.543  49.824  30.562  1.00  7.33
ATOM   1644 2HG2 VAL   105      46.722  49.913  31.881  1.00  7.33
ATOM   1645 3HG2 VAL   105      46.723  51.138  30.587  1.00  7.33
ATOM   1646  C   VAL   105      49.334  50.963  29.634  1.00  7.33
ATOM   1647  O   VAL   105      49.066  51.221  28.462  1.00  7.33
ATOM   1648  N   SER   106      49.885  51.883  30.428  1.00  6.70
ATOM   1649  H   SER   106      50.049  51.621  31.392  1.00  6.70
ATOM   1650  CA  SER   106      50.243  53.245  29.990  1.00  6.70
ATOM   1651  HA  SER   106      50.617  53.185  28.968  1.00  6.70
ATOM   1652  CB  SER   106      49.010  54.167  29.978  1.00  6.70
ATOM   1653  HB1 SER   106      49.268  55.101  29.477  1.00  6.70
ATOM   1654  HB2 SER   106      48.713  54.399  31.001  1.00  6.70
ATOM   1655  OG  SER   106      47.914  53.581  29.303  1.00  6.70
ATOM   1656  HG  SER   106      48.249  52.866  28.733  1.00  6.70
ATOM   1657  C   SER   106      51.350  53.935  30.805  1.00  6.70
ATOM   1658  O   SER   106      51.737  55.052  30.467  1.00  6.70
ATOM   1659  N   GLY   107      51.846  53.310  31.878  1.00  5.95
ATOM   1660  H   GLY   107      51.453  52.410  32.127  1.00  5.95
ATOM   1661  CA  GLY   107      52.849  53.847  32.804  1.00  5.95
ATOM   1662  HA1 GLY   107      53.709  54.196  32.231  1.00  5.95
ATOM   1663  HA2 GLY   107      53.181  53.041  33.457  1.00  5.95
ATOM   1664  C   GLY   107      52.375  55.001  33.679  1.00  5.95
ATOM   1665  O   GLY   107      53.200  55.741  34.204  1.00  5.95
ATOM   1666  N   GLN   108      51.060  55.191  33.821  1.00  5.45
ATOM   1667  H   GLN   108      50.434  54.525  33.397  1.00  5.45
ATOM   1668  CA  GLN   108      50.502  56.462  34.279  1.00  5.45
ATOM   1669  HA  GLN   108      51.316  57.115  34.597  1.00  5.45
ATOM   1670  CB  GLN   108      49.811  57.168  33.094  1.00  5.45
ATOM   1671  HB1 GLN   108      49.150  57.950  33.471  1.00  5.45
ATOM   1672  HB2 GLN   108      49.209  56.447  32.539  1.00  5.45
ATOM   1673  CG  GLN   108      50.846  57.822  32.158  1.00  5.45
ATOM   1674  HG1 GLN   108      51.652  57.123  31.947  1.00  5.45
ATOM   1675  HG2 GLN   108      51.289  58.680  32.663  1.00  5.45
ATOM   1676  CD  GLN   108      50.252  58.300  30.834  1.00  5.45
ATOM   1677  OE1 GLN   108      49.496  59.254  30.773  1.00  5.45
ATOM   1678  NE2 GLN   108      50.579  57.668  29.726  1.00  5.45
ATOM   1679 1HE2 GLN   108      51.173  56.847  29.777  1.00  5.45
ATOM   1680 2HE2 GLN   108      50.208  58.034  28.868  1.00  5.45
ATOM   1681  C   GLN   108      49.585  56.324  35.503  1.00  5.45
ATOM   1682  O   GLN   108      48.701  55.476  35.501  1.00  5.45
ATOM   1683  N   LYS   109      49.767  57.193  36.511  1.00  5.14
ATOM   1684  H   LYS   109      50.600  57.763  36.471  1.00  5.14
ATOM   1685  CA  LYS   109      48.829  57.501  37.614  1.00  5.14
ATOM   1686  HA  LYS   109      49.418  57.776  38.487  1.00  5.14
ATOM   1687  CB  LYS   109      48.042  58.755  37.163  1.00  5.14
ATOM   1688  HB1 LYS   109      47.450  58.504  36.282  1.00  5.14
ATOM   1689  HB2 LYS   109      48.764  59.513  36.852  1.00  5.14
ATOM   1690  CG  LYS   109      47.152  59.396  38.243  1.00  5.14
ATOM   1691  HG1 LYS   109      47.451  60.436  38.386  1.00  5.14
ATOM   1692  HG2 LYS   109      47.311  58.890  39.193  1.00  5.14
ATOM   1693  CD  LYS   109      45.661  59.365  37.861  1.00  5.14
ATOM   1694  HD1 LYS   109      45.426  58.465  37.289  1.00  5.14
ATOM   1695  HD2 LYS   109      45.438  60.234  37.239  1.00  5.14
ATOM   1696  CE  LYS   109      44.785  59.393  39.115  1.00  5.14
ATOM   1697  HE1 LYS   109      43.769  59.691  38.849  1.00  5.14
ATOM   1698  HE2 LYS   109      45.196  60.132  39.812  1.00  5.14
ATOM   1699  NZ  LYS   109      44.769  58.066  39.769  1.00  5.14
ATOM   1700  HZ1 LYS   109      44.972  58.172  40.770  1.00  5.14
ATOM   1701  HZ2 LYS   109      43.895  57.579  39.684  1.00  5.14
ATOM   1702  HZ3 LYS   109      45.527  57.473  39.435  1.00  5.14
ATOM   1703  C   LYS   109      47.947  56.296  38.038  1.00  5.14
ATOM   1704  O   LYS   109      48.021  55.188  37.507  1.00  5.14
