# Supplementary material for: Selecting Near-Native Protein Structures from Predicted Decoy Sets Using Ordered Graphlet Degree Similarity
Source: Genes (Basel). 2019 Feb 11;10(2):132. doi: 10.3390/genes10020132 (PMC6410076; doi:10.3390/genes10020132)
Supplement: Supplementary file 1 [file genes-10-00132-s001.zip › CodeData/data/CASP11/T0759/model224.pdb]

ATOM      1  N   MET     1      21.267  42.765  62.712  1.00 10.92
ATOM      2  CA  MET     1      20.759  41.428  63.055  1.00 10.92
ATOM      3  CB  MET     1      19.618  41.534  64.081  1.00 10.92
ATOM      4  CG  MET     1      19.996  42.244  65.382  1.00 10.92
ATOM      5  SD  MET     1      18.618  42.330  66.557  1.00 10.92
ATOM      6  CE  MET     1      19.355  43.676  67.520  1.00 10.92
ATOM      7  C   MET     1      20.178  40.828  61.847  1.00 10.92
ATOM      8  O   MET     1      19.762  41.538  60.937  1.00 10.92
ATOM      9  N   GLY     2      20.202  39.498  61.754  1.00  9.50
ATOM     10  CA  GLY     2      19.619  38.950  60.585  1.00  9.50
ATOM     11  C   GLY     2      20.704  38.985  59.573  1.00  9.50
ATOM     12  O   GLY     2      21.143  37.963  59.061  1.00  9.50
ATOM     13  N   HIS     3      21.114  40.197  59.185  1.00  7.86
ATOM     14  CA  HIS     3      22.267  40.449  58.388  1.00  7.86
ATOM     15  ND1 HIS     3      19.906  41.518  56.288  1.00  7.86
ATOM     16  CG  HIS     3      21.278  41.404  56.302  1.00  7.86
ATOM     17  CB  HIS     3      22.145  41.690  57.490  1.00  7.86
ATOM     18  NE2 HIS     3      20.506  40.808  54.267  1.00  7.86
ATOM     19  CD2 HIS     3      21.627  40.971  55.060  1.00  7.86
ATOM     20  CE1 HIS     3      19.496  41.150  55.047  1.00  7.86
ATOM     21  C   HIS     3      23.448  40.612  59.260  1.00  7.86
ATOM     22  O   HIS     3      24.590  40.498  58.839  1.00  7.86
ATOM     23  N   HIS     4      23.253  41.051  60.494  1.00  7.50
ATOM     24  CA  HIS     4      24.471  41.091  61.218  1.00  7.50
ATOM     25  ND1 HIS     4      23.707  44.387  62.885  1.00  7.50
ATOM     26  CG  HIS     4      24.281  43.410  62.103  1.00  7.50
ATOM     27  CB  HIS     4      24.382  41.963  62.478  1.00  7.50
ATOM     28  NE2 HIS     4      24.411  45.390  61.028  1.00  7.50
ATOM     29  CD2 HIS     4      24.708  44.041  60.974  1.00  7.50
ATOM     30  CE1 HIS     4      23.811  45.550  62.194  1.00  7.50
ATOM     31  C   HIS     4      24.829  39.706  61.589  1.00  7.50
ATOM     32  O   HIS     4      26.002  39.357  61.683  1.00  7.50
ATOM     33  N   HIS     5      23.786  38.920  61.889  1.00  7.26
ATOM     34  CA  HIS     5      23.936  37.615  62.448  1.00  7.26
ATOM     35  ND1 HIS     5      21.632  38.631  65.201  1.00  7.26
ATOM     36  CG  HIS     5      22.706  38.330  64.397  1.00  7.26
ATOM     37  CB  HIS     5      22.732  37.302  63.320  1.00  7.26
ATOM     38  NE2 HIS     5      23.284  39.989  65.808  1.00  7.26
ATOM     39  CD2 HIS     5      23.706  39.168  64.780  1.00  7.26
ATOM     40  CE1 HIS     5      22.032  39.631  66.026  1.00  7.26
ATOM     41  C   HIS     5      24.283  36.460  61.588  1.00  7.26
ATOM     42  O   HIS     5      25.195  35.707  61.924  1.00  7.26
ATOM     43  N   HIS     6      23.560  36.274  60.475  1.00  6.49
ATOM     44  CA  HIS     6      23.830  35.118  59.692  1.00  6.49
ATOM     45  ND1 HIS     6      20.548  35.536  57.792  1.00  6.49
ATOM     46  CG  HIS     6      21.491  35.219  58.744  1.00  6.49
ATOM     47  CB  HIS     6      22.947  35.033  58.441  1.00  6.49
ATOM     48  NE2 HIS     6      19.476  35.432  59.736  1.00  6.49
ATOM     49  CD2 HIS     6      20.820  35.160  59.927  1.00  6.49
ATOM     50  CE1 HIS     6      19.361  35.654  58.438  1.00  6.49
ATOM     51  C   HIS     6      25.226  35.340  59.235  1.00  6.49
ATOM     52  O   HIS     6      26.065  34.439  59.131  1.00  6.49
ATOM     53  N   HIS     7      25.448  36.639  59.009  1.00  5.86
ATOM     54  CA  HIS     7      26.637  37.266  58.565  1.00  5.86
ATOM     55  ND1 HIS     7      24.045  38.503  57.179  1.00  5.86
ATOM     56  CG  HIS     7      25.395  38.650  56.948  1.00  5.86
ATOM     57  CB  HIS     7      26.425  38.674  58.038  1.00  5.86
ATOM     58  NE2 HIS     7      24.295  38.701  54.981  1.00  5.86
ATOM     59  CD2 HIS     7      25.530  38.768  55.601  1.00  5.86
ATOM     60  CE1 HIS     7      23.433  38.541  55.969  1.00  5.86
ATOM     61  C   HIS     7      27.693  37.227  59.608  1.00  5.86
ATOM     62  O   HIS     7      28.870  37.306  59.263  1.00  5.86
ATOM     63  N   HIS     8      27.324  37.200  60.904  1.00  5.09
ATOM     64  CA  HIS     8      28.364  37.055  61.885  1.00  5.09
ATOM     65  ND1 HIS     8      28.651  40.796  62.633  1.00  5.09
ATOM     66  CG  HIS     8      28.756  39.537  62.084  1.00  5.09
ATOM     67  CB  HIS     8      28.460  38.267  62.825  1.00  5.09
ATOM     68  NE2 HIS     8      29.324  41.073  60.531  1.00  5.09
ATOM     69  CD2 HIS     8      29.167  39.725  60.800  1.00  5.09
ATOM     70  CE1 HIS     8      29.002  41.676  61.661  1.00  5.09
ATOM     71  C   HIS     8      28.023  35.885  62.722  1.00  5.09
ATOM     72  O   HIS     8      27.810  36.011  63.925  1.00  5.09
ATOM     73  N   SER     9      28.052  34.684  62.132  1.00  4.22
ATOM     74  CA  SER     9      27.617  33.593  62.938  1.00  4.22
ATOM     75  CB  SER     9      27.274  32.371  62.111  1.00  4.22
ATOM     76  OG  SER     9      26.413  32.742  61.047  1.00  4.22
ATOM     77  C   SER     9      28.711  33.260  63.877  1.00  4.22
ATOM     78  O   SER     9      29.890  33.279  63.521  1.00  4.22
ATOM     79  N   HIS    10      28.321  32.941  65.121  1.00  3.92
ATOM     80  CA  HIS    10      29.315  32.713  66.118  1.00  3.92
ATOM     81  ND1 HIS    10      29.185  35.976  68.171  1.00  3.92
ATOM     82  CG  HIS    10      29.312  35.037  67.172  1.00  3.92
ATOM     83  CB  HIS    10      29.108  33.566  67.380  1.00  3.92
ATOM     84  NE2 HIS    10      29.660  37.093  66.310  1.00  3.92
ATOM     85  CD2 HIS    10      29.605  35.737  66.042  1.00  3.92
ATOM     86  CE1 HIS    10      29.401  37.188  67.601  1.00  3.92
ATOM     87  C   HIS    10      29.287  31.314  66.554  1.00  3.92
ATOM     88  O   HIS    10      28.416  30.930  67.331  1.00  3.92
ATOM     89  N   MET    11      30.299  30.554  66.101  1.00  3.07
ATOM     90  CA  MET    11      30.434  29.163  66.370  1.00  3.07
ATOM     91  CB  MET    11      31.336  28.468  65.342  1.00  3.07
ATOM     92  CG  MET    11      30.949  28.604  63.869  1.00  3.07
ATOM     93  SD  MET    11      32.304  28.117  62.763  1.00  3.07
ATOM     94  CE  MET    11      32.497  26.537  63.637  1.00  3.07
ATOM     95  C   MET    11      31.259  29.093  67.594  1.00  3.07
ATOM     96  O   MET    11      32.395  29.550  67.564  1.00  3.07
ATOM     97  N   VAL    12      30.719  28.577  68.713  1.00  2.44
ATOM     98  CA  VAL    12      31.610  28.381  69.816  1.00  2.44
ATOM     99  CB  VAL    12      31.978  29.540  70.712  1.00  2.44
ATOM    100  CG1 VAL    12      32.994  30.473  70.057  1.00  2.44
ATOM    101  CG2 VAL    12      30.686  30.200  71.211  1.00  2.44
ATOM    102  C   VAL    12      31.060  27.448  70.827  1.00  2.44
ATOM    103  O   VAL    12      29.859  27.212  70.951  1.00  2.44
ATOM    104  N   VAL    13      31.998  26.902  71.614  1.00  2.35
ATOM    105  CA  VAL    13      31.620  26.146  72.747  1.00  2.35
ATOM    106  CB  VAL    13      32.112  24.725  72.712  1.00  2.35
ATOM    107  CG1 VAL    13      33.644  24.727  72.596  1.00  2.35
ATOM    108  CG2 VAL    13      31.580  23.988  73.950  1.00  2.35
ATOM    109  C   VAL    13      32.237  26.857  73.908  1.00  2.35
ATOM    110  O   VAL    13      33.440  27.124  73.936  1.00  2.35
ATOM    111  N   ILE    14      31.416  27.189  74.915  1.00  2.82
ATOM    112  CA  ILE    14      31.953  27.889  76.035  1.00  2.82
ATOM    113  CB  ILE    14      31.120  29.076  76.455  1.00  2.82
ATOM    114  CG1 ILE    14      31.769  29.800  77.646  1.00  2.82
ATOM    115  CG2 ILE    14      29.674  28.612  76.702  1.00  2.82
ATOM    116  CD1 ILE    14      33.100  30.468  77.301  1.00  2.82
ATOM    117  C   ILE    14      31.978  26.887  77.136  1.00  2.82
ATOM    118  O   ILE    14      30.950  26.343  77.536  1.00  2.82
ATOM    119  N   HIS    15      33.180  26.600  77.661  1.00  2.86
ATOM    120  CA  HIS    15      33.207  25.582  78.659  1.00  2.86
ATOM    121  ND1 HIS    15      36.436  23.849  77.538  1.00  2.86
ATOM    122  CG  HIS    15      35.188  24.423  77.634  1.00  2.86
ATOM    123  CB  HIS    15      34.606  24.991  78.891  1.00  2.86
ATOM    124  NE2 HIS    15      35.538  23.764  75.505  1.00  2.86
ATOM    125  CD2 HIS    15      34.654  24.363  76.384  1.00  2.86
ATOM    126  CE1 HIS    15      36.594  23.473  76.244  1.00  2.86
ATOM    127  C   HIS    15      32.800  26.260  79.910  1.00  2.86
ATOM    128  O   HIS    15      33.434  27.205  80.368  1.00  2.86
ATOM    129  N   PRO    16      31.697  25.846  80.434  1.00  3.52
ATOM    130  CA  PRO    16      31.232  26.422  81.649  1.00  3.52
ATOM    131  CD  PRO    16      31.129  24.535  80.174  1.00  3.52
ATOM    132  CB  PRO    16      29.997  25.609  82.028  1.00  3.52
ATOM    133  CG  PRO    16      30.297  24.221  81.429  1.00  3.52
ATOM    134  C   PRO    16      32.314  26.268  82.674  1.00  3.52
ATOM    135  O   PRO    16      32.494  27.176  83.486  1.00  3.52
ATOM    136  N   ASP    17      33.003  25.105  82.694  1.00  3.32
ATOM    137  CA  ASP    17      34.004  24.904  83.700  1.00  3.32
ATOM    138  CB  ASP    17      34.303  23.410  83.929  1.00  3.32
ATOM    139  CG  ASP    17      33.061  22.798  84.559  1.00  3.32
ATOM    140  OD1 ASP    17      32.270  23.561  85.175  1.00  3.32
ATOM    141  OD2 ASP    17      32.884  21.557  84.432  1.00  3.32
ATOM    142  C   ASP    17      35.264  25.713  83.492  1.00  3.32
ATOM    143  O   ASP    17      35.465  26.650  84.261  1.00  3.32
ATOM    144  N   PRO    18      36.139  25.497  82.523  1.00  3.22
ATOM    145  CA  PRO    18      37.201  26.460  82.441  1.00  3.22
ATOM    146  CD  PRO    18      36.627  24.164  82.188  1.00  3.22
ATOM    147  CB  PRO    18      38.370  25.782  81.732  1.00  3.22
ATOM    148  CG  PRO    18      38.152  24.292  82.030  1.00  3.22
ATOM    149  C   PRO    18      36.553  27.502  81.623  1.00  3.22
ATOM    150  O   PRO    18      35.932  27.124  80.635  1.00  3.22
ATOM    151  N   GLY    19      36.703  28.796  81.931  1.00  3.23
ATOM    152  CA  GLY    19      35.962  29.683  81.093  1.00  3.23
ATOM    153  C   GLY    19      36.785  29.907  79.877  1.00  3.23
ATOM    154  O   GLY    19      37.451  30.928  79.734  1.00  3.23
ATOM    155  N   ARG    20      36.726  28.954  78.937  1.00  2.81
ATOM    156  CA  ARG    20      37.508  29.099  77.758  1.00  2.81
ATOM    157  CB  ARG    20      38.574  28.004  77.577  1.00  2.81
ATOM    158  CG  ARG    20      39.788  28.125  78.500  1.00  2.81
ATOM    159  CD  ARG    20      40.825  27.023  78.260  1.00  2.81
ATOM    160  NE  ARG    20      42.078  27.396  78.977  1.00  2.81
ATOM    161  CZ  ARG    20      42.300  26.997  80.264  1.00  2.81
ATOM    162  NH1 ARG    20      41.371  26.242  80.919  1.00  2.81
ATOM    163  NH2 ARG    20      43.459  27.349  80.894  1.00  2.81
ATOM    164  C   ARG    20      36.579  28.977  76.597  1.00  2.81
ATOM    165  O   ARG    20      35.590  28.242  76.636  1.00  2.81
ATOM    166  N   GLU    21      36.888  29.726  75.525  1.00  2.56
ATOM    167  CA  GLU    21      36.092  29.699  74.336  1.00  2.56
ATOM    168  CB  GLU    21      35.910  31.092  73.711  1.00  2.56
ATOM    169  CG  GLU    21      37.242  31.793  73.428  1.00  2.56
ATOM    170  CD  GLU    21      37.802  32.305  74.749  1.00  2.56
ATOM    171  OE1 GLU    21      37.253  33.313  75.266  1.00  2.56
ATOM    172  OE2 GLU    21      38.779  31.697  75.263  1.00  2.56
ATOM    173  C   GLU    21      36.825  28.861  73.339  1.00  2.56
ATOM    174  O   GLU    21      38.021  29.046  73.124  1.00  2.56
ATOM    175  N   LEU    22      36.114  27.891  72.726  1.00  2.09
ATOM    176  CA  LEU    22      36.706  27.014  71.754  1.00  2.09
ATOM    177  CB  LEU    22      36.788  25.549  72.233  1.00  2.09
ATOM    178  CG  LEU    22      37.721  25.283  73.430  1.00  2.09
ATOM    179  CD1 LEU    22      39.204  25.354  73.045  1.00  2.09
ATOM    180  CD2 LEU    22      37.379  26.201  74.604  1.00  2.09
ATOM    181  C   LEU    22      35.810  26.976  70.550  1.00  2.09
ATOM    182  O   LEU    22      34.611  27.237  70.649  1.00  2.09
ATOM    183  N   SER    23      36.375  26.663  69.364  1.00  2.10
ATOM    184  CA  SER    23      35.541  26.506  68.204  1.00  2.10
ATOM    185  CB  SER    23      36.295  26.618  66.868  1.00  2.10
ATOM    186  OG  SER    23      36.783  27.942  66.696  1.00  2.10
ATOM    187  C   SER    23      34.896  25.151  68.308  1.00  2.10
ATOM    188  O   SER    23      35.284  24.330  69.138  1.00  2.10
ATOM    189  N   PRO    24      33.910  24.886  67.493  1.00  1.78
ATOM    190  CA  PRO    24      33.169  23.655  67.596  1.00  1.78
ATOM    191  CD  PRO    24      33.137  25.940  66.860  1.00  1.78
ATOM    192  CB  PRO    24      32.064  23.767  66.552  1.00  1.78
ATOM    193  CG  PRO    24      31.800  25.285  66.476  1.00  1.78
ATOM    194  C   PRO    24      33.981  22.406  67.532  1.00  1.78
ATOM    195  O   PRO    24      33.741  21.517  68.342  1.00  1.78
ATOM    196  N   GLU    25      34.969  22.354  66.625  1.00  1.85
ATOM    197  CA  GLU    25      35.820  21.234  66.325  1.00  1.85
ATOM    198  CB  GLU    25      36.904  21.725  65.406  1.00  1.85
ATOM    199  CG  GLU    25      36.480  22.891  64.507  1.00  1.85
ATOM    200  CD  GLU    25      35.690  22.334  63.363  1.00  1.85
ATOM    201  OE1 GLU    25      35.733  21.090  63.245  1.00  1.85
ATOM    202  OE2 GLU    25      35.047  23.111  62.609  1.00  1.85
ATOM    203  C   GLU    25      36.623  20.922  67.539  1.00  1.85
ATOM    204  O   GLU    25      36.834  19.766  67.910  1.00  1.85
ATOM    205  N   GLU    26      37.128  22.006  68.148  1.00  2.06
ATOM    206  CA  GLU    26      37.998  21.966  69.276  1.00  2.06
ATOM    207  CB  GLU    26      38.462  23.379  69.680  1.00  2.06
ATOM    208  CG  GLU    26      39.320  24.049  68.603  1.00  2.06
ATOM    209  CD  GLU    26      39.472  25.528  68.925  1.00  2.06
ATOM    210  OE1 GLU    26      39.601  25.877  70.127  1.00  2.06
ATOM    211  OE2 GLU    26      39.467  26.334  67.958  1.00  2.06
ATOM    212  C   GLU    26      37.242  21.370  70.425  1.00  2.06
ATOM    213  O   GLU    26      37.790  20.588  71.196  1.00  2.06
ATOM    214  N   ALA    27      35.953  21.738  70.563  1.00  1.92
ATOM    215  CA  ALA    27      35.096  21.258  71.614  1.00  1.92
ATOM    216  CB  ALA    27      33.685  21.868  71.545  1.00  1.92
ATOM    217  C   ALA    27      34.948  19.774  71.451  1.00  1.92
ATOM    218  O   ALA    27      34.913  19.045  72.444  1.00  1.92
ATOM    219  N   HIS    28      34.841  19.287  70.192  1.00  2.16
ATOM    220  CA  HIS    28      34.630  17.875  70.015  1.00  2.16
ATOM    221  ND1 HIS    28      34.539  17.206  66.199  1.00  2.16
ATOM    222  CG  HIS    28      34.469  17.828  67.419  1.00  2.16
ATOM    223  CB  HIS    28      34.913  17.203  68.664  1.00  2.16
ATOM    224  NE2 HIS    28      33.750  19.247  65.843  1.00  2.16
ATOM    225  CD2 HIS    28      33.992  19.062  67.185  1.00  2.16
ATOM    226  CE1 HIS    28      34.096  18.102  65.290  1.00  2.16
ATOM    227  C   HIS    28      35.775  17.153  70.550  1.00  2.16
ATOM    228  O   HIS    28      35.631  16.107  71.175  1.00  2.16
ATOM    229  N   ARG    29      36.950  17.672  70.179  1.00  2.63
ATOM    230  CA  ARG    29      38.155  16.970  70.434  1.00  2.63
ATOM    231  CB  ARG    29      39.371  17.692  69.835  1.00  2.63
ATOM    232  CG  ARG    29      39.209  17.884  68.324  1.00  2.63
ATOM    233  CD  ARG    29      40.374  18.593  67.635  1.00  2.63
ATOM    234  NE  ARG    29      39.969  18.813  66.217  1.00  2.63
ATOM    235  CZ  ARG    29      40.910  18.837  65.228  1.00  2.63
ATOM    236  NH1 ARG    29      42.221  18.605  65.525  1.00  2.63
ATOM    237  NH2 ARG    29      40.541  19.091  63.939  1.00  2.63
ATOM    238  C   ARG    29      38.317  16.834  71.921  1.00  2.63
ATOM    239  O   ARG    29      38.693  15.774  72.416  1.00  2.63
ATOM    240  N   ALA    30      38.012  17.911  72.670  1.00  2.73
ATOM    241  CA  ALA    30      38.128  17.947  74.107  1.00  2.73
ATOM    242  CB  ALA    30      37.824  19.337  74.683  1.00  2.73
ATOM    243  C   ALA    30      37.174  16.959  74.719  1.00  2.73
ATOM    244  O   ALA    30      37.476  16.342  75.744  1.00  2.73
ATOM    245  N   GLY    31      35.981  16.802  74.104  1.00  2.93
ATOM    246  CA  GLY    31      34.986  15.910  74.632  1.00  2.93
ATOM    247  C   GLY    31      33.841  16.724  75.162  1.00  2.93
ATOM    248  O   GLY    31      32.955  16.200  75.835  1.00  2.93
ATOM    249  N   LEU    32      33.851  18.045  74.901  1.00  2.62
ATOM    250  CA  LEU    32      32.776  18.903  75.323  1.00  2.62
ATOM    251  CB  LEU    32      33.034  20.380  74.977  1.00  2.62
ATOM    252  CG  LEU    32      34.091  21.080  75.848  1.00  2.62
ATOM    253  CD1 LEU    32      33.520  21.493  77.208  1.00  2.62
ATOM    254  CD2 LEU    32      35.348  20.222  76.003  1.00  2.62
ATOM    255  C   LEU    32      31.500  18.532  74.622  1.00  2.62
ATOM    256  O   LEU    32      30.457  18.380  75.255  1.00  2.62
ATOM    257  N   ILE    33      31.540  18.330  73.291  1.00  2.61
ATOM    258  CA  ILE    33      30.285  18.117  72.622  1.00  2.61
ATOM    259  CB  ILE    33      29.989  19.021  71.460  1.00  2.61
ATOM    260  CG1 ILE    33      30.393  20.473  71.660  1.00  2.61
ATOM    261  CG2 ILE    33      28.478  18.946  71.239  1.00  2.61
ATOM    262  CD1 ILE    33      30.389  21.207  70.320  1.00  2.61
ATOM    263  C   ILE    33      30.400  16.762  71.996  1.00  2.61
ATOM    264  O   ILE    33      31.452  16.131  72.078  1.00  2.61
ATOM    265  N   ASP    34      29.291  16.253  71.416  1.00  2.98
ATOM    266  CA  ASP    34      29.299  14.999  70.717  1.00  2.98
ATOM    267  CB  ASP    34      27.989  14.207  70.855  1.00  2.98
ATOM    268  CG  ASP    34      27.904  13.683  72.282  1.00  2.98
ATOM    269  OD1 ASP    34      28.977  13.405  72.882  1.00  2.98
ATOM    270  OD2 ASP    34      26.762  13.556  72.797  1.00  2.98
ATOM    271  C   ASP    34      29.544  15.212  69.248  1.00  2.98
ATOM    272  O   ASP    34      29.512  16.336  68.743  1.00  2.98
ATOM    273  N   TRP    35      29.808  14.097  68.531  1.00  2.75
ATOM    274  CA  TRP    35      30.166  14.084  67.136  1.00  2.75
ATOM    275  CB  TRP    35      30.450  12.654  66.635  1.00  2.75
ATOM    276  CG  TRP    35      31.549  12.015  67.447  1.00  2.75
ATOM    277  CD2 TRP    35      32.883  12.537  67.528  1.00  2.75
ATOM    278  CD1 TRP    35      31.491  10.969  68.322  1.00  2.75
ATOM    279  NE1 TRP    35      32.702  10.820  68.957  1.00  2.75
ATOM    280  CE2 TRP    35      33.567  11.782  68.479  1.00  2.75
ATOM    281  CE3 TRP    35      33.485  13.565  66.869  1.00  2.75
ATOM    282  CZ2 TRP    35      34.867  12.059  68.791  1.00  2.75
ATOM    283  CZ3 TRP    35      34.794  13.848  67.182  1.00  2.75
ATOM    284  CH2 TRP    35      35.470  13.107  68.128  1.00  2.75
ATOM    285  C   TRP    35      29.034  14.652  66.351  1.00  2.75
ATOM    286  O   TRP    35      29.221  15.492  65.468  1.00  2.75
ATOM    287  N   ASN    36      27.819  14.183  66.674  1.00  3.08
ATOM    288  CA  ASN    36      26.618  14.576  66.004  1.00  3.08
ATOM    289  CB  ASN    36      25.400  13.792  66.507  1.00  3.08
ATOM    290  CG  ASN    36      25.674  12.326  66.217  1.00  3.08
ATOM    291  OD1 ASN    36      25.323  11.450  67.006  1.00  3.08
ATOM    292  ND2 ASN    36      26.331  12.048  65.058  1.00  3.08
ATOM    293  C   ASN    36      26.349  16.012  66.267  1.00  3.08
ATOM    294  O   ASN    36      25.966  16.760  65.369  1.00  3.08
ATOM    295  N   MET    37      26.531  16.425  67.531  1.00  2.93
ATOM    296  CA  MET    37      26.304  17.787  67.891  1.00  2.93
ATOM    297  CB  MET    37      26.356  18.097  69.390  1.00  2.93
ATOM    298  CG  MET    37      25.009  17.926  70.093  1.00  2.93
ATOM    299  SD  MET    37      24.402  16.223  70.242  1.00  2.93
ATOM    300  CE  MET    37      22.759  16.725  70.835  1.00  2.93
ATOM    301  C   MET    37      27.291  18.665  67.200  1.00  2.93
ATOM    302  O   MET    37      26.939  19.777  66.834  1.00  2.93
ATOM    303  N   PHE    38      28.554  18.228  67.023  1.00  2.19
ATOM    304  CA  PHE    38      29.535  19.083  66.406  1.00  2.19
ATOM    305  CB  PHE    38      30.897  18.471  66.079  1.00  2.19
ATOM    306  CG  PHE    38      31.357  17.763  67.264  1.00  2.19
ATOM    307  CD1 PHE    38      31.328  18.380  68.476  1.00  2.19
ATOM    308  CD2 PHE    38      31.819  16.488  67.147  1.00  2.19
ATOM    309  CE1 PHE    38      31.755  17.686  69.566  1.00  2.19
ATOM    310  CE2 PHE    38      32.248  15.813  68.256  1.00  2.19
ATOM    311  CZ  PHE    38      32.206  16.400  69.474  1.00  2.19
ATOM    312  C   PHE    38      29.094  19.333  65.026  1.00  2.19
ATOM    313  O   PHE    38      29.241  20.447  64.544  1.00  2.19
ATOM    314  N   VAL    39      28.619  18.281  64.332  1.00  2.45
ATOM    315  CA  VAL    39      28.288  18.441  62.949  1.00  2.45
ATOM    316  CB  VAL    39      27.970  17.175  62.198  1.00  2.45
ATOM    317  CG1 VAL    39      29.218  16.281  62.232  1.00  2.45
ATOM    318  CG2 VAL    39      26.697  16.519  62.744  1.00  2.45
ATOM    319  C   VAL    39      27.152  19.398  62.797  1.00  2.45
ATOM    320  O   VAL    39      27.141  20.200  61.868  1.00  2.45
ATOM    321  N   LYS    40      26.156  19.334  63.694  1.00  2.98
ATOM    322  CA  LYS    40      24.999  20.180  63.607  1.00  2.98
ATOM    323  CB  LYS    40      24.002  19.841  64.730  1.00  2.98
ATOM    324  CG  LYS    40      22.706  20.647  64.714  1.00  2.98
ATOM    325  CD  LYS    40      21.637  20.073  65.649  1.00  2.98
ATOM    326  CE  LYS    40      21.875  20.368  67.133  1.00  2.98
ATOM    327  NZ  LYS    40      21.038  21.511  67.563  1.00  2.98
ATOM    328  C   LYS    40      25.403  21.614  63.756  1.00  2.98
ATOM    329  O   LYS    40      24.937  22.480  63.018  1.00  2.98
ATOM    330  N   LEU    41      26.295  21.892  64.721  1.00  2.79
ATOM    331  CA  LEU    41      26.759  23.218  65.009  1.00  2.79
ATOM    332  CB  LEU    41      27.678  23.195  66.244  1.00  2.79
ATOM    333  CG  LEU    41      26.942  23.155  67.606  1.00  2.79
ATOM    334  CD1 LEU    41      25.818  22.125  67.641  1.00  2.79
ATOM    335  CD2 LEU    41      27.915  22.858  68.752  1.00  2.79
ATOM    336  C   LEU    41      27.500  23.764  63.830  1.00  2.79
ATOM    337  O   LEU    41      27.344  24.932  63.506  1.00  2.79
ATOM    338  N   ARG    42      28.346  22.949  63.170  1.00  2.62
ATOM    339  CA  ARG    42      29.107  23.403  62.031  1.00  2.62
ATOM    340  CB  ARG    42      30.204  22.394  61.674  1.00  2.62
ATOM    341  CG  ARG    42      31.271  22.448  62.768  1.00  2.62
ATOM    342  CD  ARG    42      31.795  21.088  63.206  1.00  2.62
ATOM    343  NE  ARG    42      33.094  20.806  62.545  1.00  2.62
ATOM    344  CZ  ARG    42      33.438  19.493  62.447  1.00  2.62
ATOM    345  NH1 ARG    42      32.536  18.558  62.848  1.00  2.62
ATOM    346  NH2 ARG    42      34.645  19.092  61.962  1.00  2.62
ATOM    347  C   ARG    42      28.199  23.719  60.877  1.00  2.62
ATOM    348  O   ARG    42      28.418  24.694  60.157  1.00  2.62
ATOM    349  N   SER    43      27.145  22.913  60.651  1.00  3.54
ATOM    350  CA  SER    43      26.285  23.243  59.548  1.00  3.54
ATOM    351  CB  SER    43      25.217  22.173  59.255  1.00  3.54
ATOM    352  OG  SER    43      24.346  22.013  60.362  1.00  3.54
ATOM    353  C   SER    43      25.619  24.542  59.846  1.00  3.54
ATOM    354  O   SER    43      25.363  25.394  58.991  1.00  3.54
ATOM    355  N   GLN    44      25.322  24.668  61.133  1.00  4.21
ATOM    356  CA  GLN    44      24.745  25.752  61.831  1.00  4.21
ATOM    357  CB  GLN    44      24.279  25.398  63.254  1.00  4.21
ATOM    358  CG  GLN    44      23.077  24.462  63.352  1.00  4.21
ATOM    359  CD  GLN    44      22.920  24.110  64.825  1.00  4.21
ATOM    360  OE1 GLN    44      21.996  23.396  65.212  1.00  4.21
ATOM    361  NE2 GLN    44      23.855  24.617  65.674  1.00  4.21
ATOM    362  C   GLN    44      25.784  26.781  62.050  1.00  4.21
ATOM    363  O   GLN    44      25.515  27.607  62.889  1.00  4.21
ATOM    364  N   GLU    45      27.040  26.646  61.569  1.00  3.90
ATOM    365  CA  GLU    45      28.087  27.627  61.762  1.00  3.90
ATOM    366  CB  GLU    45      29.430  27.225  61.142  1.00  3.90
ATOM    367  CG  GLU    45      30.148  26.131  61.917  1.00  3.90
ATOM    368  CD  GLU    45      31.275  25.607  61.043  1.00  3.90
ATOM    369  OE1 GLU    45      31.296  25.985  59.843  1.00  3.90
ATOM    370  OE2 GLU    45      32.114  24.813  61.543  1.00  3.90
ATOM    371  C   GLU    45      27.644  28.789  61.022  1.00  3.90
ATOM    372  O   GLU    45      28.036  29.926  61.257  1.00  3.90
ATOM    373  N   CYS    46      26.828  28.456  60.041  1.00  5.12
ATOM    374  CA  CYS    46      26.164  29.375  59.229  1.00  5.12
ATOM    375  CB  CYS    46      25.289  28.663  58.192  1.00  5.12
ATOM    376  SG  CYS    46      24.214  29.822  57.319  1.00  5.12
ATOM    377  C   CYS    46      25.269  30.136  60.137  1.00  5.12
ATOM    378  O   CYS    46      24.776  31.207  59.798  1.00  5.12
ATOM    379  N   ASP    47      24.947  29.562  61.301  1.00  7.36
ATOM    380  CA  ASP    47      24.098  30.305  62.164  1.00  7.36
ATOM    381  CB  ASP    47      22.614  29.968  62.006  1.00  7.36
ATOM    382  CG  ASP    47      22.223  28.541  62.300  1.00  7.36
ATOM    383  OD1 ASP    47      22.766  27.621  61.642  1.00  7.36
ATOM    384  OD2 ASP    47      21.329  28.360  63.166  1.00  7.36
ATOM    385  C   ASP    47      24.372  30.001  63.570  1.00  7.36
ATOM    386  O   ASP    47      23.431  29.883  64.354  1.00  7.36
ATOM    387  N   TRP    48      25.657  29.888  63.921  1.00  8.69
ATOM    388  CA  TRP    48      25.958  29.617  65.264  1.00  8.69
ATOM    389  CB  TRP    48      27.430  29.355  65.423  1.00  8.69
ATOM    390  CG  TRP    48      27.931  27.946  65.517  1.00  8.69
ATOM    391  CD2 TRP    48      28.026  27.318  66.799  1.00  8.69
ATOM    392  CD1 TRP    48      28.536  27.115  64.627  1.00  8.69
ATOM    393  NE1 TRP    48      29.050  26.022  65.286  1.00  8.69
ATOM    394  CE2 TRP    48      28.736  26.138  66.625  1.00  8.69
ATOM    395  CE3 TRP    48      27.597  27.724  68.029  1.00  8.69
ATOM    396  CZ2 TRP    48      29.036  25.349  67.695  1.00  8.69
ATOM    397  CZ3 TRP    48      27.854  26.894  69.095  1.00  8.69
ATOM    398  CH2 TRP    48      28.566  25.728  68.931  1.00  8.69
ATOM    399  C   TRP    48      25.461  30.850  65.841  1.00  8.69
ATOM    400  O   TRP    48      24.692  30.871  66.795  1.00  8.69
ATOM    401  N   GLU    49      25.826  31.914  65.135  1.00  9.72
ATOM    402  CA  GLU    49      25.062  33.076  65.325  1.00  9.72
ATOM    403  CB  GLU    49      25.828  34.395  65.525  1.00  9.72
ATOM    404  CG  GLU    49      26.352  34.614  66.942  1.00  9.72
ATOM    405  CD  GLU    49      26.535  36.117  67.108  1.00  9.72
ATOM    406  OE1 GLU    49      26.701  36.811  66.070  1.00  9.72
ATOM    407  OE2 GLU    49      26.521  36.592  68.275  1.00  9.72
ATOM    408  C   GLU    49      24.292  33.232  64.071  1.00  9.72
ATOM    409  O   GLU    49      24.897  33.400  63.023  1.00  9.72
ATOM    410  N   GLU    50      22.952  33.198  64.174  1.00  9.32
ATOM    411  CA  GLU    50      21.947  33.350  63.147  1.00  9.32
ATOM    412  CB  GLU    50      21.321  34.746  63.054  1.00  9.32
ATOM    413  CG  GLU    50      20.565  35.105  64.336  1.00  9.32
ATOM    414  CD  GLU    50      19.636  36.280  64.065  1.00  9.32
ATOM    415  OE1 GLU    50      19.068  36.345  62.942  1.00  9.32
ATOM    416  OE2 GLU    50      19.462  37.119  64.988  1.00  9.32
ATOM    417  C   GLU    50      22.211  32.833  61.771  1.00  9.32
ATOM    418  O   GLU    50      23.304  32.833  61.218  1.00  9.32
ATOM    419  N   ILE    51      21.123  32.373  61.134  1.00  8.48
ATOM    420  CA  ILE    51      21.294  31.571  59.966  1.00  8.48
ATOM    421  CB  ILE    51      20.476  30.319  60.032  1.00  8.48
ATOM    422  CG1 ILE    51      20.808  29.398  58.856  1.00  8.48
ATOM    423  CG2 ILE    51      18.998  30.718  60.144  1.00  8.48
ATOM    424  CD1 ILE    51      20.214  28.003  59.014  1.00  8.48
ATOM    425  C   ILE    51      20.889  32.236  58.732  1.00  8.48
ATOM    426  O   ILE    51      19.853  32.891  58.649  1.00  8.48
ATOM    427  N   SER    52      21.789  32.109  57.753  1.00  9.06
ATOM    428  CA  SER    52      21.454  32.490  56.441  1.00  9.06
ATOM    429  CB  SER    52      22.282  33.675  55.907  1.00  9.06
ATOM    430  OG  SER    52      23.671  33.394  55.997  1.00  9.06
ATOM    431  C   SER    52      21.731  31.295  55.614  1.00  9.06
ATOM    432  O   SER    52      22.852  31.099  55.152  1.00  9.06
ATOM    433  N   VAL    53      20.716  30.429  55.446  1.00  8.81
ATOM    434  CA  VAL    53      20.934  29.338  54.566  1.00  8.81
ATOM    435  CB  VAL    53      19.967  28.196  54.720  1.00  8.81
ATOM    436  CG1 VAL    53      20.185  27.570  56.102  1.00  8.81
ATOM    437  CG2 VAL    53      18.530  28.680  54.466  1.00  8.81
ATOM    438  C   VAL    53      20.757  29.895  53.229  1.00  8.81
ATOM    439  O   VAL    53      21.517  29.597  52.319  1.00  8.81
ATOM    440  N   LYS    54      19.806  30.837  53.171  1.00  9.81
ATOM    441  CA  LYS    54      19.244  31.408  52.006  1.00  9.81
ATOM    442  CB  LYS    54      18.596  32.773  52.271  1.00  9.81
ATOM    443  CG  LYS    54      18.016  33.415  51.015  1.00  9.81
ATOM    444  CD  LYS    54      17.253  34.713  51.283  1.00  9.81
ATOM    445  CE  LYS    54      16.810  35.427  50.005  1.00  9.81
ATOM    446  NZ  LYS    54      17.998  35.818  49.212  1.00  9.81
ATOM    447  C   LYS    54      20.259  31.625  50.975  1.00  9.81
ATOM    448  O   LYS    54      20.940  32.641  50.981  1.00  9.81
ATOM    449  N   GLY    55      20.119  30.739  49.976  1.00  9.85
ATOM    450  CA  GLY    55      20.955  29.620  49.671  1.00  9.85
ATOM    451  C   GLY    55      22.293  29.880  49.061  1.00  9.85
ATOM    452  O   GLY    55      23.271  29.286  49.502  1.00  9.85
ATOM    453  N   PRO    56      22.420  30.642  48.019  1.00  9.44
ATOM    454  CA  PRO    56      23.763  30.865  47.575  1.00  9.44
ATOM    455  CD  PRO    56      21.483  30.569  46.912  1.00  9.44
ATOM    456  CB  PRO    56      23.643  31.399  46.151  1.00  9.44
ATOM    457  CG  PRO    56      22.334  30.761  45.644  1.00  9.44
ATOM    458  C   PRO    56      24.290  31.809  48.559  1.00  9.44
ATOM    459  O   PRO    56      25.498  31.935  48.723  1.00  9.44
ATOM    460  N   ASN    57      23.374  32.534  49.196  1.00  9.15
ATOM    461  CA  ASN    57      23.845  33.342  50.249  1.00  9.15
ATOM    462  CB  ASN    57      22.904  34.501  50.632  1.00  9.15
ATOM    463  CG  ASN    57      22.593  35.319  49.385  1.00  9.15
ATOM    464  OD1 ASN    57      21.438  35.648  49.121  1.00  9.15
ATOM    465  ND2 ASN    57      23.644  35.659  48.593  1.00  9.15
ATOM    466  C   ASN    57      23.879  32.404  51.359  1.00  9.15
ATOM    467  O   ASN    57      23.095  31.456  51.404  1.00  9.15
ATOM    468  N   GLY    58      24.820  32.620  52.275  1.00  7.86
ATOM    469  CA  GLY    58      24.879  31.643  53.290  1.00  7.86
ATOM    470  C   GLY    58      25.334  30.455  52.561  1.00  7.86
ATOM    471  O   GLY    58      24.960  29.339  52.919  1.00  7.86
ATOM    472  N   GLU    59      26.103  30.707  51.470  1.00  6.25
ATOM    473  CA  GLU    59      26.730  29.674  50.709  1.00  6.25
ATOM    474  CB  GLU    59      27.413  30.150  49.427  1.00  6.25
ATOM    475  CG  GLU    59      27.668  29.035  48.426  1.00  6.25
ATOM    476  CD  GLU    59      27.963  29.707  47.097  1.00  6.25
ATOM    477  OE1 GLU    59      27.206  30.650  46.739  1.00  6.25
ATOM    478  OE2 GLU    59      28.945  29.293  46.425  1.00  6.25
ATOM    479  C   GLU    59      27.802  29.437  51.645  1.00  6.25
ATOM    480  O   GLU    59      28.939  29.824  51.354  1.00  6.25
ATOM    481  N   SER    60      27.405  28.615  52.643  1.00  5.02
ATOM    482  CA  SER    60      27.760  28.782  54.016  1.00  5.02
ATOM    483  CB  SER    60      27.793  27.465  54.804  1.00  5.02
ATOM    484  OG  SER    60      26.504  26.870  54.812  1.00  5.02
ATOM    485  C   SER    60      29.089  29.320  53.985  1.00  5.02
ATOM    486  O   SER    60      30.043  28.590  54.237  1.00  5.02
ATOM    487  N   SER    61      29.090  30.664  53.812  1.00  3.18
ATOM    488  CA  SER    61      30.221  31.307  53.257  1.00  3.18
ATOM    489  CB  SER    61      29.901  32.643  52.560  1.00  3.18
ATOM    490  OG  SER    61      29.163  32.424  51.367  1.00  3.18
ATOM    491  C   SER    61      31.132  31.589  54.340  1.00  3.18
ATOM    492  O   SER    61      31.384  32.749  54.660  1.00  3.18
ATOM    493  N   VAL    62      31.643  30.468  54.871  1.00  2.58
ATOM    494  CA  VAL    62      32.602  30.381  55.897  1.00  2.58
ATOM    495  CB  VAL    62      32.676  31.634  56.742  1.00  2.58
ATOM    496  CG1 VAL    62      31.255  31.913  57.267  1.00  2.58
ATOM    497  CG2 VAL    62      33.666  31.491  57.898  1.00  2.58
ATOM    498  C   VAL    62      32.247  29.337  56.908  1.00  2.58
ATOM    499  O   VAL    62      31.088  29.081  57.232  1.00  2.58
ATOM    500  N   ILE    63      33.316  28.761  57.469  1.00  2.25
ATOM    501  CA  ILE    63      33.341  28.047  58.699  1.00  2.25
ATOM    502  CB  ILE    63      34.069  26.727  58.678  1.00  2.25
ATOM    503  CG1 ILE    63      33.263  25.628  57.970  1.00  2.25
ATOM    504  CG2 ILE    63      34.426  26.369  60.129  1.00  2.25
ATOM    505  CD1 ILE    63      33.023  25.873  56.490  1.00  2.25
ATOM    506  C   ILE    63      34.227  29.009  59.415  1.00  2.25
ATOM    507  O   ILE    63      35.226  29.444  58.846  1.00  2.25
ATOM    508  N   HIS    64      33.879  29.438  60.637  1.00  2.60
ATOM    509  CA  HIS    64      34.692  30.472  61.209  1.00  2.60
ATOM    510  ND1 HIS    64      31.581  32.125  61.202  1.00  2.60
ATOM    511  CG  HIS    64      32.944  32.324  61.213  1.00  2.60
ATOM    512  CB  HIS    64      33.905  31.510  62.026  1.00  2.60
ATOM    513  NE2 HIS    64      31.986  33.818  59.819  1.00  2.60
ATOM    514  CD2 HIS    64      33.174  33.362  60.362  1.00  2.60
ATOM    515  CE1 HIS    64      31.058  33.046  60.353  1.00  2.60
ATOM    516  C   HIS    64      35.709  29.887  62.142  1.00  2.60
ATOM    517  O   HIS    64      35.495  28.835  62.742  1.00  2.60
ATOM    518  N   ASP    65      36.870  30.571  62.243  1.00  2.97
ATOM    519  CA  ASP    65      37.946  30.230  63.136  1.00  2.97
ATOM    520  CB  ASP    65      39.343  30.660  62.656  1.00  2.97
ATOM    521  CG  ASP    65      39.620  30.196  61.251  1.00  2.97
ATOM    522  OD1 ASP    65      38.706  30.341  60.399  1.00  2.97
ATOM    523  OD2 ASP    65      40.759  29.722  61.003  1.00  2.97
ATOM    524  C   ASP    65      37.762  31.221  64.226  1.00  2.97
ATOM    525  O   ASP    65      38.259  32.334  64.113  1.00  2.97
ATOM    526  N   ARG    66      37.089  30.867  65.322  1.00  3.16
ATOM    527  CA  ARG    66      36.804  31.886  66.280  1.00  3.16
ATOM    528  CB  ARG    66      35.555  31.521  67.082  1.00  3.16
ATOM    529  CG  ARG    66      34.862  32.697  67.748  1.00  3.16
ATOM    530  CD  ARG    66      33.366  32.435  67.903  1.00  3.16
ATOM    531  NE  ARG    66      32.812  33.420  68.866  1.00  3.16
ATOM    532  CZ  ARG    66      31.593  33.177  69.432  1.00  3.16
ATOM    533  NH1 ARG    66      30.867  32.083  69.059  1.00  3.16
ATOM    534  NH2 ARG    66      31.109  34.021  70.389  1.00  3.16
ATOM    535  C   ARG    66      37.967  32.088  67.194  1.00  3.16
ATOM    536  O   ARG    66      37.860  32.043  68.418  1.00  3.16
ATOM    537  N   LYS    67      39.124  32.367  66.587  1.00  3.72
ATOM    538  CA  LYS    67      40.302  32.740  67.285  1.00  3.72
ATOM    539  CB  LYS    67      41.445  31.728  67.113  1.00  3.72
ATOM    540  CG  LYS    67      41.214  30.436  67.905  1.00  3.72
ATOM    541  CD  LYS    67      42.124  29.271  67.507  1.00  3.72
ATOM    542  CE  LYS    67      41.646  28.516  66.264  1.00  3.72
ATOM    543  NZ  LYS    67      42.555  27.386  65.969  1.00  3.72
ATOM    544  C   LYS    67      40.629  33.990  66.554  1.00  3.72
ATOM    545  O   LYS    67      40.536  35.096  67.081  1.00  3.72
ATOM    546  N   SER    68      41.003  33.816  65.279  1.00  4.03
ATOM    547  CA  SER    68      41.283  34.903  64.396  1.00  4.03
ATOM    548  CB  SER    68      42.070  34.457  63.155  1.00  4.03
ATOM    549  OG  SER    68      43.334  33.942  63.548  1.00  4.03
ATOM    550  C   SER    68      40.016  35.578  63.920  1.00  4.03
ATOM    551  O   SER    68      40.038  36.763  63.597  1.00  4.03
ATOM    552  N   GLY    69      38.873  34.859  63.862  1.00  3.69
ATOM    553  CA  GLY    69      37.638  35.426  63.373  1.00  3.69
ATOM    554  C   GLY    69      37.611  35.290  61.880  1.00  3.69
ATOM    555  O   GLY    69      36.941  36.051  61.185  1.00  3.69
ATOM    556  N   LYS    70      38.340  34.294  61.345  1.00  3.42
ATOM    557  CA  LYS    70      38.482  34.172  59.923  1.00  3.42
ATOM    558  CB  LYS    70      39.800  33.500  59.519  1.00  3.42
ATOM    559  CG  LYS    70      41.049  34.203  60.052  1.00  3.42
ATOM    560  CD  LYS    70      42.326  33.370  59.920  1.00  3.42
ATOM    561  CE  LYS    70      42.376  32.156  60.850  1.00  3.42
ATOM    562  NZ  LYS    70      43.639  31.411  60.638  1.00  3.42
ATOM    563  C   LYS    70      37.380  33.387  59.301  1.00  3.42
ATOM    564  O   LYS    70      36.834  32.448  59.878  1.00  3.42
ATOM    565  N   LYS    71      37.045  33.771  58.056  1.00  2.98
ATOM    566  CA  LYS    71      36.021  33.101  57.328  1.00  2.98
ATOM    567  CB  LYS    71      35.104  34.080  56.576  1.00  2.98
ATOM    568  CG  LYS    71      34.396  35.065  57.512  1.00  2.98
ATOM    569  CD  LYS    71      33.713  36.230  56.792  1.00  2.98
ATOM    570  CE  LYS    71      33.055  37.233  57.741  1.00  2.98
ATOM    571  NZ  LYS    71      31.986  36.572  58.520  1.00  2.98
ATOM    572  C   LYS    71      36.710  32.239  56.324  1.00  2.98
ATOM    573  O   LYS    71      37.496  32.733  55.517  1.00  2.98
ATOM    574  N   PHE    72      36.444  30.916  56.337  1.00  2.56
ATOM    575  CA  PHE    72      37.158  30.123  55.382  1.00  2.56
ATOM    576  CB  PHE    72      38.324  29.286  55.929  1.00  2.56
ATOM    577  CG  PHE    72      39.373  30.169  56.504  1.00  2.56
ATOM    578  CD1 PHE    72      40.059  31.074  55.740  1.00  2.56
ATOM    579  CD2 PHE    72      39.656  30.116  57.840  1.00  2.56
ATOM    580  CE1 PHE    72      41.023  31.873  56.309  1.00  2.56
ATOM    581  CE2 PHE    72      40.617  30.901  58.415  1.00  2.56
ATOM    582  CZ  PHE    72      41.310  31.795  57.646  1.00  2.56
ATOM    583  C   PHE    72      36.254  29.129  54.732  1.00  2.56
ATOM    584  O   PHE    72      35.177  28.798  55.227  1.00  2.56
ATOM    585  N   SER    73      36.703  28.642  53.559  1.00  2.54
ATOM    586  CA  SER    73      36.017  27.623  52.825  1.00  2.54
ATOM    587  CB  SER    73      36.472  27.513  51.359  1.00  2.54
ATOM    588  OG  SER    73      36.110  28.685  50.642  1.00  2.54
ATOM    589  C   SER    73      36.352  26.342  53.506  1.00  2.54
ATOM    590  O   SER    73      37.193  26.304  54.401  1.00  2.54
ATOM    591  N   ILE    74      35.688  25.251  53.095  1.00  2.21
ATOM    592  CA  ILE    74      35.865  23.985  53.738  1.00  2.21
ATOM    593  CB  ILE    74      34.889  22.952  53.226  1.00  2.21
ATOM    594  CG1 ILE    74      34.979  21.610  53.980  1.00  2.21
ATOM    595  CG2 ILE    74      35.073  22.831  51.709  1.00  2.21
ATOM    596  CD1 ILE    74      36.207  20.762  53.657  1.00  2.21
ATOM    597  C   ILE    74      37.279  23.494  53.592  1.00  2.21
ATOM    598  O   ILE    74      37.850  23.004  54.559  1.00  2.21
ATOM    599  N   GLU    75      37.897  23.595  52.401  1.00  2.55
ATOM    600  CA  GLU    75      39.231  23.079  52.197  1.00  2.55
ATOM    601  CB  GLU    75      39.708  23.262  50.751  1.00  2.55
ATOM    602  CG  GLU    75      38.902  22.459  49.734  1.00  2.55
ATOM    603  CD  GLU    75      39.345  22.900  48.348  1.00  2.55
ATOM    604  OE1 GLU    75      39.699  24.100  48.194  1.00  2.55
ATOM    605  OE2 GLU    75      39.336  22.046  47.423  1.00  2.55
ATOM    606  C   GLU    75      40.213  23.820  53.058  1.00  2.55
ATOM    607  O   GLU    75      41.146  23.241  53.619  1.00  2.55
ATOM    608  N   GLU    76      40.034  25.147  53.156  1.00  2.52
ATOM    609  CA  GLU    76      40.940  25.974  53.896  1.00  2.52
ATOM    610  CB  GLU    76      40.589  27.467  53.787  1.00  2.52
ATOM    611  CG  GLU    76      40.656  28.012  52.358  1.00  2.52
ATOM    612  CD  GLU    76      42.117  28.067  51.935  1.00  2.52
ATOM    613  OE1 GLU    76      42.699  26.980  51.673  1.00  2.52
ATOM    614  OE2 GLU    76      42.671  29.197  51.873  1.00  2.52
ATOM    615  C   GLU    76      40.865  25.601  55.350  1.00  2.52
ATOM    616  O   GLU    76      41.879  25.616  56.039  1.00  2.52
ATOM    617  N   ALA    77      39.653  25.294  55.861  1.00  2.13
ATOM    618  CA  ALA    77      39.412  24.937  57.241  1.00  2.13
ATOM    619  CB  ALA    77      37.922  24.694  57.537  1.00  2.13
ATOM    620  C   ALA    77      40.129  23.661  57.549  1.00  2.13
ATOM    621  O   ALA    77      40.650  23.470  58.642  1.00  2.13
ATOM    622  N   LEU    78      40.128  22.721  56.596  1.00  2.26
ATOM    623  CA  LEU    78      40.767  21.449  56.754  1.00  2.26
ATOM    624  CB  LEU    78      40.445  20.635  55.487  1.00  2.26
ATOM    625  CG  LEU    78      41.192  19.322  55.250  1.00  2.26
ATOM    626  CD1 LEU    78      41.120  18.375  56.441  1.00  2.26
ATOM    627  CD2 LEU    78      40.647  18.648  53.985  1.00  2.26
ATOM    628  C   LEU    78      42.229  21.653  56.928  1.00  2.26
ATOM    629  O   LEU    78      42.854  21.057  57.807  1.00  2.26
ATOM    630  N   GLN    79      42.804  22.541  56.104  1.00  2.66
ATOM    631  CA  GLN    79      44.210  22.741  56.201  1.00  2.66
ATOM    632  CB  GLN    79      44.800  23.582  55.046  1.00  2.66
ATOM    633  CG  GLN    79      44.321  25.030  54.949  1.00  2.66
ATOM    634  CD  GLN    79      45.223  25.903  55.812  1.00  2.66
ATOM    635  OE1 GLN    79      46.189  25.425  56.404  1.00  2.66
ATOM    636  NE2 GLN    79      44.905  27.224  55.879  1.00  2.66
ATOM    637  C   GLN    79      44.567  23.355  57.535  1.00  2.66
ATOM    638  O   GLN    79      45.574  22.979  58.135  1.00  2.66
ATOM    639  N   SER    80      43.755  24.317  58.037  1.00  2.58
ATOM    640  CA  SER    80      44.023  24.999  59.286  1.00  2.58
ATOM    641  CB  SER    80      43.041  26.153  59.553  1.00  2.58
ATOM    642  OG  SER    80      43.184  27.161  58.565  1.00  2.58
ATOM    643  C   SER    80      43.896  24.039  60.428  1.00  2.58
ATOM    644  O   SER    80      44.590  24.160  61.438  1.00  2.58
ATOM    645  N   GLY    81      43.005  23.039  60.300  1.00  2.40
ATOM    646  CA  GLY    81      42.854  22.110  61.378  1.00  2.40
ATOM    647  C   GLY    81      41.662  22.480  62.174  1.00  2.40
ATOM    648  O   GLY    81      41.462  21.957  63.271  1.00  2.40
ATOM    649  N   ARG    82      40.857  23.431  61.670  1.00  1.98
ATOM    650  CA  ARG    82      39.694  23.701  62.439  1.00  1.98
ATOM    651  CB  ARG    82      38.899  24.874  61.877  1.00  1.98
ATOM    652  CG  ARG    82      39.799  26.103  61.860  1.00  1.98
ATOM    653  CD  ARG    82      39.052  27.420  61.971  1.00  1.98
ATOM    654  NE  ARG    82      38.181  27.560  60.773  1.00  1.98
ATOM    655  CZ  ARG    82      38.720  27.751  59.534  1.00  1.98
ATOM    656  NH1 ARG    82      40.075  27.736  59.370  1.00  1.98
ATOM    657  NH2 ARG    82      37.892  27.970  58.470  1.00  1.98
ATOM    658  C   ARG    82      38.902  22.432  62.452  1.00  1.98
ATOM    659  O   ARG    82      38.782  21.804  63.489  1.00  1.98
ATOM    660  N   LEU    83      38.500  21.897  61.291  1.00  1.88
ATOM    661  CA  LEU    83      37.624  20.745  61.292  1.00  1.88
ATOM    662  CB  LEU    83      36.584  20.767  60.151  1.00  1.88
ATOM    663  CG  LEU    83      35.633  21.984  60.182  1.00  1.88
ATOM    664  CD1 LEU    83      36.351  23.285  59.798  1.00  1.88
ATOM    665  CD2 LEU    83      34.364  21.740  59.353  1.00  1.88
ATOM    666  C   LEU    83      38.346  19.413  61.225  1.00  1.88
ATOM    667  O   LEU    83      39.571  19.325  61.139  1.00  1.88
ATOM    668  N   THR    84      37.551  18.315  61.307  1.00  2.20
ATOM    669  CA  THR    84      38.009  16.944  61.245  1.00  2.20
ATOM    670  CB  THR    84      37.233  16.055  62.171  1.00  2.20
ATOM    671  OG1 THR    84      37.374  16.488  63.517  1.00  2.20
ATOM    672  CG2 THR    84      37.714  14.607  62.004  1.00  2.20
ATOM    673  C   THR    84      37.745  16.402  59.852  1.00  2.20
ATOM    674  O   THR    84      36.716  16.747  59.278  1.00  2.20
ATOM    675  N   PRO    85      38.590  15.523  59.310  1.00  2.48
ATOM    676  CA  PRO    85      38.460  15.007  57.949  1.00  2.48
ATOM    677  CD  PRO    85      39.963  15.435  59.778  1.00  2.48
ATOM    678  CB  PRO    85      39.686  14.126  57.731  1.00  2.48
ATOM    679  CG  PRO    85      40.755  14.791  58.623  1.00  2.48
ATOM    680  C   PRO    85      37.111  14.388  57.571  1.00  2.48
ATOM    681  O   PRO    85      36.595  14.641  56.469  1.00  2.48
ATOM    682  N   ALA    86      36.512  13.572  58.462  1.00  2.55
ATOM    683  CA  ALA    86      35.224  12.970  58.183  1.00  2.55
ATOM    684  CB  ALA    86      34.787  11.992  59.286  1.00  2.55
ATOM    685  C   ALA    86      34.202  14.041  58.105  1.00  2.55
ATOM    686  O   ALA    86      33.280  14.060  57.273  1.00  2.55
ATOM    687  N   HIS    87      34.383  14.977  59.036  1.00  2.13
ATOM    688  CA  HIS    87      33.486  16.057  59.151  1.00  2.13
ATOM    689  ND1 HIS    87      34.280  16.406  62.761  1.00  2.13
ATOM    690  CG  HIS    87      33.603  16.162  61.591  1.00  2.13
ATOM    691  CB  HIS    87      33.771  16.945  60.336  1.00  2.13
ATOM    692  NE2 HIS    87      32.968  14.648  63.134  1.00  2.13
ATOM    693  CD2 HIS    87      32.805  15.087  61.834  1.00  2.13
ATOM    694  CE1 HIS    87      33.863  15.470  63.650  1.00  2.13
ATOM    695  C   HIS    87      33.582  16.858  57.902  1.00  2.13
ATOM    696  O   HIS    87      32.548  17.362  57.506  1.00  2.13
ATOM    697  N   TYR    88      34.778  17.010  57.264  1.00  2.13
ATOM    698  CA  TYR    88      34.973  17.796  56.049  1.00  2.13
ATOM    699  CB  TYR    88      36.398  17.812  55.466  1.00  2.13
ATOM    700  CG  TYR    88      37.202  18.605  56.405  1.00  2.13
ATOM    701  CD1 TYR    88      37.068  19.968  56.422  1.00  2.13
ATOM    702  CD2 TYR    88      38.050  17.982  57.275  1.00  2.13
ATOM    703  CE1 TYR    88      37.800  20.708  57.308  1.00  2.13
ATOM    704  CE2 TYR    88      38.782  18.709  58.168  1.00  2.13
ATOM    705  CZ  TYR    88      38.646  20.067  58.173  1.00  2.13
ATOM    706  OH  TYR    88      39.402  20.831  59.073  1.00  2.13
ATOM    707  C   TYR    88      34.174  17.187  54.964  1.00  2.13
ATOM    708  O   TYR    88      33.643  17.918  54.141  1.00  2.13
ATOM    709  N   ASP    89      34.124  15.846  54.875  1.00  2.51
ATOM    710  CA  ASP    89      33.391  15.254  53.795  1.00  2.51
ATOM    711  CB  ASP    89      33.430  13.718  53.822  1.00  2.51
ATOM    712  CG  ASP    89      34.845  13.243  53.536  1.00  2.51
ATOM    713  OD1 ASP    89      35.670  14.059  53.045  1.00  2.51
ATOM    714  OD2 ASP    89      35.121  12.046  53.814  1.00  2.51
ATOM    715  C   ASP    89      31.943  15.622  53.915  1.00  2.51
ATOM    716  O   ASP    89      31.272  16.002  52.950  1.00  2.51
ATOM    717  N   ARG    90      31.435  15.527  55.150  1.00  2.49
ATOM    718  CA  ARG    90      30.052  15.758  55.384  1.00  2.49
ATOM    719  CB  ARG    90      29.714  15.519  56.864  1.00  2.49
ATOM    720  CG  ARG    90      28.233  15.318  57.171  1.00  2.49
ATOM    721  CD  ARG    90      27.989  15.031  58.654  1.00  2.49
ATOM    722  NE  ARG    90      26.562  14.643  58.827  1.00  2.49
ATOM    723  CZ  ARG    90      26.191  13.338  58.676  1.00  2.49
ATOM    724  NH1 ARG    90      27.120  12.400  58.327  1.00  2.49
ATOM    725  NH2 ARG    90      24.893  12.972  58.885  1.00  2.49
ATOM    726  C   ARG    90      29.707  17.189  55.041  1.00  2.49
ATOM    727  O   ARG    90      28.681  17.443  54.413  1.00  2.49
ATOM    728  N   TYR    91      30.561  18.161  55.436  1.00  2.22
ATOM    729  CA  TYR    91      30.340  19.577  55.211  1.00  2.22
ATOM    730  CB  TYR    91      31.310  20.519  55.952  1.00  2.22
ATOM    731  CG  TYR    91      31.096  20.221  57.390  1.00  2.22
ATOM    732  CD1 TYR    91      29.816  20.149  57.882  1.00  2.22
ATOM    733  CD2 TYR    91      32.151  19.950  58.224  1.00  2.22
ATOM    734  CE1 TYR    91      29.593  19.844  59.199  1.00  2.22
ATOM    735  CE2 TYR    91      31.936  19.644  59.544  1.00  2.22
ATOM    736  CZ  TYR    91      30.654  19.592  60.027  1.00  2.22
ATOM    737  OH  TYR    91      30.415  19.280  61.375  1.00  2.22
ATOM    738  C   TYR    91      30.392  19.893  53.744  1.00  2.22
ATOM    739  O   TYR    91      29.710  20.813  53.305  1.00  2.22
ATOM    740  N   VAL    92      31.266  19.224  52.959  1.00  2.45
ATOM    741  CA  VAL    92      31.317  19.504  51.544  1.00  2.45
ATOM    742  CB  VAL    92      32.406  18.793  50.790  1.00  2.45
ATOM    743  CG1 VAL    92      32.096  17.295  50.688  1.00  2.45
ATOM    744  CG2 VAL    92      32.538  19.478  49.423  1.00  2.45
ATOM    745  C   VAL    92      29.999  19.143  50.960  1.00  2.45
ATOM    746  O   VAL    92      29.522  19.798  50.038  1.00  2.45
ATOM    747  N   ASN    93      29.375  18.070  51.465  1.00  2.96
ATOM    748  CA  ASN    93      28.107  17.693  50.917  1.00  2.96
ATOM    749  CB  ASN    93      27.530  16.432  51.581  1.00  2.96
ATOM    750  CG  ASN    93      28.454  15.268  51.258  1.00  2.96
ATOM    751  OD1 ASN    93      28.775  14.457  52.124  1.00  2.96
ATOM    752  ND2 ASN    93      28.896  15.185  49.975  1.00  2.96
ATOM    753  C   ASN    93      27.100  18.816  51.157  1.00  2.96
ATOM    754  O   ASN    93      26.297  19.076  50.268  1.00  2.96
ATOM    755  N   LYS    94      27.078  19.476  52.353  1.00  3.10
ATOM    756  CA  LYS    94      26.140  20.532  52.725  1.00  3.10
ATOM    757  CB  LYS    94      26.221  20.909  54.216  1.00  3.10
ATOM    758  CG  LYS    94      25.857  19.762  55.163  1.00  3.10
ATOM    759  CD  LYS    94      26.235  20.020  56.626  1.00  3.10
ATOM    760  CE  LYS    94      26.064  18.796  57.531  1.00  3.10
ATOM    761  NZ  LYS    94      24.637  18.406  57.598  1.00  3.10
ATOM    762  C   LYS    94      26.384  21.795  51.946  1.00  3.10
ATOM    763  O   LYS    94      25.448  22.448  51.482  1.00  3.10
ATOM    764  N   ASP    95      27.669  22.153  51.763  1.00  3.05
ATOM    765  CA  ASP    95      28.068  23.364  51.104  1.00  3.05
ATOM    766  CB  ASP    95      29.589  23.469  50.880  1.00  3.05
ATOM    767  CG  ASP    95      30.300  23.764  52.189  1.00  3.05
ATOM    768  OD1 ASP    95      30.120  24.890  52.722  1.00  3.05
ATOM    769  OD2 ASP    95      31.053  22.872  52.663  1.00  3.05
ATOM    770  C   ASP    95      27.469  23.339  49.738  1.00  3.05
ATOM    771  O   ASP    95      27.084  24.377  49.208  1.00  3.05
ATOM    772  N   MET    96      27.362  22.132  49.153  1.00  3.43
ATOM    773  CA  MET    96      26.854  21.900  47.829  1.00  3.43
ATOM    774  CB  MET    96      26.846  20.413  47.437  1.00  3.43
ATOM    775  CG  MET    96      28.235  19.815  47.223  1.00  3.43
ATOM    776  SD  MET    96      28.225  18.021  46.927  1.00  3.43
ATOM    777  CE  MET    96      27.414  18.110  45.305  1.00  3.43
ATOM    778  C   MET    96      25.438  22.362  47.815  1.00  3.43
ATOM    779  O   MET    96      24.911  22.754  46.776  1.00  3.43
ATOM    780  N   SER    97      24.752  22.261  48.963  1.00  4.33
ATOM    781  CA  SER    97      23.413  22.754  49.004  1.00  4.33
ATOM    782  CB  SER    97      22.795  22.687  50.410  1.00  4.33
ATOM    783  OG  SER    97      22.723  21.337  50.842  1.00  4.33
ATOM    784  C   SER    97      23.483  24.197  48.620  1.00  4.33
ATOM    785  O   SER    97      22.925  24.596  47.597  1.00  4.33
ATOM    786  N   ILE    98      24.230  25.002  49.409  1.00  4.49
ATOM    787  CA  ILE    98      24.304  26.419  49.170  1.00  4.49
ATOM    788  CB  ILE    98      24.912  27.243  50.269  1.00  4.49
ATOM    789  CG1 ILE    98      26.283  26.745  50.689  1.00  4.49
ATOM    790  CG2 ILE    98      23.908  27.238  51.428  1.00  4.49
ATOM    791  CD1 ILE    98      26.108  25.493  51.527  1.00  4.49
ATOM    792  C   ILE    98      24.943  26.728  47.850  1.00  4.49
ATOM    793  O   ILE    98      24.424  27.548  47.097  1.00  4.49
ATOM    794  N   GLN    99      26.073  26.080  47.519  1.00  4.18
ATOM    795  CA  GLN    99      26.689  26.245  46.236  1.00  4.18
ATOM    796  CB  GLN    99      28.096  25.632  46.234  1.00  4.18
ATOM    797  CG  GLN    99      28.850  25.682  44.912  1.00  4.18
ATOM    798  CD  GLN    99      30.157  24.936  45.140  1.00  4.18
ATOM    799  OE1 GLN    99      31.070  24.995  44.319  1.00  4.18
ATOM    800  NE2 GLN    99      30.255  24.213  46.289  1.00  4.18
ATOM    801  C   GLN    99      25.832  25.382  45.401  1.00  4.18
ATOM    802  O   GLN    99      26.164  24.226  45.147  1.00  4.18
ATOM    803  N   GLU   100      24.741  25.991  44.914  1.00  4.50
ATOM    804  CA  GLU   100      23.621  25.338  44.324  1.00  4.50
ATOM    805  CB  GLU   100      22.729  26.340  43.592  1.00  4.50
ATOM    806  CG  GLU   100      22.084  27.298  44.594  1.00  4.50
ATOM    807  CD  GLU   100      21.134  28.231  43.870  1.00  4.50
ATOM    808  OE1 GLU   100      21.609  28.995  42.992  1.00  4.50
ATOM    809  OE2 GLU   100      19.917  28.197  44.190  1.00  4.50
ATOM    810  C   GLU   100      24.032  24.202  43.461  1.00  4.50
ATOM    811  O   GLU   100      24.765  24.345  42.479  1.00  4.50
ATOM    812  N   LEU   101      23.500  23.024  43.848  1.00  3.47
ATOM    813  CA  LEU   101      23.879  21.765  43.290  1.00  3.47
ATOM    814  CB  LEU   101      22.965  20.592  43.694  1.00  3.47
ATOM    815  CG  LEU   101      23.009  20.232  45.189  1.00  3.47
ATOM    816  CD1 LEU   101      24.400  19.723  45.598  1.00  3.47
ATOM    817  CD2 LEU   101      22.509  21.395  46.060  1.00  3.47
ATOM    818  C   LEU   101      23.803  21.873  41.822  1.00  3.47
ATOM    819  O   LEU   101      22.777  22.258  41.266  1.00  3.47
ATOM    820  N   ALA   102      24.928  21.547  41.164  1.00  3.67
ATOM    821  CA  ALA   102      24.926  21.608  39.745  1.00  3.67
ATOM    822  CB  ALA   102      26.248  21.162  39.103  1.00  3.67
ATOM    823  C   ALA   102      23.883  20.648  39.327  1.00  3.67
ATOM    824  O   ALA   102      23.895  19.494  39.755  1.00  3.67
ATOM    825  N   VAL   103      22.919  21.103  38.506  1.00  4.95
ATOM    826  CA  VAL   103      22.045  20.077  38.067  1.00  4.95
ATOM    827  CB  VAL   103      20.852  20.528  37.274  1.00  4.95
ATOM    828  CG1 VAL   103      19.908  21.301  38.208  1.00  4.95
ATOM    829  CG2 VAL   103      21.344  21.366  36.093  1.00  4.95
ATOM    830  C   VAL   103      22.944  19.300  37.207  1.00  4.95
ATOM    831  O   VAL   103      23.632  19.848  36.347  1.00  4.95
ATOM    832  N   LEU   104      22.970  17.988  37.453  1.00  6.39
ATOM    833  CA  LEU   104      23.851  17.152  36.723  1.00  6.39
ATOM    834  CB  LEU   104      23.694  15.672  37.109  1.00  6.39
ATOM    835  CG  LEU   104      23.969  15.400  38.602  1.00  6.39
ATOM    836  CD1 LEU   104      23.913  13.896  38.924  1.00  6.39
ATOM    837  CD2 LEU   104      25.276  16.063  39.061  1.00  6.39
ATOM    838  C   LEU   104      23.408  17.324  35.327  1.00  6.39
ATOM    839  O   LEU   104      24.196  17.310  34.381  1.00  6.39
ATOM    840  N   VAL   105      22.094  17.544  35.196  1.00  7.33
ATOM    841  CA  VAL   105      21.545  17.729  33.912  1.00  7.33
ATOM    842  CB  VAL   105      20.067  18.006  33.942  1.00  7.33
ATOM    843  CG1 VAL   105      19.347  16.750  34.450  1.00  7.33
ATOM    844  CG2 VAL   105      19.793  19.219  34.834  1.00  7.33
ATOM    845  C   VAL   105      22.241  18.850  33.209  1.00  7.33
ATOM    846  O   VAL   105      22.791  18.640  32.129  1.00  7.33
ATOM    847  N   SER   106      22.282  20.065  33.783  1.00  6.70
ATOM    848  CA  SER   106      22.958  21.065  33.013  1.00  6.70
ATOM    849  CB  SER   106      22.027  21.802  32.038  1.00  6.70
ATOM    850  OG  SER   106      21.446  20.884  31.124  1.00  6.70
ATOM    851  C   SER   106      23.533  22.109  33.915  1.00  6.70
ATOM    852  O   SER   106      23.089  23.256  33.906  1.00  6.70
ATOM    853  N   GLY   107      24.519  21.720  34.741  1.00  5.95
ATOM    854  CA  GLY   107      25.311  22.638  35.507  1.00  5.95
ATOM    855  C   GLY   107      24.488  23.681  36.215  1.00  5.95
ATOM    856  O   GLY   107      24.975  24.782  36.463  1.00  5.95
ATOM    857  N   GLN   108      23.236  23.376  36.593  1.00  5.45
ATOM    858  CA  GLN   108      22.394  24.398  37.163  1.00  5.45
ATOM    859  CB  GLN   108      20.886  24.119  37.036  1.00  5.45
ATOM    860  CG  GLN   108      20.376  24.108  35.596  1.00  5.45
ATOM    861  CD  GLN   108      18.889  23.793  35.652  1.00  5.45
ATOM    862  OE1 GLN   108      18.260  23.510  34.633  1.00  5.45
ATOM    863  NE2 GLN   108      18.310  23.842  36.882  1.00  5.45
ATOM    864  C   GLN   108      22.666  24.560  38.608  1.00  5.45
ATOM    865  O   GLN   108      23.273  23.711  39.247  1.00  5.45
ATOM    866  N   LYS   109      22.226  25.704  39.150  1.00  5.14
ATOM    867  CA  LYS   109      22.368  25.992  40.540  1.00  5.14
ATOM    868  CB  LYS   109      22.695  27.479  40.774  1.00  5.14
ATOM    869  CG  LYS   109      21.751  28.431  40.030  1.00  5.14
ATOM    870  CD  LYS   109      21.905  29.900  40.430  1.00  5.14
ATOM    871  CE  LYS   109      20.981  30.856  39.675  1.00  5.14
ATOM    872  NZ  LYS   109      21.599  31.245  38.386  1.00  5.14
ATOM    873  C   LYS   109      21.007  25.691  41.175  1.00  5.14
ATOM    874  O   LYS   109      20.949  24.882  42.143  1.00  5.14
ATOM    875  OXT LYS   109      20.000  26.271  40.689  1.00  5.14
