# Supplementary material for: Selecting Near-Native Protein Structures from Predicted Decoy Sets Using Ordered Graphlet Degree Similarity
Source: Genes (Basel). 2019 Feb 11;10(2):132. doi: 10.3390/genes10020132 (PMC6410076; doi:10.3390/genes10020132)
Supplement: Supplementary file 1 [file genes-10-00132-s001.zip › CodeData/data/CASP11/T0759/model225.pdb]

ATOM      1  N   MET     1      35.800  55.868  43.900  1.00 10.31
ATOM      2  CA  MET     1      36.924  55.803  44.842  1.00 10.31
ATOM      3  HA  MET     1      37.703  56.492  44.515  1.00 10.31
ATOM      4  CB  MET     1      36.423  56.237  46.227  1.00 10.31
ATOM      5  HB1 MET     1      37.103  55.879  46.999  1.00 10.31
ATOM      6  HB2 MET     1      35.442  55.801  46.423  1.00 10.31
ATOM      7  CG  MET     1      36.335  57.765  46.309  1.00 10.31
ATOM      8  HG1 MET     1      35.651  58.124  45.539  1.00 10.31
ATOM      9  HG2 MET     1      37.324  58.177  46.105  1.00 10.31
ATOM     10  SD  MET     1      35.778  58.396  47.913  1.00 10.31
ATOM     11  CE  MET     1      36.083  60.164  47.665  1.00 10.31
ATOM     12  HE1 MET     1      35.783  60.711  48.559  1.00 10.31
ATOM     13  HE2 MET     1      37.145  60.329  47.483  1.00 10.31
ATOM     14  HE3 MET     1      35.505  60.521  46.812  1.00 10.31
ATOM     15  C   MET     1      37.568  54.421  44.916  1.00 10.31
ATOM     16  O   MET     1      38.761  54.347  45.151  1.00 10.31
ATOM     17  N   GLY     2      36.854  53.337  44.611  1.00  8.70
ATOM     18  H   GLY     2      35.886  53.473  44.367  1.00  8.70
ATOM     19  CA  GLY     2      37.441  51.991  44.511  1.00  8.70
ATOM     20  HA1 GLY     2      36.649  51.244  44.531  1.00  8.70
ATOM     21  HA2 GLY     2      38.099  51.816  45.365  1.00  8.70
ATOM     22  C   GLY     2      38.256  51.803  43.230  1.00  8.70
ATOM     23  O   GLY     2      37.859  51.031  42.359  1.00  8.70
ATOM     24  N   HIS     3      39.294  52.629  43.088  1.00  7.76
ATOM     25  H   HIS     3      39.518  53.166  43.921  1.00  7.76
ATOM     26  CA  HIS     3      40.238  52.758  41.974  1.00  7.76
ATOM     27  HA  HIS     3      40.806  51.831  41.879  1.00  7.76
ATOM     28  CB  HIS     3      39.501  53.014  40.639  1.00  7.76
ATOM     29  HB1 HIS     3      38.972  52.109  40.341  1.00  7.76
ATOM     30  HB2 HIS     3      40.245  53.211  39.866  1.00  7.76
ATOM     31  CG  HIS     3      38.517  54.163  40.657  1.00  7.76
ATOM     32  ND1 HIS     3      38.785  55.475  40.263  1.00  7.76
ATOM     33  CE1 HIS     3      37.669  56.176  40.503  1.00  7.76
ATOM     34  HE1 HIS     3      37.565  57.240  40.333  1.00  7.76
ATOM     35  NE2 HIS     3      36.717  55.379  41.014  1.00  7.76
ATOM     36  HE2 HIS     3      35.824  55.688  41.377  1.00  7.76
ATOM     37  CD2 HIS     3      37.229  54.104  41.104  1.00  7.76
ATOM     38  HD2 HIS     3      36.731  53.224  41.487  1.00  7.76
ATOM     39  C   HIS     3      41.264  53.882  42.205  1.00  7.76
ATOM     40  O   HIS     3      42.417  53.726  41.819  1.00  7.76
ATOM     41  N   HIS     4      40.856  54.995  42.835  1.00  7.67
ATOM     42  H   HIS     4      39.882  55.034  43.090  1.00  7.67
ATOM     43  CA  HIS     4      41.653  56.243  42.936  1.00  7.67
ATOM     44  HA  HIS     4      42.706  55.987  42.800  1.00  7.67
ATOM     45  CB  HIS     4      41.230  57.178  41.785  1.00  7.67
ATOM     46  HB1 HIS     4      40.207  57.515  41.955  1.00  7.67
ATOM     47  HB2 HIS     4      41.253  56.618  40.850  1.00  7.67
ATOM     48  CG  HIS     4      42.116  58.384  41.604  1.00  7.67
ATOM     49  ND1 HIS     4      41.709  59.723  41.599  1.00  7.67
ATOM     50  CE1 HIS     4      42.838  60.443  41.484  1.00  7.67
ATOM     51  HE1 HIS     4      42.878  61.523  41.483  1.00  7.67
ATOM     52  NE2 HIS     4      43.909  59.635  41.397  1.00  7.67
ATOM     53  HE2 HIS     4      44.885  59.916  41.369  1.00  7.67
ATOM     54  CD2 HIS     4      43.469  58.336  41.463  1.00  7.67
ATOM     55  HD2 HIS     4      44.075  57.442  41.459  1.00  7.67
ATOM     56  C   HIS     4      41.585  56.978  44.299  1.00  7.67
ATOM     57  O   HIS     4      42.258  57.974  44.554  1.00  7.67
ATOM     58  N   HIS     5      40.768  56.443  45.195  1.00  6.57
ATOM     59  H   HIS     5      40.220  55.666  44.855  1.00  6.57
ATOM     60  CA  HIS     5      41.073  56.269  46.614  1.00  6.57
ATOM     61  HA  HIS     5      42.069  56.663  46.820  1.00  6.57
ATOM     62  CB  HIS     5      40.050  57.044  47.470  1.00  6.57
ATOM     63  HB1 HIS     5      39.055  56.817  47.106  1.00  6.57
ATOM     64  HB2 HIS     5      40.214  58.112  47.331  1.00  6.57
ATOM     65  CG  HIS     5      40.079  56.747  48.952  1.00  6.57
ATOM     66  ND1 HIS     5      41.054  57.181  49.852  1.00  6.57
ATOM     67  CE1 HIS     5      40.825  56.489  50.986  1.00  6.57
ATOM     68  HE1 HIS     5      41.462  56.507  51.857  1.00  6.57
ATOM     69  NE2 HIS     5      39.756  55.688  50.853  1.00  6.57
ATOM     70  HE2 HIS     5      39.510  54.908  51.481  1.00  6.57
ATOM     71  CD2 HIS     5      39.260  55.857  49.584  1.00  6.57
ATOM     72  HD2 HIS     5      38.502  55.251  49.111  1.00  6.57
ATOM     73  C   HIS     5      41.155  54.753  46.838  1.00  6.57
ATOM     74  O   HIS     5      40.463  54.170  47.661  1.00  6.57
ATOM     75  N   HIS     6      41.950  54.112  45.981  1.00  6.03
ATOM     76  CA  HIS     6      42.358  52.723  46.043  1.00  6.03
ATOM     77  CB  HIS     6      41.283  51.870  45.353  1.00  6.03
ATOM     78  CG  HIS     6      41.614  50.469  44.891  1.00  6.03
ATOM     79  ND1 HIS     6      41.701  50.098  43.550  1.00  6.03
ATOM     80  CE1 HIS     6      41.782  48.760  43.549  1.00  6.03
ATOM     81  NE2 HIS     6      41.731  48.286  44.809  1.00  6.03
ATOM     82  CD2 HIS     6      41.588  49.352  45.674  1.00  6.03
ATOM     83  C   HIS     6      43.778  52.649  45.434  1.00  6.03
ATOM     84  O   HIS     6      44.752  52.820  46.160  1.00  6.03
ATOM     85  N   HIS     7      43.918  52.436  44.148  1.00  6.69
ATOM     86  H   HIS     7      43.131  52.382  43.539  1.00  6.69
ATOM     87  CA  HIS     7      45.178  51.850  43.636  1.00  6.69
ATOM     88  HA  HIS     7      45.401  50.998  44.229  1.00  6.69
ATOM     89  CB  HIS     7      44.946  51.397  42.186  1.00  6.69
ATOM     90  HB1 HIS     7      45.330  52.132  41.480  1.00  6.69
ATOM     91  HB2 HIS     7      43.886  51.257  41.963  1.00  6.69
ATOM     92  CG  HIS     7      45.610  50.062  41.900  1.00  6.69
ATOM     93  ND1 HIS     7      46.753  49.836  41.148  1.00  6.69
ATOM     94  CE1 HIS     7      47.147  48.589  41.465  1.00  6.69
ATOM     95  HE1 HIS     7      48.081  48.144  41.152  1.00  6.69
ATOM     96  NE2 HIS     7      46.290  48.025  42.330  1.00  6.69
ATOM     97  HE2 HIS     7      46.539  47.258  42.960  1.00  6.69
ATOM     98  CD2 HIS     7      45.292  48.931  42.597  1.00  6.69
ATOM     99  HD2 HIS     7      44.526  48.847  43.340  1.00  6.69
ATOM    100  C   HIS     7      46.454  52.758  43.735  1.00  6.69
ATOM    101  O   HIS     7      47.532  52.183  43.746  1.00  6.69
ATOM    102  N   HIS     8      46.548  54.157  43.845  1.00  6.12
ATOM    103  CA  HIS     8      45.820  55.464  43.748  1.00  6.12
ATOM    104  CB  HIS     8      46.120  56.085  42.365  1.00  6.12
ATOM    105  CG  HIS     8      47.026  57.298  42.288  1.00  6.12
ATOM    106  ND1 HIS     8      48.338  57.382  42.758  1.00  6.12
ATOM    107  CE1 HIS     8      48.787  58.589  42.391  1.00  6.12
ATOM    108  NE2 HIS     8      47.831  59.255  41.706  1.00  6.12
ATOM    109  CD2 HIS     8      46.722  58.446  41.614  1.00  6.12
ATOM    110  C   HIS     8      46.120  56.400  44.896  1.00  6.12
ATOM    111  O   HIS     8      45.360  57.327  45.212  1.00  6.12
ATOM    112  N   SER     9      47.216  56.116  45.574  1.00  5.07
ATOM    113  H   SER     9      47.757  55.356  45.184  1.00  5.07
ATOM    114  CA  SER     9      47.687  56.788  46.752  1.00  5.07
ATOM    115  HA  SER     9      46.863  57.258  47.252  1.00  5.07
ATOM    116  CB  SER     9      48.386  55.783  47.670  1.00  5.07
ATOM    117  HB1 SER     9      47.668  55.197  48.254  1.00  5.07
ATOM    118  HB2 SER     9      49.032  56.312  48.363  1.00  5.07
ATOM    119  OG  SER     9      49.175  54.809  46.991  1.00  5.07
ATOM    120  HG  SER     9      48.556  54.115  46.714  1.00  5.07
ATOM    121  C   SER     9      48.625  57.949  46.397  1.00  5.07
ATOM    122  O   SER     9      49.786  57.789  46.035  1.00  5.07
ATOM    123  N   HIS    10      48.139  59.163  46.641  1.00  4.31
ATOM    124  H   HIS    10      47.164  59.210  46.903  1.00  4.31
ATOM    125  CA  HIS    10      48.825  60.427  46.347  1.00  4.31
ATOM    126  HA  HIS    10      49.269  60.337  45.353  1.00  4.31
ATOM    127  CB  HIS    10      47.747  61.545  46.290  1.00  4.31
ATOM    128  HB1 HIS    10      48.146  62.390  45.728  1.00  4.31
ATOM    129  HB2 HIS    10      47.561  61.892  47.307  1.00  4.31
ATOM    130  CG  HIS    10      46.390  61.182  45.700  1.00  4.31
ATOM    131  ND1 HIS    10      45.156  61.558  46.245  1.00  4.31
ATOM    132  CE1 HIS    10      44.223  60.880  45.554  1.00  4.31
ATOM    133  HE1 HIS    10      43.165  60.874  45.776  1.00  4.31
ATOM    134  NE2 HIS    10      44.791  60.137  44.596  1.00  4.31
ATOM    135  HE2 HIS    10      44.312  59.391  44.091  1.00  4.31
ATOM    136  CD2 HIS    10      46.155  60.320  44.664  1.00  4.31
ATOM    137  HD2 HIS    10      46.899  59.777  44.098  1.00  4.31
ATOM    138  C   HIS    10      49.963  60.815  47.309  1.00  4.31
ATOM    139  O   HIS    10      50.328  61.978  47.472  1.00  4.31
ATOM    140  N   MET    11      50.509  59.800  47.953  1.00  3.62
ATOM    141  H   MET    11      50.183  58.899  47.624  1.00  3.62
ATOM    142  CA  MET    11      51.611  59.768  48.892  1.00  3.62
ATOM    143  HA  MET    11      51.317  60.262  49.817  1.00  3.62
ATOM    144  CB  MET    11      51.814  58.277  49.169  1.00  3.62
ATOM    145  HB1 MET    11      50.884  57.952  49.630  1.00  3.62
ATOM    146  HB2 MET    11      52.621  58.135  49.878  1.00  3.62
ATOM    147  CG  MET    11      52.022  57.398  47.913  1.00  3.62
ATOM    148  HG1 MET    11      52.069  58.030  47.026  1.00  3.62
ATOM    149  HG2 MET    11      51.140  56.769  47.812  1.00  3.62
ATOM    150  SD  MET    11      53.448  56.294  47.814  1.00  3.62
ATOM    151  CE  MET    11      52.940  55.442  46.295  1.00  3.62
ATOM    152  HE1 MET    11      53.716  54.750  45.977  1.00  3.62
ATOM    153  HE2 MET    11      52.016  54.892  46.481  1.00  3.62
ATOM    154  HE3 MET    11      52.761  56.175  45.507  1.00  3.62
ATOM    155  C   MET    11      52.889  60.421  48.373  1.00  3.62
ATOM    156  O   MET    11      53.720  59.806  47.717  1.00  3.62
ATOM    157  N   VAL    12      53.115  61.664  48.763  1.00  2.64
ATOM    158  H   VAL    12      52.361  62.181  49.197  1.00  2.64
ATOM    159  CA  VAL    12      54.420  62.323  48.709  1.00  2.64
ATOM    160  HA  VAL    12      55.226  61.605  48.802  1.00  2.64
ATOM    161  CB  VAL    12      54.637  63.123  47.396  1.00  2.64
ATOM    162  HB  VAL    12      55.609  63.614  47.461  1.00  2.64
ATOM    163  CG1 VAL    12      54.683  62.243  46.146  1.00  2.64
ATOM    164 1HG1 VAL    12      54.970  62.842  45.282  1.00  2.64
ATOM    165 2HG1 VAL    12      55.420  61.451  46.278  1.00  2.64
ATOM    166 3HG1 VAL    12      53.706  61.800  45.953  1.00  2.64
ATOM    167  CG2 VAL    12      53.586  64.219  47.168  1.00  2.64
ATOM    168 1HG2 VAL    12      52.595  63.771  47.071  1.00  2.64
ATOM    169 2HG2 VAL    12      53.579  64.924  47.997  1.00  2.64
ATOM    170 3HG2 VAL    12      53.814  64.763  46.252  1.00  2.64
ATOM    171  C   VAL    12      54.551  63.276  49.881  1.00  2.64
ATOM    172  O   VAL    12      53.554  63.644  50.505  1.00  2.64
ATOM    173  N   VAL    13      55.757  63.768  50.121  1.00  2.46
ATOM    174  H   VAL    13      56.586  63.324  49.730  1.00  2.46
ATOM    175  CA  VAL    13      55.873  65.130  50.635  1.00  2.46
ATOM    176  HA  VAL    13      54.949  65.638  50.357  1.00  2.46
ATOM    177  CB  VAL    13      55.870  65.240  52.174  1.00  2.46
ATOM    178  HB  VAL    13      54.859  65.537  52.455  1.00  2.46
ATOM    179  CG1 VAL    13      56.083  63.895  52.876  1.00  2.46
ATOM    180 1HG1 VAL    13      56.207  64.045  53.944  1.00  2.46
ATOM    181 2HG1 VAL    13      55.212  63.265  52.718  1.00  2.46
ATOM    182 3HG1 VAL    13      56.940  63.381  52.447  1.00  2.46
ATOM    183  CG2 VAL    13      56.769  66.362  52.700  1.00  2.46
ATOM    184 1HG2 VAL    13      56.693  66.429  53.782  1.00  2.46
ATOM    185 2HG2 VAL    13      57.805  66.191  52.414  1.00  2.46
ATOM    186 3HG2 VAL    13      56.448  67.317  52.282  1.00  2.46
ATOM    187  C   VAL    13      56.945  65.875  49.871  1.00  2.46
ATOM    188  O   VAL    13      58.093  65.452  49.818  1.00  2.46
ATOM    189  N   ILE    14      56.505  66.903  49.150  1.00  2.86
ATOM    190  H   ILE    14      55.563  67.232  49.282  1.00  2.86
ATOM    191  CA  ILE    14      57.364  67.662  48.267  1.00  2.86
ATOM    192  HA  ILE    14      58.036  66.959  47.778  1.00  2.86
ATOM    193  CB  ILE    14      56.508  68.357  47.177  1.00  2.86
ATOM    194  HB  ILE    14      55.742  67.644  46.866  1.00  2.86
ATOM    195  CG2 ILE    14      55.765  69.597  47.708  1.00  2.86
ATOM    196 1HG2 ILE    14      55.011  69.918  46.990  1.00  2.86
ATOM    197 2HG2 ILE    14      55.263  69.365  48.648  1.00  2.86
ATOM    198 3HG2 ILE    14      56.468  70.415  47.873  1.00  2.86
ATOM    199  CG1 ILE    14      57.351  68.646  45.918  1.00  2.86
ATOM    200 1HG1 ILE    14      57.656  67.689  45.498  1.00  2.86
ATOM    201 2HG1 ILE    14      58.248  69.195  46.190  1.00  2.86
ATOM    202  CD1 ILE    14      56.631  69.417  44.806  1.00  2.86
ATOM    203  HD1 ILE    14      57.269  69.455  43.923  1.00  2.86
ATOM    204  HD2 ILE    14      55.697  68.915  44.549  1.00  2.86
ATOM    205  HD3 ILE    14      56.424  70.438  45.127  1.00  2.86
ATOM    206  C   ILE    14      58.203  68.623  49.111  1.00  2.86
ATOM    207  O   ILE    14      57.703  69.228  50.059  1.00  2.86
ATOM    208  N   HIS    15      59.459  68.822  48.727  1.00  3.13
ATOM    209  H   HIS    15      59.834  68.234  47.990  1.00  3.13
ATOM    210  CA  HIS    15      60.153  70.066  49.061  1.00  3.13
ATOM    211  HA  HIS    15      60.163  70.209  50.141  1.00  3.13
ATOM    212  CB  HIS    15      61.598  69.978  48.539  1.00  3.13
ATOM    213  HB1 HIS    15      61.878  70.955  48.159  1.00  3.13
ATOM    214  HB2 HIS    15      61.654  69.284  47.700  1.00  3.13
ATOM    215  CG  HIS    15      62.629  69.593  49.567  1.00  3.13
ATOM    216  ND1 HIS    15      63.504  68.505  49.481  1.00  3.13
ATOM    217  CE1 HIS    15      64.315  68.610  50.547  1.00  3.13
ATOM    218  HE1 HIS    15      65.116  67.922  50.780  1.00  3.13
ATOM    219  NE2 HIS    15      64.017  69.707  51.266  1.00  3.13
ATOM    220  HE2 HIS    15      64.512  70.046  52.082  1.00  3.13
ATOM    221  CD2 HIS    15      62.964  70.342  50.656  1.00  3.13
ATOM    222  HD2 HIS    15      62.521  71.287  50.948  1.00  3.13
ATOM    223  C   HIS    15      59.428  71.236  48.372  1.00  3.13
ATOM    224  O   HIS    15      59.365  71.224  47.140  1.00  3.13
ATOM    225  N   PRO    16      58.911  72.253  49.085  1.00  4.06
ATOM    226  CD  PRO    16      58.880  72.383  50.535  1.00  4.06
ATOM    227  HD1 PRO    16      59.856  72.185  50.980  1.00  4.06
ATOM    228  HD2 PRO    16      58.134  71.701  50.945  1.00  4.06
ATOM    229  CG  PRO    16      58.469  73.828  50.815  1.00  4.06
ATOM    230  HG1 PRO    16      59.360  74.455  50.881  1.00  4.06
ATOM    231  HG2 PRO    16      57.876  73.910  51.726  1.00  4.06
ATOM    232  CB  PRO    16      57.663  74.213  49.574  1.00  4.06
ATOM    233  HB1 PRO    16      57.659  75.291  49.410  1.00  4.06
ATOM    234  HB2 PRO    16      56.641  73.842  49.677  1.00  4.06
ATOM    235  CA  PRO    16      58.365  73.453  48.444  1.00  4.06
ATOM    236  HA  PRO    16      57.634  73.175  47.684  1.00  4.06
ATOM    237  C   PRO    16      59.447  74.310  47.775  1.00  4.06
ATOM    238  O   PRO    16      59.127  75.170  46.960  1.00  4.06
ATOM    239  N   ASP    17      60.713  74.060  48.112  1.00  4.28
ATOM    240  H   ASP    17      60.866  73.452  48.914  1.00  4.28
ATOM    241  CA  ASP    17      61.884  74.816  47.700  1.00  4.28
ATOM    242  HA  ASP    17      61.528  75.709  47.182  1.00  4.28
ATOM    243  CB  ASP    17      62.631  75.365  48.943  1.00  4.28
ATOM    244  HB1 ASP    17      62.048  76.202  49.329  1.00  4.28
ATOM    245  HB2 ASP    17      63.588  75.771  48.612  1.00  4.28
ATOM    246  CG  ASP    17      62.861  74.397  50.123  1.00  4.28
ATOM    247  OD1 ASP    17      61.985  73.541  50.402  1.00  4.28
ATOM    248  OD2 ASP    17      63.952  74.481  50.724  1.00  4.28
ATOM    249  C   ASP    17      62.700  74.061  46.616  1.00  4.28
ATOM    250  O   ASP    17      62.633  74.469  45.456  1.00  4.28
ATOM    251  N   PRO    18      63.363  72.910  46.860  1.00  4.05
ATOM    252  CD  PRO    18      64.120  72.632  48.074  1.00  4.05
ATOM    253  HD1 PRO    18      63.466  72.231  48.842  1.00  4.05
ATOM    254  HD2 PRO    18      64.623  73.529  48.431  1.00  4.05
ATOM    255  CG  PRO    18      65.182  71.597  47.721  1.00  4.05
ATOM    256  HG1 PRO    18      65.368  70.910  48.547  1.00  4.05
ATOM    257  HG2 PRO    18      66.102  72.105  47.428  1.00  4.05
ATOM    258  CB  PRO    18      64.585  70.887  46.516  1.00  4.05
ATOM    259  HB1 PRO    18      63.901  70.111  46.859  1.00  4.05
ATOM    260  HB2 PRO    18      65.359  70.458  45.880  1.00  4.05
ATOM    261  CA  PRO    18      63.810  71.999  45.800  1.00  4.05
ATOM    262  HA  PRO    18      64.515  72.559  45.185  1.00  4.05
ATOM    263  C   PRO    18      62.773  71.391  44.842  1.00  4.05
ATOM    264  O   PRO    18      63.192  70.633  43.964  1.00  4.05
ATOM    265  N   GLY    19      61.465  71.625  44.995  1.00  3.69
ATOM    266  H   GLY    19      61.179  72.249  45.739  1.00  3.69
ATOM    267  CA  GLY    19      60.411  71.179  44.060  1.00  3.69
ATOM    268  HA1 GLY    19      60.466  71.791  43.160  1.00  3.69
ATOM    269  HA2 GLY    19      59.443  71.364  44.527  1.00  3.69
ATOM    270  C   GLY    19      60.442  69.718  43.634  1.00  3.69
ATOM    271  O   GLY    19      60.111  69.405  42.492  1.00  3.69
ATOM    272  N   ARG    20      60.864  68.820  44.528  1.00  3.23
ATOM    273  H   ARG    20      61.107  69.162  45.446  1.00  3.23
ATOM    274  CA  ARG    20      60.955  67.379  44.261  1.00  3.23
ATOM    275  HA  ARG    20      60.465  67.196  43.304  1.00  3.23
ATOM    276  CB  ARG    20      62.409  66.908  44.091  1.00  3.23
ATOM    277  HB1 ARG    20      62.770  67.307  43.143  1.00  3.23
ATOM    278  HB2 ARG    20      62.423  65.819  44.023  1.00  3.23
ATOM    279  CG  ARG    20      63.362  67.351  45.212  1.00  3.23
ATOM    280  HG1 ARG    20      62.954  67.041  46.175  1.00  3.23
ATOM    281  HG2 ARG    20      63.428  68.435  45.220  1.00  3.23
ATOM    282  CD  ARG    20      64.786  66.778  45.087  1.00  3.23
ATOM    283  HD1 ARG    20      64.751  65.754  45.464  1.00  3.23
ATOM    284  HD2 ARG    20      65.444  67.341  45.752  1.00  3.23
ATOM    285  NE  ARG    20      65.371  66.743  43.718  1.00  3.23
ATOM    286  HE  ARG    20      65.706  65.838  43.433  1.00  3.23
ATOM    287  CZ  ARG    20      65.598  67.731  42.863  1.00  3.23
ATOM    288  NH1 ARG    20      65.147  68.939  43.032  1.00  3.23
ATOM    289 1HH1 ARG    20      64.458  69.145  43.750  1.00  3.23
ATOM    290 2HH1 ARG    20      65.294  69.660  42.354  1.00  3.23
ATOM    291  NH2 ARG    20      66.293  67.511  41.778  1.00  3.23
ATOM    292 1HH2 ARG    20      66.671  66.601  41.585  1.00  3.23
ATOM    293 2HH2 ARG    20      66.441  68.263  41.131  1.00  3.23
ATOM    294  C   ARG    20      60.170  66.563  45.258  1.00  3.23
ATOM    295  O   ARG    20      60.030  66.962  46.415  1.00  3.23
ATOM    296  N   GLU    21      59.665  65.425  44.781  1.00  2.83
ATOM    297  H   GLU    21      59.859  65.163  43.831  1.00  2.83
ATOM    298  CA  GLU    21      59.140  64.413  45.685  1.00  2.83
ATOM    299  HA  GLU    21      58.297  64.856  46.218  1.00  2.83
ATOM    300  CB  GLU    21      58.611  63.134  44.969  1.00  2.83
ATOM    301  HB1 GLU    21      58.458  63.391  43.919  1.00  2.83
ATOM    302  HB2 GLU    21      57.618  62.925  45.365  1.00  2.83
ATOM    303  CG  GLU    21      59.432  61.807  45.004  1.00  2.83
ATOM    304  HG1 GLU    21      60.496  62.029  44.920  1.00  2.83
ATOM    305  HG2 GLU    21      59.176  61.259  44.094  1.00  2.83
ATOM    306  CD  GLU    21      59.173  60.826  46.184  1.00  2.83
ATOM    307  OE1 GLU    21      60.114  60.097  46.601  1.00  2.83
ATOM    308  OE2 GLU    21      58.005  60.662  46.607  1.00  2.83
ATOM    309  C   GLU    21      60.210  64.076  46.720  1.00  2.83
ATOM    310  O   GLU    21      61.392  63.954  46.386  1.00  2.83
ATOM    311  N   LEU    22      59.768  63.832  47.944  1.00  2.36
ATOM    312  H   LEU    22      58.825  64.078  48.217  1.00  2.36
ATOM    313  CA  LEU    22      60.444  62.908  48.815  1.00  2.36
ATOM    314  HA  LEU    22      61.197  62.359  48.247  1.00  2.36
ATOM    315  CB  LEU    22      61.137  63.633  49.987  1.00  2.36
ATOM    316  HB1 LEU    22      61.421  62.888  50.731  1.00  2.36
ATOM    317  HB2 LEU    22      60.416  64.303  50.456  1.00  2.36
ATOM    318  CG  LEU    22      62.395  64.441  49.621  1.00  2.36
ATOM    319  HG  LEU    22      62.132  65.232  48.919  1.00  2.36
ATOM    320  CD1 LEU    22      62.966  65.079  50.889  1.00  2.36
ATOM    321 1HD1 LEU    22      63.830  65.690  50.632  1.00  2.36
ATOM    322 2HD1 LEU    22      62.215  65.728  51.335  1.00  2.36
ATOM    323 3HD1 LEU    22      63.260  64.316  51.610  1.00  2.36
ATOM    324  CD2 LEU    22      63.517  63.587  49.020  1.00  2.36
ATOM    325 1HD2 LEU    22      64.401  64.203  48.861  1.00  2.36
ATOM    326 2HD2 LEU    22      63.766  62.761  49.688  1.00  2.36
ATOM    327 3HD2 LEU    22      63.206  63.186  48.058  1.00  2.36
ATOM    328  C   LEU    22      59.449  61.886  49.329  1.00  2.36
ATOM    329  O   LEU    22      58.266  62.165  49.587  1.00  2.36
ATOM    330  N   SER    23      60.003  60.688  49.486  1.00  2.08
ATOM    331  H   SER    23      60.970  60.587  49.210  1.00  2.08
ATOM    332  CA  SER    23      59.363  59.582  50.167  1.00  2.08
ATOM    333  HA  SER    23      58.406  59.406  49.693  1.00  2.08
ATOM    334  CB  SER    23      60.225  58.332  49.975  1.00  2.08
ATOM    335  HB1 SER    23      59.747  57.463  50.422  1.00  2.08
ATOM    336  HB2 SER    23      61.188  58.487  50.457  1.00  2.08
ATOM    337  OG  SER    23      60.411  58.087  48.584  1.00  2.08
ATOM    338  HG  SER    23      60.200  58.908  48.081  1.00  2.08
ATOM    339  C   SER    23      59.102  59.982  51.610  1.00  2.08
ATOM    340  O   SER    23      59.758  60.870  52.143  1.00  2.08
ATOM    341  N   PRO    24      58.126  59.375  52.268  1.00  1.88
ATOM    342  CD  PRO    24      57.750  57.999  52.086  1.00  1.88
ATOM    343  HD1 PRO    24      58.597  57.331  52.234  1.00  1.88
ATOM    344  HD2 PRO    24      57.332  57.831  51.108  1.00  1.88
ATOM    345  CG  PRO    24      56.725  57.771  53.163  1.00  1.88
ATOM    346  HG1 PRO    24      57.239  57.368  54.014  1.00  1.88
ATOM    347  HG2 PRO    24      55.976  57.077  52.821  1.00  1.88
ATOM    348  CB  PRO    24      56.196  59.152  53.559  1.00  1.88
ATOM    349  HB1 PRO    24      55.842  59.225  54.584  1.00  1.88
ATOM    350  HB2 PRO    24      55.428  59.475  52.855  1.00  1.88
ATOM    351  CA  PRO    24      57.441  59.991  53.394  1.00  1.88
ATOM    352  HA  PRO    24      57.143  61.005  53.124  1.00  1.88
ATOM    353  C   PRO    24      58.347  60.087  54.637  1.00  1.88
ATOM    354  O   PRO    24      58.283  61.042  55.422  1.00  1.88
ATOM    355  N   GLU    25      59.275  59.135  54.769  1.00  1.96
ATOM    356  H   GLU    25      59.299  58.372  54.097  1.00  1.96
ATOM    357  CA  GLU    25      60.279  59.112  55.832  1.00  1.96
ATOM    358  HA  GLU    25      59.826  59.666  56.647  1.00  1.96
ATOM    359  CB  GLU    25      60.609  57.784  56.467  1.00  1.96
ATOM    360  HB1 GLU    25      60.950  57.949  57.489  1.00  1.96
ATOM    361  HB2 GLU    25      61.397  57.310  55.910  1.00  1.96
ATOM    362  CG  GLU    25      59.351  56.958  56.468  1.00  1.96
ATOM    363  HG1 GLU    25      58.524  57.628  56.682  1.00  1.96
ATOM    364  HG2 GLU    25      59.329  56.255  57.292  1.00  1.96
ATOM    365  CD  GLU    25      59.175  56.245  55.125  1.00  1.96
ATOM    366  OE1 GLU    25      59.892  56.502  54.131  1.00  1.96
ATOM    367  OE2 GLU    25      58.221  55.461  55.100  1.00  1.96
ATOM    368  C   GLU    25      61.564  59.860  55.478  1.00  1.96
ATOM    369  O   GLU    25      62.329  60.268  56.355  1.00  1.96
ATOM    370  N   GLU    26      61.797  60.105  54.196  1.00  2.12
ATOM    371  H   GLU    26      61.102  59.815  53.521  1.00  2.12
ATOM    372  CA  GLU    26      62.815  61.048  53.757  1.00  2.12
ATOM    373  HA  GLU    26      63.731  60.891  54.325  1.00  2.12
ATOM    374  CB  GLU    26      63.146  60.833  52.283  1.00  2.12
ATOM    375  HB1 GLU    26      63.726  61.677  51.910  1.00  2.12
ATOM    376  HB2 GLU    26      62.222  60.765  51.713  1.00  2.12
ATOM    377  CG  GLU    26      63.971  59.553  52.107  1.00  2.12
ATOM    378  HG1 GLU    26      63.671  58.807  52.847  1.00  2.12
ATOM    379  HG2 GLU    26      65.028  59.778  52.270  1.00  2.12
ATOM    380  CD  GLU    26      63.762  58.970  50.717  1.00  2.12
ATOM    381  OE1 GLU    26      63.652  57.724  50.607  1.00  2.12
ATOM    382  OE2 GLU    26      63.645  59.735  49.735  1.00  2.12
ATOM    383  C   GLU    26      62.397  62.501  54.020  1.00  2.12
ATOM    384  O   GLU    26      63.209  63.308  54.461  1.00  2.12
ATOM    385  N   ALA    27      61.112  62.800  53.848  1.00  2.02
ATOM    386  H   ALA    27      60.519  62.100  53.413  1.00  2.02
ATOM    387  CA  ALA    27      60.486  64.053  54.224  1.00  2.02
ATOM    388  HA  ALA    27      61.026  64.871  53.747  1.00  2.02
ATOM    389  CB  ALA    27      59.071  64.040  53.703  1.00  2.02
ATOM    390  HB1 ALA    27      58.543  64.898  54.109  1.00  2.02
ATOM    391  HB2 ALA    27      59.088  64.088  52.613  1.00  2.02
ATOM    392  HB3 ALA    27      58.565  63.132  54.026  1.00  2.02
ATOM    393  C   ALA    27      60.525  64.295  55.731  1.00  2.02
ATOM    394  O   ALA    27      60.947  65.371  56.174  1.00  2.02
ATOM    395  N   HIS    28      60.170  63.262  56.513  1.00  2.24
ATOM    396  H   HIS    28      59.746  62.451  56.074  1.00  2.24
ATOM    397  CA  HIS    28      60.427  63.264  57.964  1.00  2.24
ATOM    398  HA  HIS    28      59.798  64.008  58.459  1.00  2.24
ATOM    399  CB  HIS    28      60.100  61.888  58.549  1.00  2.24
ATOM    400  HB1 HIS    28      60.432  61.145  57.841  1.00  2.24
ATOM    401  HB2 HIS    28      59.023  61.801  58.639  1.00  2.24
ATOM    402  CG  HIS    28      60.793  61.553  59.853  1.00  2.24
ATOM    403  ND1 HIS    28      60.469  62.026  61.126  1.00  2.24
ATOM    404  CE1 HIS    28      61.414  61.555  61.950  1.00  2.24
ATOM    405  HE1 HIS    28      61.472  61.774  63.009  1.00  2.24
ATOM    406  NE2 HIS    28      62.300  60.807  61.273  1.00  2.24
ATOM    407  HE2 HIS    28      63.158  60.440  61.658  1.00  2.24
ATOM    408  CD2 HIS    28      61.925  60.797  59.950  1.00  2.24
ATOM    409  HD2 HIS    28      62.452  60.347  59.119  1.00  2.24
ATOM    410  C   HIS    28      61.874  63.632  58.278  1.00  2.24
ATOM    411  O   HIS    28      62.113  64.573  59.028  1.00  2.24
ATOM    412  N   ARG    29      62.854  62.954  57.661  1.00  2.63
ATOM    413  H   ARG    29      62.607  62.211  57.018  1.00  2.63
ATOM    414  CA  ARG    29      64.273  63.279  57.881  1.00  2.63
ATOM    415  HA  ARG    29      64.489  63.222  58.949  1.00  2.63
ATOM    416  CB  ARG    29      65.196  62.320  57.121  1.00  2.63
ATOM    417  HB1 ARG    29      66.200  62.749  57.088  1.00  2.63
ATOM    418  HB2 ARG    29      64.847  62.221  56.094  1.00  2.63
ATOM    419  CG  ARG    29      65.312  60.940  57.761  1.00  2.63
ATOM    420  HG1 ARG    29      64.336  60.464  57.797  1.00  2.63
ATOM    421  HG2 ARG    29      65.701  61.028  58.777  1.00  2.63
ATOM    422  CD  ARG    29      66.276  60.110  56.910  1.00  2.63
ATOM    423  HD1 ARG    29      67.298  60.445  57.104  1.00  2.63
ATOM    424  HD2 ARG    29      66.070  60.278  55.850  1.00  2.63
ATOM    425  NE  ARG    29      66.157  58.676  57.204  1.00  2.63
ATOM    426  HE  ARG    29      66.834  58.277  57.827  1.00  2.63
ATOM    427  CZ  ARG    29      65.302  57.847  56.636  1.00  2.63
ATOM    428  NH1 ARG    29      64.360  58.227  55.827  1.00  2.63
ATOM    429 1HH1 ARG    29      64.088  59.195  55.776  1.00  2.63
ATOM    430 2HH1 ARG    29      63.773  57.500  55.427  1.00  2.63
ATOM    431  NH2 ARG    29      65.352  56.579  56.904  1.00  2.63
ATOM    432 1HH2 ARG    29      66.010  56.198  57.552  1.00  2.63
ATOM    433 2HH2 ARG    29      64.720  55.973  56.384  1.00  2.63
ATOM    434  C   ARG    29      64.671  64.698  57.472  1.00  2.63
ATOM    435  O   ARG    29      65.635  65.214  58.024  1.00  2.63
ATOM    436  N   ALA    30      63.977  65.309  56.516  1.00  2.78
ATOM    437  H   ALA    30      63.251  64.786  56.047  1.00  2.78
ATOM    438  CA  ALA    30      64.229  66.674  56.066  1.00  2.78
ATOM    439  HA  ALA    30      65.284  66.914  56.199  1.00  2.78
ATOM    440  CB  ALA    30      63.908  66.731  54.567  1.00  2.78
ATOM    441  HB1 ALA    30      64.102  67.734  54.185  1.00  2.78
ATOM    442  HB2 ALA    30      64.532  66.017  54.028  1.00  2.78
ATOM    443  HB3 ALA    30      62.860  66.481  54.400  1.00  2.78
ATOM    444  C   ALA    30      63.424  67.711  56.869  1.00  2.78
ATOM    445  O   ALA    30      63.532  68.905  56.602  1.00  2.78
ATOM    446  N   GLY    31      62.608  67.273  57.835  1.00  2.90
ATOM    447  H   GLY    31      62.518  66.274  57.972  1.00  2.90
ATOM    448  CA  GLY    31      61.774  68.137  58.668  1.00  2.90
ATOM    449  HA1 GLY    31      62.383  68.954  59.056  1.00  2.90
ATOM    450  HA2 GLY    31      61.400  67.553  59.510  1.00  2.90
ATOM    451  C   GLY    31      60.570  68.747  57.951  1.00  2.90
ATOM    452  O   GLY    31      59.924  69.642  58.493  1.00  2.90
ATOM    453  N   LEU    32      60.258  68.262  56.744  1.00  2.57
ATOM    454  H   LEU    32      60.820  67.497  56.391  1.00  2.57
ATOM    455  CA  LEU    32      59.127  68.735  55.936  1.00  2.57
ATOM    456  HA  LEU    32      59.135  69.824  55.903  1.00  2.57
ATOM    457  CB  LEU    32      59.259  68.173  54.508  1.00  2.57
ATOM    458  HB1 LEU    32      58.385  68.484  53.932  1.00  2.57
ATOM    459  HB2 LEU    32      59.246  67.086  54.573  1.00  2.57
ATOM    460  CG  LEU    32      60.512  68.601  53.732  1.00  2.57
ATOM    461  HG  LEU    32      61.403  68.336  54.297  1.00  2.57
ATOM    462  CD1 LEU    32      60.542  67.852  52.398  1.00  2.57
ATOM    463 1HD1 LEU    32      59.678  68.125  51.792  1.00  2.57
ATOM    464 2HD1 LEU    32      61.452  68.102  51.854  1.00  2.57
ATOM    465 3HD1 LEU    32      60.521  66.779  52.578  1.00  2.57
ATOM    466  CD2 LEU    32      60.525  70.105  53.458  1.00  2.57
ATOM    467 1HD2 LEU    32      61.410  70.364  52.882  1.00  2.57
ATOM    468 2HD2 LEU    32      59.633  70.393  52.903  1.00  2.57
ATOM    469 3HD2 LEU    32      60.566  70.655  54.397  1.00  2.57
ATOM    470  C   LEU    32      57.765  68.311  56.489  1.00  2.57
ATOM    471  O   LEU    32      56.730  68.831  56.076  1.00  2.57
ATOM    472  N   ILE    33      57.768  67.319  57.377  1.00  2.61
ATOM    473  H   ILE    33      58.659  66.976  57.705  1.00  2.61
ATOM    474  CA  ILE    33      56.579  66.689  57.931  1.00  2.61
ATOM    475  HA  ILE    33      55.837  67.471  58.080  1.00  2.61
ATOM    476  CB  ILE    33      56.057  65.659  56.901  1.00  2.61
ATOM    477  HB  ILE    33      56.156  66.100  55.910  1.00  2.61
ATOM    478  CG2 ILE    33      56.869  64.356  56.895  1.00  2.61
ATOM    479 1HG2 ILE    33      56.789  63.855  57.858  1.00  2.61
ATOM    480 2HG2 ILE    33      56.508  63.677  56.125  1.00  2.61
ATOM    481 3HG2 ILE    33      57.911  64.593  56.704  1.00  2.61
ATOM    482  CG1 ILE    33      54.572  65.328  57.057  1.00  2.61
ATOM    483 1HG1 ILE    33      54.428  64.816  58.003  1.00  2.61
ATOM    484 2HG1 ILE    33      54.301  64.647  56.255  1.00  2.61
ATOM    485  CD1 ILE    33      53.650  66.552  56.952  1.00  2.61
ATOM    486  HD1 ILE    33      52.622  66.225  56.795  1.00  2.61
ATOM    487  HD2 ILE    33      53.692  67.141  57.869  1.00  2.61
ATOM    488  HD3 ILE    33      53.947  67.173  56.106  1.00  2.61
ATOM    489  C   ILE    33      56.921  66.089  59.300  1.00  2.61
ATOM    490  O   ILE    33      58.035  65.600  59.495  1.00  2.61
ATOM    491  N   ASP    34      56.001  66.172  60.266  1.00  2.90
ATOM    492  H   ASP    34      55.126  66.629  60.074  1.00  2.90
ATOM    493  CA  ASP    34      56.228  65.640  61.619  1.00  2.90
ATOM    494  HA  ASP    34      57.243  65.928  61.896  1.00  2.90
ATOM    495  CB  ASP    34      55.300  66.323  62.665  1.00  2.90
ATOM    496  HB1 ASP    34      54.790  67.172  62.206  1.00  2.90
ATOM    497  HB2 ASP    34      55.935  66.730  63.455  1.00  2.90
ATOM    498  CG  ASP    34      54.252  65.412  63.330  1.00  2.90
ATOM    499  OD1 ASP    34      53.200  65.186  62.707  1.00  2.90
ATOM    500  OD2 ASP    34      54.517  64.839  64.415  1.00  2.90
ATOM    501  C   ASP    34      56.214  64.106  61.686  1.00  2.90
ATOM    502  O   ASP    34      55.944  63.428  60.697  1.00  2.90
ATOM    503  N   TRP    35      56.506  63.540  62.859  1.00  2.85
ATOM    504  H   TRP    35      56.617  64.137  63.669  1.00  2.85
ATOM    505  CA  TRP    35      56.486  62.095  63.064  1.00  2.85
ATOM    506  HA  TRP    35      57.197  61.697  62.385  1.00  2.85
ATOM    507  CB  TRP    35      56.946  61.754  64.490  1.00  2.85
ATOM    508  HB1 TRP    35      56.911  60.670  64.599  1.00  2.85
ATOM    509  HB2 TRP    35      56.225  62.173  65.194  1.00  2.85
ATOM    510  CG  TRP    35      58.312  62.202  64.935  1.00  2.85
ATOM    511  CD1 TRP    35      59.224  62.897  64.212  1.00  2.85
ATOM    512  HD1 TRP    35      59.095  63.226  63.184  1.00  2.85
ATOM    513  NE1 TRP    35      60.336  63.158  64.990  1.00  2.85
ATOM    514  HE1 TRP    35      61.106  63.735  64.681  1.00  2.85
ATOM    515  CE2 TRP    35      60.221  62.599  66.244  1.00  2.85
ATOM    516  CZ2 TRP    35      61.071  62.561  67.359  1.00  2.85
ATOM    517  HZ2 TRP    35      62.040  63.036  67.323  1.00  2.85
ATOM    518  CH2 TRP    35      60.641  61.904  68.525  1.00  2.85
ATOM    519  HH2 TRP    35      61.281  61.871  69.397  1.00  2.85
ATOM    520  CZ3 TRP    35      59.371  61.300  68.561  1.00  2.85
ATOM    521  HZ3 TRP    35      59.040  60.807  69.464  1.00  2.85
ATOM    522  CE3 TRP    35      58.527  61.341  67.433  1.00  2.85
ATOM    523  HE3 TRP    35      57.553  60.882  67.475  1.00  2.85
ATOM    524  CD2 TRP    35      58.931  61.989  66.244  1.00  2.85
ATOM    525  C   TRP    35      55.106  61.484  62.796  1.00  2.85
ATOM    526  O   TRP    35      54.923  60.456  62.132  1.00  2.85
ATOM    527  N   ASN    36      54.100  62.145  63.349  1.00  3.19
ATOM    528  H   ASN    36      54.295  63.047  63.783  1.00  3.19
ATOM    529  CA  ASN    36      52.738  61.654  63.365  1.00  3.19
ATOM    530  HA  ASN    36      52.761  60.576  63.520  1.00  3.19
ATOM    531  CB  ASN    36      52.032  62.281  64.569  1.00  3.19
ATOM    532  HB1 ASN    36      51.031  61.867  64.673  1.00  3.19
ATOM    533  HB2 ASN    36      51.954  63.361  64.429  1.00  3.19
ATOM    534  CG  ASN    36      52.828  61.979  65.831  1.00  3.19
ATOM    535  OD1 ASN    36      52.881  60.845  66.308  1.00  3.19
ATOM    536  ND2 ASN    36      53.564  62.948  66.326  1.00  3.19
ATOM    537 1HD2 ASN    36      53.687  63.810  65.782  1.00  3.19
ATOM    538 2HD2 ASN    36      54.093  62.793  67.160  1.00  3.19
ATOM    539  C   ASN    36      52.073  61.870  62.006  1.00  3.19
ATOM    540  O   ASN    36      51.356  60.988  61.528  1.00  3.19
ATOM    541  N   MET    37      52.435  62.951  61.318  1.00  2.80
ATOM    542  H   MET    37      52.932  63.691  61.815  1.00  2.80
ATOM    543  CA  MET    37      52.103  63.179  59.925  1.00  2.80
ATOM    544  HA  MET    37      51.043  62.954  59.813  1.00  2.80
ATOM    545  CB  MET    37      52.270  64.655  59.562  1.00  2.80
ATOM    546  HB1 MET    37      52.178  64.750  58.484  1.00  2.80
ATOM    547  HB2 MET    37      53.251  65.004  59.886  1.00  2.80
ATOM    548  CG  MET    37      51.186  65.535  60.195  1.00  2.80
ATOM    549  HG1 MET    37      51.430  66.577  59.988  1.00  2.80
ATOM    550  HG2 MET    37      51.198  65.399  61.276  1.00  2.80
ATOM    551  SD  MET    37      49.502  65.211  59.595  1.00  2.80
ATOM    552  CE  MET    37      48.597  66.376  60.648  1.00  2.80
ATOM    553  HE1 MET    37      47.532  66.319  60.425  1.00  2.80
ATOM    554  HE2 MET    37      48.760  66.121  61.697  1.00  2.80
ATOM    555  HE3 MET    37      48.953  67.390  60.463  1.00  2.80
ATOM    556  C   MET    37      52.808  62.212  58.962  1.00  2.80
ATOM    557  O   MET    37      52.154  61.745  58.033  1.00  2.80
ATOM    558  N   PHE    38      54.064  61.788  59.175  1.00  2.18
ATOM    559  H   PHE    38      54.632  62.236  59.891  1.00  2.18
ATOM    560  CA  PHE    38      54.660  60.721  58.354  1.00  2.18
ATOM    561  HA  PHE    38      54.452  61.010  57.323  1.00  2.18
ATOM    562  CB  PHE    38      56.206  60.653  58.425  1.00  2.18
ATOM    563  HB1 PHE    38      56.593  61.670  58.464  1.00  2.18
ATOM    564  HB2 PHE    38      56.557  60.222  57.487  1.00  2.18
ATOM    565  CG  PHE    38      56.835  59.837  59.543  1.00  2.18
ATOM    566  CD1 PHE    38      57.677  60.429  60.490  1.00  2.18
ATOM    567  HD1 PHE    38      57.911  61.482  60.416  1.00  2.18
ATOM    568  CE1 PHE    38      58.129  59.694  61.602  1.00  2.18
ATOM    569  HE1 PHE    38      58.743  60.174  62.350  1.00  2.18
ATOM    570  CZ  PHE    38      57.679  58.385  61.800  1.00  2.18
ATOM    571  HZ  PHE    38      57.916  57.863  62.712  1.00  2.18
ATOM    572  CE2 PHE    38      56.974  57.740  60.779  1.00  2.18
ATOM    573  HE2 PHE    38      56.687  56.708  60.900  1.00  2.18
ATOM    574  CD2 PHE    38      56.594  58.463  59.639  1.00  2.18
ATOM    575  HD2 PHE    38      56.038  57.992  58.861  1.00  2.18
ATOM    576  C   PHE    38      53.955  59.378  58.536  1.00  2.18
ATOM    577  O   PHE    38      53.749  58.656  57.550  1.00  2.18
ATOM    578  N   VAL    39      53.531  59.061  59.765  1.00  2.38
ATOM    579  H   VAL    39      53.812  59.658  60.539  1.00  2.38
ATOM    580  CA  VAL    39      52.726  57.856  60.037  1.00  2.38
ATOM    581  HA  VAL    39      53.236  56.999  59.618  1.00  2.38
ATOM    582  CB  VAL    39      52.582  57.630  61.553  1.00  2.38
ATOM    583  HB  VAL    39      52.303  58.568  62.032  1.00  2.38
ATOM    584  CG1 VAL    39      51.544  56.575  61.963  1.00  2.38
ATOM    585 1HG1 VAL    39      51.538  56.460  63.047  1.00  2.38
ATOM    586 2HG1 VAL    39      50.547  56.896  61.661  1.00  2.38
ATOM    587 3HG1 VAL    39      51.769  55.615  61.499  1.00  2.38
ATOM    588  CG2 VAL    39      53.933  57.184  62.112  1.00  2.38
ATOM    589 1HG2 VAL    39      53.850  57.020  63.170  1.00  2.38
ATOM    590 2HG2 VAL    39      54.260  56.264  61.627  1.00  2.38
ATOM    591 3HG2 VAL    39      54.669  57.965  61.949  1.00  2.38
ATOM    592  C   VAL    39      51.365  57.895  59.345  1.00  2.38
ATOM    593  O   VAL    39      50.961  56.914  58.715  1.00  2.38
ATOM    594  N   LYS    40      50.672  59.037  59.393  1.00  2.78
ATOM    595  H   LYS    40      51.046  59.803  59.952  1.00  2.78
ATOM    596  CA  LYS    40      49.401  59.223  58.688  1.00  2.78
ATOM    597  HA  LYS    40      48.744  58.405  58.977  1.00  2.78
ATOM    598  CB  LYS    40      48.755  60.558  59.107  1.00  2.78
ATOM    599  HB1 LYS    40      49.461  61.357  58.872  1.00  2.78
ATOM    600  HB2 LYS    40      48.611  60.563  60.188  1.00  2.78
ATOM    601  CG  LYS    40      47.415  60.919  58.422  1.00  2.78
ATOM    602  HG1 LYS    40      47.499  60.818  57.341  1.00  2.78
ATOM    603  HG2 LYS    40      47.250  61.981  58.612  1.00  2.78
ATOM    604  CD  LYS    40      46.143  60.193  58.911  1.00  2.78
ATOM    605  HD1 LYS    40      45.283  60.704  58.476  1.00  2.78
ATOM    606  HD2 LYS    40      46.075  60.325  59.992  1.00  2.78
ATOM    607  CE  LYS    40      45.997  58.692  58.605  1.00  2.78
ATOM    608  HE1 LYS    40      45.059  58.346  59.048  1.00  2.78
ATOM    609  HE2 LYS    40      46.806  58.145  59.092  1.00  2.78
ATOM    610  NZ  LYS    40      45.989  58.384  57.156  1.00  2.78
ATOM    611  HZ1 LYS    40      45.874  57.386  56.980  1.00  2.78
ATOM    612  HZ2 LYS    40      45.247  58.830  56.619  1.00  2.78
ATOM    613  HZ3 LYS    40      46.877  58.606  56.718  1.00  2.78
ATOM    614  C   LYS    40      49.561  59.140  57.182  1.00  2.78
ATOM    615  O   LYS    40      48.677  58.588  56.546  1.00  2.78
ATOM    616  N   LEU    41      50.651  59.652  56.622  1.00  2.47
ATOM    617  H   LEU    41      51.285  60.190  57.207  1.00  2.47
ATOM    618  CA  LEU    41      50.953  59.509  55.200  1.00  2.47
ATOM    619  HA  LEU    41      50.061  59.759  54.625  1.00  2.47
ATOM    620  CB  LEU    41      52.084  60.473  54.809  1.00  2.47
ATOM    621  HB1 LEU    41      52.485  60.190  53.835  1.00  2.47
ATOM    622  HB2 LEU    41      52.889  60.382  55.539  1.00  2.47
ATOM    623  CG  LEU    41      51.605  61.936  54.740  1.00  2.47
ATOM    624  HG  LEU    41      50.977  62.165  55.599  1.00  2.47
ATOM    625  CD1 LEU    41      52.806  62.870  54.759  1.00  2.47
ATOM    626 1HD1 LEU    41      52.467  63.906  54.763  1.00  2.47
ATOM    627 2HD1 LEU    41      53.396  62.683  55.655  1.00  2.47
ATOM    628 3HD1 LEU    41      53.418  62.694  53.877  1.00  2.47
ATOM    629  CD2 LEU    41      50.816  62.218  53.457  1.00  2.47
ATOM    630 1HD2 LEU    41      50.498  63.261  53.455  1.00  2.47
ATOM    631 2HD2 LEU    41      51.441  62.043  52.581  1.00  2.47
ATOM    632 3HD2 LEU    41      49.931  61.586  53.400  1.00  2.47
ATOM    633  C   LEU    41      51.294  58.075  54.842  1.00  2.47
ATOM    634  O   LEU    41      51.048  57.724  53.702  1.00  2.47
ATOM    635  N   ARG    42      51.776  57.229  55.768  1.00  2.45
ATOM    636  H   ARG    42      51.982  57.579  56.697  1.00  2.45
ATOM    637  CA  ARG    42      52.031  55.812  55.443  1.00  2.45
ATOM    638  HA  ARG    42      52.455  55.750  54.447  1.00  2.45
ATOM    639  CB  ARG    42      52.878  55.060  56.489  1.00  2.45
ATOM    640  HB1 ARG    42      52.252  54.676  57.292  1.00  2.45
ATOM    641  HB2 ARG    42      53.565  55.728  56.990  1.00  2.45
ATOM    642  CG  ARG    42      53.597  53.853  55.855  1.00  2.45
ATOM    643  HG1 ARG    42      52.856  53.165  55.446  1.00  2.45
ATOM    644  HG2 ARG    42      54.143  53.316  56.627  1.00  2.45
ATOM    645  CD  ARG    42      54.578  54.227  54.737  1.00  2.45
ATOM    646  HD1 ARG    42      54.053  54.639  53.886  1.00  2.45
ATOM    647  HD2 ARG    42      55.058  53.315  54.398  1.00  2.45
ATOM    648  NE  ARG    42      55.608  55.157  55.205  1.00  2.45
ATOM    649  HE  ARG    42      56.556  54.797  55.297  1.00  2.45
ATOM    650  CZ  ARG    42      55.462  56.408  55.591  1.00  2.45
ATOM    651  NH1 ARG    42      54.549  57.213  55.161  1.00  2.45
ATOM    652 1HH1 ARG    42      54.082  56.990  54.270  1.00  2.45
ATOM    653 2HH1 ARG    42      54.169  57.896  55.800  1.00  2.45
ATOM    654  NH2 ARG    42      56.258  56.905  56.478  1.00  2.45
ATOM    655 1HH2 ARG    42      57.154  56.431  56.508  1.00  2.45
ATOM    656 2HH2 ARG    42      56.191  57.885  56.680  1.00  2.45
ATOM    657  C   ARG    42      50.746  55.044  55.424  1.00  2.45
ATOM    658  O   ARG    42      50.405  54.475  54.406  1.00  2.45
ATOM    659  N   SER    43      49.964  55.149  56.491  1.00  3.26
ATOM    660  H   SER    43      50.315  55.603  57.326  1.00  3.26
ATOM    661  CA  SER    43      48.589  54.672  56.475  1.00  3.26
ATOM    662  HA  SER    43      48.583  53.735  55.936  1.00  3.26
ATOM    663  CB  SER    43      48.076  54.400  57.887  1.00  3.26
ATOM    664  HB1 SER    43      47.042  54.052  57.840  1.00  3.26
ATOM    665  HB2 SER    43      48.129  55.310  58.486  1.00  3.26
ATOM    666  OG  SER    43      48.866  53.393  58.474  1.00  3.26
ATOM    667  HG  SER    43      48.735  52.606  57.923  1.00  3.26
ATOM    668  C   SER    43      47.667  55.658  55.741  1.00  3.26
ATOM    669  O   SER    43      46.534  55.931  56.144  1.00  3.26
ATOM    670  N   GLN    44      48.219  56.320  54.721  1.00  3.58
ATOM    671  H   GLN    44      49.190  56.128  54.545  1.00  3.58
ATOM    672  CA  GLN    44      47.475  56.809  53.586  1.00  3.58
ATOM    673  HA  GLN    44      46.505  56.311  53.631  1.00  3.58
ATOM    674  CB  GLN    44      47.184  58.317  53.581  1.00  3.58
ATOM    675  HB1 GLN    44      47.980  58.835  53.043  1.00  3.58
ATOM    676  HB2 GLN    44      47.149  58.703  54.596  1.00  3.58
ATOM    677  CG  GLN    44      45.822  58.600  52.907  1.00  3.58
ATOM    678  HG1 GLN    44      45.747  58.043  51.976  1.00  3.58
ATOM    679  HG2 GLN    44      45.761  59.661  52.667  1.00  3.58
ATOM    680  CD  GLN    44      44.627  58.249  53.796  1.00  3.58
ATOM    681  OE1 GLN    44      44.488  58.775  54.897  1.00  3.58
ATOM    682  NE2 GLN    44      43.751  57.353  53.415  1.00  3.58
ATOM    683 1HE2 GLN    44      43.854  56.815  52.557  1.00  3.58
ATOM    684 2HE2 GLN    44      43.027  57.076  54.054  1.00  3.58
ATOM    685  C   GLN    44      48.094  56.303  52.270  1.00  3.58
ATOM    686  O   GLN    44      47.398  56.096  51.304  1.00  3.58
ATOM    687  N   GLU    45      49.364  55.942  52.201  1.00  3.58
ATOM    688  H   GLU    45      50.008  56.208  52.937  1.00  3.58
ATOM    689  CA  GLU    45      49.919  55.253  51.038  1.00  3.58
ATOM    690  HA  GLU    45      49.405  55.605  50.153  1.00  3.58
ATOM    691  CB  GLU    45      51.389  55.643  50.865  1.00  3.58
ATOM    692  HB1 GLU    45      51.456  56.681  51.174  1.00  3.58
ATOM    693  HB2 GLU    45      51.621  55.555  49.809  1.00  3.58
ATOM    694  CG  GLU    45      52.502  54.917  51.617  1.00  3.58
ATOM    695  HG1 GLU    45      52.737  53.969  51.139  1.00  3.58
ATOM    696  HG2 GLU    45      52.164  54.693  52.623  1.00  3.58
ATOM    697  CD  GLU    45      53.724  55.850  51.676  1.00  3.58
ATOM    698  OE1 GLU    45      54.684  55.745  50.870  1.00  3.58
ATOM    699  OE2 GLU    45      53.697  56.742  52.555  1.00  3.58
ATOM    700  C   GLU    45      49.760  53.740  51.027  1.00  3.58
ATOM    701  O   GLU    45      49.964  53.082  50.011  1.00  3.58
ATOM    702  N   CYS    46      49.390  53.219  52.179  1.00  4.14
ATOM    703  H   CYS    46      49.442  53.823  52.988  1.00  4.14
ATOM    704  CA  CYS    46      48.765  51.940  52.378  1.00  4.14
ATOM    705  HA  CYS    46      49.175  51.251  51.656  1.00  4.14
ATOM    706  CB  CYS    46      49.227  51.530  53.783  1.00  4.14
ATOM    707  HB1 CYS    46      48.933  52.295  54.492  1.00  4.14
ATOM    708  HB2 CYS    46      50.314  51.442  53.800  1.00  4.14
ATOM    709  SG  CYS    46      48.537  49.976  54.364  1.00  4.14
ATOM    710  HG  CYS    46      47.243  50.352  54.315  1.00  4.14
ATOM    711  C   CYS    46      47.225  52.037  52.201  1.00  4.14
ATOM    712  O   CYS    46      46.565  51.004  52.243  1.00  4.14
ATOM    713  N   ASP    47      46.625  53.235  52.062  1.00  5.21
ATOM    714  H   ASP    47      47.176  54.055  51.908  1.00  5.21
ATOM    715  CA  ASP    47      45.185  53.370  52.357  1.00  5.21
ATOM    716  HA  ASP    47      44.636  52.466  52.062  1.00  5.21
ATOM    717  CB  ASP    47      44.976  53.549  53.885  1.00  5.21
ATOM    718  HB1 ASP    47      43.914  53.564  54.115  1.00  5.21
ATOM    719  HB2 ASP    47      45.391  54.501  54.207  1.00  5.21
ATOM    720  CG  ASP    47      45.555  52.478  54.824  1.00  5.21
ATOM    721  OD1 ASP    47      44.826  51.538  55.183  1.00  5.21
ATOM    722  OD2 ASP    47      46.689  52.702  55.298  1.00  5.21
ATOM    723  C   ASP    47      44.405  54.579  51.750  1.00  5.21
ATOM    724  O   ASP    47      43.278  54.877  52.130  1.00  5.21
ATOM    725  N   TRP    48      44.967  55.370  50.842  1.00  5.98
ATOM    726  H   TRP    48      45.957  55.233  50.709  1.00  5.98
ATOM    727  CA  TRP    48      44.300  55.649  49.574  1.00  5.98
ATOM    728  HA  TRP    48      43.294  56.020  49.732  1.00  5.98
ATOM    729  CB  TRP    48      45.076  56.634  48.738  1.00  5.98
ATOM    730  HB1 TRP    48      44.815  56.469  47.695  1.00  5.98
ATOM    731  HB2 TRP    48      46.124  56.396  48.899  1.00  5.98
ATOM    732  CG  TRP    48      44.935  58.094  49.032  1.00  5.98
ATOM    733  CD1 TRP    48      43.809  58.818  48.855  1.00  5.98
ATOM    734  HD1 TRP    48      42.867  58.418  48.497  1.00  5.98
ATOM    735  NE1 TRP    48      44.053  60.140  49.166  1.00  5.98
ATOM    736  HE1 TRP    48      43.385  60.884  49.033  1.00  5.98
ATOM    737  CE2 TRP    48      45.362  60.334  49.554  1.00  5.98
ATOM    738  CZ2 TRP    48      46.082  61.478  49.950  1.00  5.98
ATOM    739  HZ2 TRP    48      45.593  62.442  49.969  1.00  5.98
ATOM    740  CH2 TRP    48      47.442  61.341  50.283  1.00  5.98
ATOM    741  HH2 TRP    48      48.010  62.216  50.573  1.00  5.98
ATOM    742  CZ3 TRP    48      48.056  60.075  50.213  1.00  5.98
ATOM    743  HZ3 TRP    48      49.103  59.993  50.466  1.00  5.98
ATOM    744  CE3 TRP    48      47.322  58.947  49.805  1.00  5.98
ATOM    745  HE3 TRP    48      47.819  57.994  49.755  1.00  5.98
ATOM    746  CD2 TRP    48      45.952  59.048  49.469  1.00  5.98
ATOM    747  C   TRP    48      44.214  54.220  48.977  1.00  5.98
ATOM    748  O   TRP    48      45.269  53.619  48.795  1.00  5.98
ATOM    749  N   GLU    49      43.040  53.580  49.008  1.00  6.00
ATOM    750  H   GLU    49      42.180  54.096  48.955  1.00  6.00
ATOM    751  CA  GLU    49      42.868  52.306  49.734  1.00  6.00
ATOM    752  HA  GLU    49      43.754  52.246  50.364  1.00  6.00
ATOM    753  CB  GLU    49      41.717  52.360  50.770  1.00  6.00
ATOM    754  HB1 GLU    49      41.655  53.365  51.171  1.00  6.00
ATOM    755  HB2 GLU    49      41.995  51.720  51.611  1.00  6.00
ATOM    756  CG  GLU    49      40.268  51.984  50.382  1.00  6.00
ATOM    757  HG1 GLU    49      40.250  50.959  50.008  1.00  6.00
ATOM    758  HG2 GLU    49      39.934  52.643  49.582  1.00  6.00
ATOM    759  CD  GLU    49      39.312  52.123  51.583  1.00  6.00
ATOM    760  OE1 GLU    49      38.770  51.090  52.046  1.00  6.00
ATOM    761  OE2 GLU    49      39.086  53.278  52.033  1.00  6.00
ATOM    762  C   GLU    49      43.033  50.952  49.038  1.00  6.00
ATOM    763  O   GLU    49      42.540  49.934  49.526  1.00  6.00
ATOM    764  N   GLU    50      43.873  50.904  48.009  1.00  5.67
ATOM    765  H   GLU    50      44.294  51.780  47.713  1.00  5.67
ATOM    766  CA  GLU    50      44.604  49.665  47.793  1.00  5.67
ATOM    767  HA  GLU    50      43.935  48.820  47.929  1.00  5.67
ATOM    768  CB  GLU    50      45.124  49.477  46.330  1.00  5.67
ATOM    769  HB1 GLU    50      45.989  50.122  46.182  1.00  5.67
ATOM    770  HB2 GLU    50      44.327  49.788  45.660  1.00  5.67
ATOM    771  CG  GLU    50      45.477  47.999  46.011  1.00  5.67
ATOM    772  HG1 GLU    50      44.810  47.663  45.216  1.00  5.67
ATOM    773  HG2 GLU    50      45.219  47.377  46.871  1.00  5.67
ATOM    774  CD  GLU    50      46.934  47.685  45.603  1.00  5.67
ATOM    775  OE1 GLU    50      47.146  46.877  44.660  1.00  5.67
ATOM    776  OE2 GLU    50      47.889  48.008  46.345  1.00  5.67
ATOM    777  C   GLU    50      45.797  49.516  48.750  1.00  5.67
ATOM    778  O   GLU    50      46.762  50.310  48.692  1.00  5.67
ATOM    779  N   ILE    51      45.867  48.427  49.475  1.00  5.41
ATOM    780  H   ILE    51      45.065  47.870  49.669  1.00  5.41
ATOM    781  CA  ILE    51      47.090  47.617  49.447  1.00  5.41
ATOM    782  HA  ILE    51      47.758  48.013  48.702  1.00  5.41
ATOM    783  CB  ILE    51      47.941  47.634  50.752  1.00  5.41
ATOM    784  HB  ILE    51      48.609  46.799  50.642  1.00  5.41
ATOM    785  CG2 ILE    51      48.822  48.878  50.729  1.00  5.41
ATOM    786 1HG2 ILE    51      48.160  49.732  50.682  1.00  5.41
ATOM    787 2HG2 ILE    51      49.447  48.921  51.621  1.00  5.41
ATOM    788 3HG2 ILE    51      49.454  48.901  49.841  1.00  5.41
ATOM    789  CG1 ILE    51      47.193  47.429  52.077  1.00  5.41
ATOM    790 1HG1 ILE    51      46.358  46.745  51.946  1.00  5.41
ATOM    791 2HG1 ILE    51      46.794  48.371  52.445  1.00  5.41
ATOM    792  CD1 ILE    51      48.142  46.815  53.124  1.00  5.41
ATOM    793  HD1 ILE    51      48.555  45.883  52.749  1.00  5.41
ATOM    794  HD2 ILE    51      48.972  47.485  53.332  1.00  5.41
ATOM    795  HD3 ILE    51      47.601  46.618  54.045  1.00  5.41
ATOM    796  C   ILE    51      46.780  46.193  49.067  1.00  5.41
ATOM    797  O   ILE    51      46.059  45.475  49.774  1.00  5.41
ATOM    798  N   SER    52      47.350  45.742  47.964  1.00  5.58
ATOM    799  H   SER    52      47.845  46.401  47.361  1.00  5.58
ATOM    800  CA  SER    52      47.379  44.335  47.592  1.00  5.58
ATOM    801  HA  SER    52      46.384  43.931  47.777  1.00  5.58
ATOM    802  CB  SER    52      47.627  44.146  46.080  1.00  5.58
ATOM    803  HB1 SER    52      46.708  44.404  45.552  1.00  5.58
ATOM    804  HB2 SER    52      47.833  43.090  45.900  1.00  5.58
ATOM    805  OG  SER    52      48.681  44.936  45.578  1.00  5.58
ATOM    806  HG  SER    52      48.255  45.759  45.228  1.00  5.58
ATOM    807  C   SER    52      48.357  43.544  48.455  1.00  5.58
ATOM    808  O   SER    52      49.479  43.180  48.061  1.00  5.58
ATOM    809  N   VAL    53      47.915  43.268  49.675  1.00  6.20
ATOM    810  H   VAL    53      47.044  43.713  49.950  1.00  6.20
ATOM    811  CA  VAL    53      48.463  42.269  50.601  1.00  6.20
ATOM    812  HA  VAL    53      49.401  42.655  50.992  1.00  6.20
ATOM    813  CB  VAL    53      47.504  42.089  51.811  1.00  6.20
ATOM    814  HB  VAL    53      47.840  41.222  52.376  1.00  6.20
ATOM    815  CG1 VAL    53      47.570  43.309  52.731  1.00  6.20
ATOM    816 1HG1 VAL    53      47.016  43.101  53.648  1.00  6.20
ATOM    817 2HG1 VAL    53      48.601  43.527  53.006  1.00  6.20
ATOM    818 3HG1 VAL    53      47.128  44.178  52.244  1.00  6.20
ATOM    819  CG2 VAL    53      46.020  41.898  51.446  1.00  6.20
ATOM    820 1HG2 VAL    53      45.448  41.739  52.360  1.00  6.20
ATOM    821 2HG2 VAL    53      45.620  42.771  50.934  1.00  6.20
ATOM    822 3HG2 VAL    53      45.891  41.016  50.822  1.00  6.20
ATOM    823  C   VAL    53      48.774  40.933  49.921  1.00  6.20
ATOM    824  O   VAL    53      47.886  40.124  49.650  1.00  6.20
ATOM    825  N   LYS    54      50.050  40.687  49.594  1.00  6.70
ATOM    826  H   LYS    54      50.750  41.371  49.855  1.00  6.70
ATOM    827  CA  LYS    54      50.470  39.465  48.891  1.00  6.70
ATOM    828  HA  LYS    54      49.620  39.069  48.333  1.00  6.70
ATOM    829  CB  LYS    54      51.592  39.761  47.889  1.00  6.70
ATOM    830  HB1 LYS    54      52.044  38.824  47.556  1.00  6.70
ATOM    831  HB2 LYS    54      52.356  40.328  48.400  1.00  6.70
ATOM    832  CG  LYS    54      51.067  40.506  46.648  1.00  6.70
ATOM    833  HG1 LYS    54      50.237  41.152  46.919  1.00  6.70
ATOM    834  HG2 LYS    54      50.669  39.761  45.958  1.00  6.70
ATOM    835  CD  LYS    54      52.109  41.350  45.897  1.00  6.70
ATOM    836  HD1 LYS    54      51.658  41.637  44.946  1.00  6.70
ATOM    837  HD2 LYS    54      52.990  40.747  45.673  1.00  6.70
ATOM    838  CE  LYS    54      52.511  42.651  46.615  1.00  6.70
ATOM    839  HE1 LYS    54      51.609  43.142  46.998  1.00  6.70
ATOM    840  HE2 LYS    54      52.959  43.316  45.873  1.00  6.70
ATOM    841  NZ  LYS    54      53.489  42.424  47.706  1.00  6.70
ATOM    842  HZ1 LYS    54      53.928  43.286  48.024  1.00  6.70
ATOM    843  HZ2 LYS    54      53.032  42.056  48.538  1.00  6.70
ATOM    844  HZ3 LYS    54      54.210  41.757  47.440  1.00  6.70
ATOM    845  C   LYS    54      50.903  38.418  49.912  1.00  6.70
ATOM    846  O   LYS    54      51.851  38.606  50.685  1.00  6.70
ATOM    847  N   GLY    55      50.195  37.291  49.883  1.00  6.88
ATOM    848  H   GLY    55      49.381  37.286  49.287  1.00  6.88
ATOM    849  CA  GLY    55      50.365  36.160  50.793  1.00  6.88
ATOM    850  HA1 GLY    55      49.674  35.368  50.505  1.00  6.88
ATOM    851  HA2 GLY    55      50.077  36.473  51.798  1.00  6.88
ATOM    852  C   GLY    55      51.764  35.571  50.862  1.00  6.88
ATOM    853  O   GLY    55      52.353  35.697  51.925  1.00  6.88
ATOM    854  N   PRO    56      52.329  35.045  49.754  1.00  6.85
ATOM    855  CD  PRO    56      51.590  34.652  48.562  1.00  6.85
ATOM    856  HD1 PRO    56      51.516  35.501  47.881  1.00  6.85
ATOM    857  HD2 PRO    56      50.596  34.273  48.803  1.00  6.85
ATOM    858  CG  PRO    56      52.419  33.544  47.920  1.00  6.85
ATOM    859  HG1 PRO    56      52.242  33.473  46.847  1.00  6.85
ATOM    860  HG2 PRO    56      52.207  32.594  48.412  1.00  6.85
ATOM    861  CB  PRO    56      53.847  33.979  48.234  1.00  6.85
ATOM    862  HB1 PRO    56      54.170  34.693  47.474  1.00  6.85
ATOM    863  HB2 PRO    56      54.528  33.128  48.263  1.00  6.85
ATOM    864  CA  PRO    56      53.748  34.669  49.605  1.00  6.85
ATOM    865  HA  PRO    56      53.996  33.949  50.386  1.00  6.85
ATOM    866  C   PRO    56      54.761  35.825  49.676  1.00  6.85
ATOM    867  O   PRO    56      55.933  35.641  49.358  1.00  6.85
ATOM    868  N   ASN    57      54.339  37.032  50.059  1.00  6.28
ATOM    869  H   ASN    57      53.356  37.176  50.238  1.00  6.28
ATOM    870  CA  ASN    57      55.260  38.073  50.518  1.00  6.28
ATOM    871  HA  ASN    57      56.290  37.737  50.389  1.00  6.28
ATOM    872  CB  ASN    57      55.097  39.357  49.691  1.00  6.28
ATOM    873  HB1 ASN    57      55.796  40.099  50.077  1.00  6.28
ATOM    874  HB2 ASN    57      54.089  39.740  49.824  1.00  6.28
ATOM    875  CG  ASN    57      55.382  39.230  48.203  1.00  6.28
ATOM    876  OD1 ASN    57      54.888  40.019  47.411  1.00  6.28
ATOM    877  ND2 ASN    57      56.178  38.283  47.764  1.00  6.28
ATOM    878 1HD2 ASN    57      56.514  37.559  48.385  1.00  6.28
ATOM    879 2HD2 ASN    57      56.416  38.293  46.789  1.00  6.28
ATOM    880  C   ASN    57      55.149  38.336  52.032  1.00  6.28
ATOM    881  O   ASN    57      56.062  38.885  52.637  1.00  6.28
ATOM    882  N   GLY    58      54.045  37.906  52.630  1.00  5.50
ATOM    883  H   GLY    58      53.355  37.479  52.030  1.00  5.50
ATOM    884  CA  GLY    58      53.815  37.705  54.054  1.00  5.50
ATOM    885  HA1 GLY    58      54.569  38.238  54.636  1.00  5.50
ATOM    886  HA2 GLY    58      53.887  36.641  54.279  1.00  5.50
ATOM    887  C   GLY    58      52.430  38.194  54.496  1.00  5.50
ATOM    888  O   GLY    58      52.326  38.782  55.561  1.00  5.50
ATOM    889  N   GLU    59      51.435  38.138  53.599  1.00  4.89
ATOM    890  H   GLU    59      51.590  37.540  52.803  1.00  4.89
ATOM    891  CA  GLU    59      50.454  39.248  53.402  1.00  4.89
ATOM    892  HA  GLU    59      49.977  39.053  52.446  1.00  4.89
ATOM    893  CB  GLU    59      49.317  39.242  54.452  1.00  4.89
ATOM    894  HB1 GLU    59      49.091  40.264  54.755  1.00  4.89
ATOM    895  HB2 GLU    59      49.620  38.697  55.347  1.00  4.89
ATOM    896  CG  GLU    59      48.030  38.616  53.886  1.00  4.89
ATOM    897  HG1 GLU    59      48.117  37.527  53.921  1.00  4.89
ATOM    898  HG2 GLU    59      47.912  38.899  52.837  1.00  4.89
ATOM    899  CD  GLU    59      46.791  39.082  54.662  1.00  4.89
ATOM    900  OE1 GLU    59      46.618  38.623  55.814  1.00  4.89
ATOM    901  OE2 GLU    59      46.018  39.889  54.100  1.00  4.89
ATOM    902  C   GLU    59      51.076  40.625  53.177  1.00  4.89
ATOM    903  O   GLU    59      50.371  41.624  53.092  1.00  4.89
ATOM    904  N   SER    60      52.393  40.688  52.976  1.00  4.50
ATOM    905  H   SER    60      52.919  39.831  52.956  1.00  4.50
ATOM    906  CA  SER    60      53.087  41.955  52.784  1.00  4.50
ATOM    907  HA  SER    60      52.845  42.637  53.599  1.00  4.50
ATOM    908  CB  SER    60      54.595  41.710  52.763  1.00  4.50
ATOM    909  HB1 SER    60      54.843  41.086  51.908  1.00  4.50
ATOM    910  HB2 SER    60      54.893  41.194  53.677  1.00  4.50
ATOM    911  OG  SER    60      55.317  42.917  52.664  1.00  4.50
ATOM    912  HG  SER    60      56.225  42.680  52.397  1.00  4.50
ATOM    913  C   SER    60      52.592  42.511  51.460  1.00  4.50
ATOM    914  O   SER    60      52.715  41.882  50.397  1.00  4.50
ATOM    915  N   SER    61      51.974  43.682  51.518  1.00  4.14
ATOM    916  H   SER    61      51.811  44.101  52.424  1.00  4.14
ATOM    917  CA  SER    61      51.929  44.510  50.333  1.00  4.14
ATOM    918  HA  SER    61      51.669  43.903  49.467  1.00  4.14
ATOM    919  CB  SER    61      50.838  45.573  50.444  1.00  4.14
ATOM    920  HB1 SER    61      51.021  46.234  51.294  1.00  4.14
ATOM    921  HB2 SER    61      49.886  45.063  50.590  1.00  4.14
ATOM    922  OG  SER    61      50.801  46.313  49.241  1.00  4.14
ATOM    923  HG  SER    61      50.020  46.883  49.254  1.00  4.14
ATOM    924  C   SER    61      53.318  45.049  50.122  1.00  4.14
ATOM    925  O   SER    61      54.125  44.393  49.460  1.00  4.14
ATOM    926  N   VAL    62      53.593  46.209  50.703  1.00  3.25
ATOM    927  H   VAL    62      52.891  46.653  51.278  1.00  3.25
ATOM    928  CA  VAL    62      54.776  46.998  50.428  1.00  3.25
ATOM    929  HA  VAL    62      55.614  46.327  50.391  1.00  3.25
ATOM    930  CB  VAL    62      54.616  47.740  49.071  1.00  3.25
ATOM    931  HB  VAL    62      55.557  48.240  48.852  1.00  3.25
ATOM    932  CG1 VAL    62      54.338  46.822  47.890  1.00  3.25
ATOM    933 1HG1 VAL    62      54.440  47.402  46.996  1.00  3.25
ATOM    934 2HG1 VAL    62      55.058  46.008  47.875  1.00  3.25
ATOM    935 3HG1 VAL    62      53.321  46.433  47.921  1.00  3.25
ATOM    936  CG2 VAL    62      53.495  48.797  49.013  1.00  3.25
ATOM    937 1HG2 VAL    62      53.692  49.623  49.693  1.00  3.25
ATOM    938 2HG2 VAL    62      53.420  49.212  48.010  1.00  3.25
ATOM    939 3HG2 VAL    62      52.539  48.350  49.282  1.00  3.25
ATOM    940  C   VAL    62      54.908  48.123  51.474  1.00  3.25
ATOM    941  O   VAL    62      53.927  48.475  52.122  1.00  3.25
ATOM    942  N   ILE    63      56.022  48.851  51.446  1.00  2.75
ATOM    943  H   ILE    63      56.827  48.384  51.037  1.00  2.75
ATOM    944  CA  ILE    63      56.026  50.313  51.328  1.00  2.75
ATOM    945  HA  ILE    63      54.999  50.674  51.249  1.00  2.75
ATOM    946  CB  ILE    63      56.685  51.000  52.551  1.00  2.75
ATOM    947  HB  ILE    63      57.722  50.668  52.628  1.00  2.75
ATOM    948  CG2 ILE    63      56.694  52.533  52.357  1.00  2.75
ATOM    949 1HG2 ILE    63      57.050  53.037  53.255  1.00  2.75
ATOM    950 2HG2 ILE    63      57.385  52.815  51.563  1.00  2.75
ATOM    951 3HG2 ILE    63      55.694  52.901  52.121  1.00  2.75
ATOM    952  CG1 ILE    63      55.955  50.677  53.879  1.00  2.75
ATOM    953 1HG1 ILE    63      54.878  50.631  53.711  1.00  2.75
ATOM    954 2HG1 ILE    63      56.140  51.475  54.594  1.00  2.75
ATOM    955  CD1 ILE    63      56.423  49.393  54.576  1.00  2.75
ATOM    956  HD1 ILE    63      55.940  49.323  55.550  1.00  2.75
ATOM    957  HD2 ILE    63      56.162  48.507  54.002  1.00  2.75
ATOM    958  HD3 ILE    63      57.503  49.431  54.715  1.00  2.75
ATOM    959  C   ILE    63      56.750  50.622  50.014  1.00  2.75
ATOM    960  O   ILE    63      57.579  49.845  49.519  1.00  2.75
ATOM    961  N   HIS    64      56.357  51.730  49.400  1.00  3.02
ATOM    962  H   HIS    64      55.710  52.344  49.872  1.00  3.02
ATOM    963  CA  HIS    64      56.847  52.123  48.088  1.00  3.02
ATOM    964  HA  HIS    64      57.011  51.219  47.504  1.00  3.02
ATOM    965  CB  HIS    64      55.773  52.966  47.367  1.00  3.02
ATOM    966  HB1 HIS    64      55.954  52.927  46.293  1.00  3.02
ATOM    967  HB2 HIS    64      55.880  54.005  47.680  1.00  3.02
ATOM    968  CG  HIS    64      54.335  52.568  47.638  1.00  3.02
ATOM    969  ND1 HIS    64      53.512  51.764  46.840  1.00  3.02
ATOM    970  CE1 HIS    64      52.304  51.770  47.445  1.00  3.02
ATOM    971  HE1 HIS    64      51.411  51.269  47.087  1.00  3.02
ATOM    972  NE2 HIS    64      52.335  52.513  48.559  1.00  3.02
ATOM    973  HE2 HIS    64      51.521  52.698  49.155  1.00  3.02
ATOM    974  CD2 HIS    64      53.603  53.032  48.690  1.00  3.02
ATOM    975  HD2 HIS    64      53.948  53.739  49.430  1.00  3.02
ATOM    976  C   HIS    64      58.166  52.889  48.192  1.00  3.02
ATOM    977  O   HIS    64      58.427  53.640  49.131  1.00  3.02
ATOM    978  N   ASP    65      58.965  52.795  47.142  1.00  3.12
ATOM    979  H   ASP    65      58.723  52.109  46.436  1.00  3.12
ATOM    980  CA  ASP    65      60.196  53.570  46.968  1.00  3.12
ATOM    981  HA  ASP    65      60.429  54.179  47.843  1.00  3.12
ATOM    982  CB  ASP    65      61.316  52.532  46.738  1.00  3.12
ATOM    983  HB1 ASP    65      61.002  51.873  45.931  1.00  3.12
ATOM    984  HB2 ASP    65      61.417  51.935  47.643  1.00  3.12
ATOM    985  CG  ASP    65      62.690  53.092  46.370  1.00  3.12
ATOM    986  OD1 ASP    65      63.511  52.356  45.780  1.00  3.12
ATOM    987  OD2 ASP    65      62.983  54.252  46.733  1.00  3.12
ATOM    988  C   ASP    65      59.977  54.465  45.755  1.00  3.12
ATOM    989  O   ASP    65      60.166  54.020  44.626  1.00  3.12
ATOM    990  N   ARG    66      59.416  55.663  45.960  1.00  3.72
ATOM    991  H   ARG    66      59.319  55.997  46.910  1.00  3.72
ATOM    992  CA  ARG    66      58.677  56.359  44.887  1.00  3.72
ATOM    993  HA  ARG    66      57.957  55.649  44.479  1.00  3.72
ATOM    994  CB  ARG    66      57.860  57.540  45.409  1.00  3.72
ATOM    995  HB1 ARG    66      57.396  58.043  44.559  1.00  3.72
ATOM    996  HB2 ARG    66      58.524  58.244  45.898  1.00  3.72
ATOM    997  CG  ARG    66      56.744  57.105  46.374  1.00  3.72
ATOM    998  HG1 ARG    66      56.214  56.237  45.979  1.00  3.72
ATOM    999  HG2 ARG    66      56.024  57.920  46.423  1.00  3.72
ATOM   1000  CD  ARG    66      57.302  56.782  47.774  1.00  3.72
ATOM   1001  HD1 ARG    66      58.204  57.365  47.933  1.00  3.72
ATOM   1002  HD2 ARG    66      57.559  55.725  47.829  1.00  3.72
ATOM   1003  NE  ARG    66      56.379  57.102  48.862  1.00  3.72
ATOM   1004  HE  ARG    66      55.982  56.345  49.419  1.00  3.72
ATOM   1005  CZ  ARG    66      55.923  58.302  49.144  1.00  3.72
ATOM   1006  NH1 ARG    66      56.270  59.383  48.497  1.00  3.72
ATOM   1007 1HH1 ARG    66      57.016  59.390  47.801  1.00  3.72
ATOM   1008 2HH1 ARG    66      55.495  59.977  48.251  1.00  3.72
ATOM   1009  NH2 ARG    66      55.107  58.436  50.147  1.00  3.72
ATOM   1010 1HH2 ARG    66      54.840  57.585  50.653  1.00  3.72
ATOM   1011 2HH2 ARG    66      54.754  59.334  50.386  1.00  3.72
ATOM   1012  C   ARG    66      59.545  56.714  43.678  1.00  3.72
ATOM   1013  O   ARG    66      59.085  56.590  42.549  1.00  3.72
ATOM   1014  N   LYS    67      60.837  56.972  43.901  1.00  4.20
ATOM   1015  H   LYS    67      61.114  57.006  44.868  1.00  4.20
ATOM   1016  CA  LYS    67      61.861  57.183  42.856  1.00  4.20
ATOM   1017  HA  LYS    67      61.514  57.990  42.207  1.00  4.20
ATOM   1018  CB  LYS    67      63.192  57.628  43.488  1.00  4.20
ATOM   1019  HB1 LYS    67      63.942  57.719  42.700  1.00  4.20
ATOM   1020  HB2 LYS    67      63.542  56.844  44.163  1.00  4.20
ATOM   1021  CG  LYS    67      63.119  58.991  44.207  1.00  4.20
ATOM   1022  HG1 LYS    67      62.095  59.367  44.223  1.00  4.20
ATOM   1023  HG2 LYS    67      63.724  59.710  43.652  1.00  4.20
ATOM   1024  CD  LYS    67      63.647  58.916  45.644  1.00  4.20
ATOM   1025  HD1 LYS    67      63.682  59.924  46.064  1.00  4.20
ATOM   1026  HD2 LYS    67      64.653  58.493  45.647  1.00  4.20
ATOM   1027  CE  LYS    67      62.702  58.058  46.486  1.00  4.20
ATOM   1028  HE1 LYS    67      62.588  57.070  46.035  1.00  4.20
ATOM   1029  HE2 LYS    67      61.727  58.555  46.498  1.00  4.20
ATOM   1030  NZ  LYS    67      63.183  57.913  47.869  1.00  4.20
ATOM   1031  HZ1 LYS    67      63.947  57.270  47.987  1.00  4.20
ATOM   1032  HZ2 LYS    67      63.456  58.810  48.284  1.00  4.20
ATOM   1033  HZ3 LYS    67      62.434  57.630  48.494  1.00  4.20
ATOM   1034  C   LYS    67      62.124  56.010  41.899  1.00  4.20
ATOM   1035  O   LYS    67      62.832  56.157  40.910  1.00  4.20
ATOM   1036  N   SER    68      61.605  54.834  42.224  1.00  4.29
ATOM   1037  H   SER    68      61.056  54.801  43.075  1.00  4.29
ATOM   1038  CA  SER    68      61.895  53.565  41.565  1.00  4.29
ATOM   1039  HA  SER    68      62.226  53.771  40.545  1.00  4.29
ATOM   1040  CB  SER    68      63.051  52.912  42.312  1.00  4.29
ATOM   1041  HB1 SER    68      62.713  52.644  43.313  1.00  4.29
ATOM   1042  HB2 SER    68      63.869  53.629  42.406  1.00  4.29
ATOM   1043  OG  SER    68      63.533  51.767  41.633  1.00  4.29
ATOM   1044  HG  SER    68      62.797  51.416  41.097  1.00  4.29
ATOM   1045  C   SER    68      60.681  52.647  41.449  1.00  4.29
ATOM   1046  O   SER    68      60.843  51.505  41.027  1.00  4.29
ATOM   1047  N   GLY    69      59.501  53.109  41.881  1.00  4.06
ATOM   1048  H   GLY    69      59.475  54.077  42.173  1.00  4.06
ATOM   1049  CA  GLY    69      58.261  52.347  42.059  1.00  4.06
ATOM   1050  HA1 GLY    69      57.826  52.168  41.075  1.00  4.06
ATOM   1051  HA2 GLY    69      57.563  52.961  42.629  1.00  4.06
ATOM   1052  C   GLY    69      58.367  50.998  42.766  1.00  4.06
ATOM   1053  O   GLY    69      57.359  50.290  42.781  1.00  4.06
ATOM   1054  N   LYS    70      59.523  50.641  43.358  1.00  3.70
ATOM   1055  H   LYS    70      60.300  51.277  43.291  1.00  3.70
ATOM   1056  CA  LYS    70      59.714  49.359  44.043  1.00  3.70
ATOM   1057  HA  LYS    70      59.538  48.563  43.319  1.00  3.70
ATOM   1058  CB  LYS    70      61.108  49.157  44.666  1.00  3.70
ATOM   1059  HB1 LYS    70      61.179  48.115  44.986  1.00  3.70
ATOM   1060  HB2 LYS    70      61.179  49.759  45.571  1.00  3.70
ATOM   1061  CG  LYS    70      62.323  49.456  43.786  1.00  3.70
ATOM   1062  HG1 LYS    70      62.314  50.512  43.545  1.00  3.70
ATOM   1063  HG2 LYS    70      62.289  48.862  42.872  1.00  3.70
ATOM   1064  CD  LYS    70      63.582  49.111  44.600  1.00  3.70
ATOM   1065  HD1 LYS    70      63.608  48.031  44.760  1.00  3.70
ATOM   1066  HD2 LYS    70      63.502  49.594  45.573  1.00  3.70
ATOM   1067  CE  LYS    70      64.915  49.542  43.986  1.00  3.70
ATOM   1068  HE1 LYS    70      65.013  49.113  42.985  1.00  3.70
ATOM   1069  HE2 LYS    70      65.713  49.134  44.614  1.00  3.70
ATOM   1070  NZ  LYS    70      65.027  51.017  43.941  1.00  3.70
ATOM   1071  HZ1 LYS    70      64.579  51.441  44.763  1.00  3.70
ATOM   1072  HZ2 LYS    70      65.983  51.326  43.891  1.00  3.70
ATOM   1073  HZ3 LYS    70      64.525  51.372  43.132  1.00  3.70
ATOM   1074  C   LYS    70      58.690  49.223  45.168  1.00  3.70
ATOM   1075  O   LYS    70      58.169  50.205  45.711  1.00  3.70
ATOM   1076  N   LYS    71      58.462  47.962  45.517  1.00  3.36
ATOM   1077  H   LYS    71      59.070  47.268  45.109  1.00  3.36
ATOM   1078  CA  LYS    71      57.304  47.455  46.238  1.00  3.36
ATOM   1079  HA  LYS    71      56.761  48.286  46.687  1.00  3.36
ATOM   1080  CB  LYS    71      56.393  46.741  45.197  1.00  3.36
ATOM   1081  HB1 LYS    71      55.648  46.124  45.692  1.00  3.36
ATOM   1082  HB2 LYS    71      57.012  46.043  44.628  1.00  3.36
ATOM   1083  CG  LYS    71      55.674  47.671  44.183  1.00  3.36
ATOM   1084  HG1 LYS    71      55.176  47.042  43.445  1.00  3.36
ATOM   1085  HG2 LYS    71      56.428  48.240  43.652  1.00  3.36
ATOM   1086  CD  LYS    71      54.617  48.639  44.765  1.00  3.36
ATOM   1087  HD1 LYS    71      55.049  49.184  45.604  1.00  3.36
ATOM   1088  HD2 LYS    71      53.775  48.040  45.112  1.00  3.36
ATOM   1089  CE  LYS    71      54.062  49.664  43.764  1.00  3.36
ATOM   1090  HE1 LYS    71      53.738  49.136  42.862  1.00  3.36
ATOM   1091  HE2 LYS    71      54.868  50.349  43.481  1.00  3.36
ATOM   1092  NZ  LYS    71      52.913  50.424  44.341  1.00  3.36
ATOM   1093  HZ1 LYS    71      52.166  49.801  44.623  1.00  3.36
ATOM   1094  HZ2 LYS    71      53.194  50.952  45.168  1.00  3.36
ATOM   1095  HZ3 LYS    71      52.526  51.085  43.679  1.00  3.36
ATOM   1096  C   LYS    71      57.790  46.593  47.410  1.00  3.36
ATOM   1097  O   LYS    71      57.535  45.395  47.445  1.00  3.36
ATOM   1098  N   PHE    72      58.563  47.205  48.309  1.00  2.98
ATOM   1099  H   PHE    72      58.632  48.213  48.301  1.00  2.98
ATOM   1100  CA  PHE    72      59.374  46.495  49.306  1.00  2.98
ATOM   1101  HA  PHE    72      59.967  45.718  48.825  1.00  2.98
ATOM   1102  CB  PHE    72      60.286  47.528  49.999  1.00  2.98
ATOM   1103  HB1 PHE    72      60.789  47.026  50.824  1.00  2.98
ATOM   1104  HB2 PHE    72      59.646  48.290  50.445  1.00  2.98
ATOM   1105  CG  PHE    72      61.380  48.238  49.226  1.00  2.98
ATOM   1106  CD1 PHE    72      62.191  47.540  48.318  1.00  2.98
ATOM   1107  HD1 PHE    72      61.957  46.522  48.051  1.00  2.98
ATOM   1108  CE1 PHE    72      63.372  48.123  47.831  1.00  2.98
ATOM   1109  HE1 PHE    72      64.030  47.532  47.210  1.00  2.98
ATOM   1110  CZ  PHE    72      63.722  49.430  48.212  1.00  2.98
ATOM   1111  HZ  PHE    72      64.651  49.866  47.875  1.00  2.98
ATOM   1112  CE2 PHE    72      62.881  50.157  49.069  1.00  2.98
ATOM   1113  HE2 PHE    72      63.162  51.154  49.377  1.00  2.98
ATOM   1114  CD2 PHE    72      61.717  49.558  49.579  1.00  2.98
ATOM   1115  HD2 PHE    72      61.109  50.092  50.293  1.00  2.98
ATOM   1116  C   PHE    72      58.566  45.886  50.438  1.00  2.98
ATOM   1117  O   PHE    72      57.687  46.563  50.940  1.00  2.98
ATOM   1118  N   SER    73      58.935  44.743  51.002  1.00  3.19
ATOM   1119  H   SER    73      59.784  44.295  50.645  1.00  3.19
ATOM   1120  CA  SER    73      58.412  44.420  52.342  1.00  3.19
ATOM   1121  HA  SER    73      57.328  44.533  52.314  1.00  3.19
ATOM   1122  CB  SER    73      58.706  42.964  52.684  1.00  3.19
ATOM   1123  HB1 SER    73      58.425  42.761  53.719  1.00  3.19
ATOM   1124  HB2 SER    73      59.765  42.742  52.540  1.00  3.19
ATOM   1125  OG  SER    73      57.904  42.176  51.823  1.00  3.19
ATOM   1126  HG  SER    73      58.315  42.205  50.947  1.00  3.19
ATOM   1127  C   SER    73      58.910  45.386  53.408  1.00  3.19
ATOM   1128  O   SER    73      59.928  46.041  53.250  1.00  3.19
ATOM   1129  N   ILE    74      58.195  45.483  54.523  1.00  2.70
ATOM   1130  H   ILE    74      57.339  44.950  54.591  1.00  2.70
ATOM   1131  CA  ILE    74      58.506  46.431  55.608  1.00  2.70
ATOM   1132  HA  ILE    74      58.369  47.434  55.212  1.00  2.70
ATOM   1133  CB  ILE    74      57.424  46.171  56.687  1.00  2.70
ATOM   1134  HB  ILE    74      56.473  46.103  56.152  1.00  2.70
ATOM   1135  CG2 ILE    74      57.627  44.833  57.428  1.00  2.70
ATOM   1136 1HG2 ILE    74      57.772  44.015  56.725  1.00  2.70
ATOM   1137 2HG2 ILE    74      58.486  44.893  58.099  1.00  2.70
ATOM   1138 3HG2 ILE    74      56.744  44.604  58.024  1.00  2.70
ATOM   1139  CG1 ILE    74      57.258  47.311  57.698  1.00  2.70
ATOM   1140 1HG1 ILE    74      57.472  48.264  57.215  1.00  2.70
ATOM   1141 2HG1 ILE    74      57.947  47.154  58.528  1.00  2.70
ATOM   1142  CD1 ILE    74      55.835  47.388  58.254  1.00  2.70
ATOM   1143  HD1 ILE    74      55.864  47.913  59.204  1.00  2.70
ATOM   1144  HD2 ILE    74      55.186  47.916  57.554  1.00  2.70
ATOM   1145  HD3 ILE    74      55.422  46.397  58.422  1.00  2.70
ATOM   1146  C   ILE    74      59.973  46.340  56.093  1.00  2.70
ATOM   1147  O   ILE    74      60.653  47.356  56.231  1.00  2.70
ATOM   1148  N   GLU    75      60.510  45.126  56.246  1.00  3.02
ATOM   1149  H   GLU    75      59.927  44.318  56.096  1.00  3.02
ATOM   1150  CA  GLU    75      61.907  44.914  56.667  1.00  3.02
ATOM   1151  HA  GLU    75      62.108  45.548  57.532  1.00  3.02
ATOM   1152  CB  GLU    75      62.062  43.448  57.114  1.00  3.02
ATOM   1153  HB1 GLU    75      62.201  42.805  56.244  1.00  3.02
ATOM   1154  HB2 GLU    75      61.129  43.141  57.592  1.00  3.02
ATOM   1155  CG  GLU    75      63.175  43.207  58.148  1.00  3.02
ATOM   1156  HG1 GLU    75      63.030  42.210  58.570  1.00  3.02
ATOM   1157  HG2 GLU    75      63.053  43.923  58.964  1.00  3.02
ATOM   1158  CD  GLU    75      64.596  43.285  57.575  1.00  3.02
ATOM   1159  OE1 GLU    75      64.863  42.583  56.575  1.00  3.02
ATOM   1160  OE2 GLU    75      65.424  44.021  58.151  1.00  3.02
ATOM   1161  C   GLU    75      62.940  45.289  55.578  1.00  3.02
ATOM   1162  O   GLU    75      64.042  45.764  55.839  1.00  3.02
ATOM   1163  N   GLU    76      62.536  45.191  54.320  1.00  2.94
ATOM   1164  H   GLU    76      61.575  44.947  54.149  1.00  2.94
ATOM   1165  CA  GLU    76      63.352  45.533  53.160  1.00  2.94
ATOM   1166  HA  GLU    76      64.370  45.166  53.303  1.00  2.94
ATOM   1167  CB  GLU    76      62.713  44.802  51.980  1.00  2.94
ATOM   1168  HB1 GLU    76      61.710  45.195  51.860  1.00  2.94
ATOM   1169  HB2 GLU    76      62.630  43.741  52.226  1.00  2.94
ATOM   1170  CG  GLU    76      63.432  44.924  50.640  1.00  2.94
ATOM   1171  HG1 GLU    76      64.379  44.381  50.692  1.00  2.94
ATOM   1172  HG2 GLU    76      63.646  45.975  50.438  1.00  2.94
ATOM   1173  CD  GLU    76      62.564  44.370  49.501  1.00  2.94
ATOM   1174  OE1 GLU    76      61.378  44.022  49.743  1.00  2.94
ATOM   1175  OE2 GLU    76      63.061  44.385  48.356  1.00  2.94
ATOM   1176  C   GLU    76      63.415  47.047  52.937  1.00  2.94
ATOM   1177  O   GLU    76      64.465  47.597  52.615  1.00  2.94
ATOM   1178  N   ALA    77      62.308  47.743  53.197  1.00  2.21
ATOM   1179  H   ALA    77      61.471  47.211  53.410  1.00  2.21
ATOM   1180  CA  ALA    77      62.240  49.191  53.269  1.00  2.21
ATOM   1181  HA  ALA    77      62.630  49.586  52.330  1.00  2.21
ATOM   1182  CB  ALA    77      60.763  49.582  53.369  1.00  2.21
ATOM   1183  HB1 ALA    77      60.665  50.660  53.318  1.00  2.21
ATOM   1184  HB2 ALA    77      60.215  49.156  52.530  1.00  2.21
ATOM   1185  HB3 ALA    77      60.326  49.195  54.286  1.00  2.21
ATOM   1186  C   ALA    77      63.155  49.713  54.395  1.00  2.21
ATOM   1187  O   ALA    77      63.935  50.647  54.151  1.00  2.21
ATOM   1188  N   LEU    78      63.123  49.062  55.576  1.00  2.39
ATOM   1189  H   LEU    78      62.450  48.310  55.690  1.00  2.39
ATOM   1190  CA  LEU    78      64.025  49.345  56.716  1.00  2.39
ATOM   1191  HA  LEU    78      63.981  50.346  57.101  1.00  2.39
ATOM   1192  CB  LEU    78      63.733  48.350  57.872  1.00  2.39
ATOM   1193  HB1 LEU    78      63.549  47.375  57.449  1.00  2.39
ATOM   1194  HB2 LEU    78      62.805  48.620  58.360  1.00  2.39
ATOM   1195  CG  LEU    78      64.820  48.165  58.951  1.00  2.39
ATOM   1196  HG  LEU    78      65.731  47.784  58.493  1.00  2.39
ATOM   1197  CD1 LEU    78      65.155  49.454  59.706  1.00  2.39
ATOM   1198 1HD1 LEU    78      65.959  49.249  60.412  1.00  2.39
ATOM   1199 2HD1 LEU    78      65.492  50.219  59.009  1.00  2.39
ATOM   1200 3HD1 LEU    78      64.280  49.800  60.249  1.00  2.39
ATOM   1201  CD2 LEU    78      64.338  47.141  59.978  1.00  2.39
ATOM   1202 1HD2 LEU    78      65.100  46.989  60.741  1.00  2.39
ATOM   1203 2HD2 LEU    78      63.409  47.469  60.445  1.00  2.39
ATOM   1204 3HD2 LEU    78      64.177  46.182  59.481  1.00  2.39
ATOM   1205  C   LEU    78      65.470  49.276  56.272  1.00  2.39
ATOM   1206  O   LEU    78      66.198  50.258  56.429  1.00  2.39
ATOM   1207  N   GLN    79      65.871  48.167  55.669  1.00  3.03
ATOM   1208  H   GLN    79      65.249  47.364  55.599  1.00  3.03
ATOM   1209  CA  GLN    79      67.246  48.062  55.226  1.00  3.03
ATOM   1210  HA  GLN    79      67.894  48.320  56.066  1.00  3.03
ATOM   1211  CB  GLN    79      67.578  46.609  54.837  1.00  3.03
ATOM   1212  HB1 GLN    79      68.577  46.597  54.399  1.00  3.03
ATOM   1213  HB2 GLN    79      66.870  46.251  54.088  1.00  3.03
ATOM   1214  CG  GLN    79      67.571  45.664  56.054  1.00  3.03
ATOM   1215  HG1 GLN    79      66.546  45.509  56.381  1.00  3.03
ATOM   1216  HG2 GLN    79      68.120  46.121  56.877  1.00  3.03
ATOM   1217  CD  GLN    79      68.224  44.315  55.758  1.00  3.03
ATOM   1218  OE1 GLN    79      69.398  44.228  55.419  1.00  3.03
ATOM   1219  NE2 GLN    79      67.528  43.209  55.881  1.00  3.03
ATOM   1220 1HE2 GLN    79      66.560  43.225  56.235  1.00  3.03
ATOM   1221 2HE2 GLN    79      67.993  42.347  55.706  1.00  3.03
ATOM   1222  C   GLN    79      67.626  49.035  54.092  1.00  3.03
ATOM   1223  O   GLN    79      68.775  49.463  53.991  1.00  3.03
ATOM   1224  N   SER    80      66.657  49.470  53.285  1.00  2.79
ATOM   1225  H   SER    80      65.746  49.028  53.358  1.00  2.79
ATOM   1226  CA  SER    80      66.841  50.483  52.240  1.00  2.79
ATOM   1227  HA  SER    80      67.810  50.337  51.764  1.00  2.79
ATOM   1228  CB  SER    80      65.731  50.269  51.193  1.00  2.79
ATOM   1229  HB1 SER    80      64.757  50.358  51.674  1.00  2.79
ATOM   1230  HB2 SER    80      65.816  49.268  50.766  1.00  2.79
ATOM   1231  OG  SER    80      65.816  51.230  50.157  1.00  2.79
ATOM   1232  HG  SER    80      66.120  52.045  50.589  1.00  2.79
ATOM   1233  C   SER    80      66.773  51.917  52.773  1.00  2.79
ATOM   1234  O   SER    80      66.836  52.874  51.988  1.00  2.79
ATOM   1235  N   GLY    81      66.585  52.083  54.084  1.00  2.61
ATOM   1236  H   GLY    81      66.495  51.249  54.658  1.00  2.61
ATOM   1237  CA  GLY    81      66.438  53.370  54.749  1.00  2.61
ATOM   1238  HA1 GLY    81      67.381  53.911  54.684  1.00  2.61
ATOM   1239  HA2 GLY    81      66.212  53.186  55.799  1.00  2.61
ATOM   1240  C   GLY    81      65.334  54.249  54.175  1.00  2.61
ATOM   1241  O   GLY    81      65.516  55.469  54.123  1.00  2.61
ATOM   1242  N   ARG    82      64.203  53.654  53.755  1.00  2.19
ATOM   1243  H   ARG    82      64.153  52.637  53.817  1.00  2.19
ATOM   1244  CA  ARG    82      62.962  54.431  53.596  1.00  2.19
ATOM   1245  HA  ARG    82      63.171  55.353  53.055  1.00  2.19
ATOM   1246  CB  ARG    82      61.870  53.641  52.838  1.00  2.19
ATOM   1247  HB1 ARG    82      60.919  54.170  52.928  1.00  2.19
ATOM   1248  HB2 ARG    82      61.768  52.659  53.298  1.00  2.19
ATOM   1249  CG  ARG    82      62.143  53.443  51.345  1.00  2.19
ATOM   1250  HG1 ARG    82      61.426  52.724  50.945  1.00  2.19
ATOM   1251  HG2 ARG    82      63.138  53.009  51.238  1.00  2.19
ATOM   1252  CD  ARG    82      62.018  54.751  50.536  1.00  2.19
ATOM   1253  HD1 ARG    82      62.194  55.614  51.179  1.00  2.19
ATOM   1254  HD2 ARG    82      60.999  54.834  50.152  1.00  2.19
ATOM   1255  NE  ARG    82      62.984  54.768  49.424  1.00  2.19
ATOM   1256  HE  ARG    82      62.666  54.544  48.485  1.00  2.19
ATOM   1257  CZ  ARG    82      64.291  54.806  49.576  1.00  2.19
ATOM   1258  NH1 ARG    82      64.844  55.258  50.663  1.00  2.19
ATOM   1259 1HH1 ARG    82      64.327  56.019  51.117  1.00  2.19
ATOM   1260 2HH1 ARG    82      65.810  55.111  50.887  1.00  2.19
ATOM   1261  NH2 ARG    82      65.032  54.368  48.603  1.00  2.19
ATOM   1262 1HH2 ARG    82      64.541  54.044  47.770  1.00  2.19
ATOM   1263 2HH2 ARG    82      66.026  54.296  48.697  1.00  2.19
ATOM   1264  C   ARG    82      62.517  54.867  54.982  1.00  2.19
ATOM   1265  O   ARG    82      63.094  55.806  55.516  1.00  2.19
ATOM   1266  N   LEU    83      61.611  54.142  55.620  1.00  2.00
ATOM   1267  H   LEU    83      61.217  53.356  55.126  1.00  2.00
ATOM   1268  CA  LEU    83      61.278  54.274  57.032  1.00  2.00
ATOM   1269  HA  LEU    83      61.055  55.318  57.153  1.00  2.00
ATOM   1270  CB  LEU    83      59.969  53.496  57.443  1.00  2.00
ATOM   1271  HB1 LEU    83      59.401  54.197  58.048  1.00  2.00
ATOM   1272  HB2 LEU    83      60.226  52.744  58.176  1.00  2.00
ATOM   1273  CG  LEU    83      58.903  52.884  56.468  1.00  2.00
ATOM   1274  HG  LEU    83      58.116  53.619  56.398  1.00  2.00
ATOM   1275  CD1 LEU    83      59.297  52.464  55.049  1.00  2.00
ATOM   1276 1HD1 LEU    83      58.501  51.883  54.594  1.00  2.00
ATOM   1277 2HD1 LEU    83      59.436  53.345  54.429  1.00  2.00
ATOM   1278 3HD1 LEU    83      60.193  51.859  55.080  1.00  2.00
ATOM   1279  CD2 LEU    83      58.139  51.696  57.043  1.00  2.00
ATOM   1280 1HD2 LEU    83      57.087  51.814  56.790  1.00  2.00
ATOM   1281 2HD2 LEU    83      58.431  50.755  56.590  1.00  2.00
ATOM   1282 3HD2 LEU    83      58.290  51.638  58.117  1.00  2.00
ATOM   1283  C   LEU    83      62.463  54.150  58.010  1.00  2.00
ATOM   1284  O   LEU    83      63.596  53.839  57.633  1.00  2.00
ATOM   1285  N   THR    84      62.188  54.386  59.292  1.00  2.23
ATOM   1286  H   THR    84      61.243  54.674  59.517  1.00  2.23
ATOM   1287  CA  THR    84      63.112  54.230  60.434  1.00  2.23
ATOM   1288  HA  THR    84      64.062  53.838  60.078  1.00  2.23
ATOM   1289  CB  THR    84      63.377  55.604  61.075  1.00  2.23
ATOM   1290  HB  THR    84      62.471  55.919  61.575  1.00  2.23
ATOM   1291  CG2 THR    84      64.508  55.702  62.090  1.00  2.23
ATOM   1292 1HG2 THR    84      64.640  56.745  62.381  1.00  2.23
ATOM   1293 2HG2 THR    84      64.254  55.138  62.986  1.00  2.23
ATOM   1294 3HG2 THR    84      65.438  55.341  61.652  1.00  2.23
ATOM   1295  OG1 THR    84      63.698  56.534  60.066  1.00  2.23
ATOM   1296  HG1 THR    84      63.045  56.395  59.372  1.00  2.23
ATOM   1297  C   THR    84      62.527  53.253  61.469  1.00  2.23
ATOM   1298  O   THR    84      61.303  53.177  61.541  1.00  2.23
ATOM   1299  N   PRO    85      63.326  52.488  62.252  1.00  2.55
ATOM   1300  CD  PRO    85      64.782  52.365  62.186  1.00  2.55
ATOM   1301  HD1 PRO    85      65.265  53.289  62.485  1.00  2.55
ATOM   1302  HD2 PRO    85      65.108  52.080  61.185  1.00  2.55
ATOM   1303  CG  PRO    85      65.179  51.282  63.197  1.00  2.55
ATOM   1304  HG1 PRO    85      66.110  51.528  63.708  1.00  2.55
ATOM   1305  HG2 PRO    85      65.265  50.319  62.691  1.00  2.55
ATOM   1306  CB  PRO    85      63.997  51.247  64.165  1.00  2.55
ATOM   1307  HB1 PRO    85      64.066  52.071  64.876  1.00  2.55
ATOM   1308  HB2 PRO    85      63.920  50.288  64.679  1.00  2.55
ATOM   1309  CA  PRO    85      62.841  51.463  63.191  1.00  2.55
ATOM   1310  HA  PRO    85      62.743  50.511  62.674  1.00  2.55
ATOM   1311  C   PRO    85      61.487  51.716  63.871  1.00  2.55
ATOM   1312  O   PRO    85      60.524  51.047  63.521  1.00  2.55
ATOM   1313  N   ALA    86      61.345  52.775  64.674  1.00  2.62
ATOM   1314  H   ALA    86      62.166  53.279  64.957  1.00  2.62
ATOM   1315  CA  ALA    86      60.065  53.109  65.319  1.00  2.62
ATOM   1316  HA  ALA    86      59.832  52.315  66.029  1.00  2.62
ATOM   1317  CB  ALA    86      60.267  54.402  66.119  1.00  2.62
ATOM   1318  HB1 ALA    86      59.354  54.629  66.671  1.00  2.62
ATOM   1319  HB2 ALA    86      61.080  54.270  66.835  1.00  2.62
ATOM   1320  HB3 ALA    86      60.502  55.229  65.450  1.00  2.62
ATOM   1321  C   ALA    86      58.847  53.221  64.378  1.00  2.62
ATOM   1322  O   ALA    86      57.696  52.916  64.725  1.00  2.62
ATOM   1323  N   HIS    87      59.121  53.690  63.159  1.00  2.26
ATOM   1324  H   HIS    87      60.100  53.769  62.914  1.00  2.26
ATOM   1325  CA  HIS    87      58.167  53.751  62.065  1.00  2.26
ATOM   1326  HA  HIS    87      57.267  54.258  62.410  1.00  2.26
ATOM   1327  CB  HIS    87      58.724  54.491  60.834  1.00  2.26
ATOM   1328  HB1 HIS    87      57.874  54.796  60.234  1.00  2.26
ATOM   1329  HB2 HIS    87      59.290  53.785  60.233  1.00  2.26
ATOM   1330  CG  HIS    87      59.592  55.718  60.996  1.00  2.26
ATOM   1331  ND1 HIS    87      60.108  56.418  59.905  1.00  2.26
ATOM   1332  CE1 HIS    87      60.677  57.523  60.405  1.00  2.26
ATOM   1333  HE1 HIS    87      61.125  58.310  59.814  1.00  2.26
ATOM   1334  NE2 HIS    87      60.604  57.522  61.744  1.00  2.26
ATOM   1335  HE2 HIS    87      60.897  58.286  62.335  1.00  2.26
ATOM   1336  CD2 HIS    87      59.928  56.389  62.140  1.00  2.26
ATOM   1337  HD2 HIS    87      59.626  56.143  63.146  1.00  2.26
ATOM   1338  C   HIS    87      57.767  52.335  61.662  1.00  2.26
ATOM   1339  O   HIS    87      56.574  52.058  61.640  1.00  2.26
ATOM   1340  N   TYR    88      58.743  51.454  61.405  1.00  2.35
ATOM   1341  H   TYR    88      59.702  51.735  61.562  1.00  2.35
ATOM   1342  CA  TYR    88      58.469  50.044  61.092  1.00  2.35
ATOM   1343  HA  TYR    88      57.880  50.010  60.175  1.00  2.35
ATOM   1344  CB  TYR    88      59.742  49.224  60.862  1.00  2.35
ATOM   1345  HB1 TYR    88      59.463  48.188  60.662  1.00  2.35
ATOM   1346  HB2 TYR    88      60.361  49.224  61.759  1.00  2.35
ATOM   1347  CG  TYR    88      60.523  49.737  59.691  1.00  2.35
ATOM   1348  CD1 TYR    88      60.102  49.452  58.392  1.00  2.35
ATOM   1349  HD1 TYR    88      59.293  48.774  58.232  1.00  2.35
ATOM   1350  CE1 TYR    88      60.721  50.076  57.305  1.00  2.35
ATOM   1351  HE1 TYR    88      60.395  49.871  56.304  1.00  2.35
ATOM   1352  CZ  TYR    88      61.754  50.988  57.519  1.00  2.35
ATOM   1353  OH  TYR    88      62.274  51.648  56.461  1.00  2.35
ATOM   1354  HH  TYR    88      62.999  52.229  56.726  1.00  2.35
ATOM   1355  CE2 TYR    88      62.264  51.184  58.817  1.00  2.35
ATOM   1356  HE2 TYR    88      63.140  51.784  58.982  1.00  2.35
ATOM   1357  CD2 TYR    88      61.625  50.565  59.895  1.00  2.35
ATOM   1358  HD2 TYR    88      61.961  50.719  60.890  1.00  2.35
ATOM   1359  C   TYR    88      57.647  49.337  62.165  1.00  2.35
ATOM   1360  O   TYR    88      56.753  48.577  61.811  1.00  2.35
ATOM   1361  N   ASP    89      57.896  49.612  63.445  1.00  2.69
ATOM   1362  H   ASP    89      58.728  50.149  63.679  1.00  2.69
ATOM   1363  CA  ASP    89      57.130  48.993  64.526  1.00  2.69
ATOM   1364  HA  ASP    89      57.157  47.911  64.411  1.00  2.69
ATOM   1365  CB  ASP    89      57.776  49.329  65.880  1.00  2.69
ATOM   1366  HB1 ASP    89      57.262  48.766  66.662  1.00  2.69
ATOM   1367  HB2 ASP    89      57.632  50.391  66.089  1.00  2.69
ATOM   1368  CG  ASP    89      59.271  49.006  65.941  1.00  2.69
ATOM   1369  OD1 ASP    89      59.635  47.838  65.684  1.00  2.69
ATOM   1370  OD2 ASP    89      60.030  49.955  66.240  1.00  2.69
ATOM   1371  C   ASP    89      55.657  49.475  64.531  1.00  2.69
ATOM   1372  O   ASP    89      54.689  48.692  64.660  1.00  2.69
ATOM   1373  N   ARG    90      55.474  50.798  64.344  1.00  2.58
ATOM   1374  H   ARG    90      56.299  51.380  64.218  1.00  2.58
ATOM   1375  CA  ARG    90      54.130  51.377  64.178  1.00  2.58
ATOM   1376  HA  ARG    90      53.564  51.177  65.074  1.00  2.58
ATOM   1377  CB  ARG    90      54.190  52.919  64.006  1.00  2.58
ATOM   1378  HB1 ARG    90      53.243  53.242  63.570  1.00  2.58
ATOM   1379  HB2 ARG    90      54.977  53.178  63.298  1.00  2.58
ATOM   1380  CG  ARG    90      54.397  53.729  65.309  1.00  2.58
ATOM   1381  HG1 ARG    90      55.368  53.486  65.740  1.00  2.58
ATOM   1382  HG2 ARG    90      53.622  53.449  66.023  1.00  2.58
ATOM   1383  CD  ARG    90      54.312  55.254  65.052  1.00  2.58
ATOM   1384  HD1 ARG    90      53.353  55.452  64.569  1.00  2.58
ATOM   1385  HD2 ARG    90      55.119  55.531  64.370  1.00  2.58
ATOM   1386  NE  ARG    90      54.405  56.081  66.284  1.00  2.58
ATOM   1387  HE  ARG    90      54.752  55.604  67.099  1.00  2.58
ATOM   1388  CZ  ARG    90      54.060  57.358  66.462  1.00  2.58
ATOM   1389  NH1 ARG    90      53.645  58.167  65.525  1.00  2.58
ATOM   1390 1HH1 ARG    90      53.646  57.881  64.565  1.00  2.58
ATOM   1391 2HH1 ARG    90      53.379  59.123  65.761  1.00  2.58
ATOM   1392  NH2 ARG    90      54.111  57.896  67.647  1.00  2.58
ATOM   1393 1HH2 ARG    90      54.389  57.359  68.446  1.00  2.58
ATOM   1394 2HH2 ARG    90      53.798  58.850  67.760  1.00  2.58
ATOM   1395  C   ARG    90      53.352  50.723  63.030  1.00  2.58
ATOM   1396  O   ARG    90      52.182  50.351  63.205  1.00  2.58
ATOM   1397  N   TYR    91      53.997  50.594  61.870  1.00  2.60
ATOM   1398  H   TYR    91      54.955  50.918  61.798  1.00  2.60
ATOM   1399  CA  TYR    91      53.341  50.056  60.684  1.00  2.60
ATOM   1400  HA  TYR    91      52.361  50.524  60.616  1.00  2.60
ATOM   1401  CB  TYR    91      54.057  50.361  59.390  1.00  2.60
ATOM   1402  HB1 TYR    91      53.467  49.991  58.549  1.00  2.60
ATOM   1403  HB2 TYR    91      55.012  49.846  59.401  1.00  2.60
ATOM   1404  CG  TYR    91      54.286  51.829  59.222  1.00  2.60
ATOM   1405  CD1 TYR    91      53.266  52.769  59.455  1.00  2.60
ATOM   1406  HD1 TYR    91      52.254  52.450  59.662  1.00  2.60
ATOM   1407  CE1 TYR    91      53.588  54.132  59.439  1.00  2.60
ATOM   1408  HE1 TYR    91      52.825  54.868  59.621  1.00  2.60
ATOM   1409  CZ  TYR    91      54.896  54.531  59.103  1.00  2.60
ATOM   1410  OH  TYR    91      55.194  55.835  59.030  1.00  2.60
ATOM   1411  HH  TYR    91      56.078  55.970  58.688  1.00  2.60
ATOM   1412  CE2 TYR    91      55.893  53.591  58.803  1.00  2.60
ATOM   1413  HE2 TYR    91      56.884  53.898  58.513  1.00  2.60
ATOM   1414  CD2 TYR    91      55.582  52.235  58.916  1.00  2.60
ATOM   1415  HD2 TYR    91      56.336  51.477  58.819  1.00  2.60
ATOM   1416  C   TYR    91      53.064  48.581  60.800  1.00  2.60
ATOM   1417  O   TYR    91      51.919  48.254  60.546  1.00  2.60
ATOM   1418  N   VAL    92      53.981  47.735  61.292  1.00  2.87
ATOM   1419  H   VAL    92      54.925  48.056  61.488  1.00  2.87
ATOM   1420  CA  VAL    92      53.625  46.326  61.510  1.00  2.87
ATOM   1421  HA  VAL    92      53.335  45.924  60.541  1.00  2.87
ATOM   1422  CB  VAL    92      54.736  45.386  62.031  1.00  2.87
ATOM   1423  HB  VAL    92      54.291  44.397  62.144  1.00  2.87
ATOM   1424  CG1 VAL    92      55.883  45.231  61.032  1.00  2.87
ATOM   1425 1HG1 VAL    92      56.610  44.509  61.403  1.00  2.87
ATOM   1426 2HG1 VAL    92      55.480  44.865  60.088  1.00  2.87
ATOM   1427 3HG1 VAL    92      56.380  46.187  60.874  1.00  2.87
ATOM   1428  CG2 VAL    92      55.323  45.760  63.393  1.00  2.87
ATOM   1429 1HG2 VAL    92      56.117  45.065  63.662  1.00  2.87
ATOM   1430 2HG2 VAL    92      55.745  46.756  63.329  1.00  2.87
ATOM   1431 3HG2 VAL    92      54.562  45.729  64.169  1.00  2.87
ATOM   1432  C   VAL    92      52.379  46.214  62.382  1.00  2.87
ATOM   1433  O   VAL    92      51.412  45.541  61.999  1.00  2.87
ATOM   1434  N   ASN    93      52.320  46.963  63.501  1.00  3.06
ATOM   1435  H   ASN    93      53.100  47.558  63.766  1.00  3.06
ATOM   1436  CA  ASN    93      51.109  46.851  64.314  1.00  3.06
ATOM   1437  HA  ASN    93      50.964  45.777  64.459  1.00  3.06
ATOM   1438  CB  ASN    93      51.315  47.396  65.733  1.00  3.06
ATOM   1439  HB1 ASN    93      52.302  47.097  66.089  1.00  3.06
ATOM   1440  HB2 ASN    93      50.584  46.925  66.389  1.00  3.06
ATOM   1441  CG  ASN    93      51.148  48.887  65.890  1.00  3.06
ATOM   1442  OD1 ASN    93      50.054  49.422  65.774  1.00  3.06
ATOM   1443  ND2 ASN    93      52.195  49.587  66.239  1.00  3.06
ATOM   1444 1HD2 ASN    93      53.112  49.161  66.157  1.00  3.06
ATOM   1445 2HD2 ASN    93      52.070  50.575  66.317  1.00  3.06
ATOM   1446  C   ASN    93      49.821  47.288  63.550  1.00  3.06
ATOM   1447  O   ASN    93      48.779  46.620  63.631  1.00  3.06
ATOM   1448  N   LYS    94      49.880  48.343  62.722  1.00  3.32
ATOM   1449  H   LYS    94      50.784  48.773  62.551  1.00  3.32
ATOM   1450  CA  LYS    94      48.754  48.716  61.833  1.00  3.32
ATOM   1451  HA  LYS    94      47.833  48.728  62.397  1.00  3.32
ATOM   1452  CB  LYS    94      48.967  50.126  61.257  1.00  3.32
ATOM   1453  HB1 LYS    94      48.696  50.128  60.199  1.00  3.32
ATOM   1454  HB2 LYS    94      50.019  50.412  61.321  1.00  3.32
ATOM   1455  CG  LYS    94      48.095  51.178  61.962  1.00  3.32
ATOM   1456  HG1 LYS    94      47.043  50.925  61.825  1.00  3.32
ATOM   1457  HG2 LYS    94      48.265  52.128  61.453  1.00  3.32
ATOM   1458  CD  LYS    94      48.392  51.383  63.461  1.00  3.32
ATOM   1459  HD1 LYS    94      48.451  52.460  63.624  1.00  3.32
ATOM   1460  HD2 LYS    94      49.371  50.976  63.717  1.00  3.32
ATOM   1461  CE  LYS    94      47.307  50.849  64.419  1.00  3.32
ATOM   1462  HE1 LYS    94      46.320  51.044  63.991  1.00  3.32
ATOM   1463  HE2 LYS    94      47.386  51.423  65.347  1.00  3.32
ATOM   1464  NZ  LYS    94      47.459  49.412  64.750  1.00  3.32
ATOM   1465  HZ1 LYS    94      46.863  49.142  65.518  1.00  3.32
ATOM   1466  HZ2 LYS    94      47.218  48.811  63.969  1.00  3.32
ATOM   1467  HZ3 LYS    94      48.425  49.225  65.020  1.00  3.32
ATOM   1468  C   LYS    94      48.409  47.709  60.722  1.00  3.32
ATOM   1469  O   LYS    94      47.221  47.514  60.454  1.00  3.32
ATOM   1470  N   ASP    95      49.375  46.982  60.174  1.00  3.32
ATOM   1471  H   ASP    95      50.345  47.210  60.375  1.00  3.32
ATOM   1472  CA  ASP    95      49.113  45.899  59.228  1.00  3.32
ATOM   1473  HA  ASP    95      48.531  46.267  58.381  1.00  3.32
ATOM   1474  CB  ASP    95      50.430  45.277  58.705  1.00  3.32
ATOM   1475  HB1 ASP    95      50.171  44.486  57.998  1.00  3.32
ATOM   1476  HB2 ASP    95      50.951  44.799  59.536  1.00  3.32
ATOM   1477  CG  ASP    95      51.405  46.229  58.001  1.00  3.32
ATOM   1478  OD1 ASP    95      50.935  47.034  57.172  1.00  3.32
ATOM   1479  OD2 ASP    95      52.620  46.122  58.292  1.00  3.32
ATOM   1480  C   ASP    95      48.348  44.788  59.941  1.00  3.32
ATOM   1481  O   ASP    95      47.431  44.218  59.358  1.00  3.32
ATOM   1482  N   MET    96      48.613  44.545  61.237  1.00  3.34
ATOM   1483  H   MET    96      49.404  45.005  61.679  1.00  3.34
ATOM   1484  CA  MET    96      47.831  43.523  61.955  1.00  3.34
ATOM   1485  HA  MET    96      47.822  42.606  61.363  1.00  3.34
ATOM   1486  CB  MET    96      48.491  43.209  63.307  1.00  3.34
ATOM   1487  HB1 MET    96      47.888  42.475  63.843  1.00  3.34
ATOM   1488  HB2 MET    96      48.533  44.115  63.909  1.00  3.34
ATOM   1489  CG  MET    96      49.908  42.646  63.147  1.00  3.34
ATOM   1490  HG1 MET    96      50.462  43.253  62.433  1.00  3.34
ATOM   1491  HG2 MET    96      49.841  41.636  62.741  1.00  3.34
ATOM   1492  SD  MET    96      50.866  42.608  64.686  1.00  3.34
ATOM   1493  CE  MET    96      52.448  42.054  64.000  1.00  3.34
ATOM   1494  HE1 MET    96      53.185  41.973  64.798  1.00  3.34
ATOM   1495  HE2 MET    96      52.320  41.081  63.524  1.00  3.34
ATOM   1496  HE3 MET    96      52.795  42.774  63.258  1.00  3.34
ATOM   1497  C   MET    96      46.373  43.953  62.154  1.00  3.34
ATOM   1498  O   MET    96      45.527  43.142  62.496  1.00  3.34
ATOM   1499  N   SER    97      46.078  45.235  61.916  1.00  3.55
ATOM   1500  H   SER    97      46.835  45.806  61.558  1.00  3.55
ATOM   1501  CA  SER    97      44.743  45.838  61.875  1.00  3.55
ATOM   1502  HA  SER    97      44.090  45.278  62.542  1.00  3.55
ATOM   1503  CB  SER    97      44.795  47.281  62.409  1.00  3.55
ATOM   1504  HB1 SER    97      43.793  47.590  62.709  1.00  3.55
ATOM   1505  HB2 SER    97      45.135  47.955  61.623  1.00  3.55
ATOM   1506  OG  SER    97      45.684  47.371  63.523  1.00  3.55
ATOM   1507  HG  SER    97      46.165  46.529  63.529  1.00  3.55
ATOM   1508  C   SER    97      44.101  45.799  60.482  1.00  3.55
ATOM   1509  O   SER    97      42.883  45.681  60.401  1.00  3.55
ATOM   1510  N   ILE    98      44.885  45.811  59.397  1.00  3.75
ATOM   1511  H   ILE    98      45.884  45.929  59.514  1.00  3.75
ATOM   1512  CA  ILE    98      44.374  45.484  58.044  1.00  3.75
ATOM   1513  HA  ILE    98      43.434  46.019  57.904  1.00  3.75
ATOM   1514  CB  ILE    98      45.336  45.993  56.949  1.00  3.75
ATOM   1515  HB  ILE    98      46.327  45.566  57.110  1.00  3.75
ATOM   1516  CG2 ILE    98      44.840  45.580  55.550  1.00  3.75
ATOM   1517 1HG2 ILE    98      45.528  45.936  54.786  1.00  3.75
ATOM   1518 2HG2 ILE    98      44.798  44.494  55.465  1.00  3.75
ATOM   1519 3HG2 ILE    98      43.852  46.003  55.363  1.00  3.75
ATOM   1520  CG1 ILE    98      45.412  47.535  57.074  1.00  3.75
ATOM   1521 1HG1 ILE    98      45.753  47.805  58.073  1.00  3.75
ATOM   1522 2HG1 ILE    98      44.417  47.961  56.934  1.00  3.75
ATOM   1523  CD1 ILE    98      46.364  48.218  56.096  1.00  3.75
ATOM   1524  HD1 ILE    98      46.441  49.274  56.360  1.00  3.75
ATOM   1525  HD2 ILE    98      47.352  47.762  56.162  1.00  3.75
ATOM   1526  HD3 ILE    98      45.982  48.150  55.079  1.00  3.75
ATOM   1527  C   ILE    98      44.010  43.981  57.942  1.00  3.75
ATOM   1528  O   ILE    98      42.946  43.602  57.446  1.00  3.75
ATOM   1529  N   GLN    99      44.825  43.124  58.553  1.00  4.39
ATOM   1530  H   GLN    99      45.718  43.484  58.876  1.00  4.39
ATOM   1531  CA  GLN    99      44.560  41.705  58.801  1.00  4.39
ATOM   1532  HA  GLN    99      44.242  41.248  57.863  1.00  4.39
ATOM   1533  CB  GLN    99      45.899  41.066  59.218  1.00  4.39
ATOM   1534  HB1 GLN    99      46.151  41.376  60.232  1.00  4.39
ATOM   1535  HB2 GLN    99      46.675  41.444  58.549  1.00  4.39
ATOM   1536  CG  GLN    99      45.939  39.533  59.135  1.00  4.39
ATOM   1537  HG1 GLN    99      45.521  39.212  58.181  1.00  4.39
ATOM   1538  HG2 GLN    99      45.338  39.104  59.937  1.00  4.39
ATOM   1539  CD  GLN    99      47.378  39.024  59.250  1.00  4.39
ATOM   1540  OE1 GLN    99      47.936  38.905  60.332  1.00  4.39
ATOM   1541  NE2 GLN    99      48.039  38.744  58.151  1.00  4.39
ATOM   1542 1HE2 GLN    99      47.534  38.784  57.257  1.00  4.39
ATOM   1543 2HE2 GLN    99      49.000  38.479  58.213  1.00  4.39
ATOM   1544  C   GLN    99      43.448  41.488  59.842  1.00  4.39
ATOM   1545  O   GLN    99      42.710  40.519  59.735  1.00  4.39
ATOM   1546  N   GLU   100      43.203  42.426  60.766  1.00  4.96
ATOM   1547  H   GLU   100      43.922  43.106  60.963  1.00  4.96
ATOM   1548  CA  GLU   100      41.959  42.460  61.563  1.00  4.96
ATOM   1549  HA  GLU   100      41.664  41.423  61.721  1.00  4.96
ATOM   1550  CB  GLU   100      42.163  43.089  62.962  1.00  4.96
ATOM   1551  HB1 GLU   100      41.586  44.011  63.048  1.00  4.96
ATOM   1552  HB2 GLU   100      43.201  43.364  63.097  1.00  4.96
ATOM   1553  CG  GLU   100      41.791  42.155  64.130  1.00  4.96
ATOM   1554  HG1 GLU   100      41.998  42.675  65.068  1.00  4.96
ATOM   1555  HG2 GLU   100      42.435  41.274  64.095  1.00  4.96
ATOM   1556  CD  GLU   100      40.322  41.715  64.103  1.00  4.96
ATOM   1557  OE1 GLU   100      39.996  40.755  63.364  1.00  4.96
ATOM   1558  OE2 GLU   100      39.457  42.360  64.740  1.00  4.96
ATOM   1559  C   GLU   100      40.764  43.118  60.852  1.00  4.96
ATOM   1560  O   GLU   100      39.668  43.157  61.395  1.00  4.96
ATOM   1561  N   LEU   101      40.914  43.572  59.612  1.00  4.81
ATOM   1562  H   LEU   101      41.851  43.674  59.247  1.00  4.81
ATOM   1563  CA  LEU   101      39.811  43.751  58.667  1.00  4.81
ATOM   1564  HA  LEU   101      38.881  43.660  59.223  1.00  4.81
ATOM   1565  CB  LEU   101      39.893  45.176  58.079  1.00  4.81
ATOM   1566  HB1 LEU   101      40.636  45.187  57.281  1.00  4.81
ATOM   1567  HB2 LEU   101      40.242  45.848  58.866  1.00  4.81
ATOM   1568  CG  LEU   101      38.566  45.752  57.544  1.00  4.81
ATOM   1569  HG  LEU   101      38.249  45.179  56.683  1.00  4.81
ATOM   1570  CD1 LEU   101      37.419  45.729  58.558  1.00  4.81
ATOM   1571 1HD1 LEU   101      36.571  46.295  58.172  1.00  4.81
ATOM   1572 2HD1 LEU   101      37.088  44.703  58.721  1.00  4.81
ATOM   1573 3HD1 LEU   101      37.750  46.166  59.500  1.00  4.81
ATOM   1574  CD2 LEU   101      38.765  47.206  57.113  1.00  4.81
ATOM   1575 1HD2 LEU   101      37.864  47.570  56.619  1.00  4.81
ATOM   1576 2HD2 LEU   101      38.978  47.831  57.981  1.00  4.81
ATOM   1577 3HD2 LEU   101      39.599  47.283  56.417  1.00  4.81
ATOM   1578  C   LEU   101      39.785  42.584  57.640  1.00  4.81
ATOM   1579  O   LEU   101      38.991  42.591  56.703  1.00  4.81
ATOM   1580  N   ALA   102      40.651  41.580  57.860  1.00  4.92
ATOM   1581  H   ALA   102      41.226  41.690  58.680  1.00  4.92
ATOM   1582  CA  ALA   102      40.993  40.394  57.067  1.00  4.92
ATOM   1583  HA  ALA   102      42.080  40.448  56.981  1.00  4.92
ATOM   1584  CB  ALA   102      40.750  39.057  57.773  1.00  4.92
ATOM   1585  HB1 ALA   102      41.415  38.305  57.344  1.00  4.92
ATOM   1586  HB2 ALA   102      40.966  39.131  58.828  1.00  4.92
ATOM   1587  HB3 ALA   102      39.733  38.716  57.614  1.00  4.92
ATOM   1588  C   ALA   102      40.486  40.336  55.644  1.00  4.92
ATOM   1589  O   ALA   102      39.426  39.776  55.354  1.00  4.92
ATOM   1590  N   VAL   103      41.286  40.913  54.756  1.00  6.39
ATOM   1591  H   VAL   103      42.191  41.238  55.066  1.00  6.39
ATOM   1592  CA  VAL   103      40.795  41.354  53.466  1.00  6.39
ATOM   1593  HA  VAL   103      41.604  41.941  53.033  1.00  6.39
ATOM   1594  CB  VAL   103      40.583  40.189  52.480  1.00  6.39
ATOM   1595  HB  VAL   103      39.721  39.604  52.775  1.00  6.39
ATOM   1596  CG1 VAL   103      40.364  40.727  51.066  1.00  6.39
ATOM   1597 1HG1 VAL   103      41.259  41.240  50.712  1.00  6.39
ATOM   1598 2HG1 VAL   103      40.134  39.901  50.392  1.00  6.39
ATOM   1599 3HG1 VAL   103      39.529  41.415  51.065  1.00  6.39
ATOM   1600  CG2 VAL   103      41.802  39.254  52.427  1.00  6.39
ATOM   1601 1HG2 VAL   103      41.656  38.493  51.660  1.00  6.39
ATOM   1602 2HG2 VAL   103      42.711  39.818  52.208  1.00  6.39
ATOM   1603 3HG2 VAL   103      41.926  38.748  53.385  1.00  6.39
ATOM   1604  C   VAL   103      39.657  42.314  53.684  1.00  6.39
ATOM   1605  O   VAL   103      38.526  41.890  53.807  1.00  6.39
ATOM   1606  N   LEU   104      39.942  43.619  53.718  1.00  8.46
ATOM   1607  H   LEU   104      40.905  43.919  53.729  1.00  8.46
ATOM   1608  CA  LEU   104      38.885  44.634  53.815  1.00  8.46
ATOM   1609  HA  LEU   104      38.406  44.507  54.780  1.00  8.46
ATOM   1610  CB  LEU   104      39.521  46.046  53.763  1.00  8.46
ATOM   1611  HB1 LEU   104      40.288  46.077  54.537  1.00  8.46
ATOM   1612  HB2 LEU   104      38.764  46.782  54.038  1.00  8.46
ATOM   1613  CG  LEU   104      40.170  46.490  52.426  1.00  8.46
ATOM   1614  HG  LEU   104      40.577  45.615  51.918  1.00  8.46
ATOM   1615  CD1 LEU   104      39.195  47.198  51.481  1.00  8.46
ATOM   1616 1HD1 LEU   104      39.706  47.467  50.554  1.00  8.46
ATOM   1617 2HD1 LEU   104      38.340  46.571  51.247  1.00  8.46
ATOM   1618 3HD1 LEU   104      38.841  48.124  51.943  1.00  8.46
ATOM   1619  CD2 LEU   104      41.323  47.466  52.676  1.00  8.46
ATOM   1620 1HD2 LEU   104      41.749  47.800  51.727  1.00  8.46
ATOM   1621 2HD2 LEU   104      40.962  48.350  53.208  1.00  8.46
ATOM   1622 3HD2 LEU   104      42.110  46.990  53.259  1.00  8.46
ATOM   1623  C   LEU   104      37.767  44.432  52.782  1.00  8.46
ATOM   1624  O   LEU   104      36.625  44.800  53.025  1.00  8.46
ATOM   1625  N   VAL   105      38.087  43.768  51.665  1.00  9.54
ATOM   1626  H   VAL   105      39.055  43.521  51.545  1.00  9.54
ATOM   1627  CA  VAL   105      37.136  43.375  50.628  1.00  9.54
ATOM   1628  HA  VAL   105      36.440  44.206  50.501  1.00  9.54
ATOM   1629  CB  VAL   105      37.846  43.178  49.265  1.00  9.54
ATOM   1630  HB  VAL   105      38.518  42.325  49.329  1.00  9.54
ATOM   1631  CG1 VAL   105      36.855  42.907  48.125  1.00  9.54
ATOM   1632 1HG1 VAL   105      37.387  42.848  47.176  1.00  9.54
ATOM   1633 2HG1 VAL   105      36.340  41.959  48.282  1.00  9.54
ATOM   1634 3HG1 VAL   105      36.117  43.709  48.072  1.00  9.54
ATOM   1635  CG2 VAL   105      38.678  44.407  48.864  1.00  9.54
ATOM   1636 1HG2 VAL   105      39.135  44.248  47.886  1.00  9.54
ATOM   1637 2HG2 VAL   105      38.037  45.289  48.814  1.00  9.54
ATOM   1638 3HG2 VAL   105      39.476  44.590  49.582  1.00  9.54
ATOM   1639  C   VAL   105      36.258  42.148  50.950  1.00  9.54
ATOM   1640  O   VAL   105      35.069  42.143  50.647  1.00  9.54
ATOM   1641  N   SER   106      36.824  41.114  51.568  1.00  8.52
ATOM   1642  H   SER   106      37.783  41.227  51.850  1.00  8.52
ATOM   1643  CA  SER   106      36.112  40.005  52.227  1.00  8.52
ATOM   1644  HA  SER   106      35.327  39.657  51.556  1.00  8.52
ATOM   1645  CB  SER   106      37.055  38.831  52.495  1.00  8.52
ATOM   1646  HB1 SER   106      36.475  37.976  52.834  1.00  8.52
ATOM   1647  HB2 SER   106      37.751  39.105  53.288  1.00  8.52
ATOM   1648  OG  SER   106      37.761  38.460  51.321  1.00  8.52
ATOM   1649  HG  SER   106      38.453  37.842  51.578  1.00  8.52
ATOM   1650  C   SER   106      35.437  40.406  53.543  1.00  8.52
ATOM   1651  O   SER   106      34.570  39.678  54.028  1.00  8.52
ATOM   1652  N   GLY   107      35.834  41.547  54.111  1.00  7.31
ATOM   1653  H   GLY   107      36.640  42.008  53.706  1.00  7.31
ATOM   1654  CA  GLY   107      35.270  42.167  55.299  1.00  7.31
ATOM   1655  HA1 GLY   107      34.208  42.349  55.133  1.00  7.31
ATOM   1656  HA2 GLY   107      35.763  43.126  55.454  1.00  7.31
ATOM   1657  C   GLY   107      35.422  41.352  56.574  1.00  7.31
ATOM   1658  O   GLY   107      34.462  41.241  57.338  1.00  7.31
ATOM   1659  N   GLN   108      36.584  40.728  56.777  1.00  6.44
ATOM   1660  H   GLN   108      37.377  40.955  56.183  1.00  6.44
ATOM   1661  CA  GLN   108      36.738  39.678  57.782  1.00  6.44
ATOM   1662  HA  GLN   108      35.793  39.583  58.317  1.00  6.44
ATOM   1663  CB  GLN   108      36.936  38.308  57.099  1.00  6.44
ATOM   1664  HB1 GLN   108      37.438  37.596  57.753  1.00  6.44
ATOM   1665  HB2 GLN   108      37.521  38.421  56.188  1.00  6.44
ATOM   1666  CG  GLN   108      35.547  37.746  56.754  1.00  6.44
ATOM   1667  HG1 GLN   108      34.904  38.546  56.390  1.00  6.44
ATOM   1668  HG2 GLN   108      35.086  37.341  57.655  1.00  6.44
ATOM   1669  CD  GLN   108      35.590  36.654  55.700  1.00  6.44
ATOM   1670  OE1 GLN   108      36.159  35.592  55.876  1.00  6.44
ATOM   1671  NE2 GLN   108      34.966  36.869  54.565  1.00  6.44
ATOM   1672 1HE2 GLN   108      34.532  37.772  54.388  1.00  6.44
ATOM   1673 2HE2 GLN   108      34.955  36.116  53.905  1.00  6.44
ATOM   1674  C   GLN   108      37.669  40.097  58.928  1.00  6.44
ATOM   1675  O   GLN   108      37.684  41.267  59.316  1.00  6.44
ATOM   1676  N   LYS   109      38.282  39.141  59.630  1.00  5.84
ATOM   1677  H   LYS   109      38.293  38.198  59.267  1.00  5.84
ATOM   1678  CA  LYS   109      38.818  39.352  60.974  1.00  5.84
ATOM   1679  HA  LYS   109      39.000  40.411  61.143  1.00  5.84
ATOM   1680  CB  LYS   109      37.806  38.788  62.013  1.00  5.84
ATOM   1681  HB1 LYS   109      38.162  39.004  63.020  1.00  5.84
ATOM   1682  HB2 LYS   109      37.836  37.700  61.915  1.00  5.84
ATOM   1683  CG  LYS   109      36.309  39.165  61.927  1.00  5.84
ATOM   1684  HG1 LYS   109      35.753  38.313  62.322  1.00  5.84
ATOM   1685  HG2 LYS   109      35.993  39.276  60.892  1.00  5.84
ATOM   1686  CD  LYS   109      35.837  40.386  62.735  1.00  5.84
ATOM   1687  HD1 LYS   109      36.114  40.267  63.784  1.00  5.84
ATOM   1688  HD2 LYS   109      34.747  40.408  62.680  1.00  5.84
ATOM   1689  CE  LYS   109      36.349  41.723  62.201  1.00  5.84
ATOM   1690  HE1 LYS   109      35.646  42.514  62.466  1.00  5.84
ATOM   1691  HE2 LYS   109      36.399  41.672  61.110  1.00  5.84
ATOM   1692  NZ  LYS   109      37.677  42.048  62.751  1.00  5.84
ATOM   1693  HZ1 LYS   109      37.719  42.321  63.729  1.00  5.84
ATOM   1694  HZ2 LYS   109      38.332  41.269  62.726  1.00  5.84
ATOM   1695  HZ3 LYS   109      38.162  42.769  62.222  1.00  5.84
ATOM   1696  C   LYS   109      40.163  38.648  61.214  1.00  5.84
ATOM   1697  O   LYS   109      40.734  37.972  60.358  1.00  5.84
