# Supplementary material for: Selecting Near-Native Protein Structures from Predicted Decoy Sets Using Ordered Graphlet Degree Similarity
Source: Genes (Basel). 2019 Feb 11;10(2):132. doi: 10.3390/genes10020132 (PMC6410076; doi:10.3390/genes10020132)
Supplement: Supplementary file 1 [file genes-10-00132-s001.zip › CodeData/data/CASP11/T0759/model226.pdb]

ATOM      1  N   MET     1      17.082  32.966  33.557  1.00 10.31
ATOM      2  CA  MET     1      16.768  32.511  34.936  1.00 10.31
ATOM      3  CB  MET     1      15.247  32.455  35.132  1.00 10.31
ATOM      4  CG  MET     1      14.628  33.855  35.174  1.00 10.31
ATOM      5  SD  MET     1      12.814  33.924  35.292  1.00 10.31
ATOM      6  CE  MET     1      12.772  35.707  35.637  1.00 10.31
ATOM      7  C   MET     1      17.357  31.176  35.156  1.00 10.31
ATOM      8  O   MET     1      18.426  31.037  35.740  1.00 10.31
ATOM      9  N   GLY     2      16.658  30.160  34.665  1.00  8.70
ATOM     10  CA  GLY     2      17.041  28.796  34.765  1.00  8.70
ATOM     11  C   GLY     2      18.262  28.585  33.958  1.00  8.70
ATOM     12  O   GLY     2      18.871  27.518  33.996  1.00  8.70
ATOM     13  N   HIS     3      18.552  29.534  33.058  1.00  7.76
ATOM     14  CA  HIS     3      19.736  29.369  32.297  1.00  7.76
ATOM     15  ND1 HIS     3      17.461  28.126  30.785  1.00  7.76
ATOM     16  CG  HIS     3      18.582  28.635  30.174  1.00  7.76
ATOM     17  CB  HIS     3      19.502  29.635  30.806  1.00  7.76
ATOM     18  NE2 HIS     3      17.533  27.235  28.751  1.00  7.76
ATOM     19  CD2 HIS     3      18.613  28.078  28.931  1.00  7.76
ATOM     20  CE1 HIS     3      16.869  27.294  29.890  1.00  7.76
ATOM     21  C   HIS     3      20.691  30.382  32.785  1.00  7.76
ATOM     22  O   HIS     3      21.769  30.051  33.251  1.00  7.76
ATOM     23  N   HIS     4      20.335  31.662  32.677  1.00  7.67
ATOM     24  CA  HIS     4      21.282  32.654  33.060  1.00  7.67
ATOM     25  ND1 HIS     4      22.198  33.897  30.437  1.00  7.67
ATOM     26  CG  HIS     4      20.994  34.035  31.086  1.00  7.67
ATOM     27  CB  HIS     4      20.881  34.043  32.573  1.00  7.67
ATOM     28  NE2 HIS     4      20.632  33.980  28.863  1.00  7.67
ATOM     29  CD2 HIS     4      20.047  34.087  30.112  1.00  7.67
ATOM     30  CE1 HIS     4      21.925  33.868  29.110  1.00  7.67
ATOM     31  C   HIS     4      21.525  32.680  34.517  1.00  7.67
ATOM     32  O   HIS     4      22.670  32.594  34.956  1.00  7.67
ATOM     33  N   HIS     5      20.460  32.695  35.340  1.00  6.57
ATOM     34  CA  HIS     5      20.692  32.732  36.753  1.00  6.57
ATOM     35  ND1 HIS     5      19.662  35.143  39.210  1.00  6.57
ATOM     36  CG  HIS     5      19.848  33.819  38.887  1.00  6.57
ATOM     37  CB  HIS     5      19.483  33.251  37.548  1.00  6.57
ATOM     38  NE2 HIS     5      20.577  34.181  40.991  1.00  6.57
ATOM     39  CD2 HIS     5      20.410  33.244  39.986  1.00  6.57
ATOM     40  CE1 HIS     5      20.114  35.307  40.478  1.00  6.57
ATOM     41  C   HIS     5      20.846  31.306  37.141  1.00  6.57
ATOM     42  O   HIS     5      20.328  30.852  38.159  1.00  6.57
ATOM     43  N   HIS     6      21.588  30.583  36.295  1.00  6.03
ATOM     44  CA  HIS     6      21.917  29.216  36.378  1.00  6.03
ATOM     45  ND1 HIS     6      19.752  26.526  37.013  1.00  6.03
ATOM     46  CG  HIS     6      19.877  27.816  36.556  1.00  6.03
ATOM     47  CB  HIS     6      20.973  28.264  35.644  1.00  6.03
ATOM     48  NE2 HIS     6      18.075  27.681  37.902  1.00  6.03
ATOM     49  CD2 HIS     6      18.850  28.509  37.112  1.00  6.03
ATOM     50  CE1 HIS     6      18.657  26.500  37.813  1.00  6.03
ATOM     51  C   HIS     6      23.274  29.060  35.818  1.00  6.03
ATOM     52  O   HIS     6      24.269  29.339  36.475  1.00  6.03
ATOM     53  N   HIS     7      23.398  28.558  34.588  1.00  6.69
ATOM     54  CA  HIS     7      24.715  28.450  34.060  1.00  6.69
ATOM     55  ND1 HIS     7      23.408  25.485  32.649  1.00  6.69
ATOM     56  CG  HIS     7      24.596  26.136  32.905  1.00  6.69
ATOM     57  CB  HIS     7      24.801  27.615  32.765  1.00  6.69
ATOM     58  NE2 HIS     7      24.875  23.923  33.242  1.00  6.69
ATOM     59  CD2 HIS     7      25.481  25.166  33.263  1.00  6.69
ATOM     60  CE1 HIS     7      23.632  24.164  32.866  1.00  6.69
ATOM     61  C   HIS     7      25.216  29.800  33.668  1.00  6.69
ATOM     62  O   HIS     7      25.853  29.935  32.628  1.00  6.69
ATOM     63  N   HIS     8      24.948  30.852  34.460  1.00  6.12
ATOM     64  CA  HIS     8      25.534  32.087  34.080  1.00  6.12
ATOM     65  ND1 HIS     8      23.557  31.117  31.607  1.00  6.12
ATOM     66  CG  HIS     8      24.444  32.161  31.749  1.00  6.12
ATOM     67  CB  HIS     8      24.687  32.884  33.056  1.00  6.12
ATOM     68  NE2 HIS     8      24.466  31.439  29.606  1.00  6.12
ATOM     69  CD2 HIS     8      24.991  32.344  30.513  1.00  6.12
ATOM     70  CE1 HIS     8      23.609  30.723  30.310  1.00  6.12
ATOM     71  C   HIS     8      25.691  32.900  35.298  1.00  6.12
ATOM     72  O   HIS     8      24.833  33.701  35.665  1.00  6.12
ATOM     73  N   SER     9      26.861  32.741  35.915  1.00  5.07
ATOM     74  CA  SER     9      27.142  33.443  37.110  1.00  5.07
ATOM     75  CB  SER     9      27.863  32.536  38.116  1.00  5.07
ATOM     76  OG  SER     9      27.008  31.465  38.486  1.00  5.07
ATOM     77  C   SER     9      28.072  34.507  36.692  1.00  5.07
ATOM     78  O   SER     9      29.035  34.234  35.982  1.00  5.07
ATOM     79  N   HIS    10      27.811  35.762  37.084  1.00  4.31
ATOM     80  CA  HIS    10      28.751  36.711  36.594  1.00  4.31
ATOM     81  ND1 HIS    10      26.688  38.767  34.112  1.00  4.31
ATOM     82  CG  HIS    10      27.155  37.781  34.953  1.00  4.31
ATOM     83  CB  HIS    10      28.106  38.014  36.087  1.00  4.31
ATOM     84  NE2 HIS    10      25.736  36.867  33.456  1.00  4.31
ATOM     85  CD2 HIS    10      26.562  36.630  34.540  1.00  4.31
ATOM     86  CE1 HIS    10      25.845  38.165  33.236  1.00  4.31
ATOM     87  C   HIS    10      29.629  37.083  37.718  1.00  4.31
ATOM     88  O   HIS    10      29.688  38.239  38.135  1.00  4.31
ATOM     89  N   MET    11      30.414  36.106  38.173  1.00  3.62
ATOM     90  CA  MET    11      31.224  36.352  39.310  1.00  3.62
ATOM     91  CB  MET    11      31.598  35.048  40.027  1.00  3.62
ATOM     92  CG  MET    11      32.284  34.037  39.100  1.00  3.62
ATOM     93  SD  MET    11      31.164  33.237  37.917  1.00  3.62
ATOM     94  CE  MET    11      32.201  31.785  37.580  1.00  3.62
ATOM     95  C   MET    11      32.488  36.980  38.882  1.00  3.62
ATOM     96  O   MET    11      33.230  36.406  38.092  1.00  3.62
ATOM     97  N   VAL    12      32.741  38.210  39.357  1.00  2.64
ATOM     98  CA  VAL    12      34.033  38.764  39.133  1.00  2.64
ATOM     99  CB  VAL    12      34.302  39.399  37.778  1.00  2.64
ATOM    100  CG1 VAL    12      34.247  38.418  36.597  1.00  2.64
ATOM    101  CG2 VAL    12      33.352  40.593  37.630  1.00  2.64
ATOM    102  C   VAL    12      34.180  39.957  40.016  1.00  2.64
ATOM    103  O   VAL    12      33.224  40.645  40.367  1.00  2.64
ATOM    104  N   VAL    13      35.435  40.256  40.364  1.00  2.46
ATOM    105  CA  VAL    13      35.706  41.474  41.043  1.00  2.46
ATOM    106  CB  VAL    13      36.548  41.267  42.247  1.00  2.46
ATOM    107  CG1 VAL    13      35.733  40.548  43.339  1.00  2.46
ATOM    108  CG2 VAL    13      37.719  40.418  41.751  1.00  2.46
ATOM    109  C   VAL    13      36.493  42.241  40.035  1.00  2.46
ATOM    110  O   VAL    13      37.395  41.720  39.384  1.00  2.46
ATOM    111  N   ILE    14      36.171  43.515  39.831  1.00  2.86
ATOM    112  CA  ILE    14      36.912  44.167  38.801  1.00  2.86
ATOM    113  CB  ILE    14      36.015  44.638  37.692  1.00  2.86
ATOM    114  CG1 ILE    14      36.802  45.306  36.555  1.00  2.86
ATOM    115  CG2 ILE    14      34.896  45.491  38.307  1.00  2.86
ATOM    116  CD1 ILE    14      35.945  45.510  35.307  1.00  2.86
ATOM    117  C   ILE    14      37.598  45.305  39.429  1.00  2.86
ATOM    118  O   ILE    14      37.025  45.982  40.276  1.00  2.86
ATOM    119  N   HIS    15      38.875  45.515  39.072  1.00  3.13
ATOM    120  CA  HIS    15      39.489  46.643  39.690  1.00  3.13
ATOM    121  ND1 HIS    15      42.778  45.021  39.266  1.00  3.13
ATOM    122  CG  HIS    15      41.881  45.713  40.040  1.00  3.13
ATOM    123  CB  HIS    15      41.005  46.791  39.480  1.00  3.13
ATOM    124  NE2 HIS    15      43.027  44.264  41.333  1.00  3.13
ATOM    125  CD2 HIS    15      42.041  45.236  41.301  1.00  3.13
ATOM    126  CE1 HIS    15      43.437  44.168  40.085  1.00  3.13
ATOM    127  C   HIS    15      38.917  47.825  38.986  1.00  3.13
ATOM    128  O   HIS    15      38.871  47.844  37.759  1.00  3.13
ATOM    129  N   PRO    16      38.427  48.816  39.657  1.00  4.06
ATOM    130  CA  PRO    16      37.998  49.924  38.876  1.00  4.06
ATOM    131  CD  PRO    16      37.633  48.664  40.866  1.00  4.06
ATOM    132  CB  PRO    16      37.167  50.803  39.805  1.00  4.06
ATOM    133  CG  PRO    16      36.586  49.794  40.811  1.00  4.06
ATOM    134  C   PRO    16      39.204  50.595  38.310  1.00  4.06
ATOM    135  O   PRO    16      39.109  51.179  37.229  1.00  4.06
ATOM    136  N   ASP    17      40.331  50.580  39.054  1.00  4.28
ATOM    137  CA  ASP    17      41.498  51.250  38.563  1.00  4.28
ATOM    138  CB  ASP    17      42.506  51.549  39.682  1.00  4.28
ATOM    139  CG  ASP    17      41.815  52.548  40.597  1.00  4.28
ATOM    140  OD1 ASP    17      40.812  53.169  40.150  1.00  4.28
ATOM    141  OD2 ASP    17      42.275  52.698  41.758  1.00  4.28
ATOM    142  C   ASP    17      42.118  50.513  37.407  1.00  4.28
ATOM    143  O   ASP    17      42.117  51.061  36.306  1.00  4.28
ATOM    144  N   PRO    18      42.641  49.309  37.526  1.00  4.05
ATOM    145  CA  PRO    18      43.007  48.665  36.298  1.00  4.05
ATOM    146  CD  PRO    18      43.570  48.956  38.591  1.00  4.05
ATOM    147  CB  PRO    18      44.162  47.707  36.608  1.00  4.05
ATOM    148  CG  PRO    18      44.189  47.623  38.144  1.00  4.05
ATOM    149  C   PRO    18      41.739  48.004  35.920  1.00  4.05
ATOM    150  O   PRO    18      41.151  47.369  36.791  1.00  4.05
ATOM    151  N   GLY    19      41.293  48.078  34.659  1.00  3.69
ATOM    152  CA  GLY    19      40.050  47.410  34.446  1.00  3.69
ATOM    153  C   GLY    19      40.436  46.014  34.165  1.00  3.69
ATOM    154  O   GLY    19      40.610  45.617  33.018  1.00  3.69
ATOM    155  N   ARG    20      40.599  45.227  35.237  1.00  3.23
ATOM    156  CA  ARG    20      40.937  43.867  35.003  1.00  3.23
ATOM    157  CB  ARG    20      42.411  43.510  35.284  1.00  3.23
ATOM    158  CG  ARG    20      42.881  43.840  36.689  1.00  3.23
ATOM    159  CD  ARG    20      44.222  43.219  37.092  1.00  3.23
ATOM    160  NE  ARG    20      45.329  44.179  36.805  1.00  3.23
ATOM    161  CZ  ARG    20      46.061  44.074  35.657  1.00  3.23
ATOM    162  NH1 ARG    20      45.693  43.193  34.682  1.00  3.23
ATOM    163  NH2 ARG    20      47.181  44.837  35.494  1.00  3.23
ATOM    164  C   ARG    20      40.029  43.031  35.831  1.00  3.23
ATOM    165  O   ARG    20      39.613  43.427  36.923  1.00  3.23
ATOM    166  N   GLU    21      39.655  41.858  35.287  1.00  2.83
ATOM    167  CA  GLU    21      38.790  41.001  36.021  1.00  2.83
ATOM    168  CB  GLU    21      38.020  39.977  35.171  1.00  2.83
ATOM    169  CG  GLU    21      38.924  38.967  34.469  1.00  2.83
ATOM    170  CD  GLU    21      38.037  37.982  33.723  1.00  2.83
ATOM    171  OE1 GLU    21      36.999  38.421  33.160  1.00  2.83
ATOM    172  OE2 GLU    21      38.392  36.773  33.704  1.00  2.83
ATOM    173  C   GLU    21      39.649  40.231  36.959  1.00  2.83
ATOM    174  O   GLU    21      40.735  39.782  36.598  1.00  2.83
ATOM    175  N   LEU    22      39.184  40.074  38.207  1.00  2.36
ATOM    176  CA  LEU    22      39.958  39.359  39.167  1.00  2.36
ATOM    177  CB  LEU    22      40.314  40.154  40.428  1.00  2.36
ATOM    178  CG  LEU    22      40.973  41.525  40.240  1.00  2.36
ATOM    179  CD1 LEU    22      41.180  42.164  41.620  1.00  2.36
ATOM    180  CD2 LEU    22      42.266  41.452  39.413  1.00  2.36
ATOM    181  C   LEU    22      39.077  38.278  39.660  1.00  2.36
ATOM    182  O   LEU    22      37.858  38.427  39.654  1.00  2.36
ATOM    183  N   SER    23      39.685  37.157  40.082  1.00  2.08
ATOM    184  CA  SER    23      38.952  36.063  40.642  1.00  2.08
ATOM    185  CB  SER    23      39.815  34.797  40.767  1.00  2.08
ATOM    186  OG  SER    23      40.279  34.407  39.483  1.00  2.08
ATOM    187  C   SER    23      38.545  36.507  42.008  1.00  2.08
ATOM    188  O   SER    23      39.151  37.419  42.566  1.00  2.08
ATOM    189  N   PRO    24      37.511  35.897  42.536  1.00  1.88
ATOM    190  CA  PRO    24      36.972  36.300  43.807  1.00  1.88
ATOM    191  CD  PRO    24      37.169  34.522  42.206  1.00  1.88
ATOM    192  CB  PRO    24      35.950  35.224  44.177  1.00  1.88
ATOM    193  CG  PRO    24      36.484  33.967  43.465  1.00  1.88
ATOM    194  C   PRO    24      38.015  36.413  44.827  1.00  1.88
ATOM    195  O   PRO    24      38.184  37.517  45.326  1.00  1.88
ATOM    196  N   GLU    25      38.790  35.340  45.029  1.00  1.96
ATOM    197  CA  GLU    25      39.773  35.268  46.054  1.00  1.96
ATOM    198  CB  GLU    25      40.316  33.876  46.236  1.00  1.96
ATOM    199  CG  GLU    25      39.254  32.831  46.556  1.00  1.96
ATOM    200  CD  GLU    25      38.862  32.184  45.241  1.00  1.96
ATOM    201  OE1 GLU    25      39.738  32.089  44.344  1.00  1.96
ATOM    202  OE2 GLU    25      37.685  31.763  45.112  1.00  1.96
ATOM    203  C   GLU    25      40.863  36.271  45.803  1.00  1.96
ATOM    204  O   GLU    25      41.396  36.876  46.733  1.00  1.96
ATOM    205  N   GLU    26      41.225  36.473  44.524  1.00  2.12
ATOM    206  CA  GLU    26      42.260  37.398  44.167  1.00  2.12
ATOM    207  CB  GLU    26      42.693  37.271  42.700  1.00  2.12
ATOM    208  CG  GLU    26      43.515  35.994  42.497  1.00  2.12
ATOM    209  CD  GLU    26      43.653  35.724  41.011  1.00  2.12
ATOM    210  OE1 GLU    26      44.229  36.583  40.290  1.00  2.12
ATOM    211  OE2 GLU    26      43.176  34.645  40.575  1.00  2.12
ATOM    212  C   GLU    26      41.831  38.810  44.522  1.00  2.12
ATOM    213  O   GLU    26      42.662  39.628  44.916  1.00  2.12
ATOM    214  N   ALA    27      40.523  39.132  44.377  1.00  2.02
ATOM    215  CA  ALA    27      39.930  40.413  44.712  1.00  2.02
ATOM    216  CB  ALA    27      38.416  40.404  44.567  1.00  2.02
ATOM    217  C   ALA    27      40.093  40.623  46.185  1.00  2.02
ATOM    218  O   ALA    27      40.320  41.746  46.633  1.00  2.02
ATOM    219  N   HIS    28      39.916  39.546  46.981  1.00  2.24
ATOM    220  CA  HIS    28      39.985  39.664  48.418  1.00  2.24
ATOM    221  ND1 HIS    28      39.326  36.074  49.736  1.00  2.24
ATOM    222  CG  HIS    28      39.372  37.213  48.968  1.00  2.24
ATOM    223  CB  HIS    28      40.241  38.371  49.222  1.00  2.24
ATOM    224  NE2 HIS    28      37.840  35.819  48.109  1.00  2.24
ATOM    225  CD2 HIS    28      38.480  37.037  47.985  1.00  2.24
ATOM    226  CE1 HIS    28      38.385  35.273  49.178  1.00  2.24
ATOM    227  C   HIS    28      41.347  40.119  48.744  1.00  2.24
ATOM    228  O   HIS    28      41.538  40.951  49.623  1.00  2.24
ATOM    229  N   ARG    29      42.329  39.473  48.088  1.00  2.63
ATOM    230  CA  ARG    29      43.696  39.691  48.426  1.00  2.63
ATOM    231  CB  ARG    29      44.678  38.862  47.580  1.00  2.63
ATOM    232  CG  ARG    29      44.713  37.377  47.937  1.00  2.63
ATOM    233  CD  ARG    29      45.589  36.551  46.994  1.00  2.63
ATOM    234  NE  ARG    29      45.557  35.143  47.475  1.00  2.63
ATOM    235  CZ  ARG    29      44.481  34.362  47.175  1.00  2.63
ATOM    236  NH1 ARG    29      43.420  34.911  46.513  1.00  2.63
ATOM    237  NH2 ARG    29      44.454  33.048  47.542  1.00  2.63
ATOM    238  C   ARG    29      44.032  41.130  48.159  1.00  2.63
ATOM    239  O   ARG    29      44.708  41.771  48.962  1.00  2.63
ATOM    240  N   ALA    30      43.553  41.672  47.019  1.00  2.78
ATOM    241  CA  ALA    30      43.812  43.031  46.610  1.00  2.78
ATOM    242  CB  ALA    30      43.181  43.375  45.249  1.00  2.78
ATOM    243  C   ALA    30      43.212  43.960  47.625  1.00  2.78
ATOM    244  O   ALA    30      43.772  45.020  47.919  1.00  2.78
ATOM    245  N   GLY    31      42.038  43.579  48.176  1.00  2.90
ATOM    246  CA  GLY    31      41.366  44.401  49.141  1.00  2.90
ATOM    247  C   GLY    31      40.159  45.025  48.502  1.00  2.90
ATOM    248  O   GLY    31      39.527  45.905  49.084  1.00  2.90
ATOM    249  N   LEU    32      39.817  44.584  47.276  1.00  2.57
ATOM    250  CA  LEU    32      38.681  45.094  46.555  1.00  2.57
ATOM    251  CB  LEU    32      38.547  44.499  45.147  1.00  2.57
ATOM    252  CG  LEU    32      39.709  44.863  44.212  1.00  2.57
ATOM    253  CD1 LEU    32      39.446  44.346  42.790  1.00  2.57
ATOM    254  CD2 LEU    32      40.015  46.368  44.260  1.00  2.57
ATOM    255  C   LEU    32      37.422  44.750  47.275  1.00  2.57
ATOM    256  O   LEU    32      36.491  45.544  47.364  1.00  2.57
ATOM    257  N   ILE    33      37.368  43.533  47.815  1.00  2.61
ATOM    258  CA  ILE    33      36.179  43.017  48.411  1.00  2.61
ATOM    259  CB  ILE    33      35.680  41.920  47.522  1.00  2.61
ATOM    260  CG1 ILE    33      34.639  41.024  48.174  1.00  2.61
ATOM    261  CG2 ILE    33      36.907  41.212  46.952  1.00  2.61
ATOM    262  CD1 ILE    33      34.121  39.942  47.230  1.00  2.61
ATOM    263  C   ILE    33      36.543  42.509  49.770  1.00  2.61
ATOM    264  O   ILE    33      37.717  42.273  50.044  1.00  2.61
ATOM    265  N   ASP    34      35.546  42.364  50.670  1.00  2.90
ATOM    266  CA  ASP    34      35.777  41.876  52.007  1.00  2.90
ATOM    267  CB  ASP    34      34.814  42.488  53.035  1.00  2.90
ATOM    268  CG  ASP    34      35.086  43.981  53.097  1.00  2.90
ATOM    269  OD1 ASP    34      36.278  44.364  53.245  1.00  2.90
ATOM    270  OD2 ASP    34      34.103  44.759  53.001  1.00  2.90
ATOM    271  C   ASP    34      35.551  40.386  52.069  1.00  2.90
ATOM    272  O   ASP    34      34.955  39.798  51.173  1.00  2.90
ATOM    273  N   TRP    35      35.940  39.762  53.203  1.00  2.85
ATOM    274  CA  TRP    35      35.959  38.332  53.411  1.00  2.85
ATOM    275  CB  TRP    35      36.466  38.014  54.823  1.00  2.85
ATOM    276  CG  TRP    35      37.812  38.665  54.945  1.00  2.85
ATOM    277  CD2 TRP    35      38.976  38.203  54.247  1.00  2.85
ATOM    278  CD1 TRP    35      38.163  39.835  55.554  1.00  2.85
ATOM    279  NE1 TRP    35      39.466  40.147  55.251  1.00  2.85
ATOM    280  CE2 TRP    35      39.976  39.148  54.446  1.00  2.85
ATOM    281  CE3 TRP    35      39.185  37.081  53.496  1.00  2.85
ATOM    282  CZ2 TRP    35      41.210  38.992  53.884  1.00  2.85
ATOM    283  CZ3 TRP    35      40.426  36.927  52.925  1.00  2.85
ATOM    284  CH2 TRP    35      41.416  37.867  53.115  1.00  2.85
ATOM    285  C   TRP    35      34.586  37.783  53.226  1.00  2.85
ATOM    286  O   TRP    35      34.381  36.787  52.527  1.00  2.85
ATOM    287  N   ASN    36      33.607  38.447  53.852  1.00  3.19
ATOM    288  CA  ASN    36      32.240  38.043  53.760  1.00  3.19
ATOM    289  CB  ASN    36      31.323  38.878  54.666  1.00  3.19
ATOM    290  CG  ASN    36      31.550  38.415  56.096  1.00  3.19
ATOM    291  OD1 ASN    36      31.037  39.005  57.045  1.00  3.19
ATOM    292  ND2 ASN    36      32.338  37.319  56.255  1.00  3.19
ATOM    293  C   ASN    36      31.763  38.209  52.358  1.00  3.19
ATOM    294  O   ASN    36      31.017  37.377  51.850  1.00  3.19
ATOM    295  N   MET    37      32.170  39.309  51.704  1.00  2.80
ATOM    296  CA  MET    37      31.736  39.579  50.367  1.00  2.80
ATOM    297  CB  MET    37      32.217  40.930  49.827  1.00  2.80
ATOM    298  CG  MET    37      31.624  42.138  50.548  1.00  2.80
ATOM    299  SD  MET    37      32.438  43.719  50.161  1.00  2.80
ATOM    300  CE  MET    37      31.896  43.780  48.431  1.00  2.80
ATOM    301  C   MET    37      32.276  38.512  49.463  1.00  2.80
ATOM    302  O   MET    37      31.599  38.139  48.516  1.00  2.80
ATOM    303  N   PHE    38      33.512  38.018  49.697  1.00  2.18
ATOM    304  CA  PHE    38      34.157  37.028  48.860  1.00  2.18
ATOM    305  CB  PHE    38      35.418  36.423  49.448  1.00  2.18
ATOM    306  CG  PHE    38      36.282  37.523  49.832  1.00  2.18
ATOM    307  CD1 PHE    38      36.278  38.658  49.081  1.00  2.18
ATOM    308  CD2 PHE    38      37.104  37.417  50.912  1.00  2.18
ATOM    309  CE1 PHE    38      37.106  39.673  49.441  1.00  2.18
ATOM    310  CE2 PHE    38      37.926  38.458  51.255  1.00  2.18
ATOM    311  CZ  PHE    38      37.929  39.599  50.525  1.00  2.18
ATOM    312  C   PHE    38      33.356  35.793  48.919  1.00  2.18
ATOM    313  O   PHE    38      33.184  35.116  47.915  1.00  2.18
ATOM    314  N   VAL    39      32.936  35.426  50.140  1.00  2.38
ATOM    315  CA  VAL    39      32.237  34.198  50.333  1.00  2.38
ATOM    316  CB  VAL    39      31.899  33.945  51.768  1.00  2.38
ATOM    317  CG1 VAL    39      31.151  32.606  51.855  1.00  2.38
ATOM    318  CG2 VAL    39      33.192  34.008  52.597  1.00  2.38
ATOM    319  C   VAL    39      30.948  34.262  49.573  1.00  2.38
ATOM    320  O   VAL    39      30.543  33.285  48.947  1.00  2.38
ATOM    321  N   LYS    40      30.262  35.420  49.617  1.00  2.78
ATOM    322  CA  LYS    40      28.994  35.571  48.953  1.00  2.78
ATOM    323  CB  LYS    40      28.350  36.942  49.223  1.00  2.78
ATOM    324  CG  LYS    40      27.992  37.132  50.698  1.00  2.78
ATOM    325  CD  LYS    40      27.606  38.563  51.074  1.00  2.78
ATOM    326  CE  LYS    40      27.306  38.725  52.566  1.00  2.78
ATOM    327  NZ  LYS    40      26.259  37.763  52.979  1.00  2.78
ATOM    328  C   LYS    40      29.178  35.422  47.474  1.00  2.78
ATOM    329  O   LYS    40      28.329  34.836  46.812  1.00  2.78
ATOM    330  N   LEU    41      30.277  35.967  46.910  1.00  2.47
ATOM    331  CA  LEU    41      30.534  35.883  45.491  1.00  2.47
ATOM    332  CB  LEU    41      31.813  36.621  45.056  1.00  2.47
ATOM    333  CG  LEU    41      31.785  38.149  45.240  1.00  2.47
ATOM    334  CD1 LEU    41      33.095  38.770  44.731  1.00  2.47
ATOM    335  CD2 LEU    41      30.539  38.785  44.600  1.00  2.47
ATOM    336  C   LEU    41      30.749  34.456  45.119  1.00  2.47
ATOM    337  O   LEU    41      30.389  34.056  44.017  1.00  2.47
ATOM    338  N   ARG    42      31.426  33.661  45.963  1.00  2.45
ATOM    339  CA  ARG    42      31.666  32.295  45.585  1.00  2.45
ATOM    340  CB  ARG    42      32.538  31.573  46.595  1.00  2.45
ATOM    341  CG  ARG    42      33.353  30.451  45.980  1.00  2.45
ATOM    342  CD  ARG    42      34.679  30.963  45.434  1.00  2.45
ATOM    343  NE  ARG    42      35.603  31.074  46.599  1.00  2.45
ATOM    344  CZ  ARG    42      35.943  32.272  47.162  1.00  2.45
ATOM    345  NH1 ARG    42      35.393  33.433  46.716  1.00  2.45
ATOM    346  NH2 ARG    42      36.882  32.324  48.149  1.00  2.45
ATOM    347  C   ARG    42      30.377  31.534  45.529  1.00  2.45
ATOM    348  O   ARG    42      30.139  30.769  44.599  1.00  2.45
ATOM    349  N   SER    43      29.505  31.728  46.539  1.00  3.26
ATOM    350  CA  SER    43      28.251  31.035  46.607  1.00  3.26
ATOM    351  CB  SER    43      27.427  31.427  47.843  1.00  3.26
ATOM    352  OG  SER    43      28.144  31.109  49.025  1.00  3.26
ATOM    353  C   SER    43      27.484  31.490  45.424  1.00  3.26
ATOM    354  O   SER    43      26.694  30.757  44.811  1.00  3.26
ATOM    355  N   GLN    44      27.722  32.775  45.120  1.00  3.58
ATOM    356  CA  GLN    44      27.131  33.368  43.979  1.00  3.58
ATOM    357  CB  GLN    44      27.451  34.865  43.842  1.00  3.58
ATOM    358  CG  GLN    44      26.660  35.718  44.834  1.00  3.58
ATOM    359  CD  GLN    44      27.207  37.135  44.792  1.00  3.58
ATOM    360  OE1 GLN    44      27.823  37.602  45.745  1.00  3.58
ATOM    361  NE2 GLN    44      26.978  37.841  43.652  1.00  3.58
ATOM    362  C   GLN    44      27.667  32.638  42.801  1.00  3.58
ATOM    363  O   GLN    44      26.891  32.100  42.063  1.00  3.58
ATOM    364  N   GLU    45      28.980  32.475  42.594  1.00  3.58
ATOM    365  CA  GLU    45      29.391  31.771  41.413  1.00  3.58
ATOM    366  CB  GLU    45      30.714  32.242  40.805  1.00  3.58
ATOM    367  CG  GLU    45      31.875  32.350  41.796  1.00  3.58
ATOM    368  CD  GLU    45      33.137  31.980  41.034  1.00  3.58
ATOM    369  OE1 GLU    45      33.030  31.114  40.128  1.00  3.58
ATOM    370  OE2 GLU    45      34.226  32.528  41.349  1.00  3.58
ATOM    371  C   GLU    45      29.626  30.376  41.832  1.00  3.58
ATOM    372  O   GLU    45      30.743  29.870  41.892  1.00  3.58
ATOM    373  N   CYS    46      28.515  29.730  42.130  1.00  4.14
ATOM    374  CA  CYS    46      28.408  28.390  42.554  1.00  4.14
ATOM    375  CB  CYS    46      28.635  28.302  44.069  1.00  4.14
ATOM    376  SG  CYS    46      28.517  26.623  44.730  1.00  4.14
ATOM    377  C   CYS    46      26.963  28.317  42.309  1.00  4.14
ATOM    378  O   CYS    46      26.357  27.254  42.190  1.00  4.14
ATOM    379  N   ASP    47      26.402  29.543  42.188  1.00  5.21
ATOM    380  CA  ASP    47      24.997  29.654  42.030  1.00  5.21
ATOM    381  CB  ASP    47      24.252  29.542  43.370  1.00  5.21
ATOM    382  CG  ASP    47      24.489  28.156  43.954  1.00  5.21
ATOM    383  OD1 ASP    47      24.075  27.153  43.307  1.00  5.21
ATOM    384  OD2 ASP    47      25.125  28.078  45.036  1.00  5.21
ATOM    385  C   ASP    47      24.500  30.925  41.401  1.00  5.21
ATOM    386  O   ASP    47      23.482  31.435  41.861  1.00  5.21
ATOM    387  N   TRP    48      25.153  31.529  40.378  1.00  5.98
ATOM    388  CA  TRP    48      24.184  32.214  39.621  1.00  5.98
ATOM    389  CB  TRP    48      24.628  33.152  38.503  1.00  5.98
ATOM    390  CG  TRP    48      24.896  34.586  38.946  1.00  5.98
ATOM    391  CD2 TRP    48      26.020  35.062  39.711  1.00  5.98
ATOM    392  CD1 TRP    48      24.104  35.678  38.730  1.00  5.98
ATOM    393  NE1 TRP    48      24.665  36.796  39.297  1.00  5.98
ATOM    394  CE2 TRP    48      25.844  36.433  39.907  1.00  5.98
ATOM    395  CE3 TRP    48      27.103  34.415  40.229  1.00  5.98
ATOM    396  CZ2 TRP    48      26.749  37.172  40.614  1.00  5.98
ATOM    397  CZ3 TRP    48      28.027  35.163  40.922  1.00  5.98
ATOM    398  CH2 TRP    48      27.854  36.517  41.111  1.00  5.98
ATOM    399  C   TRP    48      23.837  30.880  39.219  1.00  5.98
ATOM    400  O   TRP    48      24.723  30.156  38.781  1.00  5.98
ATOM    401  N   GLU    49      22.594  30.475  39.393  1.00  6.00
ATOM    402  CA  GLU    49      22.800  29.149  39.830  1.00  6.00
ATOM    403  CB  GLU    49      21.802  28.708  40.918  1.00  6.00
ATOM    404  CG  GLU    49      20.345  28.692  40.458  1.00  6.00
ATOM    405  CD  GLU    49      19.597  27.726  41.365  1.00  6.00
ATOM    406  OE1 GLU    49      20.285  26.904  42.029  1.00  6.00
ATOM    407  OE2 GLU    49      18.339  27.781  41.398  1.00  6.00
ATOM    408  C   GLU    49      22.874  28.033  38.896  1.00  6.00
ATOM    409  O   GLU    49      21.863  27.479  38.475  1.00  6.00
ATOM    410  N   GLU    50      24.116  27.617  38.614  1.00  5.67
ATOM    411  CA  GLU    50      24.168  26.355  37.992  1.00  5.67
ATOM    412  CB  GLU    50      24.146  26.356  36.473  1.00  5.67
ATOM    413  CG  GLU    50      24.142  24.947  35.912  1.00  5.67
ATOM    414  CD  GLU    50      22.711  24.460  35.869  1.00  5.67
ATOM    415  OE1 GLU    50      21.793  25.314  35.749  1.00  5.67
ATOM    416  OE2 GLU    50      22.517  23.219  35.953  1.00  5.67
ATOM    417  C   GLU    50      25.437  25.710  38.326  1.00  5.67
ATOM    418  O   GLU    50      26.425  25.938  37.633  1.00  5.67
ATOM    419  N   ILE    51      25.453  24.831  39.335  1.00  5.41
ATOM    420  CA  ILE    51      26.696  24.159  39.401  1.00  5.41
ATOM    421  CB  ILE    51      27.423  24.038  40.710  1.00  5.41
ATOM    422  CG1 ILE    51      26.573  23.317  41.760  1.00  5.41
ATOM    423  CG2 ILE    51      28.019  25.394  41.097  1.00  5.41
ATOM    424  CD1 ILE    51      27.410  22.795  42.924  1.00  5.41
ATOM    425  C   ILE    51      26.421  22.789  38.990  1.00  5.41
ATOM    426  O   ILE    51      25.480  22.150  39.461  1.00  5.41
ATOM    427  N   SER    52      27.229  22.311  38.047  1.00  5.58
ATOM    428  CA  SER    52      26.949  20.977  37.706  1.00  5.58
ATOM    429  CB  SER    52      27.259  20.653  36.236  1.00  5.58
ATOM    430  OG  SER    52      26.767  19.365  35.906  1.00  5.58
ATOM    431  C   SER    52      27.838  20.195  38.584  1.00  5.58
ATOM    432  O   SER    52      29.050  20.188  38.391  1.00  5.58
ATOM    433  N   VAL    53      27.253  19.504  39.578  1.00  6.20
ATOM    434  CA  VAL    53      28.107  18.774  40.451  1.00  6.20
ATOM    435  CB  VAL    53      27.505  18.466  41.799  1.00  6.20
ATOM    436  CG1 VAL    53      27.349  19.778  42.585  1.00  6.20
ATOM    437  CG2 VAL    53      26.168  17.732  41.596  1.00  6.20
ATOM    438  C   VAL    53      28.333  17.499  39.734  1.00  6.20
ATOM    439  O   VAL    53      27.396  16.813  39.329  1.00  6.20
ATOM    440  N   LYS    54      29.615  17.181  39.524  1.00  6.70
ATOM    441  CA  LYS    54      29.954  16.016  38.780  1.00  6.70
ATOM    442  CB  LYS    54      31.064  16.333  37.775  1.00  6.70
ATOM    443  CG  LYS    54      30.596  17.368  36.746  1.00  6.70
ATOM    444  CD  LYS    54      31.713  18.077  35.980  1.00  6.70
ATOM    445  CE  LYS    54      32.097  19.438  36.566  1.00  6.70
ATOM    446  NZ  LYS    54      33.138  20.075  35.730  1.00  6.70
ATOM    447  C   LYS    54      30.447  15.036  39.784  1.00  6.70
ATOM    448  O   LYS    54      31.209  15.384  40.679  1.00  6.70
ATOM    449  N   GLY    55      29.956  13.791  39.674  1.00  6.88
ATOM    450  CA  GLY    55      30.170  12.764  40.653  1.00  6.88
ATOM    451  C   GLY    55      31.513  12.132  40.791  1.00  6.88
ATOM    452  O   GLY    55      31.948  11.964  41.929  1.00  6.88
ATOM    453  N   PRO    56      32.195  11.698  39.775  1.00  6.85
ATOM    454  CA  PRO    56      33.465  11.090  40.052  1.00  6.85
ATOM    455  CD  PRO    56      31.564  11.129  38.593  1.00  6.85
ATOM    456  CB  PRO    56      33.897  10.435  38.746  1.00  6.85
ATOM    457  CG  PRO    56      32.557  10.078  38.071  1.00  6.85
ATOM    458  C   PRO    56      34.340  12.156  40.519  1.00  6.85
ATOM    459  O   PRO    56      35.306  11.934  41.246  1.00  6.85
ATOM    460  N   ASN    57      33.943  13.327  40.078  1.00  6.28
ATOM    461  CA  ASN    57      34.540  14.543  40.395  1.00  6.28
ATOM    462  CB  ASN    57      33.879  15.703  39.643  1.00  6.28
ATOM    463  CG  ASN    57      34.315  15.574  38.193  1.00  6.28
ATOM    464  OD1 ASN    57      35.376  16.064  37.815  1.00  6.28
ATOM    465  ND2 ASN    57      33.497  14.876  37.360  1.00  6.28
ATOM    466  C   ASN    57      34.366  14.761  41.857  1.00  6.28
ATOM    467  O   ASN    57      35.046  15.595  42.450  1.00  6.28
ATOM    468  N   GLY    58      33.412  14.042  42.471  1.00  5.50
ATOM    469  CA  GLY    58      33.229  14.151  43.885  1.00  5.50
ATOM    470  C   GLY    58      32.108  15.055  44.187  1.00  5.50
ATOM    471  O   GLY    58      32.124  15.760  45.196  1.00  5.50
ATOM    472  N   GLU    59      31.116  15.061  43.273  1.00  4.89
ATOM    473  CA  GLU    59      30.020  15.973  43.311  1.00  4.89
ATOM    474  CB  GLU    59      28.959  15.703  44.412  1.00  4.89
ATOM    475  CG  GLU    59      29.454  15.490  45.843  1.00  4.89
ATOM    476  CD  GLU    59      28.241  15.048  46.659  1.00  4.89
ATOM    477  OE1 GLU    59      27.106  15.458  46.293  1.00  4.89
ATOM    478  OE2 GLU    59      28.427  14.290  47.647  1.00  4.89
ATOM    479  C   GLU    59      30.699  17.277  43.443  1.00  4.89
ATOM    480  O   GLU    59      30.299  18.173  44.188  1.00  4.89
ATOM    481  N   SER    60      31.808  17.380  42.687  1.00  4.50
ATOM    482  CA  SER    60      32.593  18.526  42.897  1.00  4.50
ATOM    483  CB  SER    60      34.031  18.218  43.338  1.00  4.50
ATOM    484  OG  SER    60      34.017  17.641  44.635  1.00  4.50
ATOM    485  C   SER    60      32.673  19.313  41.662  1.00  4.50
ATOM    486  O   SER    60      33.658  19.294  40.922  1.00  4.50
ATOM    487  N   SER    61      31.629  20.118  41.488  1.00  4.14
ATOM    488  CA  SER    61      31.639  21.046  40.436  1.00  4.14
ATOM    489  CB  SER    61      30.287  21.751  40.252  1.00  4.14
ATOM    490  OG  SER    61      30.335  22.670  39.172  1.00  4.14
ATOM    491  C   SER    61      32.566  22.031  41.025  1.00  4.14
ATOM    492  O   SER    61      32.550  22.302  42.221  1.00  4.14
ATOM    493  N   VAL    62      33.357  22.648  40.173  1.00  3.25
ATOM    494  CA  VAL    62      34.525  23.298  40.622  1.00  3.25
ATOM    495  CB  VAL    62      35.502  22.974  39.599  1.00  3.25
ATOM    496  CG1 VAL    62      35.779  21.456  39.601  1.00  3.25
ATOM    497  CG2 VAL    62      34.843  23.503  38.328  1.00  3.25
ATOM    498  C   VAL    62      34.421  24.791  40.669  1.00  3.25
ATOM    499  O   VAL    62      33.517  25.427  40.131  1.00  3.25
ATOM    500  N   ILE    63      35.423  25.375  41.345  1.00  2.75
ATOM    501  CA  ILE    63      35.613  26.779  41.505  1.00  2.75
ATOM    502  CB  ILE    63      36.445  27.087  42.727  1.00  2.75
ATOM    503  CG1 ILE    63      35.767  26.559  44.004  1.00  2.75
ATOM    504  CG2 ILE    63      36.653  28.601  42.801  1.00  2.75
ATOM    505  CD1 ILE    63      35.713  25.037  44.128  1.00  2.75
ATOM    506  C   ILE    63      36.364  27.155  40.256  1.00  2.75
ATOM    507  O   ILE    63      37.197  26.393  39.769  1.00  2.75
ATOM    508  N   HIS    64      36.031  28.308  39.644  1.00  3.02
ATOM    509  CA  HIS    64      36.581  28.569  38.343  1.00  3.02
ATOM    510  ND1 HIS    64      33.054  28.770  36.977  1.00  3.02
ATOM    511  CG  HIS    64      34.310  28.293  37.286  1.00  3.02
ATOM    512  CB  HIS    64      35.534  29.149  37.381  1.00  3.02
ATOM    513  NE2 HIS    64      32.850  26.575  37.263  1.00  3.02
ATOM    514  CD2 HIS    64      34.166  26.952  37.457  1.00  3.02
ATOM    515  CE1 HIS    64      32.220  27.700  36.977  1.00  3.02
ATOM    516  C   HIS    64      37.705  29.549  38.362  1.00  3.02
ATOM    517  O   HIS    64      37.692  30.546  39.084  1.00  3.02
ATOM    518  N   ASP    65      38.731  29.262  37.534  1.00  3.12
ATOM    519  CA  ASP    65      39.809  30.189  37.363  1.00  3.12
ATOM    520  CB  ASP    65      41.142  29.540  36.957  1.00  3.12
ATOM    521  CG  ASP    65      41.605  28.625  38.075  1.00  3.12
ATOM    522  OD1 ASP    65      40.765  28.281  38.943  1.00  3.12
ATOM    523  OD2 ASP    65      42.809  28.252  38.074  1.00  3.12
ATOM    524  C   ASP    65      39.397  30.979  36.169  1.00  3.12
ATOM    525  O   ASP    65      39.521  30.514  35.042  1.00  3.12
ATOM    526  N   ARG    66      38.954  32.225  36.370  1.00  3.72
ATOM    527  CA  ARG    66      38.350  32.961  35.299  1.00  3.72
ATOM    528  CB  ARG    66      37.819  34.318  35.772  1.00  3.72
ATOM    529  CG  ARG    66      36.725  34.103  36.815  1.00  3.72
ATOM    530  CD  ARG    66      36.287  35.350  37.574  1.00  3.72
ATOM    531  NE  ARG    66      35.327  34.875  38.609  1.00  3.72
ATOM    532  CZ  ARG    66      35.273  35.483  39.830  1.00  3.72
ATOM    533  NH1 ARG    66      36.149  36.473  40.139  1.00  3.72
ATOM    534  NH2 ARG    66      34.358  35.110  40.765  1.00  3.72
ATOM    535  C   ARG    66      39.294  33.152  34.163  1.00  3.72
ATOM    536  O   ARG    66      38.864  33.194  33.011  1.00  3.72
ATOM    537  N   LYS    67      40.599  33.304  34.436  1.00  4.20
ATOM    538  CA  LYS    67      41.471  33.516  33.321  1.00  4.20
ATOM    539  CB  LYS    67      42.934  33.708  33.750  1.00  4.20
ATOM    540  CG  LYS    67      43.139  34.951  34.619  1.00  4.20
ATOM    541  CD  LYS    67      44.503  35.004  35.308  1.00  4.20
ATOM    542  CE  LYS    67      44.722  33.884  36.326  1.00  4.20
ATOM    543  NZ  LYS    67      46.107  33.942  36.843  1.00  4.20
ATOM    544  C   LYS    67      41.384  32.316  32.414  1.00  4.20
ATOM    545  O   LYS    67      41.143  32.460  31.218  1.00  4.20
ATOM    546  N   SER    68      41.557  31.093  32.955  1.00  4.29
ATOM    547  CA  SER    68      41.563  29.906  32.133  1.00  4.29
ATOM    548  CB  SER    68      42.367  28.757  32.760  1.00  4.29
ATOM    549  OG  SER    68      43.741  29.112  32.819  1.00  4.29
ATOM    550  C   SER    68      40.201  29.362  31.783  1.00  4.29
ATOM    551  O   SER    68      40.016  28.839  30.685  1.00  4.29
ATOM    552  N   GLY    69      39.203  29.460  32.682  1.00  4.06
ATOM    553  CA  GLY    69      37.925  28.828  32.463  1.00  4.06
ATOM    554  C   GLY    69      38.083  27.415  32.924  1.00  4.06
ATOM    555  O   GLY    69      37.331  26.525  32.534  1.00  4.06
ATOM    556  N   LYS    70      39.088  27.185  33.793  1.00  3.70
ATOM    557  CA  LYS    70      39.395  25.866  34.260  1.00  3.70
ATOM    558  CB  LYS    70      40.875  25.691  34.610  1.00  3.70
ATOM    559  CG  LYS    70      41.806  25.788  33.409  1.00  3.70
ATOM    560  CD  LYS    70      41.583  24.673  32.393  1.00  3.70
ATOM    561  CE  LYS    70      42.428  24.844  31.132  1.00  3.70
ATOM    562  NZ  LYS    70      43.789  25.290  31.499  1.00  3.70
ATOM    563  C   LYS    70      38.629  25.571  35.501  1.00  3.70
ATOM    564  O   LYS    70      38.687  26.281  36.507  1.00  3.70
ATOM    565  N   LYS    71      37.924  24.435  35.435  1.00  3.36
ATOM    566  CA  LYS    71      37.076  23.922  36.457  1.00  3.36
ATOM    567  CB  LYS    71      36.168  22.841  35.825  1.00  3.36
ATOM    568  CG  LYS    71      35.321  23.273  34.616  1.00  3.36
ATOM    569  CD  LYS    71      34.308  24.389  34.881  1.00  3.36
ATOM    570  CE  LYS    71      33.324  24.623  33.730  1.00  3.36
ATOM    571  NZ  LYS    71      32.011  24.028  34.069  1.00  3.36
ATOM    572  C   LYS    71      37.974  23.194  37.426  1.00  3.36
ATOM    573  O   LYS    71      38.606  22.210  37.049  1.00  3.36
ATOM    574  N   PHE    72      38.059  23.632  38.706  1.00  2.98
ATOM    575  CA  PHE    72      38.906  22.882  39.595  1.00  2.98
ATOM    576  CB  PHE    72      40.191  23.611  40.017  1.00  2.98
ATOM    577  CG  PHE    72      41.026  23.861  38.811  1.00  2.98
ATOM    578  CD1 PHE    72      41.601  22.823  38.116  1.00  2.98
ATOM    579  CD2 PHE    72      41.264  25.148  38.396  1.00  2.98
ATOM    580  CE1 PHE    72      42.379  23.063  37.007  1.00  2.98
ATOM    581  CE2 PHE    72      42.042  25.392  37.291  1.00  2.98
ATOM    582  CZ  PHE    72      42.601  24.352  36.590  1.00  2.98
ATOM    583  C   PHE    72      38.216  22.527  40.883  1.00  2.98
ATOM    584  O   PHE    72      37.428  23.281  41.457  1.00  2.98
ATOM    585  N   SER    73      38.559  21.339  41.409  1.00  3.19
ATOM    586  CA  SER    73      38.008  20.903  42.654  1.00  3.19
ATOM    587  CB  SER    73      38.521  19.517  43.072  1.00  3.19
ATOM    588  OG  SER    73      38.210  18.562  42.069  1.00  3.19
ATOM    589  C   SER    73      38.499  21.882  43.656  1.00  3.19
ATOM    590  O   SER    73      39.480  22.587  43.433  1.00  3.19
ATOM    591  N   ILE    74      37.833  21.916  44.814  1.00  2.70
ATOM    592  CA  ILE    74      38.101  22.895  45.815  1.00  2.70
ATOM    593  CB  ILE    74      37.142  22.721  46.955  1.00  2.70
ATOM    594  CG1 ILE    74      37.116  23.957  47.852  1.00  2.70
ATOM    595  CG2 ILE    74      37.462  21.399  47.664  1.00  2.70
ATOM    596  CD1 ILE    74      35.891  24.011  48.758  1.00  2.70
ATOM    597  C   ILE    74      39.516  22.739  46.250  1.00  2.70
ATOM    598  O   ILE    74      40.201  23.740  46.422  1.00  2.70
ATOM    599  N   GLU    75      40.002  21.495  46.422  1.00  3.02
ATOM    600  CA  GLU    75      41.352  21.286  46.865  1.00  3.02
ATOM    601  CB  GLU    75      41.698  19.796  47.058  1.00  3.02
ATOM    602  CG  GLU    75      43.107  19.577  47.614  1.00  3.02
ATOM    603  CD  GLU    75      43.426  18.087  47.611  1.00  3.02
ATOM    604  OE1 GLU    75      42.500  17.270  47.369  1.00  3.02
ATOM    605  OE2 GLU    75      44.618  17.749  47.848  1.00  3.02
ATOM    606  C   GLU    75      42.318  21.822  45.851  1.00  3.02
ATOM    607  O   GLU    75      43.329  22.435  46.200  1.00  3.02
ATOM    608  N   GLU    76      42.026  21.587  44.558  1.00  2.94
ATOM    609  CA  GLU    76      42.899  22.003  43.499  1.00  2.94
ATOM    610  CB  GLU    76      42.450  21.524  42.110  1.00  2.94
ATOM    611  CG  GLU    76      43.391  21.975  40.988  1.00  2.94
ATOM    612  CD  GLU    76      44.589  21.036  40.933  1.00  2.94
ATOM    613  OE1 GLU    76      44.369  19.817  40.716  1.00  2.94
ATOM    614  OE2 GLU    76      45.739  21.526  41.101  1.00  2.94
ATOM    615  C   GLU    76      42.969  23.496  43.456  1.00  2.94
ATOM    616  O   GLU    76      44.035  24.056  43.214  1.00  2.94
ATOM    617  N   ALA    77      41.831  24.179  43.675  1.00  2.21
ATOM    618  CA  ALA    77      41.771  25.614  43.638  1.00  2.21
ATOM    619  CB  ALA    77      40.350  26.146  43.888  1.00  2.21
ATOM    620  C   ALA    77      42.650  26.136  44.728  1.00  2.21
ATOM    621  O   ALA    77      43.289  27.169  44.540  1.00  2.21
ATOM    622  N   LEU    78      42.654  25.480  45.924  1.00  2.39
ATOM    623  CA  LEU    78      43.383  26.018  47.056  1.00  2.39
ATOM    624  CB  LEU    78      43.571  25.168  48.348  1.00  2.39
ATOM    625  CG  LEU    78      42.861  23.830  48.661  1.00  2.39
ATOM    626  CD1 LEU    78      43.482  23.229  49.931  1.00  2.39
ATOM    627  CD2 LEU    78      41.362  23.917  48.862  1.00  2.39
ATOM    628  C   LEU    78      44.818  25.997  46.684  1.00  2.39
ATOM    629  O   LEU    78      45.574  26.914  46.995  1.00  2.39
ATOM    630  N   GLN    79      45.228  24.884  46.051  1.00  3.03
ATOM    631  CA  GLN    79      46.607  24.657  45.751  1.00  3.03
ATOM    632  CB  GLN    79      46.798  23.281  45.092  1.00  3.03
ATOM    633  CG  GLN    79      46.317  22.139  45.992  1.00  3.03
ATOM    634  CD  GLN    79      46.199  20.870  45.160  1.00  3.03
ATOM    635  OE1 GLN    79      46.423  20.876  43.951  1.00  3.03
ATOM    636  NE2 GLN    79      45.822  19.748  45.826  1.00  3.03
ATOM    637  C   GLN    79      47.081  25.715  44.794  1.00  3.03
ATOM    638  O   GLN    79      48.175  26.258  44.956  1.00  3.03
ATOM    639  N   SER    80      46.255  26.048  43.780  1.00  2.79
ATOM    640  CA  SER    80      46.603  27.024  42.775  1.00  2.79
ATOM    641  CB  SER    80      45.548  27.130  41.661  1.00  2.79
ATOM    642  OG  SER    80      45.944  28.101  40.704  1.00  2.79
ATOM    643  C   SER    80      46.717  28.358  43.431  1.00  2.79
ATOM    644  O   SER    80      47.525  29.204  43.037  1.00  2.79
ATOM    645  N   GLY    81      45.913  28.561  44.487  1.00  2.61
ATOM    646  CA  GLY    81      45.979  29.811  45.164  1.00  2.61
ATOM    647  C   GLY    81      44.785  30.628  44.852  1.00  2.61
ATOM    648  O   GLY    81      44.776  31.808  45.199  1.00  2.61
ATOM    649  N   ARG    82      43.778  30.074  44.140  1.00  2.19
ATOM    650  CA  ARG    82      42.625  30.909  43.999  1.00  2.19
ATOM    651  CB  ARG    82      41.493  30.283  43.170  1.00  2.19
ATOM    652  CG  ARG    82      41.780  30.282  41.669  1.00  2.19
ATOM    653  CD  ARG    82      42.108  31.671  41.125  1.00  2.19
ATOM    654  NE  ARG    82      42.160  31.587  39.640  1.00  2.19
ATOM    655  CZ  ARG    82      43.285  31.118  39.027  1.00  2.19
ATOM    656  NH1 ARG    82      44.300  30.604  39.778  1.00  2.19
ATOM    657  NH2 ARG    82      43.394  31.165  37.668  1.00  2.19
ATOM    658  C   ARG    82      42.116  31.188  45.375  1.00  2.19
ATOM    659  O   ARG    82      42.401  32.247  45.908  1.00  2.19
ATOM    660  N   LEU    83      41.523  30.208  46.083  1.00  2.00
ATOM    661  CA  LEU    83      40.964  30.569  47.365  1.00  2.00
ATOM    662  CB  LEU    83      39.720  29.821  47.857  1.00  2.00
ATOM    663  CG  LEU    83      38.421  29.893  47.062  1.00  2.00
ATOM    664  CD1 LEU    83      38.509  29.205  45.701  1.00  2.00
ATOM    665  CD2 LEU    83      37.339  29.240  47.909  1.00  2.00
ATOM    666  C   LEU    83      41.970  30.267  48.433  1.00  2.00
ATOM    667  O   LEU    83      42.997  29.639  48.180  1.00  2.00
ATOM    668  N   THR    84      41.673  30.744  49.664  1.00  2.23
ATOM    669  CA  THR    84      42.487  30.587  50.842  1.00  2.23
ATOM    670  CB  THR    84      42.513  31.868  51.634  1.00  2.23
ATOM    671  OG1 THR    84      43.089  32.901  50.847  1.00  2.23
ATOM    672  CG2 THR    84      43.295  31.691  52.941  1.00  2.23
ATOM    673  C   THR    84      41.934  29.470  51.705  1.00  2.23
ATOM    674  O   THR    84      40.771  29.102  51.560  1.00  2.23
ATOM    675  N   PRO    85      42.728  28.929  52.620  1.00  2.55
ATOM    676  CA  PRO    85      42.287  27.817  53.439  1.00  2.55
ATOM    677  CD  PRO    85      44.164  28.852  52.386  1.00  2.55
ATOM    678  CB  PRO    85      43.520  27.371  54.221  1.00  2.55
ATOM    679  CG  PRO    85      44.670  27.670  53.237  1.00  2.55
ATOM    680  C   PRO    85      41.001  27.997  54.230  1.00  2.55
ATOM    681  O   PRO    85      40.202  27.055  54.304  1.00  2.55
ATOM    682  N   ALA    86      40.766  29.181  54.831  1.00  2.62
ATOM    683  CA  ALA    86      39.543  29.417  55.558  1.00  2.62
ATOM    684  CB  ALA    86      39.526  30.782  56.268  1.00  2.62
ATOM    685  C   ALA    86      38.406  29.386  54.597  1.00  2.62
ATOM    686  O   ALA    86      37.317  28.889  54.904  1.00  2.62
ATOM    687  N   HIS    87      38.652  29.960  53.405  1.00  2.26
ATOM    688  CA  HIS    87      37.643  30.051  52.399  1.00  2.26
ATOM    689  ND1 HIS    87      39.691  32.719  51.463  1.00  2.26
ATOM    690  CG  HIS    87      38.401  32.238  51.448  1.00  2.26
ATOM    691  CB  HIS    87      38.050  30.823  51.129  1.00  2.26
ATOM    692  NE2 HIS    87      38.380  34.394  52.106  1.00  2.26
ATOM    693  CD2 HIS    87      37.613  33.274  51.837  1.00  2.26
ATOM    694  CE1 HIS    87      39.621  34.012  51.865  1.00  2.26
ATOM    695  C   HIS    87      37.283  28.673  51.976  1.00  2.26
ATOM    696  O   HIS    87      36.108  28.416  51.771  1.00  2.26
ATOM    697  N   TYR    88      38.261  27.754  51.831  1.00  2.35
ATOM    698  CA  TYR    88      37.975  26.416  51.384  1.00  2.35
ATOM    699  CB  TYR    88      39.202  25.517  51.237  1.00  2.35
ATOM    700  CG  TYR    88      39.791  26.079  50.025  1.00  2.35
ATOM    701  CD1 TYR    88      39.133  25.840  48.853  1.00  2.35
ATOM    702  CD2 TYR    88      40.931  26.833  50.046  1.00  2.35
ATOM    703  CE1 TYR    88      39.590  26.340  47.675  1.00  2.35
ATOM    704  CE2 TYR    88      41.402  27.345  48.868  1.00  2.35
ATOM    705  CZ  TYR    88      40.725  27.090  47.702  1.00  2.35
ATOM    706  OH  TYR    88      41.187  27.623  46.497  1.00  2.35
ATOM    707  C   TYR    88      37.109  25.737  52.366  1.00  2.35
ATOM    708  O   TYR    88      36.207  25.019  51.955  1.00  2.35
ATOM    709  N   ASP    89      37.377  25.915  53.673  1.00  2.69
ATOM    710  CA  ASP    89      36.612  25.228  54.675  1.00  2.69
ATOM    711  CB  ASP    89      37.058  25.586  56.107  1.00  2.69
ATOM    712  CG  ASP    89      38.461  25.051  56.365  1.00  2.69
ATOM    713  OD1 ASP    89      38.973  24.261  55.532  1.00  2.69
ATOM    714  OD2 ASP    89      39.039  25.434  57.419  1.00  2.69
ATOM    715  C   ASP    89      35.179  25.655  54.574  1.00  2.69
ATOM    716  O   ASP    89      34.264  24.830  54.631  1.00  2.69
ATOM    717  N   ARG    90      34.952  26.972  54.410  1.00  2.58
ATOM    718  CA  ARG    90      33.610  27.483  54.377  1.00  2.58
ATOM    719  CB  ARG    90      33.566  29.015  54.273  1.00  2.58
ATOM    720  CG  ARG    90      34.136  29.744  55.490  1.00  2.58
ATOM    721  CD  ARG    90      34.235  31.254  55.273  1.00  2.58
ATOM    722  NE  ARG    90      34.607  31.892  56.565  1.00  2.58
ATOM    723  CZ  ARG    90      33.963  33.034  56.945  1.00  2.58
ATOM    724  NH1 ARG    90      32.963  33.532  56.163  1.00  2.58
ATOM    725  NH2 ARG    90      34.313  33.673  58.100  1.00  2.58
ATOM    726  C   ARG    90      32.867  26.949  53.182  1.00  2.58
ATOM    727  O   ARG    90      31.687  26.608  53.274  1.00  2.58
ATOM    728  N   TYR    91      33.527  26.889  52.009  1.00  2.60
ATOM    729  CA  TYR    91      32.850  26.422  50.827  1.00  2.60
ATOM    730  CB  TYR    91      33.598  26.649  49.505  1.00  2.60
ATOM    731  CG  TYR    91      33.645  28.126  49.373  1.00  2.60
ATOM    732  CD1 TYR    91      32.486  28.860  49.301  1.00  2.60
ATOM    733  CD2 TYR    91      34.841  28.786  49.388  1.00  2.60
ATOM    734  CE1 TYR    91      32.531  30.228  49.204  1.00  2.60
ATOM    735  CE2 TYR    91      34.896  30.151  49.289  1.00  2.60
ATOM    736  CZ  TYR    91      33.740  30.876  49.189  1.00  2.60
ATOM    737  OH  TYR    91      33.808  32.278  49.085  1.00  2.60
ATOM    738  C   TYR    91      32.491  24.976  50.939  1.00  2.60
ATOM    739  O   TYR    91      31.452  24.568  50.427  1.00  2.60
ATOM    740  N   VAL    92      33.369  24.143  51.535  1.00  2.87
ATOM    741  CA  VAL    92      33.064  22.745  51.659  1.00  2.87
ATOM    742  CB  VAL    92      34.185  21.876  52.168  1.00  2.87
ATOM    743  CG1 VAL    92      35.313  21.877  51.124  1.00  2.87
ATOM    744  CG2 VAL    92      34.613  22.333  53.568  1.00  2.87
ATOM    745  C   VAL    92      31.861  22.572  52.532  1.00  2.87
ATOM    746  O   VAL    92      31.037  21.697  52.285  1.00  2.87
ATOM    747  N   ASN    93      31.721  23.387  53.590  1.00  3.06
ATOM    748  CA  ASN    93      30.577  23.260  54.453  1.00  3.06
ATOM    749  CB  ASN    93      30.591  24.285  55.603  1.00  3.06
ATOM    750  CG  ASN    93      31.735  23.945  56.540  1.00  3.06
ATOM    751  OD1 ASN    93      32.346  24.825  57.146  1.00  3.06
ATOM    752  ND2 ASN    93      32.033  22.625  56.667  1.00  3.06
ATOM    753  C   ASN    93      29.331  23.554  53.669  1.00  3.06
ATOM    754  O   ASN    93      28.310  22.909  53.891  1.00  3.06
ATOM    755  N   LYS    94      29.376  24.566  52.772  1.00  3.32
ATOM    756  CA  LYS    94      28.246  25.028  51.999  1.00  3.32
ATOM    757  CB  LYS    94      28.553  26.307  51.205  1.00  3.32
ATOM    758  CG  LYS    94      28.671  27.557  52.077  1.00  3.32
ATOM    759  CD  LYS    94      29.222  28.767  51.322  1.00  3.32
ATOM    760  CE  LYS    94      29.097  30.086  52.087  1.00  3.32
ATOM    761  NZ  LYS    94      29.931  30.047  53.309  1.00  3.32
ATOM    762  C   LYS    94      27.791  24.008  51.011  1.00  3.32
ATOM    763  O   LYS    94      26.593  23.803  50.836  1.00  3.32
ATOM    764  N   ASP    95      28.726  23.325  50.340  1.00  3.32
ATOM    765  CA  ASP    95      28.408  22.398  49.290  1.00  3.32
ATOM    766  CB  ASP    95      29.646  21.764  48.631  1.00  3.32
ATOM    767  CG  ASP    95      30.339  22.790  47.748  1.00  3.32
ATOM    768  OD1 ASP    95      29.880  23.962  47.696  1.00  3.32
ATOM    769  OD2 ASP    95      31.350  22.402  47.106  1.00  3.32
ATOM    770  C   ASP    95      27.622  21.277  49.865  1.00  3.32
ATOM    771  O   ASP    95      26.848  20.635  49.162  1.00  3.32
ATOM    772  N   MET    96      27.832  20.984  51.154  1.00  3.34
ATOM    773  CA  MET    96      27.133  19.932  51.816  1.00  3.34
ATOM    774  CB  MET    96      27.566  19.788  53.281  1.00  3.34
ATOM    775  CG  MET    96      29.027  19.351  53.409  1.00  3.34
ATOM    776  SD  MET    96      29.634  19.206  55.116  1.00  3.34
ATOM    777  CE  MET    96      31.243  18.489  54.672  1.00  3.34
ATOM    778  C   MET    96      25.701  20.333  51.782  1.00  3.34
ATOM    779  O   MET    96      24.803  19.491  51.763  1.00  3.34
ATOM    780  N   SER    97      25.474  21.658  51.836  1.00  3.55
ATOM    781  CA  SER    97      24.174  22.237  51.748  1.00  3.55
ATOM    782  CB  SER    97      24.163  23.742  52.048  1.00  3.55
ATOM    783  OG  SER    97      22.837  24.240  52.000  1.00  3.55
ATOM    784  C   SER    97      23.632  22.016  50.367  1.00  3.55
ATOM    785  O   SER    97      22.450  21.726  50.232  1.00  3.55
ATOM    786  N   ILE    98      24.460  22.123  49.303  1.00  3.75
ATOM    787  CA  ILE    98      23.955  21.916  47.972  1.00  3.75
ATOM    788  CB  ILE    98      24.873  22.193  46.821  1.00  3.75
ATOM    789  CG1 ILE    98      23.995  22.377  45.575  1.00  3.75
ATOM    790  CG2 ILE    98      25.871  21.043  46.650  1.00  3.75
ATOM    791  CD1 ILE    98      24.736  22.973  44.388  1.00  3.75
ATOM    792  C   ILE    98      23.506  20.487  47.908  1.00  3.75
ATOM    793  O   ILE    98      22.539  20.172  47.230  1.00  3.75
ATOM    794  N   GLN    99      24.248  19.570  48.558  1.00  4.39
ATOM    795  CA  GLN    99      23.939  18.165  48.673  1.00  4.39
ATOM    796  CB  GLN    99      25.035  17.374  49.407  1.00  4.39
ATOM    797  CG  GLN    99      26.412  17.458  48.739  1.00  4.39
ATOM    798  CD  GLN    99      27.338  16.473  49.445  1.00  4.39
ATOM    799  OE1 GLN    99      28.523  16.735  49.643  1.00  4.39
ATOM    800  NE2 GLN    99      26.784  15.291  49.822  1.00  4.39
ATOM    801  C   GLN    99      22.681  18.027  49.476  1.00  4.39
ATOM    802  O   GLN    99      21.898  17.107  49.256  1.00  4.39
ATOM    803  N   GLU   100      22.503  18.908  50.483  1.00  4.96
ATOM    804  CA  GLU   100      21.344  18.885  51.327  1.00  4.96
ATOM    805  CB  GLU   100      21.378  19.968  52.418  1.00  4.96
ATOM    806  CG  GLU   100      22.420  19.737  53.514  1.00  4.96
ATOM    807  CD  GLU   100      22.436  20.990  54.377  1.00  4.96
ATOM    808  OE1 GLU   100      21.851  22.009  53.919  1.00  4.96
ATOM    809  OE2 GLU   100      23.027  20.957  55.489  1.00  4.96
ATOM    810  C   GLU   100      20.156  19.167  50.452  1.00  4.96
ATOM    811  O   GLU   100      19.130  18.509  50.562  1.00  4.96
ATOM    812  N   LEU   101      20.276  20.126  49.521  1.00  4.81
ATOM    813  CA  LEU   101      19.232  20.480  48.597  1.00  4.81
ATOM    814  CB  LEU   101      19.569  21.683  47.698  1.00  4.81
ATOM    815  CG  LEU   101      19.399  23.065  48.364  1.00  4.81
ATOM    816  CD1 LEU   101      20.421  23.368  49.460  1.00  4.81
ATOM    817  CD2 LEU   101      19.363  24.160  47.301  1.00  4.81
ATOM    818  C   LEU   101      19.019  19.278  47.719  1.00  4.81
ATOM    819  O   LEU   101      17.977  19.171  47.079  1.00  4.81
ATOM    820  N   ALA   102      20.076  18.441  47.589  1.00  4.92
ATOM    821  CA  ALA   102      20.276  17.184  46.898  1.00  4.92
ATOM    822  CB  ALA   102      20.010  15.891  47.678  1.00  4.92
ATOM    823  C   ALA   102      19.684  17.111  45.558  1.00  4.92
ATOM    824  O   ALA   102      18.646  16.501  45.313  1.00  4.92
ATOM    825  N   VAL   103      20.484  17.579  44.605  1.00  6.39
ATOM    826  CA  VAL   103      19.958  17.806  43.334  1.00  6.39
ATOM    827  CB  VAL   103      19.343  16.619  42.657  1.00  6.39
ATOM    828  CG1 VAL   103      19.052  16.998  41.196  1.00  6.39
ATOM    829  CG2 VAL   103      20.275  15.416  42.817  1.00  6.39
ATOM    830  C   VAL   103      18.898  18.774  43.637  1.00  6.39
ATOM    831  O   VAL   103      17.774  18.431  43.995  1.00  6.39
ATOM    832  N   LEU   104      19.283  20.065  43.571  1.00  8.46
ATOM    833  CA  LEU   104      18.328  21.101  43.804  1.00  8.46
ATOM    834  CB  LEU   104      18.848  22.523  43.538  1.00  8.46
ATOM    835  CG  LEU   104      19.954  22.990  44.498  1.00  8.46
ATOM    836  CD1 LEU   104      21.273  22.247  44.241  1.00  8.46
ATOM    837  CD2 LEU   104      20.097  24.518  44.469  1.00  8.46
ATOM    838  C   LEU   104      17.293  20.822  42.806  1.00  8.46
ATOM    839  O   LEU   104      16.104  21.008  43.060  1.00  8.46
ATOM    840  N   VAL   105      17.757  20.321  41.652  1.00  9.54
ATOM    841  CA  VAL   105      16.850  19.874  40.675  1.00  9.54
ATOM    842  CB  VAL   105      17.529  19.130  39.563  1.00  9.54
ATOM    843  CG1 VAL   105      16.458  18.596  38.597  1.00  9.54
ATOM    844  CG2 VAL   105      18.562  20.058  38.906  1.00  9.54
ATOM    845  C   VAL   105      15.924  18.902  41.326  1.00  9.54
ATOM    846  O   VAL   105      14.796  19.281  41.591  1.00  9.54
ATOM    847  N   SER   106      16.436  17.778  41.861  1.00  8.52
ATOM    848  CA  SER   106      15.681  16.589  42.155  1.00  8.52
ATOM    849  CB  SER   106      16.368  15.654  43.146  1.00  8.52
ATOM    850  OG  SER   106      15.636  14.441  43.146  1.00  8.52
ATOM    851  C   SER   106      14.270  16.844  42.630  1.00  8.52
ATOM    852  O   SER   106      13.336  16.497  41.920  1.00  8.52
ATOM    853  N   GLY   107      14.029  17.454  43.802  1.00  7.31
ATOM    854  CA  GLY   107      15.060  17.824  44.697  1.00  7.31
ATOM    855  C   GLY   107      15.159  16.679  45.624  1.00  7.31
ATOM    856  O   GLY   107      14.267  15.840  45.727  1.00  7.31
ATOM    857  N   GLN   108      16.278  16.633  46.333  1.00  6.44
ATOM    858  CA  GLN   108      16.535  15.550  47.210  1.00  6.44
ATOM    859  CB  GLN   108      17.440  14.442  46.632  1.00  6.44
ATOM    860  CG  GLN   108      16.778  13.627  45.523  1.00  6.44
ATOM    861  CD  GLN   108      17.857  12.900  44.729  1.00  6.44
ATOM    862  OE1 GLN   108      17.782  12.776  43.506  1.00  6.44
ATOM    863  NE2 GLN   108      18.897  12.404  45.450  1.00  6.44
ATOM    864  C   GLN   108      17.203  16.085  48.405  1.00  6.44
ATOM    865  O   GLN   108      17.278  17.292  48.619  1.00  6.44
ATOM    866  N   LYS   109      17.714  15.172  49.239  1.00  5.84
ATOM    867  CA  LYS   109      18.449  15.645  50.365  1.00  5.84
ATOM    868  CB  LYS   109      17.620  15.570  51.664  1.00  5.84
ATOM    869  CG  LYS   109      18.231  16.246  52.897  1.00  5.84
ATOM    870  CD  LYS   109      19.491  15.573  53.445  1.00  5.84
ATOM    871  CE  LYS   109      19.232  14.196  54.062  1.00  5.84
ATOM    872  NZ  LYS   109      18.348  14.331  55.241  1.00  5.84
ATOM    873  C   LYS   109      19.649  14.717  50.493  1.00  5.84
ATOM    874  O   LYS   109      20.702  15.172  51.017  1.00  5.84
ATOM    875  OXT LYS   109      19.532  13.542  50.057  1.00  5.84
