# Supplementary material for: Selecting Near-Native Protein Structures from Predicted Decoy Sets Using Ordered Graphlet Degree Similarity
Source: Genes (Basel). 2019 Feb 11;10(2):132. doi: 10.3390/genes10020132 (PMC6410076; doi:10.3390/genes10020132)
Supplement: Supplementary file 1 [file genes-10-00132-s001.zip › CodeData/data/CASP11/T0759/model227.pdb]

ATOM      1  N   MET     1      54.412  58.248  76.930  1.00 10.09
ATOM      2  CA  MET     1      55.525  57.547  76.292  1.00 10.09
ATOM      3  HA  MET     1      55.786  58.050  75.363  1.00 10.09
ATOM      4  CB  MET     1      56.749  57.602  77.225  1.00 10.09
ATOM      5  HB1 MET     1      57.619  57.215  76.694  1.00 10.09
ATOM      6  HB2 MET     1      56.560  56.940  78.071  1.00 10.09
ATOM      7  CG  MET     1      57.104  58.987  77.801  1.00 10.09
ATOM      8  HG1 MET     1      57.918  58.831  78.509  1.00 10.09
ATOM      9  HG2 MET     1      56.260  59.365  78.379  1.00 10.09
ATOM     10  SD  MET     1      57.654  60.288  76.653  1.00 10.09
ATOM     11  CE  MET     1      56.075  60.961  76.064  1.00 10.09
ATOM     12  HE1 MET     1      56.259  61.875  75.500  1.00 10.09
ATOM     13  HE2 MET     1      55.581  60.243  75.414  1.00 10.09
ATOM     14  HE3 MET     1      55.427  61.184  76.912  1.00 10.09
ATOM     15  C   MET     1      55.169  56.088  75.982  1.00 10.09
ATOM     16  O   MET     1      54.311  55.485  76.622  1.00 10.09
ATOM     17  N   GLY     2      55.812  55.499  74.969  1.00  8.51
ATOM     18  H   GLY     2      56.568  56.018  74.524  1.00  8.51
ATOM     19  CA  GLY     2      55.648  54.082  74.598  1.00  8.51
ATOM     20  HA1 GLY     2      55.626  53.488  75.513  1.00  8.51
ATOM     21  HA2 GLY     2      56.517  53.752  74.031  1.00  8.51
ATOM     22  C   GLY     2      54.393  53.729  73.808  1.00  8.51
ATOM     23  O   GLY     2      54.535  53.047  72.811  1.00  8.51
ATOM     24  N   HIS     3      53.239  54.297  74.177  1.00  7.24
ATOM     25  H   HIS     3      53.244  54.697  75.111  1.00  7.24
ATOM     26  CA  HIS     3      52.016  54.526  73.379  1.00  7.24
ATOM     27  HA  HIS     3      52.163  54.153  72.369  1.00  7.24
ATOM     28  CB  HIS     3      50.830  53.750  73.971  1.00  7.24
ATOM     29  HB1 HIS     3      49.893  54.187  73.625  1.00  7.24
ATOM     30  HB2 HIS     3      50.848  53.805  75.060  1.00  7.24
ATOM     31  CG  HIS     3      50.840  52.312  73.530  1.00  7.24
ATOM     32  ND1 HIS     3      51.432  51.254  74.217  1.00  7.24
ATOM     33  CE1 HIS     3      51.297  50.182  73.421  1.00  7.24
ATOM     34  HE1 HIS     3      51.663  49.192  73.659  1.00  7.24
ATOM     35  NE2 HIS     3      50.658  50.513  72.286  1.00  7.24
ATOM     36  HE2 HIS     3      50.474  49.891  71.509  1.00  7.24
ATOM     37  CD2 HIS     3      50.354  51.854  72.340  1.00  7.24
ATOM     38  HD2 HIS     3      49.877  52.454  71.573  1.00  7.24
ATOM     39  C   HIS     3      51.751  56.032  73.224  1.00  7.24
ATOM     40  O   HIS     3      50.674  56.468  72.846  1.00  7.24
ATOM     41  N   HIS     4      52.794  56.834  73.454  1.00  7.19
ATOM     42  H   HIS     4      53.567  56.421  73.949  1.00  7.19
ATOM     43  CA  HIS     4      53.051  58.086  72.734  1.00  7.19
ATOM     44  HA  HIS     4      52.178  58.372  72.154  1.00  7.19
ATOM     45  CB  HIS     4      53.349  59.221  73.717  1.00  7.19
ATOM     46  HB1 HIS     4      54.020  59.931  73.240  1.00  7.19
ATOM     47  HB2 HIS     4      53.885  58.822  74.562  1.00  7.19
ATOM     48  CG  HIS     4      52.148  59.979  74.231  1.00  7.19
ATOM     49  ND1 HIS     4      52.143  61.344  74.533  1.00  7.19
ATOM     50  CE1 HIS     4      50.906  61.622  74.970  1.00  7.19
ATOM     51  HE1 HIS     4      50.576  62.600  75.296  1.00  7.19
ATOM     52  NE2 HIS     4      50.141  60.517  74.947  1.00  7.19
ATOM     53  HE2 HIS     4      49.175  60.463  75.239  1.00  7.19
ATOM     54  CD2 HIS     4      50.907  59.471  74.484  1.00  7.19
ATOM     55  HD2 HIS     4      50.593  58.445  74.349  1.00  7.19
ATOM     56  C   HIS     4      54.205  57.913  71.747  1.00  7.19
ATOM     57  O   HIS     4      54.126  58.472  70.666  1.00  7.19
ATOM     58  N   HIS     5      55.163  57.024  72.050  1.00  6.48
ATOM     59  H   HIS     5      55.239  56.710  73.001  1.00  6.48
ATOM     60  CA  HIS     5      56.042  56.373  71.056  1.00  6.48
ATOM     61  HA  HIS     5      56.300  57.119  70.314  1.00  6.48
ATOM     62  CB  HIS     5      57.338  55.895  71.729  1.00  6.48
ATOM     63  HB1 HIS     5      58.000  55.478  70.969  1.00  6.48
ATOM     64  HB2 HIS     5      57.112  55.096  72.428  1.00  6.48
ATOM     65  CG  HIS     5      58.084  56.982  72.447  1.00  6.48
ATOM     66  ND1 HIS     5      58.037  57.236  73.823  1.00  6.48
ATOM     67  CE1 HIS     5      58.863  58.280  74.013  1.00  6.48
ATOM     68  HE1 HIS     5      59.083  58.720  74.975  1.00  6.48
ATOM     69  NE2 HIS     5      59.394  58.691  72.848  1.00  6.48
ATOM     70  HE2 HIS     5      60.043  59.456  72.728  1.00  6.48
ATOM     71  CD2 HIS     5      58.911  57.882  71.845  1.00  6.48
ATOM     72  HD2 HIS     5      59.128  57.930  70.780  1.00  6.48
ATOM     73  C   HIS     5      55.390  55.188  70.324  1.00  6.48
ATOM     74  O   HIS     5      55.975  54.530  69.466  1.00  6.48
ATOM     75  N   HIS     6      54.122  54.950  70.645  1.00  5.71
ATOM     76  H   HIS     6      53.772  55.444  71.441  1.00  5.71
ATOM     77  CA  HIS     6      53.132  54.301  69.785  1.00  5.71
ATOM     78  HA  HIS     6      53.559  54.261  68.805  1.00  5.71
ATOM     79  CB  HIS     6      52.887  52.816  70.128  1.00  5.71
ATOM     80  HB1 HIS     6      51.877  52.505  69.910  1.00  5.71
ATOM     81  HB2 HIS     6      52.991  52.590  71.177  1.00  5.71
ATOM     82  CG  HIS     6      53.832  51.933  69.331  1.00  5.71
ATOM     83  ND1 HIS     6      53.586  51.483  68.033  1.00  5.71
ATOM     84  CE1 HIS     6      54.754  51.038  67.550  1.00  5.71
ATOM     85  HE1 HIS     6      54.906  50.669  66.543  1.00  5.71
ATOM     86  NE2 HIS     6      55.722  51.200  68.467  1.00  5.71
ATOM     87  HE2 HIS     6      56.711  51.120  68.269  1.00  5.71
ATOM     88  CD2 HIS     6      55.157  51.741  69.603  1.00  5.71
ATOM     89  HD2 HIS     6      55.674  52.122  70.468  1.00  5.71
ATOM     90  C   HIS     6      51.932  55.260  69.646  1.00  5.71
ATOM     91  O   HIS     6      50.781  54.855  69.823  1.00  5.71
ATOM     92  N   HIS     7      52.214  56.551  69.392  1.00  5.85
ATOM     93  H   HIS     7      53.179  56.845  69.397  1.00  5.85
ATOM     94  CA  HIS     7      51.225  57.489  68.856  1.00  5.85
ATOM     95  HA  HIS     7      50.564  56.895  68.220  1.00  5.85
ATOM     96  CB  HIS     7      50.346  58.071  69.971  1.00  5.85
ATOM     97  HB1 HIS     7      50.939  58.742  70.584  1.00  5.85
ATOM     98  HB2 HIS     7      49.955  57.264  70.587  1.00  5.85
ATOM     99  CG  HIS     7      49.173  58.850  69.445  1.00  5.85
ATOM    100  ND1 HIS     7      48.982  60.223  69.608  1.00  5.85
ATOM    101  CE1 HIS     7      47.857  60.513  68.937  1.00  5.85
ATOM    102  HE1 HIS     7      47.433  61.505  68.857  1.00  5.85
ATOM    103  NE2 HIS     7      47.345  59.406  68.370  1.00  5.85
ATOM    104  HE2 HIS     7      46.522  59.370  67.790  1.00  5.85
ATOM    105  CD2 HIS     7      48.166  58.345  68.676  1.00  5.85
ATOM    106  HD2 HIS     7      48.071  57.318  68.348  1.00  5.85
ATOM    107  C   HIS     7      51.672  58.635  67.927  1.00  5.85
ATOM    108  O   HIS     7      51.093  58.780  66.855  1.00  5.85
ATOM    109  N   HIS     8      52.646  59.481  68.297  1.00  5.15
ATOM    110  H   HIS     8      53.146  59.311  69.164  1.00  5.15
ATOM    111  CA  HIS     8      52.983  60.692  67.518  1.00  5.15
ATOM    112  HA  HIS     8      52.169  60.823  66.805  1.00  5.15
ATOM    113  CB  HIS     8      52.879  61.995  68.340  1.00  5.15
ATOM    114  HB1 HIS     8      51.819  62.240  68.412  1.00  5.15
ATOM    115  HB2 HIS     8      53.341  62.809  67.781  1.00  5.15
ATOM    116  CG  HIS     8      53.418  62.011  69.747  1.00  5.15
ATOM    117  ND1 HIS     8      54.583  62.656  70.186  1.00  5.15
ATOM    118  CE1 HIS     8      54.532  62.631  71.526  1.00  5.15
ATOM    119  HE1 HIS     8      55.286  63.053  72.178  1.00  5.15
ATOM    120  NE2 HIS     8      53.398  62.048  71.941  1.00  5.15
ATOM    121  HE2 HIS     8      53.102  61.935  72.908  1.00  5.15
ATOM    122  CD2 HIS     8      52.685  61.646  70.837  1.00  5.15
ATOM    123  HD2 HIS     8      51.693  61.217  70.818  1.00  5.15
ATOM    124  C   HIS     8      54.175  60.621  66.580  1.00  5.15
ATOM    125  O   HIS     8      55.187  61.268  66.815  1.00  5.15
ATOM    126  N   SER     9      54.026  59.843  65.503  1.00  4.30
ATOM    127  H   SER     9      53.152  59.341  65.397  1.00  4.30
ATOM    128  CA  SER     9      55.116  59.406  64.619  1.00  4.30
ATOM    129  HA  SER     9      55.696  58.711  65.181  1.00  4.30
ATOM    130  CB  SER     9      54.576  58.588  63.433  1.00  4.30
ATOM    131  HB1 SER     9      55.130  57.651  63.414  1.00  4.30
ATOM    132  HB2 SER     9      54.773  59.112  62.504  1.00  4.30
ATOM    133  OG  SER     9      53.181  58.300  63.507  1.00  4.30
ATOM    134  HG  SER     9      53.061  57.599  64.185  1.00  4.30
ATOM    135  C   SER     9      56.040  60.551  64.227  1.00  4.30
ATOM    136  O   SER     9      55.598  61.541  63.638  1.00  4.30
ATOM    137  N   HIS    10      57.328  60.480  64.577  1.00  4.06
ATOM    138  H   HIS    10      57.663  59.666  65.084  1.00  4.06
ATOM    139  CA  HIS    10      58.187  61.692  64.439  1.00  4.06
ATOM    140  HA  HIS    10      57.544  62.567  64.507  1.00  4.06
ATOM    141  CB  HIS    10      59.147  61.841  65.633  1.00  4.06
ATOM    142  HB1 HIS    10      59.987  62.478  65.354  1.00  4.06
ATOM    143  HB2 HIS    10      59.534  60.865  65.931  1.00  4.06
ATOM    144  CG  HIS    10      58.444  62.507  66.789  1.00  4.06
ATOM    145  ND1 HIS    10      57.989  63.834  66.792  1.00  4.06
ATOM    146  CE1 HIS    10      57.193  63.930  67.872  1.00  4.06
ATOM    147  HE1 HIS    10      56.613  64.804  68.130  1.00  4.06
ATOM    148  NE2 HIS    10      57.139  62.764  68.536  1.00  4.06
ATOM    149  HE2 HIS    10      56.432  62.527  69.231  1.00  4.06
ATOM    150  CD2 HIS    10      57.931  61.858  67.869  1.00  4.06
ATOM    151  HD2 HIS    10      58.000  60.795  68.059  1.00  4.06
ATOM    152  C   HIS    10      58.858  61.794  63.068  1.00  4.06
ATOM    153  O   HIS    10      60.072  61.728  62.892  1.00  4.06
ATOM    154  N   MET    11      57.991  61.956  62.079  1.00  3.09
ATOM    155  H   MET    11      57.023  61.891  62.380  1.00  3.09
ATOM    156  CA  MET    11      58.200  61.912  60.631  1.00  3.09
ATOM    157  HA  MET    11      58.759  61.015  60.380  1.00  3.09
ATOM    158  CB  MET    11      56.765  61.875  60.017  1.00  3.09
ATOM    159  HB1 MET    11      56.835  61.748  58.938  1.00  3.09
ATOM    160  HB2 MET    11      56.317  62.852  60.185  1.00  3.09
ATOM    161  CG  MET    11      55.800  60.799  60.567  1.00  3.09
ATOM    162  HG1 MET    11      56.208  60.379  61.482  1.00  3.09
ATOM    163  HG2 MET    11      55.790  59.980  59.858  1.00  3.09
ATOM    164  SD  MET    11      54.038  61.171  60.871  1.00  3.09
ATOM    165  CE  MET    11      53.958  62.923  61.333  1.00  3.09
ATOM    166  HE1 MET    11      54.187  63.538  60.465  1.00  3.09
ATOM    167  HE2 MET    11      52.947  63.152  61.671  1.00  3.09
ATOM    168  HE3 MET    11      54.652  63.138  62.140  1.00  3.09
ATOM    169  C   MET    11      58.958  63.092  60.013  1.00  3.09
ATOM    170  O   MET    11      58.520  63.689  59.029  1.00  3.09
ATOM    171  N   VAL    12      60.069  63.499  60.604  1.00  2.41
ATOM    172  H   VAL    12      60.435  62.963  61.386  1.00  2.41
ATOM    173  CA  VAL    12      60.704  64.776  60.281  1.00  2.41
ATOM    174  HA  VAL    12      60.351  65.134  59.315  1.00  2.41
ATOM    175  CB  VAL    12      60.323  65.844  61.336  1.00  2.41
ATOM    176  HB  VAL    12      59.274  66.086  61.177  1.00  2.41
ATOM    177  CG1 VAL    12      60.483  65.385  62.795  1.00  2.41
ATOM    178 1HG1 VAL    12      59.830  64.541  63.006  1.00  2.41
ATOM    179 2HG1 VAL    12      61.515  65.088  62.988  1.00  2.41
ATOM    180 3HG1 VAL    12      60.218  66.198  63.470  1.00  2.41
ATOM    181  CG2 VAL    12      61.122  67.144  61.204  1.00  2.41
ATOM    182 1HG2 VAL    12      60.652  67.924  61.802  1.00  2.41
ATOM    183 2HG2 VAL    12      62.137  67.005  61.570  1.00  2.41
ATOM    184 3HG2 VAL    12      61.146  67.459  60.164  1.00  2.41
ATOM    185  C   VAL    12      62.214  64.626  60.180  1.00  2.41
ATOM    186  O   VAL    12      62.848  63.945  60.979  1.00  2.41
ATOM    187  N   VAL    13      62.802  65.394  59.266  1.00  2.30
ATOM    188  H   VAL    13      62.205  65.875  58.600  1.00  2.30
ATOM    189  CA  VAL    13      64.137  65.942  59.477  1.00  2.30
ATOM    190  HA  VAL    13      64.397  65.771  60.523  1.00  2.30
ATOM    191  CB  VAL    13      65.218  65.211  58.669  1.00  2.30
ATOM    192  HB  VAL    13      64.825  64.959  57.688  1.00  2.30
ATOM    193  CG1 VAL    13      66.526  66.001  58.503  1.00  2.30
ATOM    194 1HG1 VAL    13      67.290  65.375  58.041  1.00  2.30
ATOM    195 2HG1 VAL    13      66.360  66.860  57.861  1.00  2.30
ATOM    196 3HG1 VAL    13      66.893  66.338  59.474  1.00  2.30
ATOM    197  CG2 VAL    13      65.575  63.921  59.412  1.00  2.30
ATOM    198 1HG2 VAL    13      64.703  63.280  59.515  1.00  2.30
ATOM    199 2HG2 VAL    13      66.325  63.382  58.851  1.00  2.30
ATOM    200 3HG2 VAL    13      65.973  64.147  60.403  1.00  2.30
ATOM    201  C   VAL    13      64.138  67.450  59.317  1.00  2.30
ATOM    202  O   VAL    13      63.898  67.995  58.240  1.00  2.30
ATOM    203  N   ILE    14      64.397  68.111  60.444  1.00  2.79
ATOM    204  H   ILE    14      64.566  67.567  61.277  1.00  2.79
ATOM    205  CA  ILE    14      64.681  69.536  60.537  1.00  2.79
ATOM    206  HA  ILE    14      64.021  70.052  59.841  1.00  2.79
ATOM    207  CB  ILE    14      64.343  70.056  61.957  1.00  2.79
ATOM    208  HB  ILE    14      63.275  69.863  62.086  1.00  2.79
ATOM    209  CG2 ILE    14      65.049  69.302  63.103  1.00  2.79
ATOM    210 1HG2 ILE    14      64.755  69.737  64.059  1.00  2.79
ATOM    211 2HG2 ILE    14      64.757  68.253  63.108  1.00  2.79
ATOM    212 3HG2 ILE    14      66.133  69.369  63.002  1.00  2.79
ATOM    213  CG1 ILE    14      64.497  71.589  62.069  1.00  2.79
ATOM    214 1HG1 ILE    14      63.766  71.951  62.793  1.00  2.79
ATOM    215 2HG1 ILE    14      64.240  72.032  61.108  1.00  2.79
ATOM    216  CD1 ILE    14      65.871  72.120  62.504  1.00  2.79
ATOM    217  HD1 ILE    14      65.879  73.207  62.418  1.00  2.79
ATOM    218  HD2 ILE    14      66.064  71.855  63.543  1.00  2.79
ATOM    219  HD3 ILE    14      66.659  71.711  61.879  1.00  2.79
ATOM    220  C   ILE    14      66.116  69.800  60.100  1.00  2.79
ATOM    221  O   ILE    14      67.055  69.154  60.556  1.00  2.79
ATOM    222  N   HIS    15      66.281  70.736  59.173  1.00  2.98
ATOM    223  H   HIS    15      65.458  71.248  58.866  1.00  2.98
ATOM    224  CA  HIS    15      67.577  71.129  58.627  1.00  2.98
ATOM    225  HA  HIS    15      68.228  70.257  58.585  1.00  2.98
ATOM    226  CB  HIS    15      67.350  71.635  57.187  1.00  2.98
ATOM    227  HB1 HIS    15      68.277  72.088  56.848  1.00  2.98
ATOM    228  HB2 HIS    15      66.569  72.396  57.177  1.00  2.98
ATOM    229  CG  HIS    15      67.025  70.563  56.165  1.00  2.98
ATOM    230  ND1 HIS    15      67.463  70.591  54.837  1.00  2.98
ATOM    231  CE1 HIS    15      67.267  69.352  54.360  1.00  2.98
ATOM    232  HE1 HIS    15      67.628  69.002  53.405  1.00  2.98
ATOM    233  NE2 HIS    15      66.630  68.592  55.264  1.00  2.98
ATOM    234  HE2 HIS    15      66.405  67.609  55.155  1.00  2.98
ATOM    235  CD2 HIS    15      66.460  69.342  56.403  1.00  2.98
ATOM    236  HD2 HIS    15      66.058  68.992  57.343  1.00  2.98
ATOM    237  C   HIS    15      68.187  72.182  59.567  1.00  2.98
ATOM    238  O   HIS    15      67.659  73.291  59.621  1.00  2.98
ATOM    239  N   PRO    16      69.242  71.868  60.344  1.00  3.61
ATOM    240  CD  PRO    16      70.067  70.670  60.240  1.00  3.61
ATOM    241  HD1 PRO    16      70.474  70.553  59.235  1.00  3.61
ATOM    242  HD2 PRO    16      69.481  69.792  60.515  1.00  3.61
ATOM    243  CG  PRO    16      71.200  70.851  61.246  1.00  3.61
ATOM    244  HG1 PRO    16      72.016  71.410  60.787  1.00  3.61
ATOM    245  HG2 PRO    16      71.555  69.896  61.634  1.00  3.61
ATOM    246  CB  PRO    16      70.541  71.698  62.331  1.00  3.61
ATOM    247  HB1 PRO    16      71.280  72.221  62.939  1.00  3.61
ATOM    248  HB2 PRO    16      69.923  71.058  62.964  1.00  3.61
ATOM    249  CA  PRO    16      69.637  72.646  61.532  1.00  3.61
ATOM    250  HA  PRO    16      68.753  72.873  62.128  1.00  3.61
ATOM    251  C   PRO    16      70.334  73.985  61.241  1.00  3.61
ATOM    252  O   PRO    16      70.804  74.635  62.168  1.00  3.61
ATOM    253  N   ASP    17      70.375  74.400  59.976  1.00  3.73
ATOM    254  H   ASP    17      69.964  73.807  59.280  1.00  3.73
ATOM    255  CA  ASP    17      70.767  75.743  59.549  1.00  3.73
ATOM    256  HA  ASP    17      71.043  76.335  60.425  1.00  3.73
ATOM    257  CB  ASP    17      72.039  75.670  58.678  1.00  3.73
ATOM    258  HB1 ASP    17      72.076  74.720  58.141  1.00  3.73
ATOM    259  HB2 ASP    17      72.910  75.685  59.336  1.00  3.73
ATOM    260  CG  ASP    17      72.144  76.820  57.671  1.00  3.73
ATOM    261  OD1 ASP    17      72.648  77.888  58.068  1.00  3.73
ATOM    262  OD2 ASP    17      71.713  76.610  56.513  1.00  3.73
ATOM    263  C   ASP    17      69.580  76.501  58.920  1.00  3.73
ATOM    264  O   ASP    17      69.176  77.526  59.466  1.00  3.73
ATOM    265  N   PRO    18      68.893  75.971  57.888  1.00  3.69
ATOM    266  CD  PRO    18      69.272  74.824  57.087  1.00  3.69
ATOM    267  HD1 PRO    18      68.862  73.936  57.546  1.00  3.69
ATOM    268  HD2 PRO    18      70.341  74.707  56.960  1.00  3.69
ATOM    269  CG  PRO    18      68.633  75.062  55.732  1.00  3.69
ATOM    270  HG1 PRO    18      68.494  74.122  55.209  1.00  3.69
ATOM    271  HG2 PRO    18      69.250  75.750  55.151  1.00  3.69
ATOM    272  CB  PRO    18      67.318  75.734  56.114  1.00  3.69
ATOM    273  HB1 PRO    18      66.599  74.967  56.408  1.00  3.69
ATOM    274  HB2 PRO    18      66.925  76.345  55.302  1.00  3.69
ATOM    275  CA  PRO    18      67.692  76.593  57.327  1.00  3.69
ATOM    276  HA  PRO    18      67.966  77.593  56.987  1.00  3.69
ATOM    277  C   PRO    18      66.498  76.724  58.284  1.00  3.69
ATOM    278  O   PRO    18      65.497  77.342  57.921  1.00  3.69
ATOM    279  N   GLY    19      66.525  76.027  59.426  1.00  3.45
ATOM    280  H   GLY    19      67.377  75.516  59.622  1.00  3.45
ATOM    281  CA  GLY    19      65.425  75.834  60.380  1.00  3.45
ATOM    282  HA1 GLY    19      65.061  76.813  60.689  1.00  3.45
ATOM    283  HA2 GLY    19      65.813  75.322  61.260  1.00  3.45
ATOM    284  C   GLY    19      64.227  75.034  59.852  1.00  3.45
ATOM    285  O   GLY    19      63.496  74.430  60.630  1.00  3.45
ATOM    286  N   ARG    20      64.044  74.999  58.528  1.00  3.00
ATOM    287  H   ARG    20      64.628  75.643  58.009  1.00  3.00
ATOM    288  CA  ARG    20      63.042  74.226  57.788  1.00  3.00
ATOM    289  HA  ARG    20      62.079  74.732  57.849  1.00  3.00
ATOM    290  CB  ARG    20      63.477  74.112  56.319  1.00  3.00
ATOM    291  HB1 ARG    20      62.799  73.412  55.826  1.00  3.00
ATOM    292  HB2 ARG    20      64.478  73.684  56.326  1.00  3.00
ATOM    293  CG  ARG    20      63.517  75.395  55.481  1.00  3.00
ATOM    294  HG1 ARG    20      64.274  76.078  55.863  1.00  3.00
ATOM    295  HG2 ARG    20      62.544  75.883  55.549  1.00  3.00
ATOM    296  CD  ARG    20      63.800  75.071  53.998  1.00  3.00
ATOM    297  HD1 ARG    20      63.580  75.971  53.419  1.00  3.00
ATOM    298  HD2 ARG    20      63.113  74.296  53.655  1.00  3.00
ATOM    299  NE  ARG    20      65.201  74.676  53.707  1.00  3.00
ATOM    300  HE  ARG    20      65.797  75.411  53.363  1.00  3.00
ATOM    301  CZ  ARG    20      65.748  73.469  53.769  1.00  3.00
ATOM    302  NH1 ARG    20      65.132  72.425  54.233  1.00  3.00
ATOM    303 1HH1 ARG    20      64.210  72.524  54.618  1.00  3.00
ATOM    304 2HH1 ARG    20      65.656  71.565  54.345  1.00  3.00
ATOM    305  NH2 ARG    20      66.967  73.252  53.374  1.00  3.00
ATOM    306 1HH2 ARG    20      67.547  74.000  53.037  1.00  3.00
ATOM    307 2HH2 ARG    20      67.378  72.342  53.549  1.00  3.00
ATOM    308  C   ARG    20      62.874  72.797  58.308  1.00  3.00
ATOM    309  O   ARG    20      63.781  71.976  58.163  1.00  3.00
ATOM    310  N   GLU    21      61.662  72.474  58.747  1.00  2.63
ATOM    311  H   GLU    21      61.000  73.213  58.912  1.00  2.63
ATOM    312  CA  GLU    21      61.136  71.110  58.748  1.00  2.63
ATOM    313  HA  GLU    21      61.803  70.464  59.319  1.00  2.63
ATOM    314  CB  GLU    21      59.768  71.121  59.448  1.00  2.63
ATOM    315  HB1 GLU    21      59.113  71.856  58.977  1.00  2.63
ATOM    316  HB2 GLU    21      59.932  71.427  60.482  1.00  2.63
ATOM    317  CG  GLU    21      59.083  69.749  59.407  1.00  2.63
ATOM    318  HG1 GLU    21      59.840  68.970  59.349  1.00  2.63
ATOM    319  HG2 GLU    21      58.480  69.677  58.498  1.00  2.63
ATOM    320  CD  GLU    21      58.221  69.483  60.644  1.00  2.63
ATOM    321  OE1 GLU    21      57.056  69.062  60.485  1.00  2.63
ATOM    322  OE2 GLU    21      58.734  69.566  61.778  1.00  2.63
ATOM    323  C   GLU    21      61.039  70.573  57.309  1.00  2.63
ATOM    324  O   GLU    21      60.527  71.241  56.408  1.00  2.63
ATOM    325  N   LEU    22      61.484  69.337  57.091  1.00  2.19
ATOM    326  H   LEU    22      62.010  68.857  57.815  1.00  2.19
ATOM    327  CA  LEU    22      61.135  68.552  55.911  1.00  2.19
ATOM    328  HA  LEU    22      60.289  69.021  55.413  1.00  2.19
ATOM    329  CB  LEU    22      62.332  68.497  54.936  1.00  2.19
ATOM    330  HB1 LEU    22      62.179  67.676  54.238  1.00  2.19
ATOM    331  HB2 LEU    22      63.234  68.269  55.507  1.00  2.19
ATOM    332  CG  LEU    22      62.567  69.786  54.121  1.00  2.19
ATOM    333  HG  LEU    22      62.775  70.615  54.798  1.00  2.19
ATOM    334  CD1 LEU    22      63.777  69.617  53.199  1.00  2.19
ATOM    335 1HD1 LEU    22      63.914  70.500  52.575  1.00  2.19
ATOM    336 2HD1 LEU    22      64.661  69.471  53.806  1.00  2.19
ATOM    337 3HD1 LEU    22      63.655  68.747  52.557  1.00  2.19
ATOM    338  CD2 LEU    22      61.371  70.162  53.239  1.00  2.19
ATOM    339 1HD2 LEU    22      61.632  71.009  52.603  1.00  2.19
ATOM    340 2HD2 LEU    22      61.078  69.322  52.613  1.00  2.19
ATOM    341 3HD2 LEU    22      60.533  70.472  53.861  1.00  2.19
ATOM    342  C   LEU    22      60.643  67.160  56.311  1.00  2.19
ATOM    343  O   LEU    22      60.909  66.699  57.418  1.00  2.19
ATOM    344  N   SER    23      59.927  66.475  55.415  1.00  2.05
ATOM    345  H   SER    23      59.789  66.867  54.501  1.00  2.05
ATOM    346  CA  SER    23      59.684  65.041  55.592  1.00  2.05
ATOM    347  HA  SER    23      59.390  64.854  56.627  1.00  2.05
ATOM    348  CB  SER    23      58.552  64.543  54.680  1.00  2.05
ATOM    349  HB1 SER    23      58.519  63.455  54.661  1.00  2.05
ATOM    350  HB2 SER    23      58.746  64.871  53.668  1.00  2.05
ATOM    351  OG  SER    23      57.291  65.018  55.111  1.00  2.05
ATOM    352  HG  SER    23      56.830  64.249  55.490  1.00  2.05
ATOM    353  C   SER    23      60.948  64.241  55.293  1.00  2.05
ATOM    354  O   SER    23      61.837  64.742  54.594  1.00  2.05
ATOM    355  N   PRO    24      60.999  62.969  55.722  1.00  1.82
ATOM    356  CD  PRO    24      60.075  62.298  56.627  1.00  1.82
ATOM    357  HD1 PRO    24      59.026  62.506  56.426  1.00  1.82
ATOM    358  HD2 PRO    24      60.320  62.587  57.649  1.00  1.82
ATOM    359  CG  PRO    24      60.349  60.813  56.455  1.00  1.82
ATOM    360  HG1 PRO    24      59.811  60.432  55.586  1.00  1.82
ATOM    361  HG2 PRO    24      60.096  60.256  57.357  1.00  1.82
ATOM    362  CB  PRO    24      61.847  60.793  56.193  1.00  1.82
ATOM    363  HB1 PRO    24      62.128  59.936  55.582  1.00  1.82
ATOM    364  HB2 PRO    24      62.352  60.759  57.160  1.00  1.82
ATOM    365  CA  PRO    24      62.162  62.132  55.509  1.00  1.82
ATOM    366  HA  PRO    24      62.994  62.594  56.038  1.00  1.82
ATOM    367  C   PRO    24      62.599  61.972  54.047  1.00  1.82
ATOM    368  O   PRO    24      63.792  61.986  53.759  1.00  1.82
ATOM    369  N   GLU    25      61.675  61.862  53.094  1.00  1.96
ATOM    370  H   GLU    25      60.700  61.815  53.351  1.00  1.96
ATOM    371  CA  GLU    25      62.033  61.857  51.670  1.00  1.96
ATOM    372  HA  GLU    25      62.773  61.093  51.474  1.00  1.96
ATOM    373  CB  GLU    25      60.798  61.542  50.844  1.00  1.96
ATOM    374  HB1 GLU    25      60.034  62.283  51.085  1.00  1.96
ATOM    375  HB2 GLU    25      60.444  60.558  51.146  1.00  1.96
ATOM    376  CG  GLU    25      61.024  61.569  49.327  1.00  1.96
ATOM    377  HG1 GLU    25      61.454  62.526  49.031  1.00  1.96
ATOM    378  HG2 GLU    25      60.044  61.518  48.851  1.00  1.96
ATOM    379  CD  GLU    25      61.876  60.420  48.767  1.00  1.96
ATOM    380  OE1 GLU    25      62.038  59.371  49.433  1.00  1.96
ATOM    381  OE2 GLU    25      62.218  60.512  47.566  1.00  1.96
ATOM    382  C   GLU    25      62.660  63.170  51.204  1.00  1.96
ATOM    383  O   GLU    25      63.687  63.162  50.525  1.00  1.96
ATOM    384  N   GLU    26      62.082  64.313  51.569  1.00  2.15
ATOM    385  H   GLU    26      61.254  64.304  52.146  1.00  2.15
ATOM    386  CA  GLU    26      62.658  65.583  51.153  1.00  2.15
ATOM    387  HA  GLU    26      62.862  65.522  50.082  1.00  2.15
ATOM    388  CB  GLU    26      61.696  66.759  51.355  1.00  2.15
ATOM    389  HB1 GLU    26      62.272  67.676  51.262  1.00  2.15
ATOM    390  HB2 GLU    26      61.258  66.729  52.353  1.00  2.15
ATOM    391  CG  GLU    26      60.606  66.839  50.280  1.00  2.15
ATOM    392  HG1 GLU    26      61.053  66.694  49.293  1.00  2.15
ATOM    393  HG2 GLU    26      60.184  67.846  50.303  1.00  2.15
ATOM    394  CD  GLU    26      59.472  65.844  50.507  1.00  2.15
ATOM    395  OE1 GLU    26      58.891  65.865  51.614  1.00  2.15
ATOM    396  OE2 GLU    26      59.076  65.136  49.554  1.00  2.15
ATOM    397  C   GLU    26      64.017  65.872  51.786  1.00  2.15
ATOM    398  O   GLU    26      64.859  66.520  51.163  1.00  2.15
ATOM    399  N   ALA    27      64.269  65.357  52.987  1.00  1.99
ATOM    400  H   ALA    27      63.525  64.858  53.467  1.00  1.99
ATOM    401  CA  ALA    27      65.578  65.446  53.613  1.00  1.99
ATOM    402  HA  ALA    27      65.967  66.445  53.413  1.00  1.99
ATOM    403  CB  ALA    27      65.376  65.358  55.117  1.00  1.99
ATOM    404  HB1 ALA    27      64.739  66.178  55.453  1.00  1.99
ATOM    405  HB2 ALA    27      64.876  64.422  55.361  1.00  1.99
ATOM    406  HB3 ALA    27      66.343  65.435  55.613  1.00  1.99
ATOM    407  C   ALA    27      66.608  64.490  53.006  1.00  1.99
ATOM    408  O   ALA    27      67.767  64.881  52.893  1.00  1.99
ATOM    409  N   HIS    28      66.193  63.321  52.507  1.00  2.17
ATOM    410  H   HIS    28      65.241  63.025  52.698  1.00  2.17
ATOM    411  CA  HIS    28      67.009  62.480  51.617  1.00  2.17
ATOM    412  HA  HIS    28      67.939  62.206  52.119  1.00  2.17
ATOM    413  CB  HIS    28      66.196  61.194  51.356  1.00  2.17
ATOM    414  HB1 HIS    28      65.137  61.425  51.383  1.00  2.17
ATOM    415  HB2 HIS    28      66.359  60.489  52.159  1.00  2.17
ATOM    416  CG  HIS    28      66.427  60.444  50.083  1.00  2.17
ATOM    417  ND1 HIS    28      65.451  59.655  49.481  1.00  2.17
ATOM    418  CE1 HIS    28      66.019  59.162  48.372  1.00  2.17
ATOM    419  HE1 HIS    28      65.519  58.516  47.663  1.00  2.17
ATOM    420  NE2 HIS    28      67.297  59.572  48.281  1.00  2.17
ATOM    421  HE2 HIS    28      67.963  59.328  47.558  1.00  2.17
ATOM    422  CD2 HIS    28      67.580  60.367  49.364  1.00  2.17
ATOM    423  HD2 HIS    28      68.526  60.841  49.596  1.00  2.17
ATOM    424  C   HIS    28      67.413  63.244  50.360  1.00  2.17
ATOM    425  O   HIS    28      68.602  63.348  50.069  1.00  2.17
ATOM    426  N   ARG    29      66.464  63.859  49.650  1.00  2.67
ATOM    427  H   ARG    29      65.498  63.755  49.952  1.00  2.67
ATOM    428  CA  ARG    29      66.778  64.596  48.412  1.00  2.67
ATOM    429  HA  ARG    29      67.348  63.940  47.751  1.00  2.67
ATOM    430  CB  ARG    29      65.499  65.015  47.697  1.00  2.67
ATOM    431  HB1 ARG    29      65.759  65.640  46.840  1.00  2.67
ATOM    432  HB2 ARG    29      64.873  65.595  48.378  1.00  2.67
ATOM    433  CG  ARG    29      64.737  63.789  47.200  1.00  2.67
ATOM    434  HG1 ARG    29      64.421  63.177  48.044  1.00  2.67
ATOM    435  HG2 ARG    29      65.367  63.190  46.540  1.00  2.67
ATOM    436  CD  ARG    29      63.515  64.275  46.437  1.00  2.67
ATOM    437  HD1 ARG    29      63.821  64.663  45.464  1.00  2.67
ATOM    438  HD2 ARG    29      63.049  65.079  47.009  1.00  2.67
ATOM    439  NE  ARG    29      62.569  63.173  46.267  1.00  2.67
ATOM    440  HE  ARG    29      62.923  62.227  46.353  1.00  2.67
ATOM    441  CZ  ARG    29      61.264  63.275  46.274  1.00  2.67
ATOM    442  NH1 ARG    29      60.622  64.405  46.371  1.00  2.67
ATOM    443 1HH1 ARG    29      61.129  65.255  46.506  1.00  2.67
ATOM    444 2HH1 ARG    29      59.645  64.340  46.635  1.00  2.67
ATOM    445  NH2 ARG    29      60.568  62.189  46.226  1.00  2.67
ATOM    446 1HH2 ARG    29      61.068  61.326  46.439  1.00  2.67
ATOM    447 2HH2 ARG    29      59.585  62.260  46.416  1.00  2.67
ATOM    448  C   ARG    29      67.662  65.824  48.611  1.00  2.67
ATOM    449  O   ARG    29      68.458  66.148  47.735  1.00  2.67
ATOM    450  N   ALA    30      67.534  66.496  49.751  1.00  2.82
ATOM    451  H   ALA    30      66.790  66.226  50.379  1.00  2.82
ATOM    452  CA  ALA    30      68.394  67.609  50.143  1.00  2.82
ATOM    453  HA  ALA    30      68.819  68.061  49.245  1.00  2.82
ATOM    454  CB  ALA    30      67.496  68.657  50.806  1.00  2.82
ATOM    455  HB1 ALA    30      68.099  69.491  51.168  1.00  2.82
ATOM    456  HB2 ALA    30      66.780  69.033  50.075  1.00  2.82
ATOM    457  HB3 ALA    30      66.944  68.199  51.625  1.00  2.82
ATOM    458  C   ALA    30      69.602  67.166  51.000  1.00  2.82
ATOM    459  O   ALA    30      70.238  68.009  51.631  1.00  2.82
ATOM    460  N   GLY    31      69.928  65.867  51.017  1.00  3.05
ATOM    461  H   GLY    31      69.312  65.203  50.566  1.00  3.05
ATOM    462  CA  GLY    31      71.216  65.350  51.482  1.00  3.05
ATOM    463  HA1 GLY    31      72.016  65.838  50.925  1.00  3.05
ATOM    464  HA2 GLY    31      71.252  64.282  51.269  1.00  3.05
ATOM    465  C   GLY    31      71.507  65.527  52.974  1.00  3.05
ATOM    466  O   GLY    31      72.676  65.580  53.349  1.00  3.05
ATOM    467  N   LEU    32      70.469  65.638  53.816  1.00  2.73
ATOM    468  H   LEU    32      69.541  65.564  53.414  1.00  2.73
ATOM    469  CA  LEU    32      70.604  65.956  55.242  1.00  2.73
ATOM    470  HA  LEU    32      71.672  66.080  55.420  1.00  2.73
ATOM    471  CB  LEU    32      69.957  67.321  55.558  1.00  2.73
ATOM    472  HB1 LEU    32      69.114  67.190  56.237  1.00  2.73
ATOM    473  HB2 LEU    32      69.586  67.757  54.630  1.00  2.73
ATOM    474  CG  LEU    32      70.979  68.306  56.168  1.00  2.73
ATOM    475  HG  LEU    32      71.875  68.330  55.549  1.00  2.73
ATOM    476  CD1 LEU    32      70.408  69.718  56.211  1.00  2.73
ATOM    477 1HD1 LEU    32      71.148  70.408  56.614  1.00  2.73
ATOM    478 2HD1 LEU    32      70.156  70.036  55.200  1.00  2.73
ATOM    479 3HD1 LEU    32      69.520  69.726  56.834  1.00  2.73
ATOM    480  CD2 LEU    32      71.371  67.944  57.601  1.00  2.73
ATOM    481 1HD2 LEU    32      72.004  68.722  58.027  1.00  2.73
ATOM    482 2HD2 LEU    32      70.480  67.814  58.216  1.00  2.73
ATOM    483 3HD2 LEU    32      71.940  67.015  57.602  1.00  2.73
ATOM    484  C   LEU    32      70.251  64.812  56.210  1.00  2.73
ATOM    485  O   LEU    32      70.547  64.905  57.396  1.00  2.73
ATOM    486  N   ILE    33      69.766  63.684  55.686  1.00  2.56
ATOM    487  H   ILE    33      69.497  63.753  54.713  1.00  2.56
ATOM    488  CA  ILE    33      70.315  62.354  56.029  1.00  2.56
ATOM    489  HA  ILE    33      71.359  62.574  56.257  1.00  2.56
ATOM    490  CB  ILE    33      69.786  61.626  57.309  1.00  2.56
ATOM    491  HB  ILE    33      69.106  60.834  56.989  1.00  2.56
ATOM    492  CG2 ILE    33      71.001  60.994  58.045  1.00  2.56
ATOM    493 1HG2 ILE    33      70.690  60.412  58.907  1.00  2.56
ATOM    494 2HG2 ILE    33      71.580  60.327  57.416  1.00  2.56
ATOM    495 3HG2 ILE    33      71.667  61.784  58.397  1.00  2.56
ATOM    496  CG1 ILE    33      69.065  62.467  58.387  1.00  2.56
ATOM    497 1HG1 ILE    33      68.389  63.167  57.910  1.00  2.56
ATOM    498 2HG1 ILE    33      69.789  63.052  58.955  1.00  2.56
ATOM    499  CD1 ILE    33      68.255  61.609  59.375  1.00  2.56
ATOM    500  HD1 ILE    33      68.888  60.906  59.912  1.00  2.56
ATOM    501  HD2 ILE    33      67.789  62.253  60.119  1.00  2.56
ATOM    502  HD3 ILE    33      67.486  61.058  58.835  1.00  2.56
ATOM    503  C   ILE    33      70.426  61.439  54.795  1.00  2.56
ATOM    504  O   ILE    33      70.011  61.812  53.697  1.00  2.56
ATOM    505  N   ASP    34      71.058  60.275  54.944  1.00  2.94
ATOM    506  H   ASP    34      71.330  59.983  55.867  1.00  2.94
ATOM    507  CA  ASP    34      71.322  59.331  53.866  1.00  2.94
ATOM    508  HA  ASP    34      71.507  59.909  52.960  1.00  2.94
ATOM    509  CB  ASP    34      72.608  58.541  54.158  1.00  2.94
ATOM    510  HB1 ASP    34      73.326  59.171  54.687  1.00  2.94
ATOM    511  HB2 ASP    34      73.058  58.261  53.204  1.00  2.94
ATOM    512  CG  ASP    34      72.334  57.273  54.958  1.00  2.94
ATOM    513  OD1 ASP    34      72.288  56.191  54.331  1.00  2.94
ATOM    514  OD2 ASP    34      72.089  57.362  56.177  1.00  2.94
ATOM    515  C   ASP    34      70.118  58.418  53.586  1.00  2.94
ATOM    516  O   ASP    34      69.146  58.374  54.344  1.00  2.94
ATOM    517  N   TRP    35      70.193  57.651  52.498  1.00  2.74
ATOM    518  H   TRP    35      71.050  57.654  51.968  1.00  2.74
ATOM    519  CA  TRP    35      69.145  56.714  52.102  1.00  2.74
ATOM    520  HA  TRP    35      68.241  57.263  51.838  1.00  2.74
ATOM    521  CB  TRP    35      69.626  55.889  50.892  1.00  2.74
ATOM    522  HB1 TRP    35      69.093  54.935  50.913  1.00  2.74
ATOM    523  HB2 TRP    35      70.681  55.645  51.026  1.00  2.74
ATOM    524  CG  TRP    35      69.447  56.434  49.504  1.00  2.74
ATOM    525  CD1 TRP    35      68.868  55.739  48.496  1.00  2.74
ATOM    526  HD1 TRP    35      68.464  54.737  48.590  1.00  2.74
ATOM    527  NE1 TRP    35      68.928  56.466  47.326  1.00  2.74
ATOM    528  HE1 TRP    35      68.624  56.111  46.430  1.00  2.74
ATOM    529  CE2 TRP    35      69.586  57.660  47.509  1.00  2.74
ATOM    530  CZ2 TRP    35      69.896  58.712  46.633  1.00  2.74
ATOM    531  HZ2 TRP    35      69.623  58.654  45.590  1.00  2.74
ATOM    532  CH2 TRP    35      70.572  59.838  47.129  1.00  2.74
ATOM    533  HH2 TRP    35      70.823  60.661  46.472  1.00  2.74
ATOM    534  CZ3 TRP    35      70.931  59.893  48.486  1.00  2.74
ATOM    535  HZ3 TRP    35      71.449  60.763  48.868  1.00  2.74
ATOM    536  CE3 TRP    35      70.614  58.831  49.356  1.00  2.74
ATOM    537  HE3 TRP    35      70.902  58.909  50.389  1.00  2.74
ATOM    538  CD2 TRP    35      69.924  57.684  48.899  1.00  2.74
ATOM    539  C   TRP    35      68.782  55.724  53.218  1.00  2.74
ATOM    540  O   TRP    35      67.598  55.504  53.473  1.00  2.74
ATOM    541  N   ASN    36      69.775  55.111  53.867  1.00  3.07
ATOM    542  H   ASN    36      70.734  55.422  53.718  1.00  3.07
ATOM    543  CA  ASN    36      69.546  54.077  54.870  1.00  3.07
ATOM    544  HA  ASN    36      68.841  53.372  54.448  1.00  3.07
ATOM    545  CB  ASN    36      70.840  53.266  55.112  1.00  3.07
ATOM    546  HB1 ASN    36      71.566  53.455  54.320  1.00  3.07
ATOM    547  HB2 ASN    36      70.591  52.207  55.078  1.00  3.07
ATOM    548  CG  ASN    36      71.504  53.508  56.455  1.00  3.07
ATOM    549  OD1 ASN    36      71.238  52.835  57.434  1.00  3.07
ATOM    550  ND2 ASN    36      72.355  54.490  56.555  1.00  3.07
ATOM    551 1HD2 ASN    36      72.476  55.136  55.771  1.00  3.07
ATOM    552 2HD2 ASN    36      72.747  54.699  57.450  1.00  3.07
ATOM    553  C   ASN    36      68.913  54.668  56.144  1.00  3.07
ATOM    554  O   ASN    36      67.920  54.135  56.651  1.00  3.07
ATOM    555  N   MET    37      69.391  55.835  56.597  1.00  2.84
ATOM    556  H   MET    37      70.242  56.221  56.192  1.00  2.84
ATOM    557  CA  MET    37      68.746  56.558  57.691  1.00  2.84
ATOM    558  HA  MET    37      68.679  55.875  58.538  1.00  2.84
ATOM    559  CB  MET    37      69.580  57.767  58.132  1.00  2.84
ATOM    560  HB1 MET    37      68.960  58.448  58.717  1.00  2.84
ATOM    561  HB2 MET    37      69.937  58.304  57.253  1.00  2.84
ATOM    562  CG  MET    37      70.760  57.326  59.006  1.00  2.84
ATOM    563  HG1 MET    37      71.440  58.171  59.118  1.00  2.84
ATOM    564  HG2 MET    37      71.303  56.534  58.491  1.00  2.84
ATOM    565  SD  MET    37      70.298  56.737  60.666  1.00  2.84
ATOM    566  CE  MET    37      71.928  56.161  61.211  1.00  2.84
ATOM    567  HE1 MET    37      71.861  55.761  62.222  1.00  2.84
ATOM    568  HE2 MET    37      72.282  55.380  60.536  1.00  2.84
ATOM    569  HE3 MET    37      72.634  56.992  61.197  1.00  2.84
ATOM    570  C   MET    37      67.317  56.975  57.379  1.00  2.84
ATOM    571  O   MET    37      66.470  56.930  58.274  1.00  2.84
ATOM    572  N   PHE    38      66.999  57.311  56.128  1.00  2.20
ATOM    573  H   PHE    38      67.740  57.429  55.441  1.00  2.20
ATOM    574  CA  PHE    38      65.626  57.642  55.777  1.00  2.20
ATOM    575  HA  PHE    38      65.210  58.136  56.649  1.00  2.20
ATOM    576  CB  PHE    38      65.577  58.630  54.629  1.00  2.20
ATOM    577  HB1 PHE    38      64.569  58.656  54.233  1.00  2.20
ATOM    578  HB2 PHE    38      66.268  58.334  53.837  1.00  2.20
ATOM    579  CG  PHE    38      65.889  60.004  55.153  1.00  2.20
ATOM    580  CD1 PHE    38      65.114  60.537  56.198  1.00  2.20
ATOM    581  HD1 PHE    38      64.307  59.967  56.622  1.00  2.20
ATOM    582  CE1 PHE    38      65.400  61.797  56.728  1.00  2.20
ATOM    583  HE1 PHE    38      64.804  62.190  57.535  1.00  2.20
ATOM    584  CZ  PHE    38      66.442  62.546  56.178  1.00  2.20
ATOM    585  HZ  PHE    38      66.674  63.520  56.570  1.00  2.20
ATOM    586  CE2 PHE    38      67.178  62.033  55.106  1.00  2.20
ATOM    587  HE2 PHE    38      67.913  62.635  54.616  1.00  2.20
ATOM    588  CD2 PHE    38      66.957  60.739  54.638  1.00  2.20
ATOM    589  HD2 PHE    38      67.599  60.333  53.871  1.00  2.20
ATOM    590  C   PHE    38      64.694  56.458  55.620  1.00  2.20
ATOM    591  O   PHE    38      63.549  56.566  56.056  1.00  2.20
ATOM    592  N   VAL    39      65.151  55.303  55.141  1.00  2.41
ATOM    593  H   VAL    39      66.095  55.248  54.762  1.00  2.41
ATOM    594  CA  VAL    39      64.314  54.101  55.256  1.00  2.41
ATOM    595  HA  VAL    39      63.324  54.361  54.890  1.00  2.41
ATOM    596  CB  VAL    39      64.772  52.922  54.364  1.00  2.41
ATOM    597  HB  VAL    39      64.068  52.109  54.475  1.00  2.41
ATOM    598  CG1 VAL    39      64.759  53.314  52.882  1.00  2.41
ATOM    599 1HG1 VAL    39      64.975  52.440  52.268  1.00  2.41
ATOM    600 2HG1 VAL    39      63.779  53.698  52.607  1.00  2.41
ATOM    601 3HG1 VAL    39      65.515  54.075  52.687  1.00  2.41
ATOM    602  CG2 VAL    39      66.141  52.349  54.693  1.00  2.41
ATOM    603 1HG2 VAL    39      66.364  51.502  54.044  1.00  2.41
ATOM    604 2HG2 VAL    39      66.869  53.129  54.529  1.00  2.41
ATOM    605 3HG2 VAL    39      66.185  52.016  55.729  1.00  2.41
ATOM    606  C   VAL    39      64.088  53.690  56.717  1.00  2.41
ATOM    607  O   VAL    39      62.964  53.381  57.120  1.00  2.41
ATOM    608  N   LYS    40      65.101  53.780  57.580  1.00  2.85
ATOM    609  H   LYS    40      66.026  54.018  57.227  1.00  2.85
ATOM    610  CA  LYS    40      64.925  53.562  59.022  1.00  2.85
ATOM    611  HA  LYS    40      64.583  52.540  59.193  1.00  2.85
ATOM    612  CB  LYS    40      66.308  53.720  59.681  1.00  2.85
ATOM    613  HB1 LYS    40      66.765  54.639  59.317  1.00  2.85
ATOM    614  HB2 LYS    40      66.944  52.889  59.370  1.00  2.85
ATOM    615  CG  LYS    40      66.276  53.781  61.214  1.00  2.85
ATOM    616  HG1 LYS    40      65.884  52.847  61.618  1.00  2.85
ATOM    617  HG2 LYS    40      65.623  54.598  61.515  1.00  2.85
ATOM    618  CD  LYS    40      67.687  54.039  61.766  1.00  2.85
ATOM    619  HD1 LYS    40      68.163  54.835  61.192  1.00  2.85
ATOM    620  HD2 LYS    40      68.286  53.135  61.642  1.00  2.85
ATOM    621  CE  LYS    40      67.675  54.439  63.247  1.00  2.85
ATOM    622  HE1 LYS    40      68.711  54.531  63.586  1.00  2.85
ATOM    623  HE2 LYS    40      67.198  53.640  63.825  1.00  2.85
ATOM    624  NZ  LYS    40      66.955  55.719  63.459  1.00  2.85
ATOM    625  HZ1 LYS    40      67.312  56.447  62.854  1.00  2.85
ATOM    626  HZ2 LYS    40      65.960  55.582  63.266  1.00  2.85
ATOM    627  HZ3 LYS    40      67.006  56.024  64.420  1.00  2.85
ATOM    628  C   LYS    40      63.864  54.484  59.617  1.00  2.85
ATOM    629  O   LYS    40      62.932  53.967  60.225  1.00  2.85
ATOM    630  N   LEU    41      63.962  55.799  59.406  1.00  2.57
ATOM    631  H   LEU    41      64.773  56.142  58.901  1.00  2.57
ATOM    632  CA  LEU    41      62.972  56.772  59.882  1.00  2.57
ATOM    633  HA  LEU    41      62.893  56.696  60.956  1.00  2.57
ATOM    634  CB  LEU    41      63.422  58.209  59.562  1.00  2.57
ATOM    635  HB1 LEU    41      62.555  58.868  59.644  1.00  2.57
ATOM    636  HB2 LEU    41      63.771  58.253  58.530  1.00  2.57
ATOM    637  CG  LEU    41      64.512  58.757  60.504  1.00  2.57
ATOM    638  HG  LEU    41      65.398  58.125  60.443  1.00  2.57
ATOM    639  CD1 LEU    41      64.890  60.166  60.056  1.00  2.57
ATOM    640 1HD1 LEU    41      65.675  60.566  60.698  1.00  2.57
ATOM    641 2HD1 LEU    41      65.267  60.129  59.037  1.00  2.57
ATOM    642 3HD1 LEU    41      64.023  60.828  60.105  1.00  2.57
ATOM    643  CD2 LEU    41      64.070  58.825  61.969  1.00  2.57
ATOM    644 1HD2 LEU    41      64.813  59.365  62.556  1.00  2.57
ATOM    645 2HD2 LEU    41      63.116  59.353  62.047  1.00  2.57
ATOM    646 3HD2 LEU    41      63.958  57.828  62.389  1.00  2.57
ATOM    647  C   LEU    41      61.571  56.526  59.354  1.00  2.57
ATOM    648  O   LEU    41      60.666  56.687  60.142  1.00  2.57
ATOM    649  N   ARG    42      61.376  56.106  58.098  1.00  2.48
ATOM    650  H   ARG    42      62.181  56.038  57.486  1.00  2.48
ATOM    651  CA  ARG    42      60.032  55.827  57.540  1.00  2.48
ATOM    652  HA  ARG    42      59.349  56.641  57.760  1.00  2.48
ATOM    653  CB  ARG    42      60.137  55.662  56.013  1.00  2.48
ATOM    654  HB1 ARG    42      59.163  55.372  55.612  1.00  2.48
ATOM    655  HB2 ARG    42      60.833  54.845  55.818  1.00  2.48
ATOM    656  CG  ARG    42      60.606  56.925  55.270  1.00  2.48
ATOM    657  HG1 ARG    42      61.299  57.491  55.887  1.00  2.48
ATOM    658  HG2 ARG    42      59.757  57.575  55.074  1.00  2.48
ATOM    659  CD  ARG    42      61.279  56.543  53.942  1.00  2.48
ATOM    660  HD1 ARG    42      60.506  56.320  53.210  1.00  2.48
ATOM    661  HD2 ARG    42      61.867  55.639  54.083  1.00  2.48
ATOM    662  NE  ARG    42      62.193  57.601  53.468  1.00  2.48
ATOM    663  HE  ARG    42      62.637  58.147  54.186  1.00  2.48
ATOM    664  CZ  ARG    42      62.479  57.908  52.216  1.00  2.48
ATOM    665  NH1 ARG    42      61.905  57.330  51.215  1.00  2.48
ATOM    666 1HH1 ARG    42      61.165  56.675  51.372  1.00  2.48
ATOM    667 2HH1 ARG    42      62.020  57.825  50.326  1.00  2.48
ATOM    668  NH2 ARG    42      63.357  58.808  51.895  1.00  2.48
ATOM    669 1HH2 ARG    42      63.851  59.337  52.589  1.00  2.48
ATOM    670 2HH2 ARG    42      63.441  59.052  50.904  1.00  2.48
ATOM    671  C   ARG    42      59.391  54.564  58.103  1.00  2.48
ATOM    672  O   ARG    42      58.221  54.546  58.472  1.00  2.48
ATOM    673  N   SER    43      60.202  53.511  58.258  1.00  3.18
ATOM    674  H   SER    43      61.153  53.594  57.931  1.00  3.18
ATOM    675  CA  SER    43      59.776  52.327  59.019  1.00  3.18
ATOM    676  HA  SER    43      58.932  51.855  58.514  1.00  3.18
ATOM    677  CB  SER    43      60.894  51.290  59.231  1.00  3.18
ATOM    678  HB1 SER    43      60.438  50.334  59.494  1.00  3.18
ATOM    679  HB2 SER    43      61.528  51.598  60.063  1.00  3.18
ATOM    680  OG  SER    43      61.732  51.115  58.106  1.00  3.18
ATOM    681  HG  SER    43      62.200  51.960  57.972  1.00  3.18
ATOM    682  C   SER    43      59.307  52.758  60.384  1.00  3.18
ATOM    683  O   SER    43      58.202  52.434  60.768  1.00  3.18
ATOM    684  N   GLN    44      60.105  53.579  61.062  1.00  3.65
ATOM    685  H   GLN    44      60.991  53.854  60.658  1.00  3.65
ATOM    686  CA  GLN    44      59.775  54.110  62.369  1.00  3.65
ATOM    687  HA  GLN    44      59.071  53.402  62.796  1.00  3.65
ATOM    688  CB  GLN    44      61.027  54.017  63.272  1.00  3.65
ATOM    689  HB1 GLN    44      61.594  53.128  62.992  1.00  3.65
ATOM    690  HB2 GLN    44      60.697  53.829  64.285  1.00  3.65
ATOM    691  CG  GLN    44      61.981  55.216  63.252  1.00  3.65
ATOM    692  HG1 GLN    44      61.455  56.137  63.494  1.00  3.65
ATOM    693  HG2 GLN    44      62.372  55.295  62.252  1.00  3.65
ATOM    694  CD  GLN    44      63.158  55.077  64.213  1.00  3.65
ATOM    695  OE1 GLN    44      64.316  55.027  63.810  1.00  3.65
ATOM    696  NE2 GLN    44      62.933  55.048  65.509  1.00  3.65
ATOM    697 1HE2 GLN    44      61.981  55.104  65.861  1.00  3.65
ATOM    698 2HE2 GLN    44      63.703  54.975  66.148  1.00  3.65
ATOM    699  C   GLN    44      58.998  55.460  62.290  1.00  3.65
ATOM    700  O   GLN    44      58.976  56.228  63.232  1.00  3.65
ATOM    701  N   GLU    45      58.321  55.755  61.180  1.00  3.60
ATOM    702  H   GLU    45      58.467  55.171  60.371  1.00  3.60
ATOM    703  CA  GLU    45      57.162  56.661  61.115  1.00  3.60
ATOM    704  HA  GLU    45      57.135  57.383  61.932  1.00  3.60
ATOM    705  CB  GLU    45      56.995  57.347  59.713  1.00  3.60
ATOM    706  HB1 GLU    45      55.998  57.790  59.695  1.00  3.60
ATOM    707  HB2 GLU    45      56.975  56.577  58.947  1.00  3.60
ATOM    708  CG  GLU    45      57.915  58.453  59.189  1.00  3.60
ATOM    709  HG1 GLU    45      58.948  58.124  59.199  1.00  3.60
ATOM    710  HG2 GLU    45      57.856  59.282  59.878  1.00  3.60
ATOM    711  CD  GLU    45      57.523  58.898  57.749  1.00  3.60
ATOM    712  OE1 GLU    45      56.516  59.627  57.568  1.00  3.60
ATOM    713  OE2 GLU    45      58.276  58.536  56.816  1.00  3.60
ATOM    714  C   GLU    45      55.893  55.810  61.105  1.00  3.60
ATOM    715  O   GLU    45      54.814  56.268  61.483  1.00  3.60
ATOM    716  N   CYS    46      55.992  54.576  60.603  1.00  4.75
ATOM    717  H   CYS    46      56.832  54.254  60.147  1.00  4.75
ATOM    718  CA  CYS    46      54.953  53.633  60.910  1.00  4.75
ATOM    719  HA  CYS    46      53.989  54.110  60.765  1.00  4.75
ATOM    720  CB  CYS    46      55.058  52.413  59.965  1.00  4.75
ATOM    721  HB1 CYS    46      54.474  51.577  60.357  1.00  4.75
ATOM    722  HB2 CYS    46      56.083  52.063  59.882  1.00  4.75
ATOM    723  SG  CYS    46      54.434  52.867  58.317  1.00  4.75
ATOM    724  HG  CYS    46      54.454  51.644  57.743  1.00  4.75
ATOM    725  C   CYS    46      55.055  53.239  62.397  1.00  4.75
ATOM    726  O   CYS    46      54.115  53.381  63.166  1.00  4.75
ATOM    727  N   ASP    47      56.246  52.844  62.829  1.00  6.22
ATOM    728  H   ASP    47      56.952  52.751  62.104  1.00  6.22
ATOM    729  CA  ASP    47      56.440  52.037  64.026  1.00  6.22
ATOM    730  HA  ASP    47      55.481  51.914  64.533  1.00  6.22
ATOM    731  CB  ASP    47      56.906  50.633  63.599  1.00  6.22
ATOM    732  HB1 ASP    47      57.062  50.020  64.488  1.00  6.22
ATOM    733  HB2 ASP    47      57.863  50.719  63.080  1.00  6.22
ATOM    734  CG  ASP    47      55.892  49.908  62.704  1.00  6.22
ATOM    735  OD1 ASP    47      54.693  49.935  63.059  1.00  6.22
ATOM    736  OD2 ASP    47      56.348  49.315  61.701  1.00  6.22
ATOM    737  C   ASP    47      57.396  52.650  65.064  1.00  6.22
ATOM    738  O   ASP    47      57.703  52.019  66.078  1.00  6.22
ATOM    739  N   TRP    48      57.814  53.900  64.838  1.00  7.46
ATOM    740  H   TRP    48      57.492  54.311  63.974  1.00  7.46
ATOM    741  CA  TRP    48      58.048  54.871  65.903  1.00  7.46
ATOM    742  HA  TRP    48      57.858  54.342  66.841  1.00  7.46
ATOM    743  CB  TRP    48      59.479  55.373  66.160  1.00  7.46
ATOM    744  HB1 TRP    48      59.406  56.345  66.643  1.00  7.46
ATOM    745  HB2 TRP    48      60.010  55.571  65.244  1.00  7.46
ATOM    746  CG  TRP    48      60.316  54.507  67.069  1.00  7.46
ATOM    747  CD1 TRP    48      60.538  53.179  66.928  1.00  7.46
ATOM    748  HD1 TRP    48      60.121  52.572  66.135  1.00  7.46
ATOM    749  NE1 TRP    48      61.309  52.713  67.976  1.00  7.46
ATOM    750  HE1 TRP    48      61.520  51.736  68.118  1.00  7.46
ATOM    751  CE2 TRP    48      61.612  53.721  68.865  1.00  7.46
ATOM    752  CZ2 TRP    48      62.332  53.744  70.071  1.00  7.46
ATOM    753  HZ2 TRP    48      62.780  52.841  70.458  1.00  7.46
ATOM    754  CH2 TRP    48      62.443  54.955  70.775  1.00  7.46
ATOM    755  HH2 TRP    48      62.979  54.992  71.714  1.00  7.46
ATOM    756  CZ3 TRP    48      61.831  56.116  70.269  1.00  7.46
ATOM    757  HZ3 TRP    48      61.887  57.042  70.826  1.00  7.46
ATOM    758  CE3 TRP    48      61.112  56.076  69.059  1.00  7.46
ATOM    759  HE3 TRP    48      60.604  56.964  68.699  1.00  7.46
ATOM    760  CD2 TRP    48      60.985  54.880  68.320  1.00  7.46
ATOM    761  C   TRP    48      56.975  55.928  65.873  1.00  7.46
ATOM    762  O   TRP    48      57.061  57.013  65.285  1.00  7.46
ATOM    763  N   GLU    49      55.938  55.437  66.536  1.00  8.05
ATOM    764  H   GLU    49      56.148  54.565  67.000  1.00  8.05
ATOM    765  CA  GLU    49      54.787  56.093  67.032  1.00  8.05
ATOM    766  HA  GLU    49      54.635  55.543  67.929  1.00  8.05
ATOM    767  CB  GLU    49      55.024  57.485  67.654  1.00  8.05
ATOM    768  HB1 GLU    49      54.627  57.391  68.644  1.00  8.05
ATOM    769  HB2 GLU    49      54.319  58.113  67.139  1.00  8.05
ATOM    770  CG  GLU    49      56.325  58.351  67.839  1.00  8.05
ATOM    771  HG1 GLU    49      56.061  59.104  68.584  1.00  8.05
ATOM    772  HG2 GLU    49      56.517  58.926  66.945  1.00  8.05
ATOM    773  CD  GLU    49      57.680  57.763  68.267  1.00  8.05
ATOM    774  OE1 GLU    49      58.669  58.532  68.272  1.00  8.05
ATOM    775  OE2 GLU    49      57.770  56.573  68.629  1.00  8.05
ATOM    776  C   GLU    49      53.481  55.737  66.306  1.00  8.05
ATOM    777  O   GLU    49      52.939  56.561  65.573  1.00  8.05
ATOM    778  N   GLU    50      53.039  54.471  66.531  1.00  7.14
ATOM    779  H   GLU    50      53.672  53.883  67.054  1.00  7.14
ATOM    780  CA  GLU    50      51.866  53.744  66.016  1.00  7.14
ATOM    781  HA  GLU    50      52.277  52.938  65.422  1.00  7.14
ATOM    782  CB  GLU    50      50.933  53.099  67.064  1.00  7.14
ATOM    783  HB1 GLU    50      50.039  53.687  67.261  1.00  7.14
ATOM    784  HB2 GLU    50      51.476  53.127  67.968  1.00  7.14
ATOM    785  CG  GLU    50      50.549  51.613  66.836  1.00  7.14
ATOM    786  HG1 GLU    50      50.592  51.101  67.800  1.00  7.14
ATOM    787  HG2 GLU    50      51.292  51.129  66.201  1.00  7.14
ATOM    788  CD  GLU    50      49.140  51.356  66.260  1.00  7.14
ATOM    789  OE1 GLU    50      48.137  51.437  66.999  1.00  7.14
ATOM    790  OE2 GLU    50      49.005  51.060  65.047  1.00  7.14
ATOM    791  C   GLU    50      51.088  54.621  65.029  1.00  7.14
ATOM    792  O   GLU    50      50.171  55.336  65.391  1.00  7.14
ATOM    793  N   ILE    51      51.500  54.494  63.761  1.00  6.48
ATOM    794  H   ILE    51      52.443  54.122  63.656  1.00  6.48
ATOM    795  CA  ILE    51      50.632  54.397  62.598  1.00  6.48
ATOM    796  HA  ILE    51      50.931  55.175  61.883  1.00  6.48
ATOM    797  CB  ILE    51      50.768  52.978  61.928  1.00  6.48
ATOM    798  HB  ILE    51      49.778  52.702  61.561  1.00  6.48
ATOM    799  CG2 ILE    51      51.655  52.929  60.678  1.00  6.48
ATOM    800 1HG2 ILE    51      52.585  52.423  60.911  1.00  6.48
ATOM    801 2HG2 ILE    51      51.176  52.346  59.891  1.00  6.48
ATOM    802 3HG2 ILE    51      51.883  53.923  60.299  1.00  6.48
ATOM    803  CG1 ILE    51      51.210  51.831  62.873  1.00  6.48
ATOM    804 1HG1 ILE    51      50.750  51.972  63.837  1.00  6.48
ATOM    805 2HG1 ILE    51      52.279  51.864  63.055  1.00  6.48
ATOM    806  CD1 ILE    51      50.874  50.437  62.352  1.00  6.48
ATOM    807  HD1 ILE    51      51.093  49.699  63.124  1.00  6.48
ATOM    808  HD2 ILE    51      49.820  50.373  62.085  1.00  6.48
ATOM    809  HD3 ILE    51      51.494  50.220  61.483  1.00  6.48
ATOM    810  C   ILE    51      49.183  54.630  62.963  1.00  6.48
ATOM    811  O   ILE    51      48.631  55.635  62.538  1.00  6.48
ATOM    812  N   SER    52      48.622  53.662  63.719  1.00  7.10
ATOM    813  H   SER    52      49.249  52.924  64.023  1.00  7.10
ATOM    814  CA  SER    52      47.300  53.561  64.340  1.00  7.10
ATOM    815  HA  SER    52      47.123  52.503  64.475  1.00  7.10
ATOM    816  CB  SER    52      47.287  54.174  65.744  1.00  7.10
ATOM    817  HB1 SER    52      46.920  55.202  65.711  1.00  7.10
ATOM    818  HB2 SER    52      48.282  54.168  66.170  1.00  7.10
ATOM    819  OG  SER    52      46.477  53.383  66.585  1.00  7.10
ATOM    820  HG  SER    52      47.048  52.631  66.885  1.00  7.10
ATOM    821  C   SER    52      46.114  54.073  63.538  1.00  7.10
ATOM    822  O   SER    52      44.982  54.101  64.014  1.00  7.10
ATOM    823  N   VAL    53      46.321  54.418  62.273  1.00  7.55
ATOM    824  H   VAL    53      47.268  54.523  61.948  1.00  7.55
ATOM    825  CA  VAL    53      45.234  54.564  61.352  1.00  7.55
ATOM    826  HA  VAL    53      44.474  55.134  61.888  1.00  7.55
ATOM    827  CB  VAL    53      45.486  55.438  60.126  1.00  7.55
ATOM    828  HB  VAL    53      46.296  55.027  59.566  1.00  7.55
ATOM    829  CG1 VAL    53      44.269  55.498  59.188  1.00  7.55
ATOM    830 1HG1 VAL    53      44.476  56.179  58.363  1.00  7.55
ATOM    831 2HG1 VAL    53      44.078  54.508  58.773  1.00  7.55
ATOM    832 3HG1 VAL    53      43.387  55.835  59.732  1.00  7.55
ATOM    833  CG2 VAL    53      45.799  56.882  60.541  1.00  7.55
ATOM    834 1HG2 VAL    53      46.070  57.467  59.663  1.00  7.55
ATOM    835 2HG2 VAL    53      44.934  57.337  61.023  1.00  7.55
ATOM    836 3HG2 VAL    53      46.630  56.909  61.243  1.00  7.55
ATOM    837  C   VAL    53      44.642  53.210  61.093  1.00  7.55
ATOM    838  O   VAL    53      45.250  52.414  60.381  1.00  7.55
ATOM    839  N   LYS    54      43.530  53.021  61.825  1.00  8.38
ATOM    840  H   LYS    54      43.356  53.758  62.497  1.00  8.38
ATOM    841  CA  LYS    54      42.556  51.934  61.869  1.00  8.38
ATOM    842  HA  LYS    54      42.935  51.120  61.256  1.00  8.38
ATOM    843  CB  LYS    54      42.355  51.360  63.288  1.00  8.38
ATOM    844  HB1 LYS    54      41.718  50.478  63.203  1.00  8.38
ATOM    845  HB2 LYS    54      41.818  52.092  63.894  1.00  8.38
ATOM    846  CG  LYS    54      43.630  50.955  64.060  1.00  8.38
ATOM    847  HG1 LYS    54      43.332  50.351  64.918  1.00  8.38
ATOM    848  HG2 LYS    54      44.079  51.860  64.458  1.00  8.38
ATOM    849  CD  LYS    54      44.705  50.186  63.268  1.00  8.38
ATOM    850  HD1 LYS    54      44.940  50.725  62.354  1.00  8.38
ATOM    851  HD2 LYS    54      44.342  49.191  63.007  1.00  8.38
ATOM    852  CE  LYS    54      45.982  50.083  64.116  1.00  8.38
ATOM    853  HE1 LYS    54      45.927  49.212  64.774  1.00  8.38
ATOM    854  HE2 LYS    54      46.031  50.960  64.769  1.00  8.38
ATOM    855  NZ  LYS    54      47.210  50.040  63.281  1.00  8.38
ATOM    856  HZ1 LYS    54      48.015  50.281  63.873  1.00  8.38
ATOM    857  HZ2 LYS    54      47.358  49.133  62.867  1.00  8.38
ATOM    858  HZ3 LYS    54      47.177  50.723  62.535  1.00  8.38
ATOM    859  C   LYS    54      41.274  52.375  61.171  1.00  8.38
ATOM    860  O   LYS    54      40.214  52.495  61.776  1.00  8.38
ATOM    861  N   GLY    55      41.429  52.693  59.888  1.00  8.62
ATOM    862  H   GLY    55      42.324  52.508  59.443  1.00  8.62
ATOM    863  CA  GLY    55      40.361  53.198  59.043  1.00  8.62
ATOM    864  HA1 GLY    55      40.641  54.184  58.673  1.00  8.62
ATOM    865  HA2 GLY    55      39.443  53.303  59.620  1.00  8.62
ATOM    866  C   GLY    55      40.081  52.296  57.846  1.00  8.62
ATOM    867  O   GLY    55      40.860  51.396  57.547  1.00  8.62
ATOM    868  N   PRO    56      39.023  52.581  57.073  1.00  8.64
ATOM    869  CD  PRO    56      37.945  53.516  57.365  1.00  8.64
ATOM    870  HD1 PRO    56      38.328  54.483  57.694  1.00  8.64
ATOM    871  HD2 PRO    56      37.295  53.088  58.129  1.00  8.64
ATOM    872  CG  PRO    56      37.169  53.676  56.055  1.00  8.64
ATOM    873  HG1 PRO    56      37.550  54.541  55.509  1.00  8.64
ATOM    874  HG2 PRO    56      36.098  53.778  56.231  1.00  8.64
ATOM    875  CB  PRO    56      37.498  52.396  55.283  1.00  8.64
ATOM    876  HB1 PRO    56      37.396  52.533  54.206  1.00  8.64
ATOM    877  HB2 PRO    56      36.848  51.588  55.625  1.00  8.64
ATOM    878  CA  PRO    56      38.941  52.097  55.700  1.00  8.64
ATOM    879  HA  PRO    56      39.123  51.022  55.656  1.00  8.64
ATOM    880  C   PRO    56      39.944  52.801  54.773  1.00  8.64
ATOM    881  O   PRO    56      40.137  52.382  53.637  1.00  8.64
ATOM    882  N   ASN    57      40.614  53.840  55.282  1.00  8.03
ATOM    883  H   ASN    57      40.293  54.217  56.162  1.00  8.03
ATOM    884  CA  ASN    57      41.887  54.355  54.789  1.00  8.03
ATOM    885  HA  ASN    57      41.741  54.787  53.797  1.00  8.03
ATOM    886  CB  ASN    57      42.412  55.439  55.758  1.00  8.03
ATOM    887  HB1 ASN    57      43.271  55.929  55.297  1.00  8.03
ATOM    888  HB2 ASN    57      42.768  54.954  56.667  1.00  8.03
ATOM    889  CG  ASN    57      41.402  56.486  56.187  1.00  8.03
ATOM    890  OD1 ASN    57      40.413  56.191  56.844  1.00  8.03
ATOM    891  ND2 ASN    57      41.618  57.743  55.874  1.00  8.03
ATOM    892 1HD2 ASN    57      42.432  58.012  55.347  1.00  8.03
ATOM    893 2HD2 ASN    57      40.912  58.396  56.166  1.00  8.03
ATOM    894  C   ASN    57      42.979  53.280  54.671  1.00  8.03
ATOM    895  O   ASN    57      43.957  53.459  53.955  1.00  8.03
ATOM    896  N   GLY    58      42.824  52.218  55.453  1.00  7.30
ATOM    897  H   GLY    58      41.986  52.168  56.017  1.00  7.30
ATOM    898  CA  GLY    58      43.841  51.250  55.796  1.00  7.30
ATOM    899  HA1 GLY    58      44.825  51.587  55.484  1.00  7.30
ATOM    900  HA2 GLY    58      43.623  50.298  55.310  1.00  7.30
ATOM    901  C   GLY    58      43.807  51.076  57.309  1.00  7.30
ATOM    902  O   GLY    58      43.708  52.059  58.049  1.00  7.30
ATOM    903  N   GLU    59      43.916  49.842  57.790  1.00  6.08
ATOM    904  H   GLU    59      43.814  49.049  57.154  1.00  6.08
ATOM    905  CA  GLU    59      44.575  49.602  59.073  1.00  6.08
ATOM    906  HA  GLU    59      44.191  50.309  59.799  1.00  6.08
ATOM    907  CB  GLU    59      44.334  48.179  59.599  1.00  6.08
ATOM    908  HB1 GLU    59      44.671  48.153  60.636  1.00  6.08
ATOM    909  HB2 GLU    59      44.949  47.466  59.048  1.00  6.08
ATOM    910  CG  GLU    59      42.868  47.708  59.577  1.00  6.08
ATOM    911  HG1 GLU    59      42.195  48.563  59.664  1.00  6.08
ATOM    912  HG2 GLU    59      42.704  47.067  60.447  1.00  6.08
ATOM    913  CD  GLU    59      42.546  46.897  58.304  1.00  6.08
ATOM    914  OE1 GLU    59      41.934  45.812  58.410  1.00  6.08
ATOM    915  OE2 GLU    59      42.973  47.294  57.200  1.00  6.08
ATOM    916  C   GLU    59      46.100  49.841  58.940  1.00  6.08
ATOM    917  O   GLU    59      46.796  50.104  59.933  1.00  6.08
ATOM    918  N   SER    60      46.592  49.803  57.694  1.00  4.75
ATOM    919  H   SER    60      45.986  49.429  56.965  1.00  4.75
ATOM    920  CA  SER    60      47.674  50.650  57.217  1.00  4.75
ATOM    921  HA  SER    60      48.535  50.473  57.855  1.00  4.75
ATOM    922  CB  SER    60      48.131  50.267  55.793  1.00  4.75
ATOM    923  HB1 SER    60      48.377  49.204  55.787  1.00  4.75
ATOM    924  HB2 SER    60      49.036  50.833  55.569  1.00  4.75
ATOM    925  OG  SER    60      47.147  50.533  54.824  1.00  4.75
ATOM    926  HG  SER    60      46.921  51.468  54.867  1.00  4.75
ATOM    927  C   SER    60      47.328  52.125  57.310  1.00  4.75
ATOM    928  O   SER    60      46.773  52.743  56.395  1.00  4.75
ATOM    929  N   SER    61      47.739  52.749  58.407  1.00  3.39
ATOM    930  H   SER    61      47.958  52.172  59.200  1.00  3.39
ATOM    931  CA  SER    61      48.314  54.116  58.274  1.00  3.39
ATOM    932  HA  SER    61      47.484  54.742  58.005  1.00  3.39
ATOM    933  CB  SER    61      48.842  54.530  59.632  1.00  3.39
ATOM    934  HB1 SER    61      49.887  54.276  59.694  1.00  3.39
ATOM    935  HB2 SER    61      48.298  54.023  60.427  1.00  3.39
ATOM    936  OG  SER    61      48.741  55.924  59.870  1.00  3.39
ATOM    937  HG  SER    61      48.671  56.034  60.838  1.00  3.39
ATOM    938  C   SER    61      49.374  54.340  57.200  1.00  3.39
ATOM    939  O   SER    61      49.686  53.478  56.375  1.00  3.39
ATOM    940  N   VAL    62      49.836  55.585  57.168  1.00  2.65
ATOM    941  H   VAL    62      49.665  56.101  58.015  1.00  2.65
ATOM    942  CA  VAL    62      49.958  56.402  55.954  1.00  2.65
ATOM    943  HA  VAL    62      50.234  55.737  55.129  1.00  2.65
ATOM    944  CB  VAL    62      48.547  56.967  55.673  1.00  2.65
ATOM    945  HB  VAL    62      48.710  57.836  55.086  1.00  2.65
ATOM    946  CG1 VAL    62      47.698  55.975  54.861  1.00  2.65
ATOM    947 1HG1 VAL    62      46.851  56.492  54.406  1.00  2.65
ATOM    948 2HG1 VAL    62      48.307  55.538  54.088  1.00  2.65
ATOM    949 3HG1 VAL    62      47.337  55.154  55.478  1.00  2.65
ATOM    950  CG2 VAL    62      47.626  57.335  56.855  1.00  2.65
ATOM    951 1HG2 VAL    62      46.951  58.130  56.554  1.00  2.65
ATOM    952 2HG2 VAL    62      46.979  56.517  57.142  1.00  2.65
ATOM    953 3HG2 VAL    62      48.198  57.625  57.727  1.00  2.65
ATOM    954  C   VAL    62      51.113  57.356  56.184  1.00  2.65
ATOM    955  O   VAL    62      51.195  58.033  57.220  1.00  2.65
ATOM    956  N   ILE    63      52.085  57.299  55.281  1.00  2.42
ATOM    957  H   ILE    63      51.923  56.781  54.431  1.00  2.42
ATOM    958  CA  ILE    63      53.281  58.140  55.331  1.00  2.42
ATOM    959  HA  ILE    63      53.751  57.999  56.305  1.00  2.42
ATOM    960  CB  ILE    63      54.309  57.689  54.273  1.00  2.42
ATOM    961  HB  ILE    63      54.685  56.723  54.616  1.00  2.42
ATOM    962  CG2 ILE    63      53.674  57.434  52.900  1.00  2.42
ATOM    963 1HG2 ILE    63      54.456  57.262  52.160  1.00  2.42
ATOM    964 2HG2 ILE    63      53.030  56.554  52.928  1.00  2.42
ATOM    965 3HG2 ILE    63      53.080  58.305  52.635  1.00  2.42
ATOM    966  CG1 ILE    63      55.540  58.618  54.202  1.00  2.42
ATOM    967 1HG1 ILE    63      56.377  58.017  53.857  1.00  2.42
ATOM    968 2HG1 ILE    63      55.789  58.946  55.209  1.00  2.42
ATOM    969  CD1 ILE    63      55.442  59.852  53.292  1.00  2.42
ATOM    970  HD1 ILE    63      56.333  60.464  53.426  1.00  2.42
ATOM    971  HD2 ILE    63      55.389  59.547  52.248  1.00  2.42
ATOM    972  HD3 ILE    63      54.570  60.457  53.532  1.00  2.42
ATOM    973  C   ILE    63      52.797  59.588  55.249  1.00  2.42
ATOM    974  O   ILE    63      51.816  59.925  54.555  1.00  2.42
ATOM    975  N   HIS    64      53.387  60.424  56.095  1.00  2.61
ATOM    976  H   HIS    64      54.216  60.110  56.594  1.00  2.61
ATOM    977  CA  HIS    64      52.771  61.687  56.481  1.00  2.61
ATOM    978  HA  HIS    64      51.731  61.706  56.153  1.00  2.61
ATOM    979  CB  HIS    64      52.809  61.814  58.002  1.00  2.61
ATOM    980  HB1 HIS    64      53.763  62.243  58.307  1.00  2.61
ATOM    981  HB2 HIS    64      52.758  60.812  58.420  1.00  2.61
ATOM    982  CG  HIS    64      51.691  62.616  58.623  1.00  2.61
ATOM    983  ND1 HIS    64      51.022  62.260  59.797  1.00  2.61
ATOM    984  CE1 HIS    64      50.065  63.178  59.980  1.00  2.61
ATOM    985  HE1 HIS    64      49.350  63.177  60.795  1.00  2.61
ATOM    986  NE2 HIS    64      50.081  64.062  58.976  1.00  2.61
ATOM    987  HE2 HIS    64      49.369  64.770  58.824  1.00  2.61
ATOM    988  CD2 HIS    64      51.107  63.738  58.117  1.00  2.61
ATOM    989  HD2 HIS    64      51.362  64.231  57.189  1.00  2.61
ATOM    990  C   HIS    64      53.529  62.844  55.819  1.00  2.61
ATOM    991  O   HIS    64      54.714  63.092  56.068  1.00  2.61
ATOM    992  N   ASP    65      52.837  63.627  55.005  1.00  2.80
ATOM    993  H   ASP    65      51.852  63.430  54.853  1.00  2.80
ATOM    994  CA  ASP    65      53.383  64.885  54.532  1.00  2.80
ATOM    995  HA  ASP    65      54.417  64.707  54.237  1.00  2.80
ATOM    996  CB  ASP    65      52.643  65.364  53.275  1.00  2.80
ATOM    997  HB1 ASP    65      51.643  65.721  53.528  1.00  2.80
ATOM    998  HB2 ASP    65      52.538  64.517  52.595  1.00  2.80
ATOM    999  CG  ASP    65      53.430  66.462  52.554  1.00  2.80
ATOM   1000  OD1 ASP    65      53.125  66.707  51.368  1.00  2.80
ATOM   1001  OD2 ASP    65      54.417  66.985  53.125  1.00  2.80
ATOM   1002  C   ASP    65      53.403  65.943  55.632  1.00  2.80
ATOM   1003  O   ASP    65      52.390  66.614  55.826  1.00  2.80
ATOM   1004  N   ARG    66      54.521  66.080  56.364  1.00  3.15
ATOM   1005  H   ARG    66      55.280  65.439  56.170  1.00  3.15
ATOM   1006  CA  ARG    66      54.669  67.018  57.490  1.00  3.15
ATOM   1007  HA  ARG    66      54.042  66.663  58.306  1.00  3.15
ATOM   1008  CB  ARG    66      56.127  67.078  57.991  1.00  3.15
ATOM   1009  HB1 ARG    66      56.317  68.081  58.368  1.00  3.15
ATOM   1010  HB2 ARG    66      56.810  66.927  57.154  1.00  3.15
ATOM   1011  CG  ARG    66      56.482  66.078  59.111  1.00  3.15
ATOM   1012  HG1 ARG    66      57.535  66.222  59.360  1.00  3.15
ATOM   1013  HG2 ARG    66      56.350  65.064  58.733  1.00  3.15
ATOM   1014  CD  ARG    66      55.648  66.244  60.398  1.00  3.15
ATOM   1015  HD1 ARG    66      54.649  65.850  60.212  1.00  3.15
ATOM   1016  HD2 ARG    66      55.526  67.302  60.623  1.00  3.15
ATOM   1017  NE  ARG    66      56.223  65.535  61.567  1.00  3.15
ATOM   1018  HE  ARG    66      56.074  64.543  61.616  1.00  3.15
ATOM   1019  CZ  ARG    66      56.853  66.070  62.608  1.00  3.15
ATOM   1020  NH1 ARG    66      57.232  67.313  62.651  1.00  3.15
ATOM   1021 1HH1 ARG    66      57.113  67.939  61.841  1.00  3.15
ATOM   1022 2HH1 ARG    66      57.793  67.710  63.381  1.00  3.15
ATOM   1023  NH2 ARG    66      57.104  65.342  63.665  1.00  3.15
ATOM   1024 1HH2 ARG    66      56.764  64.398  63.748  1.00  3.15
ATOM   1025 2HH2 ARG    66      57.570  65.754  64.456  1.00  3.15
ATOM   1026  C   ARG    66      54.105  68.407  57.180  1.00  3.15
ATOM   1027  O   ARG    66      53.158  68.860  57.819  1.00  3.15
ATOM   1028  N   LYS    67      54.578  69.017  56.093  1.00  3.55
ATOM   1029  H   LYS    67      55.225  68.484  55.538  1.00  3.55
ATOM   1030  CA  LYS    67      54.201  70.361  55.621  1.00  3.55
ATOM   1031  HA  LYS    67      54.020  70.979  56.505  1.00  3.55
ATOM   1032  CB  LYS    67      55.386  71.009  54.870  1.00  3.55
ATOM   1033  HB1 LYS    67      56.158  71.271  55.596  1.00  3.55
ATOM   1034  HB2 LYS    67      55.053  71.951  54.431  1.00  3.55
ATOM   1035  CG  LYS    67      56.008  70.142  53.761  1.00  3.55
ATOM   1036  HG1 LYS    67      56.284  70.792  52.929  1.00  3.55
ATOM   1037  HG2 LYS    67      55.272  69.428  53.393  1.00  3.55
ATOM   1038  CD  LYS    67      57.280  69.419  54.240  1.00  3.55
ATOM   1039  HD1 LYS    67      57.099  68.870  55.165  1.00  3.55
ATOM   1040  HD2 LYS    67      58.041  70.176  54.444  1.00  3.55
ATOM   1041  CE  LYS    67      57.815  68.467  53.167  1.00  3.55
ATOM   1042  HE1 LYS    67      58.877  68.287  53.349  1.00  3.55
ATOM   1043  HE2 LYS    67      57.724  68.948  52.189  1.00  3.55
ATOM   1044  NZ  LYS    67      57.097  67.170  53.153  1.00  3.55
ATOM   1045  HZ1 LYS    67      57.499  66.573  52.427  1.00  3.55
ATOM   1046  HZ2 LYS    67      57.184  66.654  54.022  1.00  3.55
ATOM   1047  HZ3 LYS    67      56.097  67.278  52.969  1.00  3.55
ATOM   1048  C   LYS    67      52.876  70.425  54.850  1.00  3.55
ATOM   1049  O   LYS    67      52.639  71.326  54.054  1.00  3.55
ATOM   1050  N   SER    68      51.982  69.475  55.099  1.00  3.98
ATOM   1051  H   SER    68      52.290  68.703  55.675  1.00  3.98
ATOM   1052  CA  SER    68      50.573  69.529  54.690  1.00  3.98
ATOM   1053  HA  SER    68      50.276  70.576  54.610  1.00  3.98
ATOM   1054  CB  SER    68      50.444  68.852  53.317  1.00  3.98
ATOM   1055  HB1 SER    68      49.970  67.875  53.420  1.00  3.98
ATOM   1056  HB2 SER    68      51.429  68.706  52.870  1.00  3.98
ATOM   1057  OG  SER    68      49.682  69.674  52.454  1.00  3.98
ATOM   1058  HG  SER    68      50.324  70.250  52.011  1.00  3.98
ATOM   1059  C   SER    68      49.635  68.864  55.707  1.00  3.98
ATOM   1060  O   SER    68      48.426  68.804  55.469  1.00  3.98
ATOM   1061  N   GLY    69      50.216  68.321  56.785  1.00  3.67
ATOM   1062  H   GLY    69      51.193  68.553  56.932  1.00  3.67
ATOM   1063  CA  GLY    69      49.757  67.213  57.625  1.00  3.67
ATOM   1064  HA1 GLY    69      49.212  67.630  58.473  1.00  3.67
ATOM   1065  HA2 GLY    69      50.641  66.706  58.012  1.00  3.67
ATOM   1066  C   GLY    69      48.867  66.152  56.975  1.00  3.67
ATOM   1067  O   GLY    69      48.032  65.583  57.674  1.00  3.67
ATOM   1068  N   LYS    70      49.031  65.843  55.686  1.00  3.34
ATOM   1069  H   LYS    70      49.838  66.223  55.210  1.00  3.34
ATOM   1070  CA  LYS    70      48.182  64.852  54.995  1.00  3.34
ATOM   1071  HA  LYS    70      47.195  64.843  55.463  1.00  3.34
ATOM   1072  CB  LYS    70      48.007  65.251  53.521  1.00  3.34
ATOM   1073  HB1 LYS    70      47.630  64.404  52.944  1.00  3.34
ATOM   1074  HB2 LYS    70      48.971  65.554  53.109  1.00  3.34
ATOM   1075  CG  LYS    70      46.989  66.398  53.430  1.00  3.34
ATOM   1076  HG1 LYS    70      47.149  67.073  54.264  1.00  3.34
ATOM   1077  HG2 LYS    70      45.983  65.989  53.537  1.00  3.34
ATOM   1078  CD  LYS    70      47.077  67.188  52.120  1.00  3.34
ATOM   1079  HD1 LYS    70      46.655  66.585  51.314  1.00  3.34
ATOM   1080  HD2 LYS    70      48.116  67.409  51.875  1.00  3.34
ATOM   1081  CE  LYS    70      46.290  68.501  52.241  1.00  3.34
ATOM   1082  HE1 LYS    70      45.281  68.268  52.595  1.00  3.34
ATOM   1083  HE2 LYS    70      46.207  68.946  51.246  1.00  3.34
ATOM   1084  NZ  LYS    70      46.951  69.461  53.167  1.00  3.34
ATOM   1085  HZ1 LYS    70      46.385  70.278  53.339  1.00  3.34
ATOM   1086  HZ2 LYS    70      47.175  69.030  54.064  1.00  3.34
ATOM   1087  HZ3 LYS    70      47.846  69.764  52.787  1.00  3.34
ATOM   1088  C   LYS    70      48.733  63.453  55.135  1.00  3.34
ATOM   1089  O   LYS    70      49.944  63.287  55.231  1.00  3.34
ATOM   1090  N   LYS    71      47.860  62.450  55.172  1.00  2.94
ATOM   1091  H   LYS    71      46.881  62.634  55.012  1.00  2.94
ATOM   1092  CA  LYS    71      48.248  61.100  55.579  1.00  2.94
ATOM   1093  HA  LYS    71      49.341  61.072  55.595  1.00  2.94
ATOM   1094  CB  LYS    71      47.798  60.859  57.039  1.00  2.94
ATOM   1095  HB1 LYS    71      46.915  60.223  57.074  1.00  2.94
ATOM   1096  HB2 LYS    71      47.551  61.806  57.520  1.00  2.94
ATOM   1097  CG  LYS    71      48.973  60.242  57.815  1.00  2.94
ATOM   1098  HG1 LYS    71      49.812  60.932  57.782  1.00  2.94
ATOM   1099  HG2 LYS    71      49.267  59.363  57.269  1.00  2.94
ATOM   1100  CD  LYS    71      48.683  59.880  59.283  1.00  2.94
ATOM   1101  HD1 LYS    71      47.696  59.419  59.340  1.00  2.94
ATOM   1102  HD2 LYS    71      48.647  60.792  59.877  1.00  2.94
ATOM   1103  CE  LYS    71      49.691  58.893  59.916  1.00  2.94
ATOM   1104  HE1 LYS    71      49.557  57.924  59.437  1.00  2.94
ATOM   1105  HE2 LYS    71      49.445  58.781  60.976  1.00  2.94
ATOM   1106  NZ  LYS    71      51.118  59.274  59.771  1.00  2.94
ATOM   1107  HZ1 LYS    71      51.712  58.720  60.376  1.00  2.94
ATOM   1108  HZ2 LYS    71      51.426  59.083  58.818  1.00  2.94
ATOM   1109  HZ3 LYS    71      51.266  60.257  59.987  1.00  2.94
ATOM   1110  C   LYS    71      47.886  60.102  54.496  1.00  2.94
ATOM   1111  O   LYS    71      46.733  59.698  54.387  1.00  2.94
ATOM   1112  N   PHE    72      48.885  59.795  53.664  1.00  2.62
ATOM   1113  H   PHE    72      49.830  60.082  53.892  1.00  2.62
ATOM   1114  CA  PHE    72      48.703  59.132  52.375  1.00  2.62
ATOM   1115  HA  PHE    72      47.661  59.206  52.054  1.00  2.62
ATOM   1116  CB  PHE    72      49.589  59.856  51.348  1.00  2.62
ATOM   1117  HB1 PHE    72      49.535  59.312  50.406  1.00  2.62
ATOM   1118  HB2 PHE    72      50.622  59.800  51.692  1.00  2.62
ATOM   1119  CG  PHE    72      49.254  61.309  51.058  1.00  2.62
ATOM   1120  CD1 PHE    72      48.055  61.635  50.399  1.00  2.62
ATOM   1121  HD1 PHE    72      47.350  60.859  50.137  1.00  2.62
ATOM   1122  CE1 PHE    72      47.784  62.963  50.029  1.00  2.62
ATOM   1123  HE1 PHE    72      46.872  63.182  49.488  1.00  2.62
ATOM   1124  CZ  PHE    72      48.716  63.977  50.311  1.00  2.62
ATOM   1125  HZ  PHE    72      48.520  64.990  49.992  1.00  2.62
ATOM   1126  CE2 PHE    72      49.915  63.660  50.977  1.00  2.62
ATOM   1127  HE2 PHE    72      50.649  64.430  51.161  1.00  2.62
ATOM   1128  CD2 PHE    72      50.181  62.329  51.354  1.00  2.62
ATOM   1129  HD2 PHE    72      51.120  62.084  51.830  1.00  2.62
ATOM   1130  C   PHE    72      49.109  57.662  52.394  1.00  2.62
ATOM   1131  O   PHE    72      50.136  57.297  52.972  1.00  2.62
ATOM   1132  N   SER    73      48.327  56.830  51.707  1.00  2.64
ATOM   1133  H   SER    73      47.488  57.187  51.268  1.00  2.64
ATOM   1134  CA  SER    73      48.723  55.458  51.370  1.00  2.64
ATOM   1135  HA  SER    73      48.920  54.893  52.275  1.00  2.64
ATOM   1136  CB  SER    73      47.589  54.742  50.634  1.00  2.64
ATOM   1137  HB1 SER    73      47.879  53.712  50.421  1.00  2.64
ATOM   1138  HB2 SER    73      47.355  55.258  49.701  1.00  2.64
ATOM   1139  OG  SER    73      46.470  54.758  51.498  1.00  2.64
ATOM   1140  HG  SER    73      45.831  54.096  51.217  1.00  2.64
ATOM   1141  C   SER    73      50.002  55.456  50.567  1.00  2.64
ATOM   1142  O   SER    73      50.320  56.448  49.908  1.00  2.64
ATOM   1143  N   ILE    74      50.766  54.372  50.639  1.00  2.40
ATOM   1144  H   ILE    74      50.442  53.567  51.151  1.00  2.40
ATOM   1145  CA  ILE    74      52.091  54.331  50.035  1.00  2.40
ATOM   1146  HA  ILE    74      52.666  55.137  50.492  1.00  2.40
ATOM   1147  CB  ILE    74      52.825  53.014  50.359  1.00  2.40
ATOM   1148  HB  ILE    74      53.755  53.051  49.802  1.00  2.40
ATOM   1149  CG2 ILE    74      53.228  53.002  51.841  1.00  2.40
ATOM   1150 1HG2 ILE    74      53.805  52.102  52.058  1.00  2.40
ATOM   1151 2HG2 ILE    74      53.853  53.866  52.070  1.00  2.40
ATOM   1152 3HG2 ILE    74      52.353  53.022  52.491  1.00  2.40
ATOM   1153  CG1 ILE    74      52.142  51.695  49.929  1.00  2.40
ATOM   1154 1HG1 ILE    74      52.914  50.927  49.935  1.00  2.40
ATOM   1155 2HG1 ILE    74      51.793  51.789  48.901  1.00  2.40
ATOM   1156  CD1 ILE    74      50.989  51.160  50.793  1.00  2.40
ATOM   1157  HD1 ILE    74      50.656  50.206  50.385  1.00  2.40
ATOM   1158  HD2 ILE    74      51.321  50.996  51.818  1.00  2.40
ATOM   1159  HD3 ILE    74      50.142  51.843  50.785  1.00  2.40
ATOM   1160  C   ILE    74      52.052  54.665  48.533  1.00  2.40
ATOM   1161  O   ILE    74      52.897  55.406  48.037  1.00  2.40
ATOM   1162  N   GLU    75      51.030  54.242  47.799  1.00  2.69
ATOM   1163  H   GLU    75      50.326  53.636  48.225  1.00  2.69
ATOM   1164  CA  GLU    75      50.898  54.593  46.386  1.00  2.69
ATOM   1165  HA  GLU    75      51.839  54.359  45.891  1.00  2.69
ATOM   1166  CB  GLU    75      49.788  53.777  45.694  1.00  2.69
ATOM   1167  HB1 GLU    75      49.961  53.847  44.619  1.00  2.69
ATOM   1168  HB2 GLU    75      48.818  54.236  45.893  1.00  2.69
ATOM   1169  CG  GLU    75      49.711  52.289  46.068  1.00  2.69
ATOM   1170  HG1 GLU    75      50.700  51.918  46.345  1.00  2.69
ATOM   1171  HG2 GLU    75      49.391  51.732  45.184  1.00  2.69
ATOM   1172  CD  GLU    75      48.702  52.061  47.203  1.00  2.69
ATOM   1173  OE1 GLU    75      49.022  52.460  48.351  1.00  2.69
ATOM   1174  OE2 GLU    75      47.620  51.513  46.901  1.00  2.69
ATOM   1175  C   GLU    75      50.602  56.085  46.142  1.00  2.69
ATOM   1176  O   GLU    75      51.094  56.657  45.165  1.00  2.69
ATOM   1177  N   GLU    76      49.819  56.727  47.013  1.00  2.68
ATOM   1178  H   GLU    76      49.520  56.231  47.844  1.00  2.68
ATOM   1179  CA  GLU    76      49.504  58.160  46.906  1.00  2.68
ATOM   1180  HA  GLU    76      49.238  58.397  45.877  1.00  2.68
ATOM   1181  CB  GLU    76      48.338  58.561  47.824  1.00  2.68
ATOM   1182  HB1 GLU    76      48.517  59.583  48.163  1.00  2.68
ATOM   1183  HB2 GLU    76      48.309  57.922  48.708  1.00  2.68
ATOM   1184  CG  GLU    76      46.975  58.551  47.126  1.00  2.68
ATOM   1185  HG1 GLU    76      46.560  57.541  47.147  1.00  2.68
ATOM   1186  HG2 GLU    76      47.095  58.852  46.082  1.00  2.68
ATOM   1187  CD  GLU    76      46.045  59.540  47.838  1.00  2.68
ATOM   1188  OE1 GLU    76      45.689  60.564  47.208  1.00  2.68
ATOM   1189  OE2 GLU    76      45.768  59.303  49.034  1.00  2.68
ATOM   1190  C   GLU    76      50.695  59.049  47.255  1.00  2.68
ATOM   1191  O   GLU    76      50.957  60.082  46.633  1.00  2.68
ATOM   1192  N   ALA    77      51.447  58.626  48.259  1.00  2.28
ATOM   1193  H   ALA    77      51.152  57.785  48.752  1.00  2.28
ATOM   1194  CA  ALA    77      52.695  59.236  48.644  1.00  2.28
ATOM   1195  HA  ALA    77      52.519  60.286  48.868  1.00  2.28
ATOM   1196  CB  ALA    77      53.088  58.569  49.952  1.00  2.28
ATOM   1197  HB1 ALA    77      53.962  59.062  50.375  1.00  2.28
ATOM   1198  HB2 ALA    77      52.261  58.665  50.651  1.00  2.28
ATOM   1199  HB3 ALA    77      53.278  57.507  49.798  1.00  2.28
ATOM   1200  C   ALA    77      53.698  59.151  47.476  1.00  2.28
ATOM   1201  O   ALA    77      54.316  60.151  47.102  1.00  2.28
ATOM   1202  N   LEU    78      53.804  57.993  46.811  1.00  2.44
ATOM   1203  H   LEU    78      53.313  57.177  47.169  1.00  2.44
ATOM   1204  CA  LEU    78      54.627  57.837  45.608  1.00  2.44
ATOM   1205  HA  LEU    78      55.662  58.070  45.808  1.00  2.44
ATOM   1206  CB  LEU    78      54.476  56.385  45.089  1.00  2.44
ATOM   1207  HB1 LEU    78      53.423  56.132  45.095  1.00  2.44
ATOM   1208  HB2 LEU    78      54.938  55.694  45.785  1.00  2.44
ATOM   1209  CG  LEU    78      54.984  56.090  43.663  1.00  2.44
ATOM   1210  HG  LEU    78      54.438  56.710  42.953  1.00  2.44
ATOM   1211  CD1 LEU    78      56.479  56.334  43.461  1.00  2.44
ATOM   1212 1HD1 LEU    78      56.736  57.350  43.759  1.00  2.44
ATOM   1213 2HD1 LEU    78      57.056  55.620  44.039  1.00  2.44
ATOM   1214 3HD1 LEU    78      56.720  56.215  42.405  1.00  2.44
ATOM   1215  CD2 LEU    78      54.704  54.627  43.323  1.00  2.44
ATOM   1216 1HD2 LEU    78      55.020  54.417  42.301  1.00  2.44
ATOM   1217 2HD2 LEU    78      55.236  53.967  44.010  1.00  2.44
ATOM   1218 3HD2 LEU    78      53.635  54.427  43.400  1.00  2.44
ATOM   1219  C   LEU    78      54.202  58.842  44.541  1.00  2.44
ATOM   1220  O   LEU    78      55.056  59.584  44.053  1.00  2.44
ATOM   1221  N   GLN    79      52.903  58.927  44.236  1.00  2.89
ATOM   1222  H   GLN    79      52.237  58.304  44.683  1.00  2.89
ATOM   1223  CA  GLN    79      52.448  59.892  43.235  1.00  2.89
ATOM   1224  HA  GLN    79      52.957  59.679  42.293  1.00  2.89
ATOM   1225  CB  GLN    79      50.925  59.827  42.983  1.00  2.89
ATOM   1226  HB1 GLN    79      50.709  60.528  42.175  1.00  2.89
ATOM   1227  HB2 GLN    79      50.402  60.193  43.869  1.00  2.89
ATOM   1228  CG  GLN    79      50.291  58.486  42.588  1.00  2.89
ATOM   1229  HG1 GLN    79      49.393  58.685  42.004  1.00  2.89
ATOM   1230  HG2 GLN    79      49.961  57.975  43.487  1.00  2.89
ATOM   1231  CD  GLN    79      51.198  57.574  41.776  1.00  2.89
ATOM   1232  OE1 GLN    79      51.516  57.820  40.625  1.00  2.89
ATOM   1233  NE2 GLN    79      51.643  56.476  42.344  1.00  2.89
ATOM   1234 1HE2 GLN    79      51.392  56.292  43.310  1.00  2.89
ATOM   1235 2HE2 GLN    79      52.199  55.870  41.773  1.00  2.89
ATOM   1236  C   GLN    79      52.764  61.352  43.597  1.00  2.89
ATOM   1237  O   GLN    79      53.004  62.170  42.710  1.00  2.89
ATOM   1238  N   SER    80      52.784  61.682  44.890  1.00  2.81
ATOM   1239  H   SER    80      52.553  60.972  45.574  1.00  2.81
ATOM   1240  CA  SER    80      53.054  63.043  45.377  1.00  2.81
ATOM   1241  HA  SER    80      52.751  63.754  44.608  1.00  2.81
ATOM   1242  CB  SER    80      52.203  63.335  46.619  1.00  2.81
ATOM   1243  HB1 SER    80      51.155  63.395  46.324  1.00  2.81
ATOM   1244  HB2 SER    80      52.495  64.295  47.047  1.00  2.81
ATOM   1245  OG  SER    80      52.338  62.324  47.594  1.00  2.81
ATOM   1246  HG  SER    80      51.755  61.587  47.330  1.00  2.81
ATOM   1247  C   SER    80      54.541  63.297  45.634  1.00  2.81
ATOM   1248  O   SER    80      54.930  64.356  46.144  1.00  2.81
ATOM   1249  N   GLY    81      55.390  62.330  45.260  1.00  2.62
ATOM   1250  H   GLY    81      54.999  61.479  44.872  1.00  2.62
ATOM   1251  CA  GLY    81      56.838  62.415  45.385  1.00  2.62
ATOM   1252  HA1 GLY    81      57.204  63.267  44.812  1.00  2.62
ATOM   1253  HA2 GLY    81      57.277  61.500  44.987  1.00  2.62
ATOM   1254  C   GLY    81      57.269  62.566  46.838  1.00  2.62
ATOM   1255  O   GLY    81      58.215  63.298  47.112  1.00  2.62
ATOM   1256  N   ARG    82      56.574  61.903  47.763  1.00  2.23
ATOM   1257  H   ARG    82      55.741  61.413  47.437  1.00  2.23
ATOM   1258  CA  ARG    82      56.830  61.937  49.208  1.00  2.23
ATOM   1259  HA  ARG    82      57.487  62.778  49.430  1.00  2.23
ATOM   1260  CB  ARG    82      55.491  62.157  49.946  1.00  2.23
ATOM   1261  HB1 ARG    82      55.006  61.190  50.078  1.00  2.23
ATOM   1262  HB2 ARG    82      54.821  62.767  49.335  1.00  2.23
ATOM   1263  CG  ARG    82      55.651  62.826  51.329  1.00  2.23
ATOM   1264  HG1 ARG    82      56.620  62.596  51.767  1.00  2.23
ATOM   1265  HG2 ARG    82      54.883  62.426  51.991  1.00  2.23
ATOM   1266  CD  ARG    82      55.469  64.348  51.298  1.00  2.23
ATOM   1267  HD1 ARG    82      55.681  64.746  52.290  1.00  2.23
ATOM   1268  HD2 ARG    82      54.423  64.531  51.057  1.00  2.23
ATOM   1269  NE  ARG    82      56.335  65.013  50.310  1.00  2.23
ATOM   1270  HE  ARG    82      57.336  64.812  50.325  1.00  2.23
ATOM   1271  CZ  ARG    82      55.927  65.663  49.241  1.00  2.23
ATOM   1272  NH1 ARG    82      54.747  66.208  49.137  1.00  2.23
ATOM   1273 1HH1 ARG    82      54.471  66.650  48.285  1.00  2.23
ATOM   1274 2HH1 ARG    82      54.145  66.305  49.961  1.00  2.23
ATOM   1275  NH2 ARG    82      56.739  65.746  48.236  1.00  2.23
ATOM   1276 1HH2 ARG    82      57.674  65.355  48.381  1.00  2.23
ATOM   1277 2HH2 ARG    82      56.360  65.885  47.317  1.00  2.23
ATOM   1278  C   ARG    82      57.540  60.698  49.747  1.00  2.23
ATOM   1279  O   ARG    82      57.990  60.726  50.878  1.00  2.23
ATOM   1280  N   LEU    83      57.702  59.665  48.912  1.00  2.09
ATOM   1281  H   LEU    83      57.324  59.825  47.987  1.00  2.09
ATOM   1282  CA  LEU    83      58.872  58.770  48.945  1.00  2.09
ATOM   1283  HA  LEU    83      59.622  59.315  49.502  1.00  2.09
ATOM   1284  CB  LEU    83      58.770  57.437  49.748  1.00  2.09
ATOM   1285  HB1 LEU    83      59.790  57.137  49.941  1.00  2.09
ATOM   1286  HB2 LEU    83      58.443  56.640  49.103  1.00  2.09
ATOM   1287  CG  LEU    83      58.019  57.309  51.099  1.00  2.09
ATOM   1288  HG  LEU    83      56.988  57.626  51.016  1.00  2.09
ATOM   1289  CD1 LEU    83      58.028  55.825  51.488  1.00  2.09
ATOM   1290 1HD1 LEU    83      57.444  55.681  52.399  1.00  2.09
ATOM   1291 2HD1 LEU    83      57.561  55.224  50.709  1.00  2.09
ATOM   1292 3HD1 LEU    83      59.043  55.474  51.650  1.00  2.09
ATOM   1293  CD2 LEU    83      58.638  58.088  52.262  1.00  2.09
ATOM   1294 1HD2 LEU    83      58.590  57.514  53.184  1.00  2.09
ATOM   1295 2HD2 LEU    83      59.655  58.393  52.047  1.00  2.09
ATOM   1296 3HD2 LEU    83      58.050  58.979  52.453  1.00  2.09
ATOM   1297  C   LEU    83      59.463  58.637  47.526  1.00  2.09
ATOM   1298  O   LEU    83      58.981  59.318  46.618  1.00  2.09
ATOM   1299  N   THR    84      60.472  57.788  47.317  1.00  2.36
ATOM   1300  H   THR    84      60.940  57.391  48.116  1.00  2.36
ATOM   1301  CA  THR    84      61.003  57.417  45.990  1.00  2.36
ATOM   1302  HA  THR    84      60.435  57.971  45.247  1.00  2.36
ATOM   1303  CB  THR    84      62.494  57.785  45.793  1.00  2.36
ATOM   1304  HB  THR    84      63.015  56.933  45.354  1.00  2.36
ATOM   1305  CG2 THR    84      62.671  58.969  44.842  1.00  2.36
ATOM   1306 1HG2 THR    84      62.391  58.680  43.832  1.00  2.36
ATOM   1307 2HG2 THR    84      62.044  59.803  45.153  1.00  2.36
ATOM   1308 3HG2 THR    84      63.715  59.284  44.838  1.00  2.36
ATOM   1309  OG1 THR    84      63.168  58.116  46.980  1.00  2.36
ATOM   1310  HG1 THR    84      62.844  58.994  47.287  1.00  2.36
ATOM   1311  C   THR    84      60.802  55.935  45.666  1.00  2.36
ATOM   1312  O   THR    84      60.672  55.151  46.592  1.00  2.36
ATOM   1313  N   PRO    85      60.725  55.509  44.387  1.00  2.73
ATOM   1314  CD  PRO    85      60.875  56.323  43.186  1.00  2.73
ATOM   1315  HD1 PRO    85      61.936  56.499  43.000  1.00  2.73
ATOM   1316  HD2 PRO    85      60.342  57.271  43.264  1.00  2.73
ATOM   1317  CG  PRO    85      60.286  55.505  42.038  1.00  2.73
ATOM   1318  HG1 PRO    85      60.803  55.696  41.097  1.00  2.73
ATOM   1319  HG2 PRO    85      59.221  55.724  41.942  1.00  2.73
ATOM   1320  CB  PRO    85      60.471  54.064  42.505  1.00  2.73
ATOM   1321  HB1 PRO    85      61.489  53.740  42.285  1.00  2.73
ATOM   1322  HB2 PRO    85      59.747  53.392  42.041  1.00  2.73
ATOM   1323  CA  PRO    85      60.258  54.167  44.018  1.00  2.73
ATOM   1324  HA  PRO    85      59.185  54.130  44.205  1.00  2.73
ATOM   1325  C   PRO    85      60.890  52.967  44.751  1.00  2.73
ATOM   1326  O   PRO    85      60.159  52.093  45.211  1.00  2.73
ATOM   1327  N   ALA    86      62.214  52.925  44.922  1.00  2.76
ATOM   1328  H   ALA    86      62.783  53.669  44.555  1.00  2.76
ATOM   1329  CA  ALA    86      62.855  51.855  45.696  1.00  2.76
ATOM   1330  HA  ALA    86      62.574  50.889  45.266  1.00  2.76
ATOM   1331  CB  ALA    86      64.376  52.011  45.578  1.00  2.76
ATOM   1332  HB1 ALA    86      64.862  51.201  46.124  1.00  2.76
ATOM   1333  HB2 ALA    86      64.673  51.955  44.530  1.00  2.76
ATOM   1334  HB3 ALA    86      64.694  52.966  46.000  1.00  2.76
ATOM   1335  C   ALA    86      62.398  51.839  47.161  1.00  2.76
ATOM   1336  O   ALA    86      62.054  50.816  47.760  1.00  2.76
ATOM   1337  N   HIS    87      62.340  53.030  47.747  1.00  2.23
ATOM   1338  H   HIS    87      62.662  53.850  47.247  1.00  2.23
ATOM   1339  CA  HIS    87      61.815  53.231  49.080  1.00  2.23
ATOM   1340  HA  HIS    87      62.371  52.575  49.749  1.00  2.23
ATOM   1341  CB  HIS    87      62.078  54.669  49.541  1.00  2.23
ATOM   1342  HB1 HIS    87      61.836  54.723  50.602  1.00  2.23
ATOM   1343  HB2 HIS    87      61.419  55.351  49.008  1.00  2.23
ATOM   1344  CG  HIS    87      63.510  55.130  49.334  1.00  2.23
ATOM   1345  ND1 HIS    87      64.156  55.236  48.097  1.00  2.23
ATOM   1346  CE1 HIS    87      65.374  55.728  48.352  1.00  2.23
ATOM   1347  HE1 HIS    87      66.110  55.966  47.597  1.00  2.23
ATOM   1348  NE2 HIS    87      65.539  55.907  49.670  1.00  2.23
ATOM   1349  HE2 HIS    87      66.367  56.285  50.106  1.00  2.23
ATOM   1350  CD2 HIS    87      64.374  55.547  50.307  1.00  2.23
ATOM   1351  HD2 HIS    87      64.171  55.629  51.363  1.00  2.23
ATOM   1352  C   HIS    87      60.355  52.787  49.184  1.00  2.23
ATOM   1353  O   HIS    87      60.001  52.191  50.188  1.00  2.23
ATOM   1354  N   TYR    88      59.550  52.943  48.135  1.00  2.28
ATOM   1355  H   TYR    88      59.919  53.421  47.324  1.00  2.28
ATOM   1356  CA  TYR    88      58.204  52.389  48.065  1.00  2.28
ATOM   1357  HA  TYR    88      57.703  52.675  48.990  1.00  2.28
ATOM   1358  CB  TYR    88      57.413  52.909  46.868  1.00  2.28
ATOM   1359  HB1 TYR    88      56.597  52.224  46.630  1.00  2.28
ATOM   1360  HB2 TYR    88      58.038  53.020  45.988  1.00  2.28
ATOM   1361  CG  TYR    88      56.823  54.212  47.267  1.00  2.28
ATOM   1362  CD1 TYR    88      55.902  54.203  48.325  1.00  2.28
ATOM   1363  HD1 TYR    88      55.555  53.263  48.724  1.00  2.28
ATOM   1364  CE1 TYR    88      55.543  55.404  48.935  1.00  2.28
ATOM   1365  HE1 TYR    88      54.904  55.419  49.804  1.00  2.28
ATOM   1366  CZ  TYR    88      56.010  56.607  48.397  1.00  2.28
ATOM   1367  OH  TYR    88      55.685  57.753  49.020  1.00  2.28
ATOM   1368  HH  TYR    88      56.215  58.486  48.712  1.00  2.28
ATOM   1369  CE2 TYR    88      56.892  56.614  47.296  1.00  2.28
ATOM   1370  HE2 TYR    88      57.262  57.540  46.901  1.00  2.28
ATOM   1371  CD2 TYR    88      57.340  55.406  46.757  1.00  2.28
ATOM   1372  HD2 TYR    88      58.085  55.393  45.978  1.00  2.28
ATOM   1373  C   TYR    88      58.167  50.883  48.061  1.00  2.28
ATOM   1374  O   TYR    88      57.366  50.347  48.814  1.00  2.28
ATOM   1375  N   ASP    89      58.988  50.198  47.269  1.00  2.58
ATOM   1376  H   ASP    89      59.606  50.684  46.624  1.00  2.58
ATOM   1377  CA  ASP    89      58.966  48.736  47.316  1.00  2.58
ATOM   1378  HA  ASP    89      57.937  48.427  47.129  1.00  2.58
ATOM   1379  CB  ASP    89      59.816  48.125  46.179  1.00  2.58
ATOM   1380  HB1 ASP    89      59.950  48.858  45.381  1.00  2.58
ATOM   1381  HB2 ASP    89      59.247  47.297  45.753  1.00  2.58
ATOM   1382  CG  ASP    89      61.180  47.571  46.605  1.00  2.58
ATOM   1383  OD1 ASP    89      61.230  46.474  47.203  1.00  2.58
ATOM   1384  OD2 ASP    89      62.221  48.206  46.342  1.00  2.58
ATOM   1385  C   ASP    89      59.319  48.207  48.725  1.00  2.58
ATOM   1386  O   ASP    89      58.620  47.357  49.301  1.00  2.58
ATOM   1387  N   ARG    90      60.338  48.822  49.346  1.00  2.58
ATOM   1388  H   ARG    90      60.844  49.533  48.820  1.00  2.58
ATOM   1389  CA  ARG    90      60.733  48.483  50.723  1.00  2.58
ATOM   1390  HA  ARG    90      60.926  47.412  50.764  1.00  2.58
ATOM   1391  CB  ARG    90      62.020  49.247  51.097  1.00  2.58
ATOM   1392  HB1 ARG    90      62.042  49.399  52.177  1.00  2.58
ATOM   1393  HB2 ARG    90      62.005  50.234  50.633  1.00  2.58
ATOM   1394  CG  ARG    90      63.324  48.521  50.710  1.00  2.58
ATOM   1395  HG1 ARG    90      63.440  47.648  51.353  1.00  2.58
ATOM   1396  HG2 ARG    90      64.159  49.196  50.898  1.00  2.58
ATOM   1397  CD  ARG    90      63.380  48.053  49.250  1.00  2.58
ATOM   1398  HD1 ARG    90      63.179  48.897  48.594  1.00  2.58
ATOM   1399  HD2 ARG    90      62.599  47.307  49.101  1.00  2.58
ATOM   1400  NE  ARG    90      64.691  47.481  48.889  1.00  2.58
ATOM   1401  HE  ARG    90      65.498  47.889  49.321  1.00  2.58
ATOM   1402  CZ  ARG    90      64.892  46.563  47.955  1.00  2.58
ATOM   1403  NH1 ARG    90      63.932  46.033  47.261  1.00  2.58
ATOM   1404 1HH1 ARG    90      62.991  46.456  47.316  1.00  2.58
ATOM   1405 2HH1 ARG    90      64.093  45.440  46.478  1.00  2.58
ATOM   1406  NH2 ARG    90      66.096  46.123  47.709  1.00  2.58
ATOM   1407 1HH2 ARG    90      66.879  46.476  48.223  1.00  2.58
ATOM   1408 2HH2 ARG    90      66.215  45.414  47.011  1.00  2.58
ATOM   1409  C   ARG    90      59.609  48.729  51.747  1.00  2.58
ATOM   1410  O   ARG    90      59.391  47.883  52.634  1.00  2.58
ATOM   1411  N   TYR    91      58.901  49.859  51.644  1.00  2.29
ATOM   1412  H   TYR    91      59.140  50.535  50.925  1.00  2.29
ATOM   1413  CA  TYR    91      57.778  50.143  52.539  1.00  2.29
ATOM   1414  HA  TYR    91      58.101  49.817  53.524  1.00  2.29
ATOM   1415  CB  TYR    91      57.443  51.648  52.672  1.00  2.29
ATOM   1416  HB1 TYR    91      56.439  51.770  53.080  1.00  2.29
ATOM   1417  HB2 TYR    91      57.493  52.141  51.700  1.00  2.29
ATOM   1418  CG  TYR    91      58.435  52.238  53.651  1.00  2.29
ATOM   1419  CD1 TYR    91      58.407  51.739  54.967  1.00  2.29
ATOM   1420  HD1 TYR    91      57.483  51.334  55.374  1.00  2.29
ATOM   1421  CE1 TYR    91      59.623  51.523  55.630  1.00  2.29
ATOM   1422  HE1 TYR    91      59.626  50.984  56.561  1.00  2.29
ATOM   1423  CZ  TYR    91      60.829  51.876  54.993  1.00  2.29
ATOM   1424  OH  TYR    91      61.997  51.402  55.475  1.00  2.29
ATOM   1425  HH  TYR    91      61.865  51.020  56.358  1.00  2.29
ATOM   1426  CE2 TYR    91      60.823  52.617  53.799  1.00  2.29
ATOM   1427  HE2 TYR    91      61.750  52.902  53.334  1.00  2.29
ATOM   1428  CD2 TYR    91      59.603  52.827  53.142  1.00  2.29
ATOM   1429  HD2 TYR    91      59.588  53.275  52.166  1.00  2.29
ATOM   1430  C   TYR    91      56.565  49.264  52.295  1.00  2.29
ATOM   1431  O   TYR    91      56.073  48.734  53.270  1.00  2.29
ATOM   1432  N   VAL    92      56.212  48.903  51.061  1.00  2.51
ATOM   1433  H   VAL    92      56.678  49.344  50.271  1.00  2.51
ATOM   1434  CA  VAL    92      55.198  47.865  50.792  1.00  2.51
ATOM   1435  HA  VAL    92      54.240  48.213  51.182  1.00  2.51
ATOM   1436  CB  VAL    92      55.033  47.613  49.275  1.00  2.51
ATOM   1437  HB  VAL    92      56.010  47.415  48.836  1.00  2.51
ATOM   1438  CG1 VAL    92      54.118  46.414  48.974  1.00  2.51
ATOM   1439 1HG1 VAL    92      53.953  46.341  47.898  1.00  2.51
ATOM   1440 2HG1 VAL    92      54.579  45.486  49.307  1.00  2.51
ATOM   1441 3HG1 VAL    92      53.159  46.544  49.477  1.00  2.51
ATOM   1442  CG2 VAL    92      54.416  48.826  48.568  1.00  2.51
ATOM   1443 1HG2 VAL    92      54.955  49.736  48.823  1.00  2.51
ATOM   1444 2HG2 VAL    92      54.466  48.688  47.488  1.00  2.51
ATOM   1445 3HG2 VAL    92      53.376  48.942  48.870  1.00  2.51
ATOM   1446  C   VAL    92      55.534  46.563  51.525  1.00  2.51
ATOM   1447  O   VAL    92      54.709  46.046  52.284  1.00  2.51
ATOM   1448  N   ASN    93      56.775  46.073  51.388  1.00  2.85
ATOM   1449  H   ASN    93      57.414  46.543  50.751  1.00  2.85
ATOM   1450  CA  ASN    93      57.249  44.898  52.131  1.00  2.85
ATOM   1451  HA  ASN    93      56.620  44.046  51.868  1.00  2.85
ATOM   1452  CB  ASN    93      58.698  44.599  51.672  1.00  2.85
ATOM   1453  HB1 ASN    93      59.217  45.534  51.470  1.00  2.85
ATOM   1454  HB2 ASN    93      58.669  44.040  50.737  1.00  2.85
ATOM   1455  CG  ASN    93      59.531  43.843  52.700  1.00  2.85
ATOM   1456  OD1 ASN    93      60.195  44.436  53.544  1.00  2.85
ATOM   1457  ND2 ASN    93      59.510  42.528  52.690  1.00  2.85
ATOM   1458 1HD2 ASN    93      58.964  42.028  52.010  1.00  2.85
ATOM   1459 2HD2 ASN    93      60.004  42.053  53.423  1.00  2.85
ATOM   1460  C   ASN    93      57.154  45.033  53.667  1.00  2.85
ATOM   1461  O   ASN    93      56.986  44.021  54.344  1.00  2.85
ATOM   1462  N   LYS    94      57.282  46.245  54.226  1.00  3.09
ATOM   1463  H   LYS    94      57.312  47.042  53.596  1.00  3.09
ATOM   1464  CA  LYS    94      56.993  46.499  55.656  1.00  3.09
ATOM   1465  HA  LYS    94      57.433  45.707  56.259  1.00  3.09
ATOM   1466  CB  LYS    94      57.555  47.882  56.071  1.00  3.09
ATOM   1467  HB1 LYS    94      56.735  48.598  56.173  1.00  3.09
ATOM   1468  HB2 LYS    94      58.196  48.294  55.295  1.00  3.09
ATOM   1469  CG  LYS    94      58.317  47.857  57.406  1.00  3.09
ATOM   1470  HG1 LYS    94      57.635  47.524  58.190  1.00  3.09
ATOM   1471  HG2 LYS    94      58.613  48.880  57.644  1.00  3.09
ATOM   1472  CD  LYS    94      59.577  46.969  57.447  1.00  3.09
ATOM   1473  HD1 LYS    94      59.302  45.915  57.379  1.00  3.09
ATOM   1474  HD2 LYS    94      60.038  47.115  58.425  1.00  3.09
ATOM   1475  CE  LYS    94      60.621  47.311  56.371  1.00  3.09
ATOM   1476  HE1 LYS    94      61.592  46.920  56.688  1.00  3.09
ATOM   1477  HE2 LYS    94      60.703  48.401  56.314  1.00  3.09
ATOM   1478  NZ  LYS    94      60.273  46.754  55.040  1.00  3.09
ATOM   1479  HZ1 LYS    94      60.858  47.121  54.305  1.00  3.09
ATOM   1480  HZ2 LYS    94      60.313  45.738  54.987  1.00  3.09
ATOM   1481  HZ3 LYS    94      59.330  47.006  54.767  1.00  3.09
ATOM   1482  C   LYS    94      55.505  46.489  55.998  1.00  3.09
ATOM   1483  O   LYS    94      55.125  45.917  57.009  1.00  3.09
ATOM   1484  N   ASP    95      54.669  47.072  55.151  1.00  3.17
ATOM   1485  H   ASP    95      55.070  47.510  54.329  1.00  3.17
ATOM   1486  CA  ASP    95      53.310  47.473  55.504  1.00  3.17
ATOM   1487  HA  ASP    95      53.282  47.711  56.570  1.00  3.17
ATOM   1488  CB  ASP    95      52.943  48.768  54.751  1.00  3.17
ATOM   1489  HB1 ASP    95      51.909  49.025  54.986  1.00  3.17
ATOM   1490  HB2 ASP    95      53.006  48.581  53.677  1.00  3.17
ATOM   1491  CG  ASP    95      53.840  49.975  55.123  1.00  3.17
ATOM   1492  OD1 ASP    95      54.135  50.142  56.331  1.00  3.17
ATOM   1493  OD2 ASP    95      54.210  50.723  54.187  1.00  3.17
ATOM   1494  C   ASP    95      52.326  46.316  55.289  1.00  3.17
ATOM   1495  O   ASP    95      51.382  46.142  56.062  1.00  3.17
ATOM   1496  N   MET    96      52.658  45.386  54.384  1.00  3.19
ATOM   1497  H   MET    96      53.427  45.596  53.752  1.00  3.19
ATOM   1498  CA  MET    96      52.092  44.029  54.387  1.00  3.19
ATOM   1499  HA  MET    96      51.008  44.123  54.303  1.00  3.19
ATOM   1500  CB  MET    96      52.589  43.243  53.165  1.00  3.19
ATOM   1501  HB1 MET    96      52.279  42.201  53.263  1.00  3.19
ATOM   1502  HB2 MET    96      53.679  43.280  53.117  1.00  3.19
ATOM   1503  CG  MET    96      51.992  43.800  51.868  1.00  3.19
ATOM   1504  HG1 MET    96      52.309  44.835  51.742  1.00  3.19
ATOM   1505  HG2 MET    96      50.905  43.787  51.956  1.00  3.19
ATOM   1506  SD  MET    96      52.454  42.872  50.380  1.00  3.19
ATOM   1507  CE  MET    96      51.407  43.721  49.168  1.00  3.19
ATOM   1508  HE1 MET    96      51.586  43.304  48.176  1.00  3.19
ATOM   1509  HE2 MET    96      50.358  43.587  49.432  1.00  3.19
ATOM   1510  HE3 MET    96      51.641  44.785  49.159  1.00  3.19
ATOM   1511  C   MET    96      52.358  43.268  55.689  1.00  3.19
ATOM   1512  O   MET    96      51.587  42.375  55.999  1.00  3.19
ATOM   1513  N   SER    97      53.374  43.615  56.487  1.00  4.01
ATOM   1514  H   SER    97      53.934  44.422  56.240  1.00  4.01
ATOM   1515  CA  SER    97      53.620  43.012  57.809  1.00  4.01
ATOM   1516  HA  SER    97      53.393  41.949  57.728  1.00  4.01
ATOM   1517  CB  SER    97      55.094  43.125  58.212  1.00  4.01
ATOM   1518  HB1 SER    97      55.294  44.109  58.635  1.00  4.01
ATOM   1519  HB2 SER    97      55.730  42.966  57.341  1.00  4.01
ATOM   1520  OG  SER    97      55.383  42.136  59.179  1.00  4.01
ATOM   1521  HG  SER    97      54.713  42.218  59.875  1.00  4.01
ATOM   1522  C   SER    97      52.748  43.555  58.936  1.00  4.01
ATOM   1523  O   SER    97      52.720  42.968  60.018  1.00  4.01
ATOM   1524  N   ILE    98      52.056  44.662  58.680  1.00  4.46
ATOM   1525  H   ILE    98      52.167  45.090  57.771  1.00  4.46
ATOM   1526  CA  ILE    98      51.151  45.320  59.620  1.00  4.46
ATOM   1527  HA  ILE    98      51.335  44.977  60.638  1.00  4.46
ATOM   1528  CB  ILE    98      51.389  46.851  59.542  1.00  4.46
ATOM   1529  HB  ILE    98      51.249  47.155  58.503  1.00  4.46
ATOM   1530  CG2 ILE    98      50.358  47.654  60.355  1.00  4.46
ATOM   1531 1HG2 ILE    98      50.530  48.714  60.180  1.00  4.46
ATOM   1532 2HG2 ILE    98      49.343  47.440  60.023  1.00  4.46
ATOM   1533 3HG2 ILE    98      50.452  47.432  61.418  1.00  4.46
ATOM   1534  CG1 ILE    98      52.830  47.270  59.921  1.00  4.46
ATOM   1535 1HG1 ILE    98      52.915  48.355  59.833  1.00  4.46
ATOM   1536 2HG1 ILE    98      53.527  46.844  59.199  1.00  4.46
ATOM   1537  CD1 ILE    98      53.296  46.868  61.328  1.00  4.46
ATOM   1538  HD1 ILE    98      54.314  47.227  61.481  1.00  4.46
ATOM   1539  HD2 ILE    98      52.656  47.318  62.086  1.00  4.46
ATOM   1540  HD3 ILE    98      53.292  45.784  61.437  1.00  4.46
ATOM   1541  C   ILE    98      49.708  45.000  59.282  1.00  4.46
ATOM   1542  O   ILE    98      48.904  44.706  60.164  1.00  4.46
ATOM   1543  N   GLN    99      49.384  45.083  57.995  1.00  4.49
ATOM   1544  H   GLN    99      50.091  45.399  57.341  1.00  4.49
ATOM   1545  CA  GLN    99      48.027  44.943  57.516  1.00  4.49
ATOM   1546  HA  GLN    99      47.345  45.193  58.331  1.00  4.49
ATOM   1547  CB  GLN    99      47.804  45.981  56.409  1.00  4.49
ATOM   1548  HB1 GLN    99      48.432  45.751  55.545  1.00  4.49
ATOM   1549  HB2 GLN    99      48.087  46.963  56.792  1.00  4.49
ATOM   1550  CG  GLN    99      46.335  46.033  55.981  1.00  4.49
ATOM   1551  HG1 GLN    99      45.698  46.071  56.866  1.00  4.49
ATOM   1552  HG2 GLN    99      46.100  45.140  55.412  1.00  4.49
ATOM   1553  CD  GLN    99      46.044  47.248  55.125  1.00  4.49
ATOM   1554  OE1 GLN    99      45.450  48.209  55.589  1.00  4.49
ATOM   1555  NE2 GLN    99      46.452  47.249  53.877  1.00  4.49
ATOM   1556 1HE2 GLN    99      46.912  46.420  53.513  1.00  4.49
ATOM   1557 2HE2 GLN    99      46.339  48.104  53.361  1.00  4.49
ATOM   1558  C   GLN    99      47.692  43.542  57.095  1.00  4.49
ATOM   1559  O   GLN    99      46.605  43.074  57.413  1.00  4.49
ATOM   1560  N   GLU   100      48.633  42.858  56.462  1.00  4.33
ATOM   1561  H   GLU   100      49.528  43.287  56.278  1.00  4.33
ATOM   1562  CA  GLU   100      48.364  41.541  55.938  1.00  4.33
ATOM   1563  HA  GLU   100      47.291  41.368  55.948  1.00  4.33
ATOM   1564  CB  GLU   100      48.784  41.483  54.453  1.00  4.33
ATOM   1565  HB1 GLU   100      49.246  40.524  54.235  1.00  4.33
ATOM   1566  HB2 GLU   100      49.535  42.242  54.238  1.00  4.33
ATOM   1567  CG  GLU   100      47.590  41.660  53.491  1.00  4.33
ATOM   1568  HG1 GLU   100      46.871  40.862  53.669  1.00  4.33
ATOM   1569  HG2 GLU   100      47.955  41.548  52.467  1.00  4.33
ATOM   1570  CD  GLU   100      46.865  43.006  53.619  1.00  4.33
ATOM   1571  OE1 GLU   100      45.623  43.014  53.771  1.00  4.33
ATOM   1572  OE2 GLU   100      47.551  44.048  53.558  1.00  4.33
ATOM   1573  C   GLU   100      48.924  40.463  56.875  1.00  4.33
ATOM   1574  O   GLU   100      48.147  39.784  57.531  1.00  4.33
ATOM   1575  N   LEU   101      50.235  40.210  56.897  1.00  3.74
ATOM   1576  H   LEU   101      50.844  40.886  56.456  1.00  3.74
ATOM   1577  CA  LEU   101      50.799  38.878  57.191  1.00  3.74
ATOM   1578  HA  LEU   101      51.830  38.897  56.847  1.00  3.74
ATOM   1579  CB  LEU   101      50.783  38.650  58.725  1.00  3.74
ATOM   1580  HB1 LEU   101      49.905  38.058  58.984  1.00  3.74
ATOM   1581  HB2 LEU   101      50.656  39.613  59.222  1.00  3.74
ATOM   1582  CG  LEU   101      52.026  37.995  59.356  1.00  3.74
ATOM   1583  HG  LEU   101      51.837  37.912  60.426  1.00  3.74
ATOM   1584  CD1 LEU   101      52.330  36.589  58.838  1.00  3.74
ATOM   1585 1HD1 LEU   101      53.148  36.155  59.411  1.00  3.74
ATOM   1586 2HD1 LEU   101      51.449  35.958  58.949  1.00  3.74
ATOM   1587 3HD1 LEU   101      52.614  36.629  57.787  1.00  3.74
ATOM   1588  CD2 LEU   101      53.276  38.862  59.176  1.00  3.74
ATOM   1589 1HD2 LEU   101      54.091  38.452  59.770  1.00  3.74
ATOM   1590 2HD2 LEU   101      53.582  38.894  58.132  1.00  3.74
ATOM   1591 3HD2 LEU   101      53.070  39.876  59.519  1.00  3.74
ATOM   1592  C   LEU   101      50.097  37.764  56.386  1.00  3.74
ATOM   1593  O   LEU   101      50.186  36.573  56.679  1.00  3.74
ATOM   1594  N   ALA   102      49.366  38.176  55.351  1.00  4.19
ATOM   1595  H   ALA   102      49.380  39.155  55.147  1.00  4.19
ATOM   1596  CA  ALA   102      48.490  37.353  54.581  1.00  4.19
ATOM   1597  HA  ALA   102      47.898  36.755  55.263  1.00  4.19
ATOM   1598  CB  ALA   102      47.524  38.181  53.737  1.00  4.19
ATOM   1599  HB1 ALA   102      46.879  37.512  53.169  1.00  4.19
ATOM   1600  HB2 ALA   102      46.899  38.788  54.388  1.00  4.19
ATOM   1601  HB3 ALA   102      48.075  38.812  53.041  1.00  4.19
ATOM   1602  C   ALA   102      49.353  36.416  53.738  1.00  4.19
ATOM   1603  O   ALA   102      49.792  36.748  52.635  1.00  4.19
ATOM   1604  N   VAL   103      49.512  35.184  54.220  1.00  5.58
ATOM   1605  H   VAL   103      49.342  35.059  55.209  1.00  5.58
ATOM   1606  CA  VAL   103      49.429  34.035  53.323  1.00  5.58
ATOM   1607  HA  VAL   103      50.293  34.057  52.659  1.00  5.58
ATOM   1608  CB  VAL   103      49.444  32.686  54.070  1.00  5.58
ATOM   1609  HB  VAL   103      48.554  32.607  54.682  1.00  5.58
ATOM   1610  CG1 VAL   103      49.434  31.518  53.081  1.00  5.58
ATOM   1611 1HG1 VAL   103      49.479  30.575  53.627  1.00  5.58
ATOM   1612 2HG1 VAL   103      48.507  31.531  52.512  1.00  5.58
ATOM   1613 3HG1 VAL   103      50.291  31.580  52.410  1.00  5.58
ATOM   1614  CG2 VAL   103      50.679  32.549  54.968  1.00  5.58
ATOM   1615 1HG2 VAL   103      50.669  31.576  55.460  1.00  5.58
ATOM   1616 2HG2 VAL   103      51.591  32.648  54.379  1.00  5.58
ATOM   1617 3HG2 VAL   103      50.668  33.316  55.744  1.00  5.58
ATOM   1618  C   VAL   103      48.163  34.237  52.491  1.00  5.58
ATOM   1619  O   VAL   103      47.043  34.078  52.992  1.00  5.58
ATOM   1620  N   LEU   104      48.354  34.691  51.246  1.00  7.30
ATOM   1621  H   LEU   104      49.291  34.989  51.011  1.00  7.30
ATOM   1622  CA  LEU   104      47.276  35.075  50.330  1.00  7.30
ATOM   1623  HA  LEU   104      46.652  35.825  50.819  1.00  7.30
ATOM   1624  CB  LEU   104      47.861  35.678  49.037  1.00  7.30
ATOM   1625  HB1 LEU   104      47.035  35.875  48.351  1.00  7.30
ATOM   1626  HB2 LEU   104      48.508  34.935  48.568  1.00  7.30
ATOM   1627  CG  LEU   104      48.657  36.985  49.223  1.00  7.30
ATOM   1628  HG  LEU   104      49.492  36.807  49.898  1.00  7.30
ATOM   1629  CD1 LEU   104      49.224  37.425  47.874  1.00  7.30
ATOM   1630 1HD1 LEU   104      49.815  38.332  48.006  1.00  7.30
ATOM   1631 2HD1 LEU   104      49.870  36.647  47.469  1.00  7.30
ATOM   1632 3HD1 LEU   104      48.415  37.626  47.171  1.00  7.30
ATOM   1633  CD2 LEU   104      47.802  38.129  49.772  1.00  7.30
ATOM   1634 1HD2 LEU   104      48.401  39.039  49.831  1.00  7.30
ATOM   1635 2HD2 LEU   104      46.946  38.308  49.121  1.00  7.30
ATOM   1636 3HD2 LEU   104      47.456  37.893  50.775  1.00  7.30
ATOM   1637  C   LEU   104      46.368  33.886  50.013  1.00  7.30
ATOM   1638  O   LEU   104      45.156  34.038  49.924  1.00  7.30
ATOM   1639  N   VAL   105      46.943  32.682  49.964  1.00  8.62
ATOM   1640  H   VAL   105      47.945  32.635  50.047  1.00  8.62
ATOM   1641  CA  VAL   105      46.200  31.425  49.810  1.00  8.62
ATOM   1642  HA  VAL   105      45.424  31.604  49.063  1.00  8.62
ATOM   1643  CB  VAL   105      47.085  30.294  49.240  1.00  8.62
ATOM   1644  HB  VAL   105      46.468  29.408  49.098  1.00  8.62
ATOM   1645  CG1 VAL   105      47.647  30.681  47.866  1.00  8.62
ATOM   1646 1HG1 VAL   105      48.184  29.832  47.441  1.00  8.62
ATOM   1647 2HG1 VAL   105      46.828  30.940  47.195  1.00  8.62
ATOM   1648 3HG1 VAL   105      48.329  31.526  47.946  1.00  8.62
ATOM   1649  CG2 VAL   105      48.257  29.913  50.153  1.00  8.62
ATOM   1650 1HG2 VAL   105      48.789  29.066  49.719  1.00  8.62
ATOM   1651 2HG2 VAL   105      48.949  30.746  50.259  1.00  8.62
ATOM   1652 3HG2 VAL   105      47.882  29.612  51.131  1.00  8.62
ATOM   1653  C   VAL   105      45.433  30.948  51.051  1.00  8.62
ATOM   1654  O   VAL   105      44.762  29.925  51.004  1.00  8.62
ATOM   1655  N   SER   106      45.485  31.714  52.139  1.00  7.90
ATOM   1656  H   SER   106      46.096  32.519  52.117  1.00  7.90
ATOM   1657  CA  SER   106      44.589  31.611  53.295  1.00  7.90
ATOM   1658  HA  SER   106      43.831  30.852  53.095  1.00  7.90
ATOM   1659  CB  SER   106      45.392  31.162  54.520  1.00  7.90
ATOM   1660  HB1 SER   106      46.094  31.947  54.798  1.00  7.90
ATOM   1661  HB2 SER   106      45.952  30.257  54.277  1.00  7.90
ATOM   1662  OG  SER   106      44.532  30.889  55.605  1.00  7.90
ATOM   1663  HG  SER   106      43.862  31.592  55.636  1.00  7.90
ATOM   1664  C   SER   106      43.850  32.924  53.560  1.00  7.90
ATOM   1665  O   SER   106      43.157  33.036  54.569  1.00  7.90
ATOM   1666  N   GLY   107      44.068  33.936  52.707  1.00  6.79
ATOM   1667  H   GLY   107      44.555  33.723  51.848  1.00  6.79
ATOM   1668  CA  GLY   107      43.840  35.356  52.974  1.00  6.79
ATOM   1669  HA1 GLY   107      42.815  35.608  52.700  1.00  6.79
ATOM   1670  HA2 GLY   107      44.517  35.943  52.353  1.00  6.79
ATOM   1671  C   GLY   107      44.060  35.759  54.423  1.00  6.79
ATOM   1672  O   GLY   107      43.257  36.537  54.930  1.00  6.79
ATOM   1673  N   GLN   108      45.074  35.202  55.112  1.00  6.17
ATOM   1674  H   GLN   108      45.718  34.595  54.623  1.00  6.17
ATOM   1675  CA  GLN   108      45.164  35.334  56.583  1.00  6.17
ATOM   1676  HA  GLN   108      44.140  35.312  56.962  1.00  6.17
ATOM   1677  CB  GLN   108      45.859  34.137  57.263  1.00  6.17
ATOM   1678  HB1 GLN   108      45.298  33.235  57.014  1.00  6.17
ATOM   1679  HB2 GLN   108      45.771  34.267  58.343  1.00  6.17
ATOM   1680  CG  GLN   108      47.335  33.901  56.903  1.00  6.17
ATOM   1681  HG1 GLN   108      47.677  34.656  56.200  1.00  6.17
ATOM   1682  HG2 GLN   108      47.398  32.927  56.429  1.00  6.17
ATOM   1683  CD  GLN   108      48.274  33.882  58.110  1.00  6.17
ATOM   1684  OE1 GLN   108      48.831  32.858  58.466  1.00  6.17
ATOM   1685  NE2 GLN   108      48.505  34.990  58.772  1.00  6.17
ATOM   1686 1HE2 GLN   108      48.093  35.865  58.455  1.00  6.17
ATOM   1687 2HE2 GLN   108      49.149  34.942  59.538  1.00  6.17
ATOM   1688  C   GLN   108      45.719  36.708  57.003  1.00  6.17
ATOM   1689  O   GLN   108      46.805  36.831  57.566  1.00  6.17
ATOM   1690  N   LYS   109      44.981  37.753  56.641  1.00  5.55
ATOM   1691  H   LYS   109      44.114  37.534  56.162  1.00  5.55
ATOM   1692  CA  LYS   109      45.241  39.158  56.915  1.00  5.55
ATOM   1693  HA  LYS   109      46.110  39.474  56.348  1.00  5.55
ATOM   1694  CB  LYS   109      44.010  39.958  56.439  1.00  5.55
ATOM   1695  HB1 LYS   109      43.139  39.701  57.047  1.00  5.55
ATOM   1696  HB2 LYS   109      43.799  39.720  55.395  1.00  5.55
ATOM   1697  CG  LYS   109      44.299  41.450  56.557  1.00  5.55
ATOM   1698  HG1 LYS   109      45.165  41.651  55.933  1.00  5.55
ATOM   1699  HG2 LYS   109      44.537  41.674  57.597  1.00  5.55
ATOM   1700  CD  LYS   109      43.183  42.403  56.131  1.00  5.55
ATOM   1701  HD1 LYS   109      42.335  42.310  56.811  1.00  5.55
ATOM   1702  HD2 LYS   109      42.883  42.197  55.103  1.00  5.55
ATOM   1703  CE  LYS   109      43.807  43.798  56.230  1.00  5.55
ATOM   1704  HE1 LYS   109      44.596  43.866  55.479  1.00  5.55
ATOM   1705  HE2 LYS   109      44.278  43.900  57.213  1.00  5.55
ATOM   1706  NZ  LYS   109      42.839  44.893  56.038  1.00  5.55
ATOM   1707  HZ1 LYS   109      42.379  44.866  55.149  1.00  5.55
ATOM   1708  HZ2 LYS   109      42.187  44.946  56.823  1.00  5.55
ATOM   1709  HZ3 LYS   109      43.284  45.806  56.155  1.00  5.55
ATOM   1710  C   LYS   109      45.540  39.397  58.409  1.00  5.55
ATOM   1711  O   LYS   109      45.557  38.510  59.263  1.00  5.55
