# Supplementary material for: Selecting Near-Native Protein Structures from Predicted Decoy Sets Using Ordered Graphlet Degree Similarity
Source: Genes (Basel). 2019 Feb 11;10(2):132. doi: 10.3390/genes10020132 (PMC6410076; doi:10.3390/genes10020132)
Supplement: Supplementary file 1 [file genes-10-00132-s001.zip › CodeData/data/CASP11/T0759/model228.pdb]

ATOM      1  N   MET     1      32.782  37.655  55.261  1.00 10.09
ATOM      2  CA  MET     1      31.924  37.849  54.071  1.00 10.09
ATOM      3  CB  MET     1      32.703  38.603  52.986  1.00 10.09
ATOM      4  CG  MET     1      33.123  39.988  53.477  1.00 10.09
ATOM      5  SD  MET     1      31.747  40.972  54.145  1.00 10.09
ATOM      6  CE  MET     1      32.705  42.494  54.390  1.00 10.09
ATOM      7  C   MET     1      31.492  36.528  53.580  1.00 10.09
ATOM      8  O   MET     1      30.386  36.112  53.893  1.00 10.09
ATOM      9  N   GLY     2      32.301  35.894  52.715  1.00  8.51
ATOM     10  CA  GLY     2      32.103  34.533  52.296  1.00  8.51
ATOM     11  C   GLY     2      31.002  34.478  51.309  1.00  8.51
ATOM     12  O   GLY     2      31.214  34.118  50.159  1.00  8.51
ATOM     13  N   HIS     3      29.784  34.767  51.809  1.00  7.24
ATOM     14  CA  HIS     3      28.549  34.976  51.137  1.00  7.24
ATOM     15  ND1 HIS     3      27.785  32.606  53.002  1.00  7.24
ATOM     16  CG  HIS     3      26.933  33.520  52.423  1.00  7.24
ATOM     17  CB  HIS     3      27.319  34.926  52.059  1.00  7.24
ATOM     18  NE2 HIS     3      25.828  31.578  52.755  1.00  7.24
ATOM     19  CD2 HIS     3      25.742  32.874  52.279  1.00  7.24
ATOM     20  CE1 HIS     3      27.074  31.462  53.178  1.00  7.24
ATOM     21  C   HIS     3      28.621  36.318  50.505  1.00  7.24
ATOM     22  O   HIS     3      27.930  36.578  49.533  1.00  7.24
ATOM     23  N   HIS     4      29.356  37.253  51.130  1.00  7.19
ATOM     24  CA  HIS     4      29.612  38.530  50.533  1.00  7.19
ATOM     25  ND1 HIS     4      28.271  41.257  52.029  1.00  7.19
ATOM     26  CG  HIS     4      28.948  40.105  52.364  1.00  7.19
ATOM     27  CB  HIS     4      30.091  39.563  51.562  1.00  7.19
ATOM     28  NE2 HIS     4      27.292  40.456  53.855  1.00  7.19
ATOM     29  CD2 HIS     4      28.338  39.629  53.483  1.00  7.19
ATOM     30  CE1 HIS     4      27.291  41.419  52.952  1.00  7.19
ATOM     31  C   HIS     4      30.639  38.332  49.481  1.00  7.19
ATOM     32  O   HIS     4      30.622  38.974  48.437  1.00  7.19
ATOM     33  N   HIS     5      31.604  37.449  49.771  1.00  6.48
ATOM     34  CA  HIS     5      32.597  37.015  48.845  1.00  6.48
ATOM     35  ND1 HIS     5      35.682  38.169  48.870  1.00  6.48
ATOM     36  CG  HIS     5      34.782  37.658  49.779  1.00  6.48
ATOM     37  CB  HIS     5      33.887  36.493  49.477  1.00  6.48
ATOM     38  NE2 HIS     5      35.808  39.458  50.676  1.00  6.48
ATOM     39  CD2 HIS     5      34.875  38.457  50.877  1.00  6.48
ATOM     40  CE1 HIS     5      36.267  39.243  49.458  1.00  6.48
ATOM     41  C   HIS     5      31.957  36.034  47.969  1.00  6.48
ATOM     42  O   HIS     5      32.598  35.376  47.162  1.00  6.48
ATOM     43  N   HIS     6      30.691  35.778  48.283  1.00  5.71
ATOM     44  CA  HIS     6      29.860  34.982  47.469  1.00  5.71
ATOM     45  ND1 HIS     6      30.381  31.945  46.788  1.00  5.71
ATOM     46  CG  HIS     6      30.077  32.505  48.010  1.00  5.71
ATOM     47  CB  HIS     6      29.235  33.748  48.152  1.00  5.71
ATOM     48  NE2 HIS     6      31.325  30.648  48.325  1.00  5.71
ATOM     49  CD2 HIS     6      30.660  31.695  48.938  1.00  5.71
ATOM     50  CE1 HIS     6      31.128  30.840  47.034  1.00  5.71
ATOM     51  C   HIS     6      28.810  35.938  47.084  1.00  5.71
ATOM     52  O   HIS     6      27.749  35.602  46.574  1.00  5.71
ATOM     53  N   HIS     7      29.111  37.215  47.283  1.00  5.85
ATOM     54  CA  HIS     7      28.172  38.158  46.807  1.00  5.85
ATOM     55  ND1 HIS     7      25.820  38.181  49.649  1.00  5.85
ATOM     56  CG  HIS     7      26.196  38.387  48.342  1.00  5.85
ATOM     57  CB  HIS     7      27.485  39.014  47.889  1.00  5.85
ATOM     58  NE2 HIS     7      24.169  37.397  48.388  1.00  5.85
ATOM     59  CD2 HIS     7      25.173  37.906  47.585  1.00  5.85
ATOM     60  CE1 HIS     7      24.601  37.584  49.619  1.00  5.85
ATOM     61  C   HIS     7      28.842  39.048  45.815  1.00  5.85
ATOM     62  O   HIS     7      28.742  38.830  44.612  1.00  5.85
ATOM     63  N   HIS     8      29.604  40.039  46.296  1.00  5.15
ATOM     64  CA  HIS     8      30.071  41.097  45.453  1.00  5.15
ATOM     65  ND1 HIS     8      32.398  41.737  47.928  1.00  5.15
ATOM     66  CG  HIS     8      31.067  41.933  47.639  1.00  5.15
ATOM     67  CB  HIS     8      30.498  42.312  46.295  1.00  5.15
ATOM     68  NE2 HIS     8      31.296  41.420  49.826  1.00  5.15
ATOM     69  CD2 HIS     8      30.410  41.729  48.811  1.00  5.15
ATOM     70  CE1 HIS     8      32.480  41.435  49.248  1.00  5.15
ATOM     71  C   HIS     8      31.207  40.781  44.590  1.00  5.15
ATOM     72  O   HIS     8      32.347  41.028  44.961  1.00  5.15
ATOM     73  N   SER     9      30.950  40.278  43.373  1.00  4.30
ATOM     74  CA  SER     9      32.047  39.912  42.533  1.00  4.30
ATOM     75  CB  SER     9      31.581  39.340  41.188  1.00  4.30
ATOM     76  OG  SER     9      30.754  40.285  40.526  1.00  4.30
ATOM     77  C   SER     9      32.742  41.186  42.280  1.00  4.30
ATOM     78  O   SER     9      32.124  42.193  41.949  1.00  4.30
ATOM     79  N   HIS    10      34.056  41.191  42.508  1.00  4.06
ATOM     80  CA  HIS    10      34.697  42.434  42.300  1.00  4.06
ATOM     81  ND1 HIS    10      34.629  43.755  45.299  1.00  4.06
ATOM     82  CG  HIS    10      35.344  42.726  44.731  1.00  4.06
ATOM     83  CB  HIS    10      35.818  42.714  43.310  1.00  4.06
ATOM     84  NE2 HIS    10      34.931  42.234  46.891  1.00  4.06
ATOM     85  CD2 HIS    10      35.518  41.803  45.716  1.00  4.06
ATOM     86  CE1 HIS    10      34.411  43.410  46.592  1.00  4.06
ATOM     87  C   HIS    10      35.341  42.357  40.976  1.00  4.06
ATOM     88  O   HIS    10      36.535  42.091  40.859  1.00  4.06
ATOM     89  N   MET    11      34.567  42.659  39.932  1.00  3.09
ATOM     90  CA  MET    11      35.138  42.486  38.648  1.00  3.09
ATOM     91  CB  MET    11      34.069  42.135  37.616  1.00  3.09
ATOM     92  CG  MET    11      33.223  40.936  38.039  1.00  3.09
ATOM     93  SD  MET    11      31.584  40.962  37.278  1.00  3.09
ATOM     94  CE  MET    11      31.323  42.569  38.082  1.00  3.09
ATOM     95  C   MET    11      35.659  43.808  38.259  1.00  3.09
ATOM     96  O   MET    11      34.950  44.621  37.670  1.00  3.09
ATOM     97  N   VAL    12      36.931  44.075  38.574  1.00  2.41
ATOM     98  CA  VAL    12      37.341  45.360  38.143  1.00  2.41
ATOM     99  CB  VAL    12      36.733  46.459  38.964  1.00  2.41
ATOM    100  CG1 VAL    12      37.127  46.254  40.437  1.00  2.41
ATOM    101  CG2 VAL    12      37.175  47.809  38.388  1.00  2.41
ATOM    102  C   VAL    12      38.819  45.482  38.218  1.00  2.41
ATOM    103  O   VAL    12      39.480  44.915  39.085  1.00  2.41
ATOM    104  N   VAL    13      39.370  46.251  37.269  1.00  2.30
ATOM    105  CA  VAL    13      40.753  46.572  37.283  1.00  2.30
ATOM    106  CB  VAL    13      41.468  46.125  36.049  1.00  2.30
ATOM    107  CG1 VAL    13      41.495  44.586  36.041  1.00  2.30
ATOM    108  CG2 VAL    13      40.729  46.720  34.838  1.00  2.30
ATOM    109  C   VAL    13      40.786  48.062  37.359  1.00  2.30
ATOM    110  O   VAL    13      40.170  48.766  36.561  1.00  2.30
ATOM    111  N   ILE    14      41.526  48.592  38.338  1.00  2.79
ATOM    112  CA  ILE    14      41.589  50.006  38.503  1.00  2.79
ATOM    113  CB  ILE    14      41.360  50.423  39.937  1.00  2.79
ATOM    114  CG1 ILE    14      41.142  51.942  40.065  1.00  2.79
ATOM    115  CG2 ILE    14      42.495  49.860  40.807  1.00  2.79
ATOM    116  CD1 ILE    14      42.325  52.798  39.622  1.00  2.79
ATOM    117  C   ILE    14      42.978  50.337  38.091  1.00  2.79
ATOM    118  O   ILE    14      43.919  49.649  38.477  1.00  2.79
ATOM    119  N   HIS    15      43.137  51.363  37.234  1.00  2.98
ATOM    120  CA  HIS    15      44.445  51.618  36.714  1.00  2.98
ATOM    121  ND1 HIS    15      42.075  52.736  34.474  1.00  2.98
ATOM    122  CG  HIS    15      43.164  51.901  34.564  1.00  2.98
ATOM    123  CB  HIS    15      44.400  52.266  35.323  1.00  2.98
ATOM    124  NE2 HIS    15      41.548  50.881  33.372  1.00  2.98
ATOM    125  CD2 HIS    15      42.821  50.773  33.883  1.00  2.98
ATOM    126  CE1 HIS    15      41.138  52.079  33.752  1.00  2.98
ATOM    127  C   HIS    15      45.046  52.677  37.564  1.00  2.98
ATOM    128  O   HIS    15      44.926  53.842  37.188  1.00  2.98
ATOM    129  N   PRO    16      45.666  52.325  38.672  1.00  3.61
ATOM    130  CA  PRO    16      46.291  53.301  39.518  1.00  3.61
ATOM    131  CD  PRO    16      46.343  51.044  38.774  1.00  3.61
ATOM    132  CB  PRO    16      47.092  52.514  40.547  1.00  3.61
ATOM    133  CG  PRO    16      47.510  51.265  39.751  1.00  3.61
ATOM    134  C   PRO    16      47.202  54.049  38.609  1.00  3.61
ATOM    135  O   PRO    16      48.226  53.514  38.196  1.00  3.61
ATOM    136  N   ASP    17      46.807  55.288  38.302  1.00  3.73
ATOM    137  CA  ASP    17      47.415  56.174  37.361  1.00  3.73
ATOM    138  CB  ASP    17      48.409  55.540  36.351  1.00  3.73
ATOM    139  CG  ASP    17      49.838  55.575  36.881  1.00  3.73
ATOM    140  OD1 ASP    17      50.430  56.686  36.846  1.00  3.73
ATOM    141  OD2 ASP    17      50.371  54.510  37.291  1.00  3.73
ATOM    142  C   ASP    17      46.248  56.891  36.723  1.00  3.73
ATOM    143  O   ASP    17      46.036  58.050  37.073  1.00  3.73
ATOM    144  N   PRO    18      45.450  56.341  35.821  1.00  3.69
ATOM    145  CA  PRO    18      44.298  57.105  35.426  1.00  3.69
ATOM    146  CD  PRO    18      45.933  55.541  34.698  1.00  3.69
ATOM    147  CB  PRO    18      43.824  56.538  34.091  1.00  3.69
ATOM    148  CG  PRO    18      45.097  55.948  33.477  1.00  3.69
ATOM    149  C   PRO    18      43.224  57.086  36.472  1.00  3.69
ATOM    150  O   PRO    18      42.281  57.855  36.358  1.00  3.69
ATOM    151  N   GLY    19      43.255  56.190  37.465  1.00  3.45
ATOM    152  CA  GLY    19      42.208  56.275  38.446  1.00  3.45
ATOM    153  C   GLY    19      40.922  55.731  37.866  1.00  3.45
ATOM    154  O   GLY    19      39.902  55.707  38.551  1.00  3.45
ATOM    155  N   ARG    20      40.928  55.253  36.601  1.00  3.00
ATOM    156  CA  ARG    20      39.721  54.791  35.950  1.00  3.00
ATOM    157  CB  ARG    20      39.828  54.741  34.416  1.00  3.00
ATOM    158  CG  ARG    20      40.287  56.027  33.729  1.00  3.00
ATOM    159  CD  ARG    20      40.397  55.847  32.213  1.00  3.00
ATOM    160  NE  ARG    20      41.259  56.932  31.667  1.00  3.00
ATOM    161  CZ  ARG    20      42.229  56.622  30.755  1.00  3.00
ATOM    162  NH1 ARG    20      42.400  55.331  30.346  1.00  3.00
ATOM    163  NH2 ARG    20      43.024  57.607  30.240  1.00  3.00
ATOM    164  C   ARG    20      39.433  53.376  36.342  1.00  3.00
ATOM    165  O   ARG    20      40.342  52.575  36.553  1.00  3.00
ATOM    166  N   GLU    21      38.134  53.013  36.415  1.00  2.63
ATOM    167  CA  GLU    21      37.813  51.661  36.770  1.00  2.63
ATOM    168  CB  GLU    21      36.577  51.540  37.682  1.00  2.63
ATOM    169  CG  GLU    21      36.686  52.296  39.008  1.00  2.63
ATOM    170  CD  GLU    21      36.170  53.713  38.778  1.00  2.63
ATOM    171  OE1 GLU    21      35.322  53.888  37.864  1.00  2.63
ATOM    172  OE2 GLU    21      36.615  54.639  39.510  1.00  2.63
ATOM    173  C   GLU    21      37.465  50.932  35.509  1.00  2.63
ATOM    174  O   GLU    21      36.546  51.319  34.791  1.00  2.63
ATOM    175  N   LEU    22      38.185  49.835  35.198  1.00  2.19
ATOM    176  CA  LEU    22      37.874  49.141  33.978  1.00  2.19
ATOM    177  CB  LEU    22      38.944  49.233  32.884  1.00  2.19
ATOM    178  CG  LEU    22      38.975  50.626  32.233  1.00  2.19
ATOM    179  CD1 LEU    22      39.957  50.671  31.052  1.00  2.19
ATOM    180  CD2 LEU    22      37.562  51.107  31.868  1.00  2.19
ATOM    181  C   LEU    22      37.565  47.699  34.234  1.00  2.19
ATOM    182  O   LEU    22      37.967  47.119  35.239  1.00  2.19
ATOM    183  N   SER    23      36.796  47.078  33.315  1.00  2.05
ATOM    184  CA  SER    23      36.463  45.692  33.485  1.00  2.05
ATOM    185  CB  SER    23      35.329  45.190  32.576  1.00  2.05
ATOM    186  OG  SER    23      34.101  45.798  32.953  1.00  2.05
ATOM    187  C   SER    23      37.692  44.881  33.215  1.00  2.05
ATOM    188  O   SER    23      38.695  45.382  32.713  1.00  2.05
ATOM    189  N   PRO    24      37.647  43.629  33.585  1.00  1.82
ATOM    190  CA  PRO    24      38.803  42.801  33.387  1.00  1.82
ATOM    191  CD  PRO    24      36.865  43.195  34.729  1.00  1.82
ATOM    192  CB  PRO    24      38.497  41.491  34.100  1.00  1.82
ATOM    193  CG  PRO    24      37.603  41.957  35.266  1.00  1.82
ATOM    194  C   PRO    24      39.255  42.702  31.955  1.00  1.82
ATOM    195  O   PRO    24      40.460  42.704  31.698  1.00  1.82
ATOM    196  N   GLU    25      38.323  42.639  30.993  1.00  1.96
ATOM    197  CA  GLU    25      38.725  42.485  29.621  1.00  1.96
ATOM    198  CB  GLU    25      37.572  42.305  28.662  1.00  1.96
ATOM    199  CG  GLU    25      37.891  41.301  27.565  1.00  1.96
ATOM    200  CD  GLU    25      37.891  39.951  28.260  1.00  1.96
ATOM    201  OE1 GLU    25      37.550  39.915  29.471  1.00  1.96
ATOM    202  OE2 GLU    25      38.218  38.940  27.589  1.00  1.96
ATOM    203  C   GLU    25      39.423  43.718  29.167  1.00  1.96
ATOM    204  O   GLU    25      40.393  43.678  28.410  1.00  1.96
ATOM    205  N   GLU    26      38.885  44.859  29.618  1.00  2.15
ATOM    206  CA  GLU    26      39.360  46.145  29.246  1.00  2.15
ATOM    207  CB  GLU    26      38.459  47.265  29.794  1.00  2.15
ATOM    208  CG  GLU    26      37.080  47.246  29.126  1.00  2.15
ATOM    209  CD  GLU    26      36.212  48.361  29.695  1.00  2.15
ATOM    210  OE1 GLU    26      36.212  48.544  30.939  1.00  2.15
ATOM    211  OE2 GLU    26      35.527  49.044  28.884  1.00  2.15
ATOM    212  C   GLU    26      40.763  46.310  29.767  1.00  2.15
ATOM    213  O   GLU    26      41.594  46.897  29.086  1.00  2.15
ATOM    214  N   ALA    27      41.060  45.811  30.988  1.00  1.99
ATOM    215  CA  ALA    27      42.370  45.885  31.598  1.00  1.99
ATOM    216  CB  ALA    27      42.441  45.227  32.982  1.00  1.99
ATOM    217  C   ALA    27      43.329  45.106  30.750  1.00  1.99
ATOM    218  O   ALA    27      44.487  45.492  30.615  1.00  1.99
ATOM    219  N   HIS    28      42.889  43.958  30.190  1.00  2.17
ATOM    220  CA  HIS    28      43.783  43.152  29.388  1.00  2.17
ATOM    221  ND1 HIS    28      41.194  41.119  29.691  1.00  2.17
ATOM    222  CG  HIS    28      42.366  40.982  29.013  1.00  2.17
ATOM    223  CB  HIS    28      43.127  42.118  28.478  1.00  2.17
ATOM    224  NE2 HIS    28      41.462  38.954  29.333  1.00  2.17
ATOM    225  CD2 HIS    28      42.526  39.653  28.802  1.00  2.17
ATOM    226  CE1 HIS    28      40.682  39.883  29.852  1.00  2.17
ATOM    227  C   HIS    28      44.220  43.951  28.243  1.00  2.17
ATOM    228  O   HIS    28      45.389  43.941  27.870  1.00  2.17
ATOM    229  N   ARG    29      43.226  44.592  27.615  1.00  2.67
ATOM    230  CA  ARG    29      43.472  45.258  26.381  1.00  2.67
ATOM    231  CB  ARG    29      42.207  45.883  25.777  1.00  2.67
ATOM    232  CG  ARG    29      41.186  44.844  25.311  1.00  2.67
ATOM    233  CD  ARG    29      39.967  45.448  24.608  1.00  2.67
ATOM    234  NE  ARG    29      39.111  44.314  24.155  1.00  2.67
ATOM    235  CZ  ARG    29      39.380  43.690  22.972  1.00  2.67
ATOM    236  NH1 ARG    29      40.462  44.065  22.230  1.00  2.67
ATOM    237  NH2 ARG    29      38.562  42.693  22.523  1.00  2.67
ATOM    238  C   ARG    29      44.460  46.368  26.616  1.00  2.67
ATOM    239  O   ARG    29      45.390  46.555  25.833  1.00  2.67
ATOM    240  N   ALA    30      44.284  47.131  27.713  1.00  2.82
ATOM    241  CA  ALA    30      45.142  48.237  28.061  1.00  2.82
ATOM    242  CB  ALA    30      44.648  49.007  29.298  1.00  2.82
ATOM    243  C   ALA    30      46.525  47.737  28.356  1.00  2.82
ATOM    244  O   ALA    30      47.519  48.406  28.062  1.00  2.82
ATOM    245  N   GLY    31      46.613  46.547  28.984  1.00  3.05
ATOM    246  CA  GLY    31      47.891  45.995  29.333  1.00  3.05
ATOM    247  C   GLY    31      48.054  46.028  30.825  1.00  3.05
ATOM    248  O   GLY    31      49.100  45.634  31.337  1.00  3.05
ATOM    249  N   LEU    32      47.033  46.491  31.579  1.00  2.73
ATOM    250  CA  LEU    32      47.213  46.547  33.006  1.00  2.73
ATOM    251  CB  LEU    32      46.067  47.211  33.795  1.00  2.73
ATOM    252  CG  LEU    32      45.939  48.733  33.595  1.00  2.73
ATOM    253  CD1 LEU    32      45.267  49.100  32.267  1.00  2.73
ATOM    254  CD2 LEU    32      45.291  49.394  34.820  1.00  2.73
ATOM    255  C   LEU    32      47.398  45.182  33.587  1.00  2.73
ATOM    256  O   LEU    32      48.280  44.970  34.414  1.00  2.73
ATOM    257  N   ILE    33      46.583  44.200  33.180  1.00  2.56
ATOM    258  CA  ILE    33      46.762  42.891  33.739  1.00  2.56
ATOM    259  CB  ILE    33      45.647  42.471  34.672  1.00  2.56
ATOM    260  CG1 ILE    33      45.231  41.003  34.498  1.00  2.56
ATOM    261  CG2 ILE    33      44.580  43.577  34.696  1.00  2.56
ATOM    262  CD1 ILE    33      44.112  40.572  35.448  1.00  2.56
ATOM    263  C   ILE    33      47.083  41.952  32.622  1.00  2.56
ATOM    264  O   ILE    33      46.949  42.311  31.455  1.00  2.56
ATOM    265  N   ASP    34      47.661  40.778  32.950  1.00  2.94
ATOM    266  CA  ASP    34      48.040  39.817  31.945  1.00  2.94
ATOM    267  CB  ASP    34      49.187  38.892  32.371  1.00  2.94
ATOM    268  CG  ASP    34      50.446  39.722  32.505  1.00  2.94
ATOM    269  OD1 ASP    34      50.482  40.850  31.945  1.00  2.94
ATOM    270  OD2 ASP    34      51.392  39.237  33.178  1.00  2.94
ATOM    271  C   ASP    34      46.887  38.910  31.674  1.00  2.94
ATOM    272  O   ASP    34      46.008  38.769  32.519  1.00  2.94
ATOM    273  N   TRP    35      46.939  38.176  30.538  1.00  2.74
ATOM    274  CA  TRP    35      45.832  37.381  30.068  1.00  2.74
ATOM    275  CB  TRP    35      46.084  36.635  28.748  1.00  2.74
ATOM    276  CG  TRP    35      46.488  37.511  27.587  1.00  2.74
ATOM    277  CD2 TRP    35      46.354  38.940  27.551  1.00  2.74
ATOM    278  CD1 TRP    35      47.130  37.154  26.436  1.00  2.74
ATOM    279  NE1 TRP    35      47.375  38.266  25.670  1.00  2.74
ATOM    280  CE2 TRP    35      46.915  39.373  26.349  1.00  2.74
ATOM    281  CE3 TRP    35      45.819  39.821  28.447  1.00  2.74
ATOM    282  CZ2 TRP    35      46.949  40.695  26.026  1.00  2.74
ATOM    283  CZ3 TRP    35      45.859  41.150  28.118  1.00  2.74
ATOM    284  CH2 TRP    35      46.411  41.578  26.931  1.00  2.74
ATOM    285  C   TRP    35      45.477  36.343  31.088  1.00  2.74
ATOM    286  O   TRP    35      44.297  36.097  31.325  1.00  2.74
ATOM    287  N   ASN    36      46.472  35.675  31.699  1.00  3.07
ATOM    288  CA  ASN    36      46.145  34.651  32.658  1.00  3.07
ATOM    289  CB  ASN    36      47.341  33.770  33.082  1.00  3.07
ATOM    290  CG  ASN    36      48.431  34.587  33.755  1.00  3.07
ATOM    291  OD1 ASN    36      48.433  34.760  34.973  1.00  3.07
ATOM    292  ND2 ASN    36      49.408  35.076  32.945  1.00  3.07
ATOM    293  C   ASN    36      45.476  35.247  33.862  1.00  3.07
ATOM    294  O   ASN    36      44.561  34.658  34.437  1.00  3.07
ATOM    295  N   MET    37      45.928  36.436  34.290  1.00  2.84
ATOM    296  CA  MET    37      45.382  37.087  35.444  1.00  2.84
ATOM    297  CB  MET    37      46.097  38.414  35.735  1.00  2.84
ATOM    298  CG  MET    37      47.577  38.255  36.065  1.00  2.84
ATOM    299  SD  MET    37      47.882  37.500  37.682  1.00  2.84
ATOM    300  CE  MET    37      47.323  38.971  38.590  1.00  2.84
ATOM    301  C   MET    37      43.956  37.429  35.168  1.00  2.84
ATOM    302  O   MET    37      43.118  37.332  36.056  1.00  2.84
ATOM    303  N   PHE    38      43.650  37.869  33.932  1.00  2.20
ATOM    304  CA  PHE    38      42.308  38.244  33.587  1.00  2.20
ATOM    305  CB  PHE    38      42.076  38.601  32.150  1.00  2.20
ATOM    306  CG  PHE    38      42.732  39.878  32.113  1.00  2.20
ATOM    307  CD1 PHE    38      42.214  40.909  32.836  1.00  2.20
ATOM    308  CD2 PHE    38      43.879  39.999  31.417  1.00  2.20
ATOM    309  CE1 PHE    38      42.858  42.108  32.839  1.00  2.20
ATOM    310  CE2 PHE    38      44.509  41.189  31.425  1.00  2.20
ATOM    311  CZ  PHE    38      44.014  42.250  32.134  1.00  2.20
ATOM    312  C   PHE    38      41.428  37.071  33.680  1.00  2.20
ATOM    313  O   PHE    38      40.289  37.216  34.106  1.00  2.20
ATOM    314  N   VAL    39      41.899  35.908  33.196  1.00  2.41
ATOM    315  CA  VAL    39      41.028  34.775  33.185  1.00  2.41
ATOM    316  CB  VAL    39      41.568  33.551  32.507  1.00  2.41
ATOM    317  CG1 VAL    39      41.892  33.909  31.052  1.00  2.41
ATOM    318  CG2 VAL    39      42.734  32.974  33.313  1.00  2.41
ATOM    319  C   VAL    39      40.686  34.414  34.587  1.00  2.41
ATOM    320  O   VAL    39      39.549  34.047  34.864  1.00  2.41
ATOM    321  N   LYS    40      41.666  34.493  35.509  1.00  2.85
ATOM    322  CA  LYS    40      41.434  34.113  36.876  1.00  2.85
ATOM    323  CB  LYS    40      42.704  34.229  37.736  1.00  2.85
ATOM    324  CG  LYS    40      43.844  33.336  37.247  1.00  2.85
ATOM    325  CD  LYS    40      45.211  33.703  37.831  1.00  2.85
ATOM    326  CE  LYS    40      45.586  32.901  39.080  1.00  2.85
ATOM    327  NZ  LYS    40      44.677  33.239  40.199  1.00  2.85
ATOM    328  C   LYS    40      40.404  35.018  37.490  1.00  2.85
ATOM    329  O   LYS    40      39.532  34.564  38.232  1.00  2.85
ATOM    330  N   LEU    41      40.490  36.332  37.210  1.00  2.57
ATOM    331  CA  LEU    41      39.581  37.283  37.797  1.00  2.57
ATOM    332  CB  LEU    41      39.949  38.729  37.434  1.00  2.57
ATOM    333  CG  LEU    41      41.383  39.098  37.861  1.00  2.57
ATOM    334  CD1 LEU    41      41.734  40.549  37.496  1.00  2.57
ATOM    335  CD2 LEU    41      41.628  38.764  39.341  1.00  2.57
ATOM    336  C   LEU    41      38.187  37.020  37.308  1.00  2.57
ATOM    337  O   LEU    41      37.226  37.125  38.068  1.00  2.57
ATOM    338  N   ARG    42      38.024  36.713  36.005  1.00  2.48
ATOM    339  CA  ARG    42      36.696  36.456  35.507  1.00  2.48
ATOM    340  CB  ARG    42      36.588  36.465  33.984  1.00  2.48
ATOM    341  CG  ARG    42      36.480  37.913  33.513  1.00  2.48
ATOM    342  CD  ARG    42      36.663  38.096  32.019  1.00  2.48
ATOM    343  NE  ARG    42      38.101  37.866  31.737  1.00  2.48
ATOM    344  CZ  ARG    42      38.466  37.395  30.511  1.00  2.48
ATOM    345  NH1 ARG    42      37.532  37.261  29.533  1.00  2.48
ATOM    346  NH2 ARG    42      39.757  37.030  30.274  1.00  2.48
ATOM    347  C   ARG    42      36.110  35.202  36.099  1.00  2.48
ATOM    348  O   ARG    42      34.911  35.146  36.372  1.00  2.48
ATOM    349  N   SER    43      36.922  34.144  36.296  1.00  3.18
ATOM    350  CA  SER    43      36.380  32.945  36.887  1.00  3.18
ATOM    351  CB  SER    43      37.391  31.789  36.954  1.00  3.18
ATOM    352  OG  SER    43      37.718  31.346  35.645  1.00  3.18
ATOM    353  C   SER    43      35.980  33.280  38.287  1.00  3.18
ATOM    354  O   SER    43      35.005  32.747  38.835  1.00  3.18
ATOM    355  N   GLN    44      36.764  34.189  38.897  1.00  3.65
ATOM    356  CA  GLN    44      36.467  34.596  40.226  1.00  3.65
ATOM    357  CB  GLN    44      37.726  34.690  41.107  1.00  3.65
ATOM    358  CG  GLN    44      38.754  35.744  40.689  1.00  3.65
ATOM    359  CD  GLN    44      40.038  35.411  41.440  1.00  3.65
ATOM    360  OE1 GLN    44      40.201  34.298  41.936  1.00  3.65
ATOM    361  NE2 GLN    44      40.980  36.388  41.519  1.00  3.65
ATOM    362  C   GLN    44      35.797  35.931  40.157  1.00  3.65
ATOM    363  O   GLN    44      36.196  36.864  40.841  1.00  3.65
ATOM    364  N   GLU    45      34.940  36.155  39.145  1.00  3.60
ATOM    365  CA  GLU    45      33.950  37.188  39.186  1.00  3.60
ATOM    366  CB  GLU    45      33.791  37.912  37.852  1.00  3.60
ATOM    367  CG  GLU    45      35.040  38.671  37.418  1.00  3.60
ATOM    368  CD  GLU    45      34.688  39.302  36.085  1.00  3.60
ATOM    369  OE1 GLU    45      33.634  38.923  35.513  1.00  3.60
ATOM    370  OE2 GLU    45      35.459  40.180  35.625  1.00  3.60
ATOM    371  C   GLU    45      32.700  36.440  39.400  1.00  3.60
ATOM    372  O   GLU    45      31.733  36.862  40.029  1.00  3.60
ATOM    373  N   CYS    46      32.703  35.296  38.706  1.00  4.75
ATOM    374  CA  CYS    46      31.629  34.383  38.725  1.00  4.75
ATOM    375  CB  CYS    46      31.807  33.276  37.676  1.00  4.75
ATOM    376  SG  CYS    46      30.348  32.210  37.521  1.00  4.75
ATOM    377  C   CYS    46      31.637  33.764  40.075  1.00  4.75
ATOM    378  O   CYS    46      30.592  33.570  40.688  1.00  4.75
ATOM    379  N   ASP    47      32.835  33.312  40.494  1.00  6.22
ATOM    380  CA  ASP    47      33.061  32.708  41.769  1.00  6.22
ATOM    381  CB  ASP    47      34.039  31.534  41.707  1.00  6.22
ATOM    382  CG  ASP    47      33.195  30.403  41.147  1.00  6.22
ATOM    383  OD1 ASP    47      32.069  30.209  41.681  1.00  6.22
ATOM    384  OD2 ASP    47      33.641  29.736  40.178  1.00  6.22
ATOM    385  C   ASP    47      33.456  33.627  42.841  1.00  6.22
ATOM    386  O   ASP    47      33.074  33.386  43.989  1.00  6.22
ATOM    387  N   TRP    48      34.311  34.629  42.524  1.00  7.46
ATOM    388  CA  TRP    48      34.462  35.558  43.562  1.00  7.46
ATOM    389  CB  TRP    48      35.327  36.809  43.399  1.00  7.46
ATOM    390  CG  TRP    48      36.810  36.653  43.581  1.00  7.46
ATOM    391  CD2 TRP    48      37.710  37.758  43.446  1.00  7.46
ATOM    392  CD1 TRP    48      37.570  35.569  43.905  1.00  7.46
ATOM    393  NE1 TRP    48      38.895  35.928  43.959  1.00  7.46
ATOM    394  CE2 TRP    48      38.995  37.276  43.686  1.00  7.46
ATOM    395  CE3 TRP    48      37.475  39.070  43.152  1.00  7.46
ATOM    396  CZ2 TRP    48      40.076  38.105  43.633  1.00  7.46
ATOM    397  CZ3 TRP    48      38.565  39.907  43.097  1.00  7.46
ATOM    398  CH2 TRP    48      39.839  39.430  43.333  1.00  7.46
ATOM    399  C   TRP    48      33.137  36.051  43.518  1.00  7.46
ATOM    400  O   TRP    48      32.659  36.662  42.564  1.00  7.46
ATOM    401  N   GLU    49      32.518  35.834  44.658  1.00  8.05
ATOM    402  CA  GLU    49      31.236  36.295  44.900  1.00  8.05
ATOM    403  CB  GLU    49      31.286  37.808  44.684  1.00  8.05
ATOM    404  CG  GLU    49      32.708  38.390  44.974  1.00  8.05
ATOM    405  CD  GLU    49      33.241  38.377  46.363  1.00  8.05
ATOM    406  OE1 GLU    49      32.800  39.220  47.183  1.00  8.05
ATOM    407  OE2 GLU    49      34.138  37.537  46.631  1.00  8.05
ATOM    408  C   GLU    49      30.360  35.474  43.993  1.00  8.05
ATOM    409  O   GLU    49      30.641  35.185  42.832  1.00  8.05
ATOM    410  N   GLU    50      29.265  34.995  44.560  1.00  7.14
ATOM    411  CA  GLU    50      28.356  34.170  43.876  1.00  7.14
ATOM    412  CB  GLU    50      27.086  33.785  44.652  1.00  7.14
ATOM    413  CG  GLU    50      27.315  32.978  45.922  1.00  7.14
ATOM    414  CD  GLU    50      26.065  33.146  46.777  1.00  7.14
ATOM    415  OE1 GLU    50      25.418  34.223  46.681  1.00  7.14
ATOM    416  OE2 GLU    50      25.747  32.200  47.544  1.00  7.14
ATOM    417  C   GLU    50      27.846  34.991  42.789  1.00  7.14
ATOM    418  O   GLU    50      27.532  36.167  42.956  1.00  7.14
ATOM    419  N   ILE    51      27.763  34.375  41.622  1.00  6.48
ATOM    420  CA  ILE    51      27.183  35.127  40.587  1.00  6.48
ATOM    421  CB  ILE    51      27.261  34.439  39.259  1.00  6.48
ATOM    422  CG1 ILE    51      26.620  33.045  39.312  1.00  6.48
ATOM    423  CG2 ILE    51      28.704  34.474  38.782  1.00  6.48
ATOM    424  CD1 ILE    51      26.473  32.369  37.962  1.00  6.48
ATOM    425  C   ILE    51      25.783  35.217  40.980  1.00  6.48
ATOM    426  O   ILE    51      25.122  36.236  40.782  1.00  6.48
ATOM    427  N   SER    52      25.349  34.103  41.579  1.00  7.10
ATOM    428  CA  SER    52      24.066  33.920  42.123  1.00  7.10
ATOM    429  CB  SER    52      23.886  34.661  43.456  1.00  7.10
ATOM    430  OG  SER    52      22.583  34.446  43.968  1.00  7.10
ATOM    431  C   SER    52      23.109  34.444  41.148  1.00  7.10
ATOM    432  O   SER    52      22.137  35.099  41.512  1.00  7.10
ATOM    433  N   VAL    53      23.308  34.175  39.857  1.00  7.55
ATOM    434  CA  VAL    53      22.201  34.770  39.239  1.00  7.55
ATOM    435  CB  VAL    53      22.370  35.296  37.872  1.00  7.55
ATOM    436  CG1 VAL    53      22.412  34.090  36.993  1.00  7.55
ATOM    437  CG2 VAL    53      21.218  36.263  37.553  1.00  7.55
ATOM    438  C   VAL    53      21.159  33.739  39.321  1.00  7.55
ATOM    439  O   VAL    53      21.359  32.570  39.002  1.00  7.55
ATOM    440  N   LYS    54      20.021  34.124  39.882  1.00  8.38
ATOM    441  CA  LYS    54      19.065  33.091  39.885  1.00  8.38
ATOM    442  CB  LYS    54      18.326  32.911  41.224  1.00  8.38
ATOM    443  CG  LYS    54      19.202  32.656  42.453  1.00  8.38
ATOM    444  CD  LYS    54      20.002  31.352  42.442  1.00  8.38
ATOM    445  CE  LYS    54      20.705  31.095  43.778  1.00  8.38
ATOM    446  NZ  LYS    54      21.642  29.956  43.659  1.00  8.38
ATOM    447  C   LYS    54      18.038  33.623  38.981  1.00  8.38
ATOM    448  O   LYS    54      17.188  34.409  39.397  1.00  8.38
ATOM    449  N   GLY    55      18.062  33.189  37.720  1.00  8.62
ATOM    450  CA  GLY    55      17.120  33.830  36.887  1.00  8.62
ATOM    451  C   GLY    55      16.891  32.985  35.707  1.00  8.62
ATOM    452  O   GLY    55      17.615  32.031  35.430  1.00  8.62
ATOM    453  N   PRO    56      15.870  33.330  34.985  1.00  8.64
ATOM    454  CA  PRO    56      15.734  32.706  33.718  1.00  8.64
ATOM    455  CD  PRO    56      14.586  33.681  35.570  1.00  8.64
ATOM    456  CB  PRO    56      14.329  33.063  33.230  1.00  8.64
ATOM    457  CG  PRO    56      13.537  33.224  34.541  1.00  8.64
ATOM    458  C   PRO    56      16.813  33.251  32.908  1.00  8.64
ATOM    459  O   PRO    56      17.166  32.675  31.881  1.00  8.64
ATOM    460  N   ASN    57      17.329  34.409  33.347  1.00  8.03
ATOM    461  CA  ASN    57      18.483  34.904  32.755  1.00  8.03
ATOM    462  CB  ASN    57      18.725  36.391  33.022  1.00  8.03
ATOM    463  CG  ASN    57      17.770  37.116  32.104  1.00  8.03
ATOM    464  OD1 ASN    57      18.063  37.312  30.926  1.00  8.03
ATOM    465  ND2 ASN    57      16.580  37.496  32.637  1.00  8.03
ATOM    466  C   ASN    57      19.577  34.172  33.409  1.00  8.03
ATOM    467  O   ASN    57      20.396  34.716  34.152  1.00  8.03
ATOM    468  N   GLY    58      19.587  32.872  33.124  1.00  7.30
ATOM    469  CA  GLY    58      20.562  32.035  33.641  1.00  7.30
ATOM    470  C   GLY    58      20.503  31.916  35.092  1.00  7.30
ATOM    471  O   GLY    58      20.290  32.846  35.858  1.00  7.30
ATOM    472  N   GLU    59      20.657  30.655  35.501  1.00  6.08
ATOM    473  CA  GLU    59      21.109  30.436  36.821  1.00  6.08
ATOM    474  CB  GLU    59      21.174  28.942  37.154  1.00  6.08
ATOM    475  CG  GLU    59      19.782  28.330  37.311  1.00  6.08
ATOM    476  CD  GLU    59      19.884  26.843  37.016  1.00  6.08
ATOM    477  OE1 GLU    59      20.529  26.109  37.811  1.00  6.08
ATOM    478  OE2 GLU    59      19.317  26.425  35.972  1.00  6.08
ATOM    479  C   GLU    59      22.504  30.953  36.680  1.00  6.08
ATOM    480  O   GLU    59      23.131  31.361  37.649  1.00  6.08
ATOM    481  N   SER    60      23.017  30.883  35.426  1.00  4.75
ATOM    482  CA  SER    60      24.252  31.434  34.987  1.00  4.75
ATOM    483  CB  SER    60      24.594  31.076  33.538  1.00  4.75
ATOM    484  OG  SER    60      24.648  29.668  33.391  1.00  4.75
ATOM    485  C   SER    60      24.145  32.889  35.021  1.00  4.75
ATOM    486  O   SER    60      23.285  33.525  34.407  1.00  4.75
ATOM    487  N   SER    61      25.058  33.467  35.788  1.00  3.39
ATOM    488  CA  SER    61      25.014  34.857  35.918  1.00  3.39
ATOM    489  CB  SER    61      25.265  35.374  37.335  1.00  3.39
ATOM    490  OG  SER    61      25.182  36.791  37.363  1.00  3.39
ATOM    491  C   SER    61      26.092  35.302  35.040  1.00  3.39
ATOM    492  O   SER    61      26.982  34.567  34.621  1.00  3.39
ATOM    493  N   VAL    62      25.977  36.568  34.743  1.00  2.65
ATOM    494  CA  VAL    62      26.662  37.281  33.765  1.00  2.65
ATOM    495  CB  VAL    62      25.875  38.497  33.600  1.00  2.65
ATOM    496  CG1 VAL    62      24.469  38.118  33.099  1.00  2.65
ATOM    497  CG2 VAL    62      25.897  39.194  34.965  1.00  2.65
ATOM    498  C   VAL    62      28.001  37.767  34.209  1.00  2.65
ATOM    499  O   VAL    62      28.333  37.856  35.390  1.00  2.65
ATOM    500  N   ILE    63      28.793  38.081  33.173  1.00  2.42
ATOM    501  CA  ILE    63      30.021  38.787  33.241  1.00  2.42
ATOM    502  CB  ILE    63      30.883  38.498  32.032  1.00  2.42
ATOM    503  CG1 ILE    63      32.163  39.353  31.971  1.00  2.42
ATOM    504  CG2 ILE    63      29.992  38.632  30.788  1.00  2.42
ATOM    505  CD1 ILE    63      31.921  40.810  31.575  1.00  2.42
ATOM    506  C   ILE    63      29.553  40.216  33.227  1.00  2.42
ATOM    507  O   ILE    63      28.831  40.653  32.330  1.00  2.42
ATOM    508  N   HIS    64      29.926  40.978  34.271  1.00  2.61
ATOM    509  CA  HIS    64      29.380  42.290  34.447  1.00  2.61
ATOM    510  ND1 HIS    64      28.719  41.421  38.022  1.00  2.61
ATOM    511  CG  HIS    64      28.422  41.882  36.758  1.00  2.61
ATOM    512  CB  HIS    64      29.336  42.733  35.920  1.00  2.61
ATOM    513  NE2 HIS    64      26.681  40.684  37.547  1.00  2.61
ATOM    514  CD2 HIS    64      27.172  41.424  36.486  1.00  2.61
ATOM    515  CE1 HIS    64      27.645  40.711  38.446  1.00  2.61
ATOM    516  C   HIS    64      30.139  43.313  33.666  1.00  2.61
ATOM    517  O   HIS    64      31.315  43.144  33.351  1.00  2.61
ATOM    518  N   ASP    65      29.427  44.392  33.277  1.00  2.80
ATOM    519  CA  ASP    65      30.025  45.526  32.633  1.00  2.80
ATOM    520  CB  ASP    65      29.080  46.353  31.752  1.00  2.80
ATOM    521  CG  ASP    65      28.406  45.523  30.683  1.00  2.80
ATOM    522  OD1 ASP    65      28.695  44.306  30.554  1.00  2.80
ATOM    523  OD2 ASP    65      27.550  46.125  29.987  1.00  2.80
ATOM    524  C   ASP    65      30.209  46.471  33.771  1.00  2.80
ATOM    525  O   ASP    65      29.229  46.935  34.339  1.00  2.80
ATOM    526  N   ARG    66      31.438  46.794  34.175  1.00  3.15
ATOM    527  CA  ARG    66      31.513  47.662  35.312  1.00  3.15
ATOM    528  CB  ARG    66      32.924  47.787  35.896  1.00  3.15
ATOM    529  CG  ARG    66      33.258  46.608  36.805  1.00  3.15
ATOM    530  CD  ARG    66      32.255  46.475  37.952  1.00  3.15
ATOM    531  NE  ARG    66      32.834  45.555  38.965  1.00  3.15
ATOM    532  CZ  ARG    66      33.713  46.057  39.879  1.00  3.15
ATOM    533  NH1 ARG    66      34.029  47.384  39.849  1.00  3.15
ATOM    534  NH2 ARG    66      34.283  45.241  40.813  1.00  3.15
ATOM    535  C   ARG    66      31.006  49.039  35.016  1.00  3.15
ATOM    536  O   ARG    66      30.380  49.662  35.872  1.00  3.15
ATOM    537  N   LYS    67      31.280  49.591  33.822  1.00  3.55
ATOM    538  CA  LYS    67      30.822  50.936  33.638  1.00  3.55
ATOM    539  CB  LYS    67      31.390  51.607  32.372  1.00  3.55
ATOM    540  CG  LYS    67      31.227  50.817  31.070  1.00  3.55
ATOM    541  CD  LYS    67      32.008  49.505  31.029  1.00  3.55
ATOM    542  CE  LYS    67      31.981  48.827  29.657  1.00  3.55
ATOM    543  NZ  LYS    67      32.714  47.546  29.721  1.00  3.55
ATOM    544  C   LYS    67      29.318  51.000  33.638  1.00  3.55
ATOM    545  O   LYS    67      28.735  51.817  34.352  1.00  3.55
ATOM    546  N   SER    68      28.648  50.136  32.847  1.00  3.98
ATOM    547  CA  SER    68      27.212  50.153  32.726  1.00  3.98
ATOM    548  CB  SER    68      26.730  49.430  31.454  1.00  3.98
ATOM    549  OG  SER    68      27.200  50.108  30.297  1.00  3.98
ATOM    550  C   SER    68      26.531  49.506  33.899  1.00  3.98
ATOM    551  O   SER    68      25.444  49.920  34.297  1.00  3.98
ATOM    552  N   GLY    69      27.144  48.462  34.484  1.00  3.67
ATOM    553  CA  GLY    69      26.543  47.736  35.569  1.00  3.67
ATOM    554  C   GLY    69      25.668  46.673  34.988  1.00  3.67
ATOM    555  O   GLY    69      24.866  46.058  35.690  1.00  3.67
ATOM    556  N   LYS    70      25.807  46.408  33.678  1.00  3.34
ATOM    557  CA  LYS    70      24.939  45.443  33.081  1.00  3.34
ATOM    558  CB  LYS    70      24.720  45.632  31.575  1.00  3.34
ATOM    559  CG  LYS    70      24.055  46.947  31.172  1.00  3.34
ATOM    560  CD  LYS    70      24.149  47.223  29.669  1.00  3.34
ATOM    561  CE  LYS    70      23.593  48.586  29.253  1.00  3.34
ATOM    562  NZ  LYS    70      23.684  48.742  27.782  1.00  3.34
ATOM    563  C   LYS    70      25.476  44.073  33.302  1.00  3.34
ATOM    564  O   LYS    70      26.669  43.863  33.519  1.00  3.34
ATOM    565  N   LYS    71      24.548  43.106  33.295  1.00  2.94
ATOM    566  CA  LYS    71      24.826  41.715  33.465  1.00  2.94
ATOM    567  CB  LYS    71      23.723  41.046  34.299  1.00  2.94
ATOM    568  CG  LYS    71      23.742  41.382  35.790  1.00  2.94
ATOM    569  CD  LYS    71      22.420  41.033  36.477  1.00  2.94
ATOM    570  CE  LYS    71      22.535  40.814  37.983  1.00  2.94
ATOM    571  NZ  LYS    71      22.825  39.387  38.259  1.00  2.94
ATOM    572  C   LYS    71      24.670  41.131  32.098  1.00  2.94
ATOM    573  O   LYS    71      23.649  41.367  31.456  1.00  2.94
ATOM    574  N   PHE    72      25.668  40.379  31.588  1.00  2.62
ATOM    575  CA  PHE    72      25.413  39.764  30.318  1.00  2.62
ATOM    576  CB  PHE    72      26.190  40.379  29.148  1.00  2.62
ATOM    577  CG  PHE    72      25.666  41.751  28.987  1.00  2.62
ATOM    578  CD1 PHE    72      24.501  41.990  28.298  1.00  2.62
ATOM    579  CD2 PHE    72      26.349  42.799  29.533  1.00  2.62
ATOM    580  CE1 PHE    72      24.010  43.266  28.157  1.00  2.62
ATOM    581  CE2 PHE    72      25.857  44.066  29.387  1.00  2.62
ATOM    582  CZ  PHE    72      24.699  44.317  28.701  1.00  2.62
ATOM    583  C   PHE    72      25.762  38.305  30.298  1.00  2.62
ATOM    584  O   PHE    72      26.568  37.797  31.073  1.00  2.62
ATOM    585  N   SER    73      25.131  37.567  29.370  1.00  2.64
ATOM    586  CA  SER    73      25.467  36.185  29.221  1.00  2.64
ATOM    587  CB  SER    73      24.462  35.393  28.368  1.00  2.64
ATOM    588  OG  SER    73      23.203  35.330  29.023  1.00  2.64
ATOM    589  C   SER    73      26.779  36.191  28.516  1.00  2.64
ATOM    590  O   SER    73      27.196  37.216  27.979  1.00  2.64
ATOM    591  N   ILE    74      27.459  35.037  28.476  1.00  2.40
ATOM    592  CA  ILE    74      28.774  35.030  27.925  1.00  2.40
ATOM    593  CB  ILE    74      29.454  33.689  27.951  1.00  2.40
ATOM    594  CG1 ILE    74      28.729  32.690  27.037  1.00  2.40
ATOM    595  CG2 ILE    74      29.555  33.231  29.415  1.00  2.40
ATOM    596  CD1 ILE    74      29.540  31.430  26.756  1.00  2.40
ATOM    597  C   ILE    74      28.700  35.448  26.489  1.00  2.40
ATOM    598  O   ILE    74      29.550  36.207  26.035  1.00  2.40
ATOM    599  N   GLU    75      27.704  34.970  25.715  1.00  2.69
ATOM    600  CA  GLU    75      27.667  35.357  24.328  1.00  2.69
ATOM    601  CB  GLU    75      26.546  34.740  23.482  1.00  2.69
ATOM    602  CG  GLU    75      26.872  33.379  22.885  1.00  2.69
ATOM    603  CD  GLU    75      26.082  33.304  21.586  1.00  2.69
ATOM    604  OE1 GLU    75      24.835  33.147  21.647  1.00  2.69
ATOM    605  OE2 GLU    75      26.728  33.421  20.509  1.00  2.69
ATOM    606  C   GLU    75      27.464  36.829  24.168  1.00  2.69
ATOM    607  O   GLU    75      28.056  37.450  23.285  1.00  2.69
ATOM    608  N   GLU    76      26.583  37.414  24.996  1.00  2.68
ATOM    609  CA  GLU    76      26.262  38.804  24.862  1.00  2.68
ATOM    610  CB  GLU    76      25.150  39.251  25.831  1.00  2.68
ATOM    611  CG  GLU    76      23.839  38.477  25.652  1.00  2.68
ATOM    612  CD  GLU    76      23.352  38.648  24.222  1.00  2.68
ATOM    613  OE1 GLU    76      23.889  39.536  23.508  1.00  2.68
ATOM    614  OE2 GLU    76      22.432  37.885  23.827  1.00  2.68
ATOM    615  C   GLU    76      27.483  39.623  25.151  1.00  2.68
ATOM    616  O   GLU    76      27.737  40.625  24.487  1.00  2.68
ATOM    617  N   ALA    77      28.268  39.214  26.164  1.00  2.28
ATOM    618  CA  ALA    77      29.451  39.924  26.559  1.00  2.28
ATOM    619  CB  ALA    77      30.093  39.325  27.819  1.00  2.28
ATOM    620  C   ALA    77      30.436  39.906  25.432  1.00  2.28
ATOM    621  O   ALA    77      31.147  40.881  25.215  1.00  2.28
ATOM    622  N   LEU    78      30.566  38.768  24.720  1.00  2.44
ATOM    623  CA  LEU    78      31.526  38.655  23.649  1.00  2.44
ATOM    624  CB  LEU    78      31.561  37.232  23.076  1.00  2.44
ATOM    625  CG  LEU    78      32.531  37.056  21.901  1.00  2.44
ATOM    626  CD1 LEU    78      33.937  37.598  22.202  1.00  2.44
ATOM    627  CD2 LEU    78      32.567  35.580  21.490  1.00  2.44
ATOM    628  C   LEU    78      31.155  39.613  22.560  1.00  2.44
ATOM    629  O   LEU    78      32.018  40.256  21.959  1.00  2.44
ATOM    630  N   GLN    79      29.843  39.734  22.278  1.00  2.89
ATOM    631  CA  GLN    79      29.404  40.589  21.212  1.00  2.89
ATOM    632  CB  GLN    79      27.880  40.545  21.011  1.00  2.89
ATOM    633  CG  GLN    79      27.335  39.134  20.769  1.00  2.89
ATOM    634  CD  GLN    79      27.873  38.621  19.441  1.00  2.89
ATOM    635  OE1 GLN    79      28.269  37.462  19.325  1.00  2.89
ATOM    636  NE2 GLN    79      27.876  39.503  18.405  1.00  2.89
ATOM    637  C   GLN    79      29.768  42.015  21.546  1.00  2.89
ATOM    638  O   GLN    79      30.236  42.764  20.688  1.00  2.89
ATOM    639  N   SER    80      29.567  42.422  22.819  1.00  2.81
ATOM    640  CA  SER    80      29.834  43.771  23.260  1.00  2.81
ATOM    641  CB  SER    80      29.305  44.040  24.681  1.00  2.81
ATOM    642  OG  SER    80      29.928  43.175  25.618  1.00  2.81
ATOM    643  C   SER    80      31.320  44.039  23.235  1.00  2.81
ATOM    644  O   SER    80      31.746  45.189  23.110  1.00  2.81
ATOM    645  N   GLY    81      32.157  42.984  23.340  1.00  2.62
ATOM    646  CA  GLY    81      33.585  43.172  23.321  1.00  2.62
ATOM    647  C   GLY    81      34.130  43.068  24.714  1.00  2.62
ATOM    648  O   GLY    81      35.319  43.279  24.948  1.00  2.62
ATOM    649  N   ARG    82      33.253  42.754  25.681  1.00  2.23
ATOM    650  CA  ARG    82      33.604  42.620  27.064  1.00  2.23
ATOM    651  CB  ARG    82      32.376  42.670  27.969  1.00  2.23
ATOM    652  CG  ARG    82      31.789  44.080  27.884  1.00  2.23
ATOM    653  CD  ARG    82      30.363  44.212  28.388  1.00  2.23
ATOM    654  NE  ARG    82      29.876  45.568  28.010  1.00  2.23
ATOM    655  CZ  ARG    82      28.614  45.704  27.512  1.00  2.23
ATOM    656  NH1 ARG    82      27.825  44.601  27.379  1.00  2.23
ATOM    657  NH2 ARG    82      28.114  46.933  27.198  1.00  2.23
ATOM    658  C   ARG    82      34.441  41.401  27.304  1.00  2.23
ATOM    659  O   ARG    82      35.086  41.330  28.337  1.00  2.23
ATOM    660  N   LEU    83      34.388  40.332  26.489  1.00  2.09
ATOM    661  CA  LEU    83      35.456  39.386  26.733  1.00  2.09
ATOM    662  CB  LEU    83      35.154  38.059  27.472  1.00  2.09
ATOM    663  CG  LEU    83      34.359  38.107  28.793  1.00  2.09
ATOM    664  CD1 LEU    83      34.167  36.694  29.369  1.00  2.09
ATOM    665  CD2 LEU    83      34.976  39.050  29.824  1.00  2.09
ATOM    666  C   LEU    83      35.944  38.995  25.366  1.00  2.09
ATOM    667  O   LEU    83      35.265  39.238  24.369  1.00  2.09
ATOM    668  N   THR    84      37.147  38.393  25.271  1.00  2.36
ATOM    669  CA  THR    84      37.681  38.012  23.989  1.00  2.36
ATOM    670  CB  THR    84      39.178  38.039  23.929  1.00  2.36
ATOM    671  OG1 THR    84      39.720  37.107  24.852  1.00  2.36
ATOM    672  CG2 THR    84      39.671  39.450  24.273  1.00  2.36
ATOM    673  C   THR    84      37.256  36.603  23.643  1.00  2.36
ATOM    674  O   THR    84      36.812  35.849  24.508  1.00  2.36
ATOM    675  N   PRO    85      37.393  36.228  22.386  1.00  2.73
ATOM    676  CA  PRO    85      36.984  34.921  21.902  1.00  2.73
ATOM    677  CD  PRO    85      37.403  37.214  21.318  1.00  2.73
ATOM    678  CB  PRO    85      37.196  34.963  20.391  1.00  2.73
ATOM    679  CG  PRO    85      36.983  36.451  20.047  1.00  2.73
ATOM    680  C   PRO    85      37.588  33.714  22.615  1.00  2.73
ATOM    681  O   PRO    85      36.868  32.750  22.911  1.00  2.73
ATOM    682  N   ALA    86      38.907  33.734  22.897  1.00  2.76
ATOM    683  CA  ALA    86      39.564  32.642  23.584  1.00  2.76
ATOM    684  CB  ALA    86      41.087  32.840  23.683  1.00  2.76
ATOM    685  C   ALA    86      39.043  32.563  24.969  1.00  2.76
ATOM    686  O   ALA    86      38.794  31.486  25.526  1.00  2.76
ATOM    687  N   HIS    87      38.896  33.766  25.544  1.00  2.23
ATOM    688  CA  HIS    87      38.446  33.897  26.876  1.00  2.23
ATOM    689  ND1 HIS    87      40.725  36.778  27.619  1.00  2.23
ATOM    690  CG  HIS    87      40.108  35.548  27.574  1.00  2.23
ATOM    691  CB  HIS    87      38.631  35.310  27.443  1.00  2.23
ATOM    692  NE2 HIS    87      42.342  35.254  27.739  1.00  2.23
ATOM    693  CD2 HIS    87      41.112  34.629  27.651  1.00  2.23
ATOM    694  CE1 HIS    87      42.059  36.543  27.717  1.00  2.23
ATOM    695  C   HIS    87      37.036  33.391  26.921  1.00  2.23
ATOM    696  O   HIS    87      36.696  32.754  27.901  1.00  2.23
ATOM    697  N   TYR    88      36.187  33.616  25.888  1.00  2.28
ATOM    698  CA  TYR    88      34.826  33.103  25.892  1.00  2.28
ATOM    699  CB  TYR    88      33.958  33.463  24.677  1.00  2.28
ATOM    700  CG  TYR    88      33.538  34.782  25.120  1.00  2.28
ATOM    701  CD1 TYR    88      32.623  34.837  26.133  1.00  2.28
ATOM    702  CD2 TYR    88      34.088  35.912  24.604  1.00  2.28
ATOM    703  CE1 TYR    88      32.217  36.037  26.635  1.00  2.28
ATOM    704  CE2 TYR    88      33.690  37.116  25.096  1.00  2.28
ATOM    705  CZ  TYR    88      32.770  37.164  26.104  1.00  2.28
ATOM    706  OH  TYR    88      32.414  38.418  26.601  1.00  2.28
ATOM    707  C   TYR    88      34.820  31.630  25.914  1.00  2.28
ATOM    708  O   TYR    88      33.969  31.060  26.585  1.00  2.28
ATOM    709  N   ASP    89      35.702  30.968  25.144  1.00  2.58
ATOM    710  CA  ASP    89      35.623  29.538  25.158  1.00  2.58
ATOM    711  CB  ASP    89      36.484  28.839  24.074  1.00  2.58
ATOM    712  CG  ASP    89      37.957  29.226  24.153  1.00  2.58
ATOM    713  OD1 ASP    89      38.708  28.595  24.944  1.00  2.58
ATOM    714  OD2 ASP    89      38.353  30.145  23.387  1.00  2.58
ATOM    715  C   ASP    89      35.938  29.000  26.521  1.00  2.58
ATOM    716  O   ASP    89      35.269  28.088  27.024  1.00  2.58
ATOM    717  N   ARG    90      36.954  29.593  27.169  1.00  2.58
ATOM    718  CA  ARG    90      37.354  29.115  28.457  1.00  2.58
ATOM    719  CB  ARG    90      38.551  29.874  29.039  1.00  2.58
ATOM    720  CG  ARG    90      39.873  29.583  28.334  1.00  2.58
ATOM    721  CD  ARG    90      41.062  30.091  29.141  1.00  2.58
ATOM    722  NE  ARG    90      40.895  29.545  30.517  1.00  2.58
ATOM    723  CZ  ARG    90      41.917  29.630  31.414  1.00  2.58
ATOM    724  NH1 ARG    90      43.100  30.194  31.034  1.00  2.58
ATOM    725  NH2 ARG    90      41.756  29.146  32.680  1.00  2.58
ATOM    726  C   ARG    90      36.242  29.290  29.461  1.00  2.58
ATOM    727  O   ARG    90      35.995  28.391  30.264  1.00  2.58
ATOM    728  N   TYR    91      35.555  30.454  29.454  1.00  2.29
ATOM    729  CA  TYR    91      34.498  30.739  30.399  1.00  2.29
ATOM    730  CB  TYR    91      33.998  32.203  30.455  1.00  2.29
ATOM    731  CG  TYR    91      35.148  33.024  30.946  1.00  2.29
ATOM    732  CD1 TYR    91      35.650  32.851  32.214  1.00  2.29
ATOM    733  CD2 TYR    91      35.748  33.953  30.137  1.00  2.29
ATOM    734  CE1 TYR    91      36.728  33.582  32.656  1.00  2.29
ATOM    735  CE2 TYR    91      36.825  34.685  30.568  1.00  2.29
ATOM    736  CZ  TYR    91      37.321  34.501  31.833  1.00  2.29
ATOM    737  OH  TYR    91      38.428  35.240  32.295  1.00  2.29
ATOM    738  C   TYR    91      33.332  29.820  30.182  1.00  2.29
ATOM    739  O   TYR    91      32.632  29.496  31.135  1.00  2.29
ATOM    740  N   VAL    92      33.021  29.444  28.924  1.00  2.51
ATOM    741  CA  VAL    92      31.909  28.557  28.665  1.00  2.51
ATOM    742  CB  VAL    92      31.787  28.202  27.220  1.00  2.51
ATOM    743  CG1 VAL    92      30.588  27.255  27.048  1.00  2.51
ATOM    744  CG2 VAL    92      31.725  29.487  26.392  1.00  2.51
ATOM    745  C   VAL    92      32.183  27.274  29.349  1.00  2.51
ATOM    746  O   VAL    92      31.296  26.657  29.933  1.00  2.51
ATOM    747  N   ASN    93      33.447  26.820  29.292  1.00  2.85
ATOM    748  CA  ASN    93      33.734  25.555  29.884  1.00  2.85
ATOM    749  CB  ASN    93      35.209  25.164  29.727  1.00  2.85
ATOM    750  CG  ASN    93      35.302  23.665  29.948  1.00  2.85
ATOM    751  OD1 ASN    93      36.392  23.105  30.054  1.00  2.85
ATOM    752  ND2 ASN    93      34.121  22.994  30.009  1.00  2.85
ATOM    753  C   ASN    93      33.427  25.655  31.367  1.00  2.85
ATOM    754  O   ASN    93      32.886  24.716  31.942  1.00  2.85
ATOM    755  N   LYS    94      33.776  26.788  32.027  1.00  3.09
ATOM    756  CA  LYS    94      33.598  27.044  33.444  1.00  3.09
ATOM    757  CB  LYS    94      34.327  28.335  33.832  1.00  3.09
ATOM    758  CG  LYS    94      35.812  28.198  33.493  1.00  3.09
ATOM    759  CD  LYS    94      36.552  29.517  33.289  1.00  3.09
ATOM    760  CE  LYS    94      37.940  29.309  32.678  1.00  3.09
ATOM    761  NZ  LYS    94      38.481  30.592  32.183  1.00  3.09
ATOM    762  C   LYS    94      32.143  27.157  33.812  1.00  3.09
ATOM    763  O   LYS    94      31.720  26.633  34.840  1.00  3.09
ATOM    764  N   ASP    95      31.341  27.843  32.974  1.00  3.17
ATOM    765  CA  ASP    95      29.944  28.100  33.230  1.00  3.17
ATOM    766  CB  ASP    95      29.306  29.013  32.170  1.00  3.17
ATOM    767  CG  ASP    95      29.760  30.437  32.452  1.00  3.17
ATOM    768  OD1 ASP    95      29.452  30.941  33.566  1.00  3.17
ATOM    769  OD2 ASP    95      30.429  31.036  31.570  1.00  3.17
ATOM    770  C   ASP    95      29.158  26.825  33.256  1.00  3.17
ATOM    771  O   ASP    95      28.231  26.685  34.051  1.00  3.17
ATOM    772  N   MET    96      29.519  25.851  32.405  1.00  3.19
ATOM    773  CA  MET    96      28.788  24.620  32.307  1.00  3.19
ATOM    774  CB  MET    96      29.380  23.659  31.270  1.00  3.19
ATOM    775  CG  MET    96      29.358  24.257  29.866  1.00  3.19
ATOM    776  SD  MET    96      29.632  23.054  28.536  1.00  3.19
ATOM    777  CE  MET    96      27.984  22.306  28.734  1.00  3.19
ATOM    778  C   MET    96      28.892  23.989  33.643  1.00  3.19
ATOM    779  O   MET    96      28.020  23.233  34.072  1.00  3.19
ATOM    780  N   SER    97      30.013  24.269  34.320  1.00  4.01
ATOM    781  CA  SER    97      30.200  23.764  35.629  1.00  4.01
ATOM    782  CB  SER    97      31.489  24.296  36.278  1.00  4.01
ATOM    783  OG  SER    97      31.658  23.736  37.570  1.00  4.01
ATOM    784  C   SER    97      29.039  24.237  36.425  1.00  4.01
ATOM    785  O   SER    97      28.312  23.433  37.005  1.00  4.01
ATOM    786  N   ILE    98      28.817  25.562  36.491  1.00  4.46
ATOM    787  CA  ILE    98      27.729  25.925  37.336  1.00  4.46
ATOM    788  CB  ILE    98      27.737  27.396  37.694  1.00  4.46
ATOM    789  CG1 ILE    98      26.838  27.699  38.911  1.00  4.46
ATOM    790  CG2 ILE    98      27.414  28.220  36.439  1.00  4.46
ATOM    791  CD1 ILE    98      25.338  27.497  38.694  1.00  4.46
ATOM    792  C   ILE    98      26.414  25.520  36.805  1.00  4.46
ATOM    793  O   ILE    98      25.632  24.880  37.504  1.00  4.46
ATOM    794  N   GLN    99      26.097  25.884  35.557  1.00  4.49
ATOM    795  CA  GLN    99      24.762  25.517  35.253  1.00  4.49
ATOM    796  CB  GLN    99      24.358  26.212  33.944  1.00  4.49
ATOM    797  CG  GLN    99      22.924  26.025  33.470  1.00  4.49
ATOM    798  CD  GLN    99      22.818  26.815  32.171  1.00  4.49
ATOM    799  OE1 GLN    99      23.149  27.998  32.121  1.00  4.49
ATOM    800  NE2 GLN    99      22.368  26.143  31.080  1.00  4.49
ATOM    801  C   GLN    99      24.661  24.061  35.079  1.00  4.49
ATOM    802  O   GLN    99      23.964  23.345  35.794  1.00  4.49
ATOM    803  N   GLU   100      25.430  23.587  34.103  1.00  4.33
ATOM    804  CA  GLU   100      25.044  22.268  33.810  1.00  4.33
ATOM    805  CB  GLU   100      25.313  21.877  32.347  1.00  4.33
ATOM    806  CG  GLU   100      24.409  22.568  31.326  1.00  4.33
ATOM    807  CD  GLU   100      25.195  23.690  30.669  1.00  4.33
ATOM    808  OE1 GLU   100      25.710  24.573  31.406  1.00  4.33
ATOM    809  OE2 GLU   100      25.299  23.670  29.414  1.00  4.33
ATOM    810  C   GLU   100      25.489  21.099  34.589  1.00  4.33
ATOM    811  O   GLU   100      24.718  20.466  35.306  1.00  4.33
ATOM    812  N   LEU   101      26.811  20.859  34.490  1.00  3.74
ATOM    813  CA  LEU   101      27.337  19.550  34.767  1.00  3.74
ATOM    814  CB  LEU   101      27.549  19.231  36.258  1.00  3.74
ATOM    815  CG  LEU   101      28.522  18.050  36.495  1.00  3.74
ATOM    816  CD1 LEU   101      27.920  16.666  36.208  1.00  3.74
ATOM    817  CD2 LEU   101      29.820  18.288  35.704  1.00  3.74
ATOM    818  C   LEU   101      26.326  18.635  34.124  1.00  3.74
ATOM    819  O   LEU   101      25.868  17.650  34.703  1.00  3.74
ATOM    820  N   ALA   102      25.919  18.956  32.878  1.00  4.19
ATOM    821  CA  ALA   102      24.765  18.284  32.399  1.00  4.19
ATOM    822  CB  ALA   102      23.946  19.102  31.385  1.00  4.19
ATOM    823  C   ALA   102      25.234  17.123  31.683  1.00  4.19
ATOM    824  O   ALA   102      25.769  17.259  30.590  1.00  4.19
ATOM    825  N   VAL   103      25.057  15.944  32.275  1.00  5.58
ATOM    826  CA  VAL   103      25.385  14.891  31.397  1.00  5.58
ATOM    827  CB  VAL   103      25.422  13.530  32.057  1.00  5.58
ATOM    828  CG1 VAL   103      26.548  13.579  33.098  1.00  5.58
ATOM    829  CG2 VAL   103      24.071  13.167  32.700  1.00  5.58
ATOM    830  C   VAL   103      24.274  15.016  30.421  1.00  5.58
ATOM    831  O   VAL   103      23.118  14.806  30.755  1.00  5.58
ATOM    832  N   LEU   104      24.608  15.383  29.175  1.00  7.30
ATOM    833  CA  LEU   104      23.623  15.802  28.224  1.00  7.30
ATOM    834  CB  LEU   104      24.207  16.161  26.844  1.00  7.30
ATOM    835  CG  LEU   104      25.100  17.420  26.875  1.00  7.30
ATOM    836  CD1 LEU   104      24.302  18.662  27.299  1.00  7.30
ATOM    837  CD2 LEU   104      26.368  17.203  27.717  1.00  7.30
ATOM    838  C   LEU   104      22.649  14.729  28.076  1.00  7.30
ATOM    839  O   LEU   104      21.470  14.958  27.808  1.00  7.30
ATOM    840  N   VAL   105      23.135  13.507  28.252  1.00  8.62
ATOM    841  CA  VAL   105      22.191  12.470  28.136  1.00  8.62
ATOM    842  CB  VAL   105      22.822  11.107  28.251  1.00  8.62
ATOM    843  CG1 VAL   105      23.745  10.905  27.038  1.00  8.62
ATOM    844  CG2 VAL   105      23.569  10.994  29.591  1.00  8.62
ATOM    845  C   VAL   105      21.136  12.609  29.187  1.00  8.62
ATOM    846  O   VAL   105      19.947  12.627  28.876  1.00  8.62
ATOM    847  N   SER   106      21.536  12.741  30.463  1.00  7.90
ATOM    848  CA  SER   106      20.544  12.795  31.493  1.00  7.90
ATOM    849  CB  SER   106      21.131  12.617  32.900  1.00  7.90
ATOM    850  OG  SER   106      20.094  12.666  33.868  1.00  7.90
ATOM    851  C   SER   106      19.856  14.114  31.454  1.00  7.90
ATOM    852  O   SER   106      18.685  14.233  31.805  1.00  7.90
ATOM    853  N   GLY   107      20.579  15.151  31.009  1.00  6.79
ATOM    854  CA  GLY   107      20.053  16.470  31.054  1.00  6.79
ATOM    855  C   GLY   107      20.249  16.860  32.476  1.00  6.79
ATOM    856  O   GLY   107      19.743  17.882  32.936  1.00  6.79
ATOM    857  N   GLN   108      21.016  16.036  33.217  1.00  6.17
ATOM    858  CA  GLN   108      21.166  16.356  34.598  1.00  6.17
ATOM    859  CB  GLN   108      21.661  15.192  35.484  1.00  6.17
ATOM    860  CG  GLN   108      23.047  14.631  35.182  1.00  6.17
ATOM    861  CD  GLN   108      23.246  13.499  36.181  1.00  6.17
ATOM    862  OE1 GLN   108      23.232  12.323  35.822  1.00  6.17
ATOM    863  NE2 GLN   108      23.401  13.862  37.483  1.00  6.17
ATOM    864  C   GLN   108      22.055  17.518  34.695  1.00  6.17
ATOM    865  O   GLN   108      23.275  17.441  34.558  1.00  6.17
ATOM    866  N   LYS   109      21.396  18.652  34.931  1.00  5.55
ATOM    867  CA  LYS   109      22.055  19.897  35.020  1.00  5.55
ATOM    868  CB  LYS   109      21.156  21.043  34.530  1.00  5.55
ATOM    869  CG  LYS   109      21.864  22.373  34.279  1.00  5.55
ATOM    870  CD  LYS   109      20.938  23.416  33.654  1.00  5.55
ATOM    871  CE  LYS   109      20.090  22.887  32.493  1.00  5.55
ATOM    872  NZ  LYS   109      19.044  23.875  32.152  1.00  5.55
ATOM    873  C   LYS   109      22.294  20.133  36.507  1.00  5.55
ATOM    874  O   LYS   109      22.790  21.240  36.846  1.00  5.55
ATOM    875  OXT LYS   109      21.995  19.214  37.315  1.00  5.55
