# Supplementary material for: Selecting Near-Native Protein Structures from Predicted Decoy Sets Using Ordered Graphlet Degree Similarity
Source: Genes (Basel). 2019 Feb 11;10(2):132. doi: 10.3390/genes10020132 (PMC6410076; doi:10.3390/genes10020132)
Supplement: Supplementary file 1 [file genes-10-00132-s001.zip › CodeData/data/CASP11/T0759/model229.pdb]

ATOM      1  N   MET     1      54.510  48.724  70.485  1.00 12.15
ATOM      2  CA  MET     1      54.206  49.132  69.106  1.00 12.15
ATOM      3  HA  MET     1      54.081  50.212  69.128  1.00 12.15
ATOM      4  CB  MET     1      55.410  48.796  68.206  1.00 12.15
ATOM      5  HB1 MET     1      55.225  47.869  67.660  1.00 12.15
ATOM      6  HB2 MET     1      56.308  48.666  68.812  1.00 12.15
ATOM      7  CG  MET     1      55.669  49.941  67.229  1.00 12.15
ATOM      8  HG1 MET     1      55.930  50.828  67.806  1.00 12.15
ATOM      9  HG2 MET     1      54.749  50.159  66.691  1.00 12.15
ATOM     10  SD  MET     1      56.994  49.632  66.033  1.00 12.15
ATOM     11  CE  MET     1      56.920  51.222  65.172  1.00 12.15
ATOM     12  HE1 MET     1      57.733  51.291  64.451  1.00 12.15
ATOM     13  HE2 MET     1      55.962  51.302  64.657  1.00 12.15
ATOM     14  HE3 MET     1      57.013  52.035  65.893  1.00 12.15
ATOM     15  C   MET     1      52.897  48.527  68.611  1.00 12.15
ATOM     16  O   MET     1      52.615  48.612  67.427  1.00 12.15
ATOM     17  N   GLY     2      52.108  47.926  69.511  1.00 10.04
ATOM     18  H   GLY     2      52.506  47.832  70.435  1.00 10.04
ATOM     19  CA  GLY     2      50.658  47.744  69.340  1.00 10.04
ATOM     20  HA1 GLY     2      50.289  47.063  70.105  1.00 10.04
ATOM     21  HA2 GLY     2      50.453  47.311  68.365  1.00 10.04
ATOM     22  C   GLY     2      49.921  49.075  69.488  1.00 10.04
ATOM     23  O   GLY     2      49.058  49.420  68.696  1.00 10.04
ATOM     24  N   HIS     3      50.383  49.903  70.420  1.00  9.20
ATOM     25  H   HIS     3      51.132  49.564  71.000  1.00  9.20
ATOM     26  CA  HIS     3      50.233  51.354  70.345  1.00  9.20
ATOM     27  HA  HIS     3      49.177  51.613  70.312  1.00  9.20
ATOM     28  CB  HIS     3      50.882  51.898  71.633  1.00  9.20
ATOM     29  HB1 HIS     3      51.944  51.648  71.631  1.00  9.20
ATOM     30  HB2 HIS     3      50.427  51.399  72.489  1.00  9.20
ATOM     31  CG  HIS     3      50.758  53.377  71.862  1.00  9.20
ATOM     32  ND1 HIS     3      50.024  53.980  72.886  1.00  9.20
ATOM     33  CE1 HIS     3      50.145  55.300  72.683  1.00  9.20
ATOM     34  HE1 HIS     3      49.652  56.057  73.275  1.00  9.20
ATOM     35  NE2 HIS     3      50.939  55.544  71.626  1.00  9.20
ATOM     36  HE2 HIS     3      51.125  56.443  71.212  1.00  9.20
ATOM     37  CD2 HIS     3      51.350  54.341  71.107  1.00  9.20
ATOM     38  HD2 HIS     3      51.973  54.187  70.235  1.00  9.20
ATOM     39  C   HIS     3      50.918  51.844  69.074  1.00  9.20
ATOM     40  O   HIS     3      52.074  51.502  68.837  1.00  9.20
ATOM     41  N   HIS     4      50.196  52.579  68.232  1.00  9.37
ATOM     42  H   HIS     4      49.315  52.944  68.575  1.00  9.37
ATOM     43  CA  HIS     4      50.587  52.868  66.845  1.00  9.37
ATOM     44  HA  HIS     4      49.779  53.332  66.383  1.00  9.37
ATOM     45  CB  HIS     4      51.723  53.919  66.837  1.00  9.37
ATOM     46  HB1 HIS     4      52.177  53.967  65.851  1.00  9.37
ATOM     47  HB2 HIS     4      52.509  53.652  67.540  1.00  9.37
ATOM     48  CG  HIS     4      51.240  55.308  67.143  1.00  9.37
ATOM     49  ND1 HIS     4      51.113  55.882  68.410  1.00  9.37
ATOM     50  CE1 HIS     4      50.577  57.093  68.212  1.00  9.37
ATOM     51  HE1 HIS     4      50.354  57.807  68.992  1.00  9.37
ATOM     52  NE2 HIS     4      50.385  57.302  66.903  1.00  9.37
ATOM     53  HE2 HIS     4      50.088  58.176  66.474  1.00  9.37
ATOM     54  CD2 HIS     4      50.802  56.194  66.210  1.00  9.37
ATOM     55  HD2 HIS     4      50.775  56.050  65.139  1.00  9.37
ATOM     56  C   HIS     4      50.915  51.661  65.940  1.00  9.37
ATOM     57  O   HIS     4      51.441  51.860  64.852  1.00  9.37
ATOM     58  N   HIS     5      50.551  50.427  66.300  1.00  7.59
ATOM     59  H   HIS     5      50.215  50.261  67.238  1.00  7.59
ATOM     60  CA  HIS     5      50.039  49.510  65.278  1.00  7.59
ATOM     61  HA  HIS     5      50.572  49.612  64.356  1.00  7.59
ATOM     62  CB  HIS     5      50.078  48.022  65.684  1.00  7.59
ATOM     63  HB1 HIS     5      49.500  47.863  66.590  1.00  7.59
ATOM     64  HB2 HIS     5      51.104  47.729  65.867  1.00  7.59
ATOM     65  CG  HIS     5      49.566  47.055  64.639  1.00  7.59
ATOM     66  ND1 HIS     5      50.362  46.128  63.964  1.00  7.59
ATOM     67  CE1 HIS     5      49.556  45.546  63.061  1.00  7.59
ATOM     68  HE1 HIS     5      49.877  44.855  62.293  1.00  7.59
ATOM     69  NE2 HIS     5      48.303  46.015  63.169  1.00  7.59
ATOM     70  HE2 HIS     5      47.550  45.796  62.528  1.00  7.59
ATOM     71  CD2 HIS     5      48.288  46.970  64.160  1.00  7.59
ATOM     72  HD2 HIS     5      47.443  47.579  64.453  1.00  7.59
ATOM     73  C   HIS     5      48.606  49.957  65.045  1.00  7.59
ATOM     74  O   HIS     5      48.318  50.651  64.075  1.00  7.59
ATOM     75  N   HIS     6      47.769  49.725  66.058  1.00  5.84
ATOM     76  CA  HIS     6      46.445  50.269  66.264  1.00  5.84
ATOM     77  CB  HIS     6      46.008  49.939  67.702  1.00  5.84
ATOM     78  CG  HIS     6      44.651  50.422  68.171  1.00  5.84
ATOM     79  ND1 HIS     6      44.315  50.656  69.507  1.00  5.84
ATOM     80  CE1 HIS     6      43.023  51.008  69.502  1.00  5.84
ATOM     81  NE2 HIS     6      42.547  51.016  68.242  1.00  5.84
ATOM     82  CD2 HIS     6      43.558  50.640  67.381  1.00  5.84
ATOM     83  C   HIS     6      46.378  51.764  65.949  1.00  5.84
ATOM     84  O   HIS     6      45.700  52.221  65.029  1.00  5.84
ATOM     85  N   HIS     7      47.197  52.566  66.611  1.00  6.33
ATOM     86  H   HIS     7      47.726  52.177  67.371  1.00  6.33
ATOM     87  CA  HIS     7      47.106  54.018  66.421  1.00  6.33
ATOM     88  HA  HIS     7      46.070  54.265  66.279  1.00  6.33
ATOM     89  CB  HIS     7      47.533  54.763  67.702  1.00  6.33
ATOM     90  HB1 HIS     7      47.122  55.773  67.674  1.00  6.33
ATOM     91  HB2 HIS     7      48.611  54.859  67.709  1.00  6.33
ATOM     92  CG  HIS     7      47.109  54.118  68.995  1.00  6.33
ATOM     93  ND1 HIS     7      47.943  53.922  70.094  1.00  6.33
ATOM     94  CE1 HIS     7      47.228  53.222  70.989  1.00  6.33
ATOM     95  HE1 HIS     7      47.607  52.883  71.945  1.00  6.33
ATOM     96  NE2 HIS     7      46.016  52.932  70.489  1.00  6.33
ATOM     97  HE2 HIS     7      45.347  52.270  70.876  1.00  6.33
ATOM     98  CD2 HIS     7      45.920  53.502  69.242  1.00  6.33
ATOM     99  HD2 HIS     7      45.102  53.388  68.547  1.00  6.33
ATOM    100  C   HIS     7      47.843  54.579  65.200  1.00  6.33
ATOM    101  O   HIS     7      47.856  55.789  64.981  1.00  6.33
ATOM    102  N   HIS     8      48.412  53.704  64.366  1.00  5.31
ATOM    103  H   HIS     8      48.341  52.715  64.573  1.00  5.31
ATOM    104  CA  HIS     8      48.824  54.077  63.015  1.00  5.31
ATOM    105  HA  HIS     8      48.638  55.143  62.906  1.00  5.31
ATOM    106  CB  HIS     8      50.342  53.947  62.803  1.00  5.31
ATOM    107  HB1 HIS     8      50.579  53.000  62.318  1.00  5.31
ATOM    108  HB2 HIS     8      50.845  53.992  63.765  1.00  5.31
ATOM    109  CG  HIS     8      50.882  55.100  61.992  1.00  5.31
ATOM    110  ND1 HIS     8      51.642  56.185  62.453  1.00  5.31
ATOM    111  CE1 HIS     8      51.656  57.068  61.437  1.00  5.31
ATOM    112  HE1 HIS     8      52.114  58.046  61.465  1.00  5.31
ATOM    113  NE2 HIS     8      50.962  56.598  60.390  1.00  5.31
ATOM    114  HE2 HIS     8      50.739  57.093  59.516  1.00  5.31
ATOM    115  CD2 HIS     8      50.468  55.374  60.732  1.00  5.31
ATOM    116  HD2 HIS     8      49.786  54.781  60.156  1.00  5.31
ATOM    117  C   HIS     8      47.888  53.473  61.966  1.00  5.31
ATOM    118  O   HIS     8      47.706  54.090  60.918  1.00  5.31
ATOM    119  N   SER     9      47.070  52.484  62.351  1.00  3.66
ATOM    120  H   SER     9      47.300  51.917  63.155  1.00  3.66
ATOM    121  CA  SER     9      45.730  52.368  61.786  1.00  3.66
ATOM    122  HA  SER     9      45.876  52.227  60.715  1.00  3.66
ATOM    123  CB  SER     9      44.935  51.135  62.249  1.00  3.66
ATOM    124  HB1 SER     9      45.617  50.345  62.568  1.00  3.66
ATOM    125  HB2 SER     9      44.359  50.773  61.401  1.00  3.66
ATOM    126  OG  SER     9      44.010  51.438  63.272  1.00  3.66
ATOM    127  HG  SER     9      44.540  51.649  64.068  1.00  3.66
ATOM    128  C   SER     9      44.935  53.667  61.928  1.00  3.66
ATOM    129  O   SER     9      44.122  53.991  61.067  1.00  3.66
ATOM    130  N   HIS    10      45.224  54.467  62.965  1.00  3.65
ATOM    131  H   HIS    10      45.805  54.091  63.699  1.00  3.65
ATOM    132  CA  HIS    10      44.636  55.808  63.091  1.00  3.65
ATOM    133  HA  HIS    10      43.640  55.767  62.647  1.00  3.65
ATOM    134  CB  HIS    10      44.423  56.196  64.568  1.00  3.65
ATOM    135  HB1 HIS    10      43.866  57.133  64.593  1.00  3.65
ATOM    136  HB2 HIS    10      45.389  56.393  65.029  1.00  3.65
ATOM    137  CG  HIS    10      43.682  55.210  65.450  1.00  3.65
ATOM    138  ND1 HIS    10      43.633  55.297  66.844  1.00  3.65
ATOM    139  CE1 HIS    10      42.976  54.203  67.258  1.00  3.65
ATOM    140  HE1 HIS    10      42.808  53.938  68.294  1.00  3.65
ATOM    141  NE2 HIS    10      42.620  53.442  66.214  1.00  3.65
ATOM    142  HE2 HIS    10      42.241  52.501  66.292  1.00  3.65
ATOM    143  CD2 HIS    10      43.030  54.073  65.062  1.00  3.65
ATOM    144  HD2 HIS    10      42.916  53.702  64.053  1.00  3.65
ATOM    145  C   HIS    10      45.342  56.953  62.346  1.00  3.65
ATOM    146  O   HIS    10      44.635  57.782  61.785  1.00  3.65
ATOM    147  N   MET    11      46.685  57.004  62.335  1.00  3.69
ATOM    148  H   MET    11      47.129  56.381  62.995  1.00  3.69
ATOM    149  CA  MET    11      47.556  57.493  61.227  1.00  3.69
ATOM    150  HA  MET    11      48.092  56.591  60.939  1.00  3.69
ATOM    151  CB  MET    11      46.830  57.876  59.905  1.00  3.69
ATOM    152  HB1 MET    11      46.004  57.188  59.729  1.00  3.69
ATOM    153  HB2 MET    11      47.532  57.708  59.086  1.00  3.69
ATOM    154  CG  MET    11      46.349  59.337  59.784  1.00  3.69
ATOM    155  HG1 MET    11      47.218  59.992  59.819  1.00  3.69
ATOM    156  HG2 MET    11      45.721  59.592  60.635  1.00  3.69
ATOM    157  SD  MET    11      45.444  59.743  58.258  1.00  3.69
ATOM    158  CE  MET    11      43.909  58.822  58.570  1.00  3.69
ATOM    159  HE1 MET    11      43.189  59.023  57.777  1.00  3.69
ATOM    160  HE2 MET    11      44.114  57.752  58.603  1.00  3.69
ATOM    161  HE3 MET    11      43.488  59.131  59.528  1.00  3.69
ATOM    162  C   MET    11      48.707  58.460  61.538  1.00  3.69
ATOM    163  O   MET    11      49.326  59.020  60.625  1.00  3.69
ATOM    164  N   VAL    12      49.015  58.692  62.810  1.00  3.26
ATOM    165  H   VAL    12      48.515  58.198  63.535  1.00  3.26
ATOM    166  CA  VAL    12      49.767  59.902  63.160  1.00  3.26
ATOM    167  HA  VAL    12      50.218  60.317  62.265  1.00  3.26
ATOM    168  CB  VAL    12      48.795  61.002  63.662  1.00  3.26
ATOM    169  HB  VAL    12      49.392  61.840  64.022  1.00  3.26
ATOM    170  CG1 VAL    12      47.917  61.514  62.509  1.00  3.26
ATOM    171 1HG1 VAL    12      47.238  60.733  62.171  1.00  3.26
ATOM    172 2HG1 VAL    12      47.305  62.349  62.853  1.00  3.26
ATOM    173 3HG1 VAL    12      48.539  61.845  61.679  1.00  3.26
ATOM    174  CG2 VAL    12      47.845  60.557  64.789  1.00  3.26
ATOM    175 1HG2 VAL    12      47.202  61.392  65.071  1.00  3.26
ATOM    176 2HG2 VAL    12      47.206  59.738  64.462  1.00  3.26
ATOM    177 3HG2 VAL    12      48.404  60.259  65.673  1.00  3.26
ATOM    178  C   VAL    12      50.911  59.691  64.121  1.00  3.26
ATOM    179  O   VAL    12      50.720  59.457  65.308  1.00  3.26
ATOM    180  N   VAL    13      52.127  59.869  63.620  1.00  3.31
ATOM    181  H   VAL    13      52.190  60.188  62.657  1.00  3.31
ATOM    182  CA  VAL    13      53.304  60.025  64.477  1.00  3.31
ATOM    183  HA  VAL    13      53.252  59.236  65.229  1.00  3.31
ATOM    184  CB  VAL    13      54.609  59.881  63.716  1.00  3.31
ATOM    185  HB  VAL    13      54.964  60.877  63.493  1.00  3.31
ATOM    186  CG1 VAL    13      55.613  59.187  64.624  1.00  3.31
ATOM    187 1HG1 VAL    13      56.603  59.352  64.213  1.00  3.31
ATOM    188 2HG1 VAL    13      55.579  59.597  65.629  1.00  3.31
ATOM    189 3HG1 VAL    13      55.401  58.120  64.684  1.00  3.31
ATOM    190  CG2 VAL    13      54.507  59.060  62.425  1.00  3.31
ATOM    191 1HG2 VAL    13      55.494  58.930  62.002  1.00  3.31
ATOM    192 2HG2 VAL    13      54.079  58.078  62.633  1.00  3.31
ATOM    193 3HG2 VAL    13      53.899  59.593  61.695  1.00  3.31
ATOM    194  C   VAL    13      53.220  61.364  65.183  1.00  3.31
ATOM    195  O   VAL    13      52.861  62.358  64.563  1.00  3.31
ATOM    196  N   ILE    14      53.509  61.405  66.477  1.00  4.20
ATOM    197  H   ILE    14      53.826  60.568  66.940  1.00  4.20
ATOM    198  CA  ILE    14      53.071  62.518  67.317  1.00  4.20
ATOM    199  HA  ILE    14      52.761  63.343  66.679  1.00  4.20
ATOM    200  CB  ILE    14      51.826  62.132  68.167  1.00  4.20
ATOM    201  HB  ILE    14      51.836  62.735  69.078  1.00  4.20
ATOM    202  CG2 ILE    14      50.560  62.531  67.393  1.00  4.20
ATOM    203 1HG2 ILE    14      49.666  62.276  67.963  1.00  4.20
ATOM    204 2HG2 ILE    14      50.554  63.609  67.227  1.00  4.20
ATOM    205 3HG2 ILE    14      50.524  62.015  66.433  1.00  4.20
ATOM    206  CG1 ILE    14      51.669  60.647  68.587  1.00  4.20
ATOM    207 1HG1 ILE    14      51.569  60.024  67.700  1.00  4.20
ATOM    208 2HG1 ILE    14      50.742  60.552  69.154  1.00  4.20
ATOM    209  CD1 ILE    14      52.790  60.073  69.459  1.00  4.20
ATOM    210  HD1 ILE    14      52.517  59.068  69.781  1.00  4.20
ATOM    211  HD2 ILE    14      53.719  60.010  68.892  1.00  4.20
ATOM    212  HD3 ILE    14      52.936  60.700  70.338  1.00  4.20
ATOM    213  C   ILE    14      54.190  63.076  68.186  1.00  4.20
ATOM    214  O   ILE    14      54.694  62.419  69.092  1.00  4.20
ATOM    215  N   HIS    15      54.555  64.326  67.918  1.00  3.96
ATOM    216  H   HIS    15      54.077  64.804  67.159  1.00  3.96
ATOM    217  CA  HIS    15      55.376  65.128  68.832  1.00  3.96
ATOM    218  HA  HIS    15      56.250  64.569  69.165  1.00  3.96
ATOM    219  CB  HIS    15      55.852  66.380  68.060  1.00  3.96
ATOM    220  HB1 HIS    15      55.765  67.240  68.716  1.00  3.96
ATOM    221  HB2 HIS    15      55.194  66.576  67.212  1.00  3.96
ATOM    222  CG  HIS    15      57.282  66.337  67.579  1.00  3.96
ATOM    223  ND1 HIS    15      58.386  66.107  68.394  1.00  3.96
ATOM    224  CE1 HIS    15      59.466  66.216  67.605  1.00  3.96
ATOM    225  HE1 HIS    15      60.487  66.067  67.934  1.00  3.96
ATOM    226  NE2 HIS    15      59.100  66.497  66.342  1.00  3.96
ATOM    227  HE2 HIS    15      59.742  66.555  65.556  1.00  3.96
ATOM    228  CD2 HIS    15      57.722  66.585  66.310  1.00  3.96
ATOM    229  HD2 HIS    15      57.105  66.819  65.457  1.00  3.96
ATOM    230  C   HIS    15      54.534  65.556  70.038  1.00  3.96
ATOM    231  O   HIS    15      53.589  66.315  69.820  1.00  3.96
ATOM    232  N   PRO    16      54.834  65.119  71.278  1.00  5.03
ATOM    233  CD  PRO    16      55.847  64.152  71.668  1.00  5.03
ATOM    234  HD1 PRO    16      56.818  64.645  71.729  1.00  5.03
ATOM    235  HD2 PRO    16      55.902  63.305  70.987  1.00  5.03
ATOM    236  CG  PRO    16      55.417  63.676  73.053  1.00  5.03
ATOM    237  HG1 PRO    16      56.266  63.329  73.642  1.00  5.03
ATOM    238  HG2 PRO    16      54.673  62.886  72.947  1.00  5.03
ATOM    239  CB  PRO    16      54.764  64.914  73.669  1.00  5.03
ATOM    240  HB1 PRO    16      55.524  65.495  74.194  1.00  5.03
ATOM    241  HB2 PRO    16      53.967  64.637  74.361  1.00  5.03
ATOM    242  CA  PRO    16      54.210  65.699  72.468  1.00  5.03
ATOM    243  HA  PRO    16      53.128  65.575  72.412  1.00  5.03
ATOM    244  C   PRO    16      54.542  67.189  72.573  1.00  5.03
ATOM    245  O   PRO    16      53.649  68.006  72.758  1.00  5.03
ATOM    246  N   ASP    17      55.823  67.533  72.401  1.00  5.52
ATOM    247  H   ASP    17      56.496  66.814  72.195  1.00  5.52
ATOM    248  CA  ASP    17      56.340  68.875  72.665  1.00  5.52
ATOM    249  HA  ASP    17      55.934  69.201  73.626  1.00  5.52
ATOM    250  CB  ASP    17      57.860  68.783  72.874  1.00  5.52
ATOM    251  HB1 ASP    17      58.344  68.322  72.014  1.00  5.52
ATOM    252  HB2 ASP    17      58.046  68.120  73.721  1.00  5.52
ATOM    253  CG  ASP    17      58.488  70.141  73.185  1.00  5.52
ATOM    254  OD1 ASP    17      59.165  70.679  72.282  1.00  5.52
ATOM    255  OD2 ASP    17      58.304  70.597  74.332  1.00  5.52
ATOM    256  C   ASP    17      55.827  69.925  71.649  1.00  5.52
ATOM    257  O   ASP    17      55.023  70.774  72.031  1.00  5.52
ATOM    258  N   PRO    18      56.091  69.804  70.332  1.00  5.58
ATOM    259  CD  PRO    18      57.339  69.305  69.771  1.00  5.58
ATOM    260  HD1 PRO    18      57.340  68.219  69.750  1.00  5.58
ATOM    261  HD2 PRO    18      58.196  69.659  70.337  1.00  5.58
ATOM    262  CG  PRO    18      57.446  69.888  68.365  1.00  5.58
ATOM    263  HG1 PRO    18      57.945  69.204  67.678  1.00  5.58
ATOM    264  HG2 PRO    18      57.981  70.837  68.412  1.00  5.58
ATOM    265  CB  PRO    18      55.998  70.145  67.969  1.00  5.58
ATOM    266  HB1 PRO    18      55.573  69.237  67.543  1.00  5.58
ATOM    267  HB2 PRO    18      55.917  70.967  67.258  1.00  5.58
ATOM    268  CA  PRO    18      55.306  70.481  69.296  1.00  5.58
ATOM    269  HA  PRO    18      55.401  71.554  69.472  1.00  5.58
ATOM    270  C   PRO    18      53.801  70.171  69.198  1.00  5.58
ATOM    271  O   PRO    18      53.169  70.701  68.282  1.00  5.58
ATOM    272  N   GLY    19      53.236  69.292  70.042  1.00  5.49
ATOM    273  H   GLY    19      53.780  68.961  70.828  1.00  5.49
ATOM    274  CA  GLY    19      51.842  68.823  69.977  1.00  5.49
ATOM    275  HA1 GLY    19      51.201  69.582  70.426  1.00  5.49
ATOM    276  HA2 GLY    19      51.750  67.915  70.570  1.00  5.49
ATOM    277  C   GLY    19      51.319  68.534  68.578  1.00  5.49
ATOM    278  O   GLY    19      50.184  68.887  68.264  1.00  5.49
ATOM    279  N   ARG    20      52.156  67.948  67.711  1.00  4.73
ATOM    280  H   ARG    20      53.026  67.602  68.093  1.00  4.73
ATOM    281  CA  ARG    20      51.880  67.855  66.269  1.00  4.73
ATOM    282  HA  ARG    20      50.902  68.308  66.105  1.00  4.73
ATOM    283  CB  ARG    20      52.912  68.625  65.412  1.00  4.73
ATOM    284  HB1 ARG    20      53.473  67.918  64.797  1.00  4.73
ATOM    285  HB2 ARG    20      53.634  69.123  66.060  1.00  4.73
ATOM    286  CG  ARG    20      52.260  69.691  64.503  1.00  4.73
ATOM    287  HG1 ARG    20      52.443  70.668  64.953  1.00  4.73
ATOM    288  HG2 ARG    20      51.178  69.560  64.453  1.00  4.73
ATOM    289  CD  ARG    20      52.802  69.704  63.063  1.00  4.73
ATOM    290  HD1 ARG    20      53.887  69.581  63.082  1.00  4.73
ATOM    291  HD2 ARG    20      52.571  70.679  62.628  1.00  4.73
ATOM    292  NE  ARG    20      52.178  68.658  62.227  1.00  4.73
ATOM    293  HE  ARG    20      51.584  67.973  62.688  1.00  4.73
ATOM    294  CZ  ARG    20      52.284  68.479  60.923  1.00  4.73
ATOM    295  NH1 ARG    20      53.100  69.148  60.165  1.00  4.73
ATOM    296 1HH1 ARG    20      53.682  69.856  60.568  1.00  4.73
ATOM    297 2HH1 ARG    20      53.137  68.891  59.191  1.00  4.73
ATOM    298  NH2 ARG    20      51.588  67.562  60.337  1.00  4.73
ATOM    299 1HH2 ARG    20      51.002  66.979  60.924  1.00  4.73
ATOM    300 2HH2 ARG    20      51.849  67.250  59.399  1.00  4.73
ATOM    301  C   ARG    20      51.757  66.406  65.835  1.00  4.73
ATOM    302  O   ARG    20      52.725  65.641  65.873  1.00  4.73
ATOM    303  N   GLU    21      50.566  66.082  65.355  1.00  4.24
ATOM    304  H   GLU    21      49.815  66.744  65.486  1.00  4.24
ATOM    305  CA  GLU    21      50.276  64.935  64.497  1.00  4.24
ATOM    306  HA  GLU    21      50.635  64.015  64.958  1.00  4.24
ATOM    307  CB  GLU    21      48.756  64.860  64.299  1.00  4.24
ATOM    308  HB1 GLU    21      48.542  64.105  63.546  1.00  4.24
ATOM    309  HB2 GLU    21      48.404  65.819  63.914  1.00  4.24
ATOM    310  CG  GLU    21      47.976  64.523  65.572  1.00  4.24
ATOM    311  HG1 GLU    21      48.237  65.230  66.363  1.00  4.24
ATOM    312  HG2 GLU    21      48.250  63.521  65.908  1.00  4.24
ATOM    313  CD  GLU    21      46.473  64.595  65.289  1.00  4.24
ATOM    314  OE1 GLU    21      45.863  65.619  65.666  1.00  4.24
ATOM    315  OE2 GLU    21      45.957  63.635  64.675  1.00  4.24
ATOM    316  C   GLU    21      50.906  65.082  63.113  1.00  4.24
ATOM    317  O   GLU    21      50.884  66.168  62.536  1.00  4.24
ATOM    318  N   LEU    22      51.446  64.000  62.562  1.00  3.51
ATOM    319  H   LEU    22      51.506  63.167  63.141  1.00  3.51
ATOM    320  CA  LEU    22      52.240  63.967  61.335  1.00  3.51
ATOM    321  HA  LEU    22      52.010  64.813  60.688  1.00  3.51
ATOM    322  CB  LEU    22      53.734  63.986  61.752  1.00  3.51
ATOM    323  HB1 LEU    22      54.351  63.789  60.879  1.00  3.51
ATOM    324  HB2 LEU    22      53.885  63.138  62.417  1.00  3.51
ATOM    325  CG  LEU    22      54.266  65.252  62.460  1.00  3.51
ATOM    326  HG  LEU    22      53.475  65.746  63.017  1.00  3.51
ATOM    327  CD1 LEU    22      55.383  64.911  63.447  1.00  3.51
ATOM    328 1HD1 LEU    22      55.735  65.821  63.928  1.00  3.51
ATOM    329 2HD1 LEU    22      54.987  64.245  64.215  1.00  3.51
ATOM    330 3HD1 LEU    22      56.210  64.424  62.935  1.00  3.51
ATOM    331  CD2 LEU    22      54.847  66.245  61.454  1.00  3.51
ATOM    332 1HD2 LEU    22      55.755  65.836  61.013  1.00  3.51
ATOM    333 2HD2 LEU    22      54.119  66.432  60.668  1.00  3.51
ATOM    334 3HD2 LEU    22      55.089  67.180  61.959  1.00  3.51
ATOM    335  C   LEU    22      51.959  62.658  60.593  1.00  3.51
ATOM    336  O   LEU    22      51.898  61.601  61.221  1.00  3.51
ATOM    337  N   SER    23      51.887  62.684  59.259  1.00  3.08
ATOM    338  H   SER    23      51.992  63.558  58.764  1.00  3.08
ATOM    339  CA  SER    23      52.061  61.423  58.523  1.00  3.08
ATOM    340  HA  SER    23      51.322  60.713  58.901  1.00  3.08
ATOM    341  CB  SER    23      51.792  61.590  57.028  1.00  3.08
ATOM    342  HB1 SER    23      50.788  61.989  56.899  1.00  3.08
ATOM    343  HB2 SER    23      51.826  60.616  56.541  1.00  3.08
ATOM    344  OG  SER    23      52.730  62.436  56.398  1.00  3.08
ATOM    345  HG  SER    23      52.486  63.368  56.590  1.00  3.08
ATOM    346  C   SER    23      53.452  60.833  58.780  1.00  3.08
ATOM    347  O   SER    23      54.360  61.584  59.175  1.00  3.08
ATOM    348  N   PRO    24      53.663  59.520  58.556  1.00  2.39
ATOM    349  CD  PRO    24      52.703  58.511  58.145  1.00  2.39
ATOM    350  HD1 PRO    24      52.438  58.652  57.098  1.00  2.39
ATOM    351  HD2 PRO    24      51.809  58.553  58.766  1.00  2.39
ATOM    352  CG  PRO    24      53.408  57.159  58.299  1.00  2.39
ATOM    353  HG1 PRO    24      53.077  56.439  57.550  1.00  2.39
ATOM    354  HG2 PRO    24      53.267  56.761  59.300  1.00  2.39
ATOM    355  CB  PRO    24      54.878  57.508  58.143  1.00  2.39
ATOM    356  HB1 PRO    24      55.125  57.524  57.080  1.00  2.39
ATOM    357  HB2 PRO    24      55.519  56.802  58.673  1.00  2.39
ATOM    358  CA  PRO    24      54.960  58.915  58.748  1.00  2.39
ATOM    359  HA  PRO    24      55.161  58.836  59.813  1.00  2.39
ATOM    360  C   PRO    24      56.075  59.705  58.086  1.00  2.39
ATOM    361  O   PRO    24      57.016  60.027  58.793  1.00  2.39
ATOM    362  N   GLU    25      55.949  60.093  56.806  1.00  2.86
ATOM    363  H   GLU    25      55.110  59.861  56.293  1.00  2.86
ATOM    364  CA  GLU    25      56.981  60.895  56.139  1.00  2.86
ATOM    365  HA  GLU    25      57.889  60.326  56.046  1.00  2.86
ATOM    366  CB  GLU    25      56.568  61.392  54.753  1.00  2.86
ATOM    367  HB1 GLU    25      55.732  62.089  54.821  1.00  2.86
ATOM    368  HB2 GLU    25      56.250  60.543  54.196  1.00  2.86
ATOM    369  CG  GLU    25      57.776  62.056  54.059  1.00  2.86
ATOM    370  HG1 GLU    25      58.565  61.311  53.959  1.00  2.86
ATOM    371  HG2 GLU    25      58.171  62.858  54.678  1.00  2.86
ATOM    372  CD  GLU    25      57.490  62.695  52.706  1.00  2.86
ATOM    373  OE1 GLU    25      56.316  62.826  52.308  1.00  2.86
ATOM    374  OE2 GLU    25      58.471  63.176  52.091  1.00  2.86
ATOM    375  C   GLU    25      57.311  62.160  56.907  1.00  2.86
ATOM    376  O   GLU    25      58.471  62.463  57.178  1.00  2.86
ATOM    377  N   GLU    26      56.289  62.940  57.237  1.00  3.09
ATOM    378  H   GLU    26      55.345  62.607  57.083  1.00  3.09
ATOM    379  CA  GLU    26      56.509  64.215  57.880  1.00  3.09
ATOM    380  HA  GLU    26      57.131  64.844  57.246  1.00  3.09
ATOM    381  CB  GLU    26      55.160  64.921  58.123  1.00  3.09
ATOM    382  HB1 GLU    26      55.348  65.818  58.710  1.00  3.09
ATOM    383  HB2 GLU    26      54.526  64.256  58.707  1.00  3.09
ATOM    384  CG  GLU    26      54.374  65.353  56.874  1.00  3.09
ATOM    385  HG1 GLU    26      54.391  64.552  56.135  1.00  3.09
ATOM    386  HG2 GLU    26      54.855  66.229  56.432  1.00  3.09
ATOM    387  CD  GLU    26      52.915  65.679  57.247  1.00  3.09
ATOM    388  OE1 GLU    26      52.006  64.920  56.816  1.00  3.09
ATOM    389  OE2 GLU    26      52.694  66.627  58.039  1.00  3.09
ATOM    390  C   GLU    26      57.247  64.031  59.222  1.00  3.09
ATOM    391  O   GLU    26      58.057  64.872  59.615  1.00  3.09
ATOM    392  N   ALA    27      57.013  62.905  59.901  1.00  2.39
ATOM    393  H   ALA    27      56.335  62.250  59.521  1.00  2.39
ATOM    394  CA  ALA    27      57.708  62.534  61.129  1.00  2.39
ATOM    395  HA  ALA    27      57.828  63.434  61.732  1.00  2.39
ATOM    396  CB  ALA    27      56.805  61.589  61.885  1.00  2.39
ATOM    397  HB1 ALA    27      55.814  62.031  61.936  1.00  2.39
ATOM    398  HB2 ALA    27      56.749  60.642  61.352  1.00  2.39
ATOM    399  HB3 ALA    27      57.191  61.441  62.893  1.00  2.39
ATOM    400  C   ALA    27      59.123  61.946  60.948  1.00  2.39
ATOM    401  O   ALA    27      59.946  62.044  61.877  1.00  2.39
ATOM    402  N   HIS    28      59.426  61.414  59.749  1.00  2.42
ATOM    403  H   HIS    28      58.676  61.294  59.072  1.00  2.42
ATOM    404  CA  HIS    28      60.802  61.197  59.302  1.00  2.42
ATOM    405  HA  HIS    28      61.321  60.559  60.005  1.00  2.42
ATOM    406  CB  HIS    28      60.976  60.710  57.825  1.00  2.42
ATOM    407  HB1 HIS    28      62.026  60.471  57.683  1.00  2.42
ATOM    408  HB2 HIS    28      60.810  61.535  57.137  1.00  2.42
ATOM    409  CG  HIS    28      60.176  59.616  57.189  1.00  2.42
ATOM    410  ND1 HIS    28      60.227  59.361  55.817  1.00  2.42
ATOM    411  CE1 HIS    28      59.387  58.347  55.595  1.00  2.42
ATOM    412  HE1 HIS    28      59.236  57.896  54.627  1.00  2.42
ATOM    413  NE2 HIS    28      58.764  58.004  56.734  1.00  2.42
ATOM    414  HE2 HIS    28      58.053  57.292  56.828  1.00  2.42
ATOM    415  CD2 HIS    28      59.281  58.768  57.756  1.00  2.42
ATOM    416  HD2 HIS    28      59.027  58.734  58.804  1.00  2.42
ATOM    417  C   HIS    28      61.520  62.538  59.278  1.00  2.42
ATOM    418  O   HIS    28      62.575  62.701  59.882  1.00  2.42
ATOM    419  N   ARG    29      60.931  63.495  58.546  1.00  3.23
ATOM    420  H   ARG    29      60.048  63.252  58.102  1.00  3.23
ATOM    421  CA  ARG    29      61.562  64.763  58.201  1.00  3.23
ATOM    422  HA  ARG    29      62.547  64.586  57.763  1.00  3.23
ATOM    423  CB  ARG    29      60.679  65.563  57.220  1.00  3.23
ATOM    424  HB1 ARG    29      61.152  66.536  57.074  1.00  3.23
ATOM    425  HB2 ARG    29      59.723  65.745  57.715  1.00  3.23
ATOM    426  CG  ARG    29      60.391  64.982  55.818  1.00  3.23
ATOM    427  HG1 ARG    29      59.938  63.998  55.898  1.00  3.23
ATOM    428  HG2 ARG    29      61.315  64.908  55.243  1.00  3.23
ATOM    429  CD  ARG    29      59.413  65.959  55.133  1.00  3.23
ATOM    430  HD1 ARG    29      59.926  66.912  54.991  1.00  3.23
ATOM    431  HD2 ARG    29      58.576  66.118  55.814  1.00  3.23
ATOM    432  NE  ARG    29      58.862  65.516  53.834  1.00  3.23
ATOM    433  HE  ARG    29      59.209  64.660  53.403  1.00  3.23
ATOM    434  CZ  ARG    29      57.832  66.080  53.218  1.00  3.23
ATOM    435  NH1 ARG    29      57.206  67.120  53.706  1.00  3.23
ATOM    436 1HH1 ARG    29      57.527  67.516  54.566  1.00  3.23
ATOM    437 2HH1 ARG    29      56.483  67.547  53.157  1.00  3.23
ATOM    438  NH2 ARG    29      57.389  65.632  52.087  1.00  3.23
ATOM    439 1HH2 ARG    29      57.776  64.726  51.788  1.00  3.23
ATOM    440 2HH2 ARG    29      56.434  65.797  51.842  1.00  3.23
ATOM    441  C   ARG    29      61.776  65.640  59.437  1.00  3.23
ATOM    442  O   ARG    29      62.702  66.440  59.475  1.00  3.23
ATOM    443  N   ALA    30      60.894  65.484  60.423  1.00  3.23
ATOM    444  H   ALA    30      60.088  64.902  60.232  1.00  3.23
ATOM    445  CA  ALA    30      60.960  66.141  61.720  1.00  3.23
ATOM    446  HA  ALA    30      61.548  67.055  61.622  1.00  3.23
ATOM    447  CB  ALA    30      59.530  66.532  62.120  1.00  3.23
ATOM    448  HB1 ALA    30      59.551  67.116  63.042  1.00  3.23
ATOM    449  HB2 ALA    30      59.075  67.135  61.333  1.00  3.23
ATOM    450  HB3 ALA    30      58.928  65.635  62.279  1.00  3.23
ATOM    451  C   ALA    30      61.643  65.294  62.811  1.00  3.23
ATOM    452  O   ALA    30      61.674  65.723  63.966  1.00  3.23
ATOM    453  N   GLY    31      62.185  64.116  62.469  1.00  2.79
ATOM    454  H   GLY    31      62.094  63.787  61.517  1.00  2.79
ATOM    455  CA  GLY    31      63.093  63.363  63.341  1.00  2.79
ATOM    456  HA1 GLY    31      63.933  63.995  63.630  1.00  2.79
ATOM    457  HA2 GLY    31      63.475  62.505  62.786  1.00  2.79
ATOM    458  C   GLY    31      62.434  62.833  64.608  1.00  2.79
ATOM    459  O   GLY    31      63.106  62.558  65.599  1.00  2.79
ATOM    460  N   LEU    32      61.104  62.753  64.588  1.00  2.29
ATOM    461  H   LEU    32      60.652  62.963  63.710  1.00  2.29
ATOM    462  CA  LEU    32      60.290  62.255  65.689  1.00  2.29
ATOM    463  HA  LEU    32      60.790  62.480  66.632  1.00  2.29
ATOM    464  CB  LEU    32      58.946  63.004  65.629  1.00  2.29
ATOM    465  HB1 LEU    32      58.445  62.763  64.690  1.00  2.29
ATOM    466  HB2 LEU    32      59.184  64.061  65.585  1.00  2.29
ATOM    467  CG  LEU    32      57.950  62.819  66.793  1.00  2.29
ATOM    468  HG  LEU    32      57.314  63.702  66.810  1.00  2.29
ATOM    469  CD1 LEU    32      57.017  61.643  66.542  1.00  2.29
ATOM    470 1HD1 LEU    32      56.344  61.523  67.387  1.00  2.29
ATOM    471 2HD1 LEU    32      56.436  61.836  65.642  1.00  2.29
ATOM    472 3HD1 LEU    32      57.581  60.721  66.431  1.00  2.29
ATOM    473  CD2 LEU    32      58.579  62.679  68.180  1.00  2.29
ATOM    474 1HD2 LEU    32      57.797  62.712  68.937  1.00  2.29
ATOM    475 2HD2 LEU    32      59.108  61.732  68.269  1.00  2.29
ATOM    476 3HD2 LEU    32      59.274  63.498  68.357  1.00  2.29
ATOM    477  C   LEU    32      60.133  60.740  65.593  1.00  2.29
ATOM    478  O   LEU    32      60.018  60.062  66.613  1.00  2.29
ATOM    479  N   ILE    33      60.233  60.199  64.374  1.00  2.11
ATOM    480  H   ILE    33      60.391  60.818  63.588  1.00  2.11
ATOM    481  CA  ILE    33      60.600  58.787  64.219  1.00  2.11
ATOM    482  HA  ILE    33      60.758  58.361  65.211  1.00  2.11
ATOM    483  CB  ILE    33      59.513  57.925  63.572  1.00  2.11
ATOM    484  HB  ILE    33      59.962  56.995  63.221  1.00  2.11
ATOM    485  CG2 ILE    33      58.541  57.555  64.702  1.00  2.11
ATOM    486 1HG2 ILE    33      57.617  57.168  64.304  1.00  2.11
ATOM    487 2HG2 ILE    33      58.994  56.803  65.349  1.00  2.11
ATOM    488 3HG2 ILE    33      58.308  58.425  65.315  1.00  2.11
ATOM    489  CG1 ILE    33      58.880  58.622  62.356  1.00  2.11
ATOM    490 1HG1 ILE    33      59.672  58.972  61.695  1.00  2.11
ATOM    491 2HG1 ILE    33      58.309  59.481  62.687  1.00  2.11
ATOM    492  CD1 ILE    33      57.966  57.688  61.565  1.00  2.11
ATOM    493  HD1 ILE    33      57.687  58.151  60.620  1.00  2.11
ATOM    494  HD2 ILE    33      58.483  56.754  61.383  1.00  2.11
ATOM    495  HD3 ILE    33      57.067  57.473  62.132  1.00  2.11
ATOM    496  C   ILE    33      61.985  58.636  63.589  1.00  2.11
ATOM    497  O   ILE    33      62.550  59.597  63.074  1.00  2.11
ATOM    498  N   ASP    34      62.549  57.429  63.663  1.00  2.86
ATOM    499  H   ASP    34      62.053  56.693  64.138  1.00  2.86
ATOM    500  CA  ASP    34      63.791  57.039  62.981  1.00  2.86
ATOM    501  HA  ASP    34      64.316  57.937  62.655  1.00  2.86
ATOM    502  CB  ASP    34      64.733  56.260  63.939  1.00  2.86
ATOM    503  HB1 ASP    34      64.471  56.464  64.978  1.00  2.86
ATOM    504  HB2 ASP    34      65.745  56.640  63.788  1.00  2.86
ATOM    505  CG  ASP    34      64.762  54.733  63.695  1.00  2.86
ATOM    506  OD1 ASP    34      65.649  54.267  62.941  1.00  2.86
ATOM    507  OD2 ASP    34      63.837  54.029  64.146  1.00  2.86
ATOM    508  C   ASP    34      63.524  56.179  61.753  1.00  2.86
ATOM    509  O   ASP    34      62.445  55.636  61.674  1.00  2.86
ATOM    510  N   TRP    35      64.482  55.981  60.845  1.00  3.72
ATOM    511  H   TRP    35      65.409  56.305  61.064  1.00  3.72
ATOM    512  CA  TRP    35      64.293  55.255  59.578  1.00  3.72
ATOM    513  HA  TRP    35      63.655  55.834  58.945  1.00  3.72
ATOM    514  CB  TRP    35      65.651  55.129  58.871  1.00  3.72
ATOM    515  HB1 TRP    35      65.543  54.407  58.061  1.00  3.72
ATOM    516  HB2 TRP    35      66.382  54.717  59.570  1.00  3.72
ATOM    517  CG  TRP    35      66.212  56.392  58.276  1.00  3.72
ATOM    518  CD1 TRP    35      66.487  57.538  58.943  1.00  3.72
ATOM    519  HD1 TRP    35      66.337  57.695  60.004  1.00  3.72
ATOM    520  NE1 TRP    35      66.973  58.487  58.069  1.00  3.72
ATOM    521  HE1 TRP    35      67.264  59.410  58.365  1.00  3.72
ATOM    522  CE2 TRP    35      67.049  58.000  56.784  1.00  3.72
ATOM    523  CZ2 TRP    35      67.467  58.563  55.570  1.00  3.72
ATOM    524  HZ2 TRP    35      67.808  59.588  55.533  1.00  3.72
ATOM    525  CH2 TRP    35      67.468  57.769  54.411  1.00  3.72
ATOM    526  HH2 TRP    35      67.814  58.184  53.472  1.00  3.72
ATOM    527  CZ3 TRP    35      67.038  56.431  54.479  1.00  3.72
ATOM    528  HZ3 TRP    35      67.057  55.820  53.588  1.00  3.72
ATOM    529  CE3 TRP    35      66.590  55.886  55.699  1.00  3.72
ATOM    530  HE3 TRP    35      66.256  54.860  55.745  1.00  3.72
ATOM    531  CD2 TRP    35      66.586  56.653  56.886  1.00  3.72
ATOM    532  C   TRP    35      63.611  53.878  59.694  1.00  3.72
ATOM    533  O   TRP    35      62.672  53.540  58.951  1.00  3.72
ATOM    534  N   ASN    36      64.073  53.085  60.656  1.00  3.99
ATOM    535  H   ASN    36      64.755  53.470  61.309  1.00  3.99
ATOM    536  CA  ASN    36      63.539  51.753  60.916  1.00  3.99
ATOM    537  HA  ASN    36      63.530  51.175  59.992  1.00  3.99
ATOM    538  CB  ASN    36      64.469  51.064  61.927  1.00  3.99
ATOM    539  HB1 ASN    36      64.151  50.033  62.068  1.00  3.99
ATOM    540  HB2 ASN    36      64.408  51.572  62.891  1.00  3.99
ATOM    541  CG  ASN    36      65.918  51.054  61.471  1.00  3.99
ATOM    542  OD1 ASN    36      66.311  50.311  60.588  1.00  3.99
ATOM    543  ND2 ASN    36      66.746  51.901  62.034  1.00  3.99
ATOM    544 1HD2 ASN    36      66.382  52.654  62.630  1.00  3.99
ATOM    545 2HD2 ASN    36      67.694  51.890  61.721  1.00  3.99
ATOM    546  C   ASN    36      62.098  51.853  61.455  1.00  3.99
ATOM    547  O   ASN    36      61.161  51.191  60.971  1.00  3.99
ATOM    548  N   MET    37      61.899  52.773  62.402  1.00  3.28
ATOM    549  H   MET    37      62.697  53.266  62.809  1.00  3.28
ATOM    550  CA  MET    37      60.565  53.165  62.812  1.00  3.28
ATOM    551  HA  MET    37      60.069  52.259  63.160  1.00  3.28
ATOM    552  CB  MET    37      60.578  54.139  63.999  1.00  3.28
ATOM    553  HB1 MET    37      59.604  54.625  64.066  1.00  3.28
ATOM    554  HB2 MET    37      61.335  54.905  63.858  1.00  3.28
ATOM    555  CG  MET    37      60.817  53.404  65.321  1.00  3.28
ATOM    556  HG1 MET    37      61.800  52.931  65.302  1.00  3.28
ATOM    557  HG2 MET    37      60.067  52.618  65.415  1.00  3.28
ATOM    558  SD  MET    37      60.692  54.456  66.794  1.00  3.28
ATOM    559  CE  MET    37      62.329  55.230  66.764  1.00  3.28
ATOM    560  HE1 MET    37      63.098  54.456  66.751  1.00  3.28
ATOM    561  HE2 MET    37      62.428  55.839  65.869  1.00  3.28
ATOM    562  HE3 MET    37      62.456  55.857  67.646  1.00  3.28
ATOM    563  C   MET    37      59.663  53.689  61.669  1.00  3.28
ATOM    564  O   MET    37      58.474  53.387  61.685  1.00  3.28
ATOM    565  N   PHE    38      60.170  54.383  60.643  1.00  3.13
ATOM    566  H   PHE    38      61.143  54.668  60.723  1.00  3.13
ATOM    567  CA  PHE    38      59.411  54.844  59.479  1.00  3.13
ATOM    568  HA  PHE    38      58.592  55.494  59.771  1.00  3.13
ATOM    569  CB  PHE    38      60.263  55.512  58.358  1.00  3.13
ATOM    570  HB1 PHE    38      59.563  55.816  57.588  1.00  3.13
ATOM    571  HB2 PHE    38      60.866  54.753  57.868  1.00  3.13
ATOM    572  CG  PHE    38      61.231  56.654  58.577  1.00  3.13
ATOM    573  CD1 PHE    38      61.282  57.381  59.773  1.00  3.13
ATOM    574  HD1 PHE    38      60.606  57.159  60.579  1.00  3.13
ATOM    575  CE1 PHE    38      62.289  58.340  59.958  1.00  3.13
ATOM    576  HE1 PHE    38      62.356  58.869  60.888  1.00  3.13
ATOM    577  CZ  PHE    38      63.239  58.597  58.963  1.00  3.13
ATOM    578  HZ  PHE    38      64.020  59.324  59.138  1.00  3.13
ATOM    579  CE2 PHE    38      63.152  57.923  57.740  1.00  3.13
ATOM    580  HE2 PHE    38      63.895  58.112  56.983  1.00  3.13
ATOM    581  CD2 PHE    38      62.134  56.971  57.536  1.00  3.13
ATOM    582  HD2 PHE    38      62.087  56.436  56.598  1.00  3.13
ATOM    583  C   PHE    38      58.837  53.637  58.771  1.00  3.13
ATOM    584  O   PHE    38      57.641  53.618  58.469  1.00  3.13
ATOM    585  N   VAL    39      59.694  52.653  58.445  1.00  4.12
ATOM    586  H   VAL    39      60.671  52.712  58.725  1.00  4.12
ATOM    587  CA  VAL    39      59.197  51.522  57.663  1.00  4.12
ATOM    588  HA  VAL    39      58.666  51.922  56.809  1.00  4.12
ATOM    589  CB  VAL    39      60.312  50.636  57.060  1.00  4.12
ATOM    590  HB  VAL    39      60.872  51.262  56.364  1.00  4.12
ATOM    591  CG1 VAL    39      61.314  50.073  58.066  1.00  4.12
ATOM    592 1HG1 VAL    39      62.042  49.442  57.554  1.00  4.12
ATOM    593 2HG1 VAL    39      61.852  50.896  58.528  1.00  4.12
ATOM    594 3HG1 VAL    39      60.811  49.483  58.831  1.00  4.12
ATOM    595  CG2 VAL    39      59.735  49.466  56.251  1.00  4.12
ATOM    596 1HG2 VAL    39      60.540  48.951  55.724  1.00  4.12
ATOM    597 2HG2 VAL    39      59.239  48.750  56.906  1.00  4.12
ATOM    598 3HG2 VAL    39      59.024  49.830  55.511  1.00  4.12
ATOM    599  C   VAL    39      58.155  50.720  58.450  1.00  4.12
ATOM    600  O   VAL    39      57.096  50.363  57.903  1.00  4.12
ATOM    601  N   LYS    40      58.383  50.512  59.756  1.00  4.18
ATOM    602  H   LYS    40      59.251  50.839  60.180  1.00  4.18
ATOM    603  CA  LYS    40      57.384  49.770  60.539  1.00  4.18
ATOM    604  HA  LYS    40      57.131  48.891  59.950  1.00  4.18
ATOM    605  CB  LYS    40      57.989  49.280  61.867  1.00  4.18
ATOM    606  HB1 LYS    40      58.085  50.127  62.547  1.00  4.18
ATOM    607  HB2 LYS    40      58.993  48.894  61.681  1.00  4.18
ATOM    608  CG  LYS    40      57.167  48.168  62.556  1.00  4.18
ATOM    609  HG1 LYS    40      56.170  48.544  62.778  1.00  4.18
ATOM    610  HG2 LYS    40      57.655  47.931  63.502  1.00  4.18
ATOM    611  CD  LYS    40      57.059  46.870  61.726  1.00  4.18
ATOM    612  HD1 LYS    40      58.062  46.602  61.389  1.00  4.18
ATOM    613  HD2 LYS    40      56.437  47.036  60.846  1.00  4.18
ATOM    614  CE  LYS    40      56.499  45.676  62.520  1.00  4.18
ATOM    615  HE1 LYS    40      57.017  45.630  63.483  1.00  4.18
ATOM    616  HE2 LYS    40      56.730  44.759  61.971  1.00  4.18
ATOM    617  NZ  LYS    40      55.033  45.757  62.735  1.00  4.18
ATOM    618  HZ1 LYS    40      54.687  45.007  63.313  1.00  4.18
ATOM    619  HZ2 LYS    40      54.799  46.611  63.241  1.00  4.18
ATOM    620  HZ3 LYS    40      54.505  45.770  61.873  1.00  4.18
ATOM    621  C   LYS    40      56.054  50.511  60.734  1.00  4.18
ATOM    622  O   LYS    40      55.001  49.877  60.636  1.00  4.18
ATOM    623  N   LEU    41      56.094  51.831  60.924  1.00  3.23
ATOM    624  H   LEU    41      57.000  52.275  61.031  1.00  3.23
ATOM    625  CA  LEU    41      54.897  52.672  61.014  1.00  3.23
ATOM    626  HA  LEU    41      54.225  52.194  61.724  1.00  3.23
ATOM    627  CB  LEU    41      55.228  54.061  61.574  1.00  3.23
ATOM    628  HB1 LEU    41      54.390  54.739  61.397  1.00  3.23
ATOM    629  HB2 LEU    41      56.103  54.460  61.060  1.00  3.23
ATOM    630  CG  LEU    41      55.482  53.971  63.091  1.00  3.23
ATOM    631  HG  LEU    41      56.118  53.116  63.304  1.00  3.23
ATOM    632  CD1 LEU    41      56.201  55.211  63.578  1.00  3.23
ATOM    633 1HD1 LEU    41      56.394  55.129  64.648  1.00  3.23
ATOM    634 2HD1 LEU    41      57.153  55.288  63.057  1.00  3.23
ATOM    635 3HD1 LEU    41      55.589  56.090  63.378  1.00  3.23
ATOM    636  CD2 LEU    41      54.201  53.868  63.919  1.00  3.23
ATOM    637 1HD2 LEU    41      54.448  53.807  64.979  1.00  3.23
ATOM    638 2HD2 LEU    41      53.569  54.740  63.747  1.00  3.23
ATOM    639 3HD2 LEU    41      53.640  52.976  63.651  1.00  3.23
ATOM    640  C   LEU    41      54.116  52.706  59.715  1.00  3.23
ATOM    641  O   LEU    41      52.918  52.515  59.774  1.00  3.23
ATOM    642  N   ARG    42      54.772  52.761  58.552  1.00  3.70
ATOM    643  H   ARG    42      55.778  52.891  58.581  1.00  3.70
ATOM    644  CA  ARG    42      54.103  52.569  57.249  1.00  3.70
ATOM    645  HA  ARG    42      53.327  53.329  57.116  1.00  3.70
ATOM    646  CB  ARG    42      55.115  52.685  56.115  1.00  3.70
ATOM    647  HB1 ARG    42      54.640  52.426  55.166  1.00  3.70
ATOM    648  HB2 ARG    42      55.926  51.980  56.296  1.00  3.70
ATOM    649  CG  ARG    42      55.656  54.112  56.024  1.00  3.70
ATOM    650  HG1 ARG    42      55.756  54.559  57.011  1.00  3.70
ATOM    651  HG2 ARG    42      54.957  54.721  55.452  1.00  3.70
ATOM    652  CD  ARG    42      57.037  54.089  55.376  1.00  3.70
ATOM    653  HD1 ARG    42      57.653  53.338  55.858  1.00  3.70
ATOM    654  HD2 ARG    42      57.520  55.047  55.561  1.00  3.70
ATOM    655  NE  ARG    42      56.960  53.848  53.929  1.00  3.70
ATOM    656  HE  ARG    42      56.538  54.574  53.373  1.00  3.70
ATOM    657  CZ  ARG    42      57.432  52.822  53.256  1.00  3.70
ATOM    658  NH1 ARG    42      57.805  51.706  53.802  1.00  3.70
ATOM    659 1HH1 ARG    42      57.546  51.505  54.744  1.00  3.70
ATOM    660 2HH1 ARG    42      57.979  50.942  53.133  1.00  3.70
ATOM    661  NH2 ARG    42      57.531  52.904  51.974  1.00  3.70
ATOM    662 1HH2 ARG    42      57.191  53.690  51.454  1.00  3.70
ATOM    663 2HH2 ARG    42      57.595  51.994  51.506  1.00  3.70
ATOM    664  C   ARG    42      53.384  51.229  57.165  1.00  3.70
ATOM    665  O   ARG    42      52.218  51.227  56.799  1.00  3.70
ATOM    666  N   SER    43      54.004  50.118  57.582  1.00  4.48
ATOM    667  H   SER    43      54.967  50.154  57.888  1.00  4.48
ATOM    668  CA  SER    43      53.232  48.864  57.662  1.00  4.48
ATOM    669  HA  SER    43      52.884  48.625  56.655  1.00  4.48
ATOM    670  CB  SER    43      54.095  47.692  58.132  1.00  4.48
ATOM    671  HB1 SER    43      54.358  47.826  59.181  1.00  4.48
ATOM    672  HB2 SER    43      55.012  47.658  57.542  1.00  4.48
ATOM    673  OG  SER    43      53.401  46.465  57.972  1.00  4.48
ATOM    674  HG  SER    43      52.481  46.570  58.265  1.00  4.48
ATOM    675  C   SER    43      51.997  48.947  58.556  1.00  4.48
ATOM    676  O   SER    43      50.921  48.514  58.162  1.00  4.48
ATOM    677  N   GLN    44      52.142  49.559  59.726  1.00  4.03
ATOM    678  H   GLN    44      53.038  49.964  59.961  1.00  4.03
ATOM    679  CA  GLN    44      51.060  49.705  60.706  1.00  4.03
ATOM    680  HA  GLN    44      50.538  48.757  60.823  1.00  4.03
ATOM    681  CB  GLN    44      51.743  50.065  62.021  1.00  4.03
ATOM    682  HB1 GLN    44      51.008  50.517  62.676  1.00  4.03
ATOM    683  HB2 GLN    44      52.549  50.777  61.859  1.00  4.03
ATOM    684  CG  GLN    44      52.295  48.733  62.572  1.00  4.03
ATOM    685  HG1 GLN    44      52.833  48.204  61.786  1.00  4.03
ATOM    686  HG2 GLN    44      51.447  48.117  62.848  1.00  4.03
ATOM    687  CD  GLN    44      53.243  48.798  63.756  1.00  4.03
ATOM    688  OE1 GLN    44      53.991  47.868  64.005  1.00  4.03
ATOM    689  NE2 GLN    44      53.305  49.843  64.529  1.00  4.03
ATOM    690 1HE2 GLN    44      52.635  50.600  64.431  1.00  4.03
ATOM    691 2HE2 GLN    44      53.766  49.695  65.409  1.00  4.03
ATOM    692  C   GLN    44      49.994  50.718  60.237  1.00  4.03
ATOM    693  O   GLN    44      48.878  50.743  60.742  1.00  4.03
ATOM    694  N   GLU    45      50.292  51.502  59.202  1.00  3.74
ATOM    695  H   GLU    45      51.254  51.522  58.898  1.00  3.74
ATOM    696  CA  GLU    45      49.361  52.381  58.516  1.00  3.74
ATOM    697  HA  GLU    45      48.587  52.740  59.188  1.00  3.74
ATOM    698  CB  GLU    45      50.145  53.570  57.892  1.00  3.74
ATOM    699  HB1 GLU    45      50.699  53.218  57.024  1.00  3.74
ATOM    700  HB2 GLU    45      50.895  53.927  58.594  1.00  3.74
ATOM    701  CG  GLU    45      49.273  54.755  57.430  1.00  3.74
ATOM    702  HG1 GLU    45      48.627  55.072  58.251  1.00  3.74
ATOM    703  HG2 GLU    45      48.628  54.431  56.611  1.00  3.74
ATOM    704  CD  GLU    45      50.128  55.945  56.954  1.00  3.74
ATOM    705  OE1 GLU    45      50.709  55.863  55.847  1.00  3.74
ATOM    706  OE2 GLU    45      50.239  56.943  57.706  1.00  3.74
ATOM    707  C   GLU    45      48.700  51.666  57.329  1.00  3.74
ATOM    708  O   GLU    45      47.592  51.968  56.912  1.00  3.74
ATOM    709  N   CYS    46      49.357  50.655  56.782  1.00  4.42
ATOM    710  H   CYS    46      50.301  50.486  57.109  1.00  4.42
ATOM    711  CA  CYS    46      48.731  49.614  55.995  1.00  4.42
ATOM    712  HA  CYS    46      48.014  50.064  55.309  1.00  4.42
ATOM    713  CB  CYS    46      49.834  48.916  55.178  1.00  4.42
ATOM    714  HB1 CYS    46      49.439  48.015  54.716  1.00  4.42
ATOM    715  HB2 CYS    46      50.647  48.611  55.831  1.00  4.42
ATOM    716  SG  CYS    46      50.471  50.033  53.900  1.00  4.42
ATOM    717  HG  CYS    46      50.863  50.999  54.747  1.00  4.42
ATOM    718  C   CYS    46      47.959  48.617  56.849  1.00  4.42
ATOM    719  O   CYS    46      47.398  47.684  56.288  1.00  4.42
ATOM    720  N   ASP    47      47.852  48.857  58.153  1.00  5.25
ATOM    721  H   ASP    47      48.489  49.507  58.585  1.00  5.25
ATOM    722  CA  ASP    47      46.735  48.370  58.952  1.00  5.25
ATOM    723  HA  ASP    47      46.288  47.532  58.416  1.00  5.25
ATOM    724  CB  ASP    47      47.272  47.736  60.247  1.00  5.25
ATOM    725  HB1 ASP    47      46.436  47.318  60.810  1.00  5.25
ATOM    726  HB2 ASP    47      47.743  48.495  60.868  1.00  5.25
ATOM    727  CG  ASP    47      48.275  46.600  59.941  1.00  5.25
ATOM    728  OD1 ASP    47      47.856  45.580  59.349  1.00  5.25
ATOM    729  OD2 ASP    47      49.460  46.722  60.334  1.00  5.25
ATOM    730  C   ASP    47      45.575  49.397  59.064  1.00  5.25
ATOM    731  O   ASP    47      44.550  49.074  59.653  1.00  5.25
ATOM    732  N   TRP    48      45.639  50.580  58.411  1.00  5.39
ATOM    733  H   TRP    48      46.488  50.803  57.911  1.00  5.39
ATOM    734  CA  TRP    48      44.471  51.448  58.121  1.00  5.39
ATOM    735  HA  TRP    48      43.888  51.489  59.039  1.00  5.39
ATOM    736  CB  TRP    48      44.850  52.897  57.768  1.00  5.39
ATOM    737  HB1 TRP    48      45.432  52.877  56.852  1.00  5.39
ATOM    738  HB2 TRP    48      45.473  53.308  58.563  1.00  5.39
ATOM    739  CG  TRP    48      43.723  53.862  57.500  1.00  5.39
ATOM    740  CD1 TRP    48      43.741  54.787  56.511  1.00  5.39
ATOM    741  HD1 TRP    48      44.571  54.937  55.832  1.00  5.39
ATOM    742  NE1 TRP    48      42.559  55.499  56.504  1.00  5.39
ATOM    743  HE1 TRP    48      42.369  56.250  55.859  1.00  5.39
ATOM    744  CE2 TRP    48      41.704  55.060  57.490  1.00  5.39
ATOM    745  CZ2 TRP    48      40.408  55.447  57.860  1.00  5.39
ATOM    746  HZ2 TRP    48      39.894  56.226  57.318  1.00  5.39
ATOM    747  CH2 TRP    48      39.783  54.803  58.941  1.00  5.39
ATOM    748  HH2 TRP    48      38.784  55.086  59.240  1.00  5.39
ATOM    749  CZ3 TRP    48      40.465  53.792  59.638  1.00  5.39
ATOM    750  HZ3 TRP    48      39.992  53.305  60.481  1.00  5.39
ATOM    751  CE3 TRP    48      41.766  53.411  59.257  1.00  5.39
ATOM    752  HE3 TRP    48      42.281  52.660  59.837  1.00  5.39
ATOM    753  CD2 TRP    48      42.425  54.028  58.166  1.00  5.39
ATOM    754  C   TRP    48      43.578  50.858  57.035  1.00  5.39
ATOM    755  O   TRP    48      44.067  50.281  56.063  1.00  5.39
ATOM    756  N   GLU    49      42.261  50.934  57.252  1.00  4.83
ATOM    757  H   GLU    49      41.948  51.497  58.030  1.00  4.83
ATOM    758  CA  GLU    49      41.262  50.038  56.652  1.00  4.83
ATOM    759  HA  GLU    49      40.385  50.057  57.300  1.00  4.83
ATOM    760  CB  GLU    49      40.832  50.577  55.268  1.00  4.83
ATOM    761  HB1 GLU    49      41.474  50.127  54.516  1.00  4.83
ATOM    762  HB2 GLU    49      40.972  51.659  55.242  1.00  4.83
ATOM    763  CG  GLU    49      39.372  50.290  54.879  1.00  4.83
ATOM    764  HG1 GLU    49      38.715  50.758  55.616  1.00  4.83
ATOM    765  HG2 GLU    49      39.187  49.215  54.897  1.00  4.83
ATOM    766  CD  GLU    49      39.050  50.830  53.475  1.00  4.83
ATOM    767  OE1 GLU    49      38.217  51.754  53.333  1.00  4.83
ATOM    768  OE2 GLU    49      39.640  50.362  52.468  1.00  4.83
ATOM    769  C   GLU    49      41.709  48.543  56.593  1.00  4.83
ATOM    770  O   GLU    49      41.159  47.754  55.831  1.00  4.83
ATOM    771  N   GLU    50      42.711  48.170  57.401  1.00  5.06
ATOM    772  H   GLU    50      43.069  48.876  58.027  1.00  5.06
ATOM    773  CA  GLU    50      43.168  46.819  57.709  1.00  5.06
ATOM    774  HA  GLU    50      44.005  46.935  58.395  1.00  5.06
ATOM    775  CB  GLU    50      42.082  46.104  58.543  1.00  5.06
ATOM    776  HB1 GLU    50      42.439  45.109  58.811  1.00  5.06
ATOM    777  HB2 GLU    50      41.176  45.994  57.945  1.00  5.06
ATOM    778  CG  GLU    50      41.747  46.863  59.845  1.00  5.06
ATOM    779  HG1 GLU    50      41.524  47.910  59.626  1.00  5.06
ATOM    780  HG2 GLU    50      42.621  46.839  60.500  1.00  5.06
ATOM    781  CD  GLU    50      40.546  46.255  60.576  1.00  5.06
ATOM    782  OE1 GLU    50      40.602  45.043  60.883  1.00  5.06
ATOM    783  OE2 GLU    50      39.576  47.002  60.848  1.00  5.06
ATOM    784  C   GLU    50      43.757  45.952  56.571  1.00  5.06
ATOM    785  O   GLU    50      43.356  44.810  56.330  1.00  5.06
ATOM    786  N   ILE    51      44.778  46.451  55.869  1.00  5.51
ATOM    787  H   ILE    51      45.188  47.319  56.185  1.00  5.51
ATOM    788  CA  ILE    51      45.160  45.968  54.535  1.00  5.51
ATOM    789  HA  ILE    51      44.407  45.219  54.288  1.00  5.51
ATOM    790  CB  ILE    51      44.911  47.046  53.437  1.00  5.51
ATOM    791  HB  ILE    51      45.142  46.600  52.469  1.00  5.51
ATOM    792  CG2 ILE    51      43.420  47.417  53.378  1.00  5.51
ATOM    793 1HG2 ILE    51      43.155  48.000  54.260  1.00  5.51
ATOM    794 2HG2 ILE    51      43.193  48.007  52.492  1.00  5.51
ATOM    795 3HG2 ILE    51      42.798  46.520  53.372  1.00  5.51
ATOM    796  CG1 ILE    51      45.701  48.365  53.566  1.00  5.51
ATOM    797 1HG1 ILE    51      45.698  48.707  54.600  1.00  5.51
ATOM    798 2HG1 ILE    51      45.214  49.134  52.970  1.00  5.51
ATOM    799  CD1 ILE    51      47.137  48.260  53.061  1.00  5.51
ATOM    800  HD1 ILE    51      47.691  47.569  53.686  1.00  5.51
ATOM    801  HD2 ILE    51      47.148  47.889  52.039  1.00  5.51
ATOM    802  HD3 ILE    51      47.608  49.242  53.091  1.00  5.51
ATOM    803  C   ILE    51      46.434  45.117  54.353  1.00  5.51
ATOM    804  O   ILE    51      47.047  45.136  53.282  1.00  5.51
ATOM    805  N   SER    52      46.737  44.257  55.331  1.00  5.50
ATOM    806  H   SER    52      46.248  44.404  56.206  1.00  5.50
ATOM    807  CA  SER    52      47.361  42.923  55.133  1.00  5.50
ATOM    808  HA  SER    52      47.872  42.707  56.072  1.00  5.50
ATOM    809  CB  SER    52      46.279  41.828  55.022  1.00  5.50
ATOM    810  HB1 SER    52      45.914  41.605  56.026  1.00  5.50
ATOM    811  HB2 SER    52      46.723  40.917  54.621  1.00  5.50
ATOM    812  OG  SER    52      45.166  42.207  54.228  1.00  5.50
ATOM    813  HG  SER    52      44.580  42.755  54.771  1.00  5.50
ATOM    814  C   SER    52      48.458  42.794  54.069  1.00  5.50
ATOM    815  O   SER    52      48.281  42.224  52.987  1.00  5.50
ATOM    816  N   VAL    53      49.643  43.306  54.395  1.00  6.21
ATOM    817  H   VAL    53      49.711  43.789  55.281  1.00  6.21
ATOM    818  CA  VAL    53      50.884  43.064  53.649  1.00  6.21
ATOM    819  HA  VAL    53      50.792  43.560  52.685  1.00  6.21
ATOM    820  CB  VAL    53      52.092  43.692  54.374  1.00  6.21
ATOM    821  HB  VAL    53      52.998  43.333  53.895  1.00  6.21
ATOM    822  CG1 VAL    53      52.079  45.221  54.235  1.00  6.21
ATOM    823 1HG1 VAL    53      52.914  45.645  54.794  1.00  6.21
ATOM    824 2HG1 VAL    53      52.206  45.488  53.188  1.00  6.21
ATOM    825 3HG1 VAL    53      51.146  45.632  54.622  1.00  6.21
ATOM    826  CG2 VAL    53      52.184  43.348  55.869  1.00  6.21
ATOM    827 1HG2 VAL    53      53.111  43.752  56.277  1.00  6.21
ATOM    828 2HG2 VAL    53      51.348  43.777  56.422  1.00  6.21
ATOM    829 3HG2 VAL    53      52.189  42.266  56.004  1.00  6.21
ATOM    830  C   VAL    53      51.147  41.601  53.348  1.00  6.21
ATOM    831  O   VAL    53      50.938  40.736  54.200  1.00  6.21
ATOM    832  N   LYS    54      51.639  41.345  52.137  1.00  6.78
ATOM    833  H   LYS    54      51.802  42.100  51.482  1.00  6.78
ATOM    834  CA  LYS    54      52.102  39.975  51.800  1.00  6.78
ATOM    835  HA  LYS    54      51.754  39.244  52.535  1.00  6.78
ATOM    836  CB  LYS    54      51.464  39.568  50.442  1.00  6.78
ATOM    837  HB1 LYS    54      51.879  38.603  50.138  1.00  6.78
ATOM    838  HB2 LYS    54      51.779  40.303  49.696  1.00  6.78
ATOM    839  CG  LYS    54      49.931  39.444  50.521  1.00  6.78
ATOM    840  HG1 LYS    54      49.541  39.902  51.429  1.00  6.78
ATOM    841  HG2 LYS    54      49.675  38.385  50.574  1.00  6.78
ATOM    842  CD  LYS    54      49.192  40.058  49.315  1.00  6.78
ATOM    843  HD1 LYS    54      48.127  39.826  49.395  1.00  6.78
ATOM    844  HD2 LYS    54      49.568  39.591  48.403  1.00  6.78
ATOM    845  CE  LYS    54      49.378  41.579  49.206  1.00  6.78
ATOM    846  HE1 LYS    54      48.957  41.924  48.259  1.00  6.78
ATOM    847  HE2 LYS    54      50.448  41.795  49.173  1.00  6.78
ATOM    848  NZ  LYS    54      48.761  42.319  50.334  1.00  6.78
ATOM    849  HZ1 LYS    54      48.892  41.848  51.230  1.00  6.78
ATOM    850  HZ2 LYS    54      49.199  43.224  50.453  1.00  6.78
ATOM    851  HZ3 LYS    54      47.764  42.431  50.230  1.00  6.78
ATOM    852  C   LYS    54      53.607  39.814  51.782  1.00  6.78
ATOM    853  O   LYS    54      54.156  38.820  51.379  1.00  6.78
ATOM    854  N   GLY    55      54.270  40.885  52.258  1.00  6.84
ATOM    855  H   GLY    55      53.739  41.674  52.579  1.00  6.84
ATOM    856  CA  GLY    55      55.697  40.961  52.351  1.00  6.84
ATOM    857  HA1 GLY    55      56.106  40.902  51.360  1.00  6.84
ATOM    858  HA2 GLY    55      56.051  40.127  52.914  1.00  6.84
ATOM    859  C   GLY    55      56.148  42.283  53.002  1.00  6.84
ATOM    860  O   GLY    55      55.356  43.241  53.076  1.00  6.84
ATOM    861  N   PRO    56      57.407  42.402  53.442  1.00  6.33
ATOM    862  CD  PRO    56      58.073  41.450  54.328  1.00  6.33
ATOM    863  HD1 PRO    56      58.045  40.438  53.927  1.00  6.33
ATOM    864  HD2 PRO    56      57.595  41.480  55.308  1.00  6.33
ATOM    865  CG  PRO    56      59.525  41.931  54.451  1.00  6.33
ATOM    866  HG1 PRO    56      60.161  41.367  53.763  1.00  6.33
ATOM    867  HG2 PRO    56      59.899  41.825  55.472  1.00  6.33
ATOM    868  CB  PRO    56      59.471  43.398  54.008  1.00  6.33
ATOM    869  HB1 PRO    56      60.430  43.747  53.621  1.00  6.33
ATOM    870  HB2 PRO    56      59.156  44.024  54.847  1.00  6.33
ATOM    871  CA  PRO    56      58.368  43.387  52.944  1.00  6.33
ATOM    872  HA  PRO    56      57.932  44.363  52.850  1.00  6.33
ATOM    873  C   PRO    56      58.948  42.956  51.570  1.00  6.33
ATOM    874  O   PRO    56      59.646  43.723  50.907  1.00  6.33
ATOM    875  N   ASN    57      58.641  41.724  51.138  1.00  5.16
ATOM    876  H   ASN    57      58.237  41.119  51.836  1.00  5.16
ATOM    877  CA  ASN    57      58.771  41.139  49.798  1.00  5.16
ATOM    878  HA  ASN    57      59.824  41.194  49.513  1.00  5.16
ATOM    879  CB  ASN    57      58.369  39.643  49.855  1.00  5.16
ATOM    880  HB1 ASN    57      58.519  39.215  48.867  1.00  5.16
ATOM    881  HB2 ASN    57      57.309  39.553  50.074  1.00  5.16
ATOM    882  CG  ASN    57      59.127  38.809  50.880  1.00  5.16
ATOM    883  OD1 ASN    57      59.194  39.126  52.049  1.00  5.16
ATOM    884  ND2 ASN    57      59.704  37.700  50.472  1.00  5.16
ATOM    885 1HD2 ASN    57      59.616  37.397  49.520  1.00  5.16
ATOM    886 2HD2 ASN    57      60.170  37.155  51.175  1.00  5.16
ATOM    887  C   ASN    57      57.980  41.908  48.719  1.00  5.16
ATOM    888  O   ASN    57      57.036  41.381  48.109  1.00  5.16
ATOM    889  N   GLY    58      58.287  43.189  48.572  1.00  5.39
ATOM    890  H   GLY    58      59.113  43.492  49.073  1.00  5.39
ATOM    891  CA  GLY    58      57.248  44.204  48.470  1.00  5.39
ATOM    892  HA1 GLY    58      56.477  43.900  47.764  1.00  5.39
ATOM    893  HA2 GLY    58      57.686  45.140  48.125  1.00  5.39
ATOM    894  C   GLY    58      56.624  44.398  49.839  1.00  5.39
ATOM    895  O   GLY    58      56.015  43.466  50.357  1.00  5.39
ATOM    896  N   GLU    59      56.580  45.640  50.312  1.00  5.68
ATOM    897  H   GLU    59      57.213  46.315  49.907  1.00  5.68
ATOM    898  CA  GLU    59      55.385  46.216  50.966  1.00  5.68
ATOM    899  HA  GLU    59      55.118  45.597  51.824  1.00  5.68
ATOM    900  CB  GLU    59      55.734  47.625  51.493  1.00  5.68
ATOM    901  HB1 GLU    59      56.494  47.519  52.270  1.00  5.68
ATOM    902  HB2 GLU    59      54.848  48.062  51.957  1.00  5.68
ATOM    903  CG  GLU    59      56.271  48.584  50.413  1.00  5.68
ATOM    904  HG1 GLU    59      55.547  48.691  49.605  1.00  5.68
ATOM    905  HG2 GLU    59      57.188  48.174  49.984  1.00  5.68
ATOM    906  CD  GLU    59      56.578  49.960  51.001  1.00  5.68
ATOM    907  OE1 GLU    59      57.667  50.137  51.592  1.00  5.68
ATOM    908  OE2 GLU    59      55.767  50.901  50.852  1.00  5.68
ATOM    909  C   GLU    59      54.173  46.229  50.009  1.00  5.68
ATOM    910  O   GLU    59      53.468  47.213  49.805  1.00  5.68
ATOM    911  N   SER    60      53.995  45.088  49.345  1.00  4.51
ATOM    912  H   SER    60      54.598  44.329  49.638  1.00  4.51
ATOM    913  CA  SER    60      52.899  44.695  48.500  1.00  4.51
ATOM    914  HA  SER    60      52.809  45.381  47.658  1.00  4.51
ATOM    915  CB  SER    60      53.199  43.280  47.974  1.00  4.51
ATOM    916  HB1 SER    60      53.450  42.628  48.813  1.00  4.51
ATOM    917  HB2 SER    60      54.062  43.329  47.308  1.00  4.51
ATOM    918  OG  SER    60      52.107  42.718  47.275  1.00  4.51
ATOM    919  HG  SER    60      52.445  41.999  46.726  1.00  4.51
ATOM    920  C   SER    60      51.638  44.738  49.377  1.00  4.51
ATOM    921  O   SER    60      51.251  43.801  50.113  1.00  4.51
ATOM    922  N   SER    61      51.090  45.950  49.318  1.00  4.11
ATOM    923  H   SER    61      51.687  46.640  48.882  1.00  4.11
ATOM    924  CA  SER    61      49.888  46.457  49.950  1.00  4.11
ATOM    925  HA  SER    61      49.111  45.710  49.800  1.00  4.11
ATOM    926  CB  SER    61      50.058  46.590  51.465  1.00  4.11
ATOM    927  HB1 SER    61      50.389  45.640  51.879  1.00  4.11
ATOM    928  HB2 SER    61      49.102  46.840  51.917  1.00  4.11
ATOM    929  OG  SER    61      50.996  47.594  51.764  1.00  4.11
ATOM    930  HG  SER    61      51.059  47.706  52.721  1.00  4.11
ATOM    931  C   SER    61      49.330  47.754  49.365  1.00  4.11
ATOM    932  O   SER    61      48.111  47.904  49.279  1.00  4.11
ATOM    933  N   VAL    62      50.232  48.625  48.914  1.00  2.79
ATOM    934  H   VAL    62      51.192  48.369  49.108  1.00  2.79
ATOM    935  CA  VAL    62      50.046  50.023  48.511  1.00  2.79
ATOM    936  HA  VAL    62      51.057  50.418  48.623  1.00  2.79
ATOM    937  CB  VAL    62      49.765  50.286  47.034  1.00  2.79
ATOM    938  HB  VAL    62      49.767  51.355  46.915  1.00  2.79
ATOM    939  CG1 VAL    62      50.932  49.791  46.177  1.00  2.79
ATOM    940 1HG1 VAL    62      50.663  49.824  45.123  1.00  2.79
ATOM    941 2HG1 VAL    62      51.793  50.441  46.337  1.00  2.79
ATOM    942 3HG1 VAL    62      51.226  48.782  46.453  1.00  2.79
ATOM    943  CG2 VAL    62      48.387  49.841  46.570  1.00  2.79
ATOM    944 1HG2 VAL    62      48.256  50.060  45.510  1.00  2.79
ATOM    945 2HG2 VAL    62      48.241  48.788  46.770  1.00  2.79
ATOM    946 3HG2 VAL    62      47.654  50.410  47.127  1.00  2.79
ATOM    947  C   VAL    62      49.229  50.883  49.449  1.00  2.79
ATOM    948  O   VAL    62      48.050  50.644  49.716  1.00  2.79
ATOM    949  N   ILE    63      49.911  51.888  49.986  1.00  2.90
ATOM    950  H   ILE    63      50.862  52.051  49.698  1.00  2.90
ATOM    951  CA  ILE    63      49.370  52.701  51.053  1.00  2.90
ATOM    952  HA  ILE    63      49.116  52.023  51.871  1.00  2.90
ATOM    953  CB  ILE    63      50.415  53.710  51.606  1.00  2.90
ATOM    954  HB  ILE    63      50.552  54.510  50.876  1.00  2.90
ATOM    955  CG2 ILE    63      49.919  54.343  52.925  1.00  2.90
ATOM    956 1HG2 ILE    63      50.615  55.108  53.273  1.00  2.90
ATOM    957 2HG2 ILE    63      48.966  54.848  52.802  1.00  2.90
ATOM    958 3HG2 ILE    63      49.830  53.584  53.705  1.00  2.90
ATOM    959  CG1 ILE    63      51.787  53.017  51.823  1.00  2.90
ATOM    960 1HG1 ILE    63      52.237  52.828  50.848  1.00  2.90
ATOM    961 2HG1 ILE    63      51.638  52.057  52.313  1.00  2.90
ATOM    962  CD1 ILE    63      52.804  53.809  52.654  1.00  2.90
ATOM    963  HD1 ILE    63      53.791  53.356  52.556  1.00  2.90
ATOM    964  HD2 ILE    63      52.831  54.836  52.298  1.00  2.90
ATOM    965  HD3 ILE    63      52.522  53.797  53.707  1.00  2.90
ATOM    966  C   ILE    63      48.077  53.378  50.591  1.00  2.90
ATOM    967  O   ILE    63      47.891  53.746  49.420  1.00  2.90
ATOM    968  N   HIS    64      47.164  53.517  51.550  1.00  3.29
ATOM    969  H   HIS    64      47.401  53.212  52.483  1.00  3.29
ATOM    970  CA  HIS    64      45.987  54.353  51.404  1.00  3.29
ATOM    971  HA  HIS    64      45.363  53.956  50.603  1.00  3.29
ATOM    972  CB  HIS    64      45.179  54.352  52.696  1.00  3.29
ATOM    973  HB1 HIS    64      44.469  55.181  52.686  1.00  3.29
ATOM    974  HB2 HIS    64      45.838  54.475  53.557  1.00  3.29
ATOM    975  CG  HIS    64      44.389  53.094  52.819  1.00  3.29
ATOM    976  ND1 HIS    64      43.293  52.765  52.027  1.00  3.29
ATOM    977  CE1 HIS    64      42.785  51.644  52.560  1.00  3.29
ATOM    978  HE1 HIS    64      41.868  51.164  52.245  1.00  3.29
ATOM    979  NE2 HIS    64      43.570  51.220  53.561  1.00  3.29
ATOM    980  HE2 HIS    64      43.346  50.479  54.229  1.00  3.29
ATOM    981  CD2 HIS    64      44.585  52.125  53.748  1.00  3.29
ATOM    982  HD2 HIS    64      45.320  52.121  54.544  1.00  3.29
ATOM    983  C   HIS    64      46.340  55.787  51.033  1.00  3.29
ATOM    984  O   HIS    64      47.378  56.319  51.433  1.00  3.29
ATOM    985  N   ASP    65      45.433  56.442  50.318  1.00  3.37
ATOM    986  H   ASP    65      44.657  55.928  49.923  1.00  3.37
ATOM    987  CA  ASP    65      45.412  57.889  50.268  1.00  3.37
ATOM    988  HA  ASP    65      46.434  58.238  50.427  1.00  3.37
ATOM    989  CB  ASP    65      45.036  58.395  48.880  1.00  3.37
ATOM    990  HB1 ASP    65      43.962  58.318  48.719  1.00  3.37
ATOM    991  HB2 ASP    65      45.544  57.778  48.141  1.00  3.37
ATOM    992  CG  ASP    65      45.522  59.833  48.711  1.00  3.37
ATOM    993  OD1 ASP    65      46.305  60.098  47.779  1.00  3.37
ATOM    994  OD2 ASP    65      45.181  60.721  49.525  1.00  3.37
ATOM    995  C   ASP    65      44.566  58.489  51.393  1.00  3.37
ATOM    996  O   ASP    65      43.430  58.093  51.629  1.00  3.37
ATOM    997  N   ARG    66      45.142  59.484  52.070  1.00  4.08
ATOM    998  H   ARG    66      46.048  59.776  51.738  1.00  4.08
ATOM    999  CA  ARG    66      44.557  60.276  53.160  1.00  4.08
ATOM   1000  HA  ARG    66      44.328  59.623  54.003  1.00  4.08
ATOM   1001  CB  ARG    66      45.622  61.321  53.595  1.00  4.08
ATOM   1002  HB1 ARG    66      45.208  61.948  54.386  1.00  4.08
ATOM   1003  HB2 ARG    66      45.824  61.965  52.736  1.00  4.08
ATOM   1004  CG  ARG    66      46.964  60.728  54.099  1.00  4.08
ATOM   1005  HG1 ARG    66      47.178  59.805  53.563  1.00  4.08
ATOM   1006  HG2 ARG    66      46.870  60.466  55.155  1.00  4.08
ATOM   1007  CD  ARG    66      48.191  61.646  53.894  1.00  4.08
ATOM   1008  HD1 ARG    66      48.171  62.060  52.884  1.00  4.08
ATOM   1009  HD2 ARG    66      49.082  61.021  53.987  1.00  4.08
ATOM   1010  NE  ARG    66      48.294  62.737  54.884  1.00  4.08
ATOM   1011  HE  ARG    66      47.504  62.868  55.492  1.00  4.08
ATOM   1012  CZ  ARG    66      49.374  63.466  55.149  1.00  4.08
ATOM   1013  NH1 ARG    66      50.455  63.473  54.424  1.00  4.08
ATOM   1014 1HH1 ARG    66      50.516  62.984  53.550  1.00  4.08
ATOM   1015 2HH1 ARG    66      51.274  63.956  54.768  1.00  4.08
ATOM   1016  NH2 ARG    66      49.415  64.225  56.203  1.00  4.08
ATOM   1017 1HH2 ARG    66      48.691  64.197  56.894  1.00  4.08
ATOM   1018 2HH2 ARG    66      50.298  64.701  56.418  1.00  4.08
ATOM   1019  C   ARG    66      43.244  60.986  52.794  1.00  4.08
ATOM   1020  O   ARG    66      42.561  61.483  53.680  1.00  4.08
ATOM   1021  N   LYS    67      42.888  61.021  51.508  1.00  4.43
ATOM   1022  H   LYS    67      43.555  60.629  50.849  1.00  4.43
ATOM   1023  CA  LYS    67      41.569  61.396  50.975  1.00  4.43
ATOM   1024  HA  LYS    67      40.853  61.443  51.799  1.00  4.43
ATOM   1025  CB  LYS    67      41.640  62.797  50.319  1.00  4.43
ATOM   1026  HB1 LYS    67      41.654  63.516  51.139  1.00  4.43
ATOM   1027  HB2 LYS    67      40.718  62.977  49.765  1.00  4.43
ATOM   1028  CG  LYS    67      42.846  63.153  49.412  1.00  4.43
ATOM   1029  HG1 LYS    67      43.777  62.938  49.937  1.00  4.43
ATOM   1030  HG2 LYS    67      42.816  64.234  49.267  1.00  4.43
ATOM   1031  CD  LYS    67      42.884  62.513  48.009  1.00  4.43
ATOM   1032  HD1 LYS    67      41.931  62.708  47.516  1.00  4.43
ATOM   1033  HD2 LYS    67      43.020  61.436  48.080  1.00  4.43
ATOM   1034  CE  LYS    67      44.010  63.108  47.141  1.00  4.43
ATOM   1035  HE1 LYS    67      43.996  64.194  47.265  1.00  4.43
ATOM   1036  HE2 LYS    67      43.803  62.889  46.090  1.00  4.43
ATOM   1037  NZ  LYS    67      45.349  62.572  47.496  1.00  4.43
ATOM   1038  HZ1 LYS    67      45.392  62.310  48.481  1.00  4.43
ATOM   1039  HZ2 LYS    67      45.534  61.654  47.079  1.00  4.43
ATOM   1040  HZ3 LYS    67      46.120  63.172  47.247  1.00  4.43
ATOM   1041  C   LYS    67      41.095  60.302  50.019  1.00  4.43
ATOM   1042  O   LYS    67      41.892  59.661  49.342  1.00  4.43
ATOM   1043  N   SER    68      39.790  60.049  50.001  1.00  4.32
ATOM   1044  H   SER    68      39.201  60.637  50.570  1.00  4.32
ATOM   1045  CA  SER    68      39.161  58.855  49.404  1.00  4.32
ATOM   1046  HA  SER    68      38.092  58.947  49.603  1.00  4.32
ATOM   1047  CB  SER    68      39.309  58.842  47.876  1.00  4.32
ATOM   1048  HB1 SER    68      40.335  58.592  47.604  1.00  4.32
ATOM   1049  HB2 SER    68      39.061  59.824  47.471  1.00  4.32
ATOM   1050  OG  SER    68      38.432  57.882  47.324  1.00  4.32
ATOM   1051  HG  SER    68      38.384  57.125  47.930  1.00  4.32
ATOM   1052  C   SER    68      39.567  57.496  49.982  1.00  4.32
ATOM   1053  O   SER    68      38.828  56.541  49.756  1.00  4.32
ATOM   1054  N   GLY    69      40.678  57.372  50.719  1.00  3.95
ATOM   1055  H   GLY    69      41.325  58.148  50.802  1.00  3.95
ATOM   1056  CA  GLY    69      41.056  56.132  51.397  1.00  3.95
ATOM   1057  HA1 GLY    69      40.299  55.893  52.145  1.00  3.95
ATOM   1058  HA2 GLY    69      42.001  56.253  51.919  1.00  3.95
ATOM   1059  C   GLY    69      41.189  54.934  50.469  1.00  3.95
ATOM   1060  O   GLY    69      40.699  53.861  50.802  1.00  3.95
ATOM   1061  N   LYS    70      41.758  55.116  49.269  1.00  3.40
ATOM   1062  H   LYS    70      42.110  56.037  49.049  1.00  3.40
ATOM   1063  CA  LYS    70      41.952  54.020  48.304  1.00  3.40
ATOM   1064  HA  LYS    70      41.829  53.101  48.871  1.00  3.40
ATOM   1065  CB  LYS    70      40.844  53.999  47.228  1.00  3.40
ATOM   1066  HB1 LYS    70      41.088  53.269  46.454  1.00  3.40
ATOM   1067  HB2 LYS    70      40.790  54.982  46.756  1.00  3.40
ATOM   1068  CG  LYS    70      39.452  53.640  47.812  1.00  3.40
ATOM   1069  HG1 LYS    70      38.703  53.822  47.041  1.00  3.40
ATOM   1070  HG2 LYS    70      39.225  54.319  48.628  1.00  3.40
ATOM   1071  CD  LYS    70      39.275  52.183  48.308  1.00  3.40
ATOM   1072  HD1 LYS    70      40.188  51.805  48.765  1.00  3.40
ATOM   1073  HD2 LYS    70      39.062  51.558  47.440  1.00  3.40
ATOM   1074  CE  LYS    70      38.118  52.029  49.320  1.00  3.40
ATOM   1075  HE1 LYS    70      37.661  51.045  49.190  1.00  3.40
ATOM   1076  HE2 LYS    70      37.359  52.786  49.109  1.00  3.40
ATOM   1077  NZ  LYS    70      38.580  52.155  50.726  1.00  3.40
ATOM   1078  HZ1 LYS    70      39.173  52.964  50.881  1.00  3.40
ATOM   1079  HZ2 LYS    70      37.849  52.181  51.439  1.00  3.40
ATOM   1080  HZ3 LYS    70      39.130  51.360  51.064  1.00  3.40
ATOM   1081  C   LYS    70      43.402  53.875  47.849  1.00  3.40
ATOM   1082  O   LYS    70      44.270  54.616  48.297  1.00  3.40
ATOM   1083  N   LYS    71      43.695  52.776  47.148  1.00  2.89
ATOM   1084  H   LYS    71      42.928  52.288  46.714  1.00  2.89
ATOM   1085  CA  LYS    71      44.969  52.048  47.278  1.00  2.89
ATOM   1086  HA  LYS    71      45.434  52.313  48.228  1.00  2.89
ATOM   1087  CB  LYS    71      44.682  50.527  47.252  1.00  2.89
ATOM   1088  HB1 LYS    71      45.603  49.991  47.465  1.00  2.89
ATOM   1089  HB2 LYS    71      44.377  50.239  46.244  1.00  2.89
ATOM   1090  CG  LYS    71      43.605  49.999  48.218  1.00  2.89
ATOM   1091  HG1 LYS    71      43.654  48.909  48.206  1.00  2.89
ATOM   1092  HG2 LYS    71      42.622  50.277  47.834  1.00  2.89
ATOM   1093  CD  LYS    71      43.693  50.472  49.678  1.00  2.89
ATOM   1094  HD1 LYS    71      43.032  49.850  50.285  1.00  2.89
ATOM   1095  HD2 LYS    71      43.309  51.490  49.724  1.00  2.89
ATOM   1096  CE  LYS    71      45.095  50.475  50.301  1.00  2.89
ATOM   1097  HE1 LYS    71      45.021  50.763  51.356  1.00  2.89
ATOM   1098  HE2 LYS    71      45.700  51.239  49.806  1.00  2.89
ATOM   1099  NZ  LYS    71      45.780  49.172  50.175  1.00  2.89
ATOM   1100  HZ1 LYS    71      45.638  48.756  49.267  1.00  2.89
ATOM   1101  HZ2 LYS    71      46.790  49.327  50.235  1.00  2.89
ATOM   1102  HZ3 LYS    71      45.513  48.527  50.903  1.00  2.89
ATOM   1103  C   LYS    71      45.957  52.446  46.189  1.00  2.89
ATOM   1104  O   LYS    71      45.825  52.002  45.051  1.00  2.89
ATOM   1105  N   PHE    72      46.935  53.276  46.537  1.00  2.26
ATOM   1106  H   PHE    72      47.095  53.500  47.515  1.00  2.26
ATOM   1107  CA  PHE    72      47.669  54.030  45.521  1.00  2.26
ATOM   1108  HA  PHE    72      47.280  53.805  44.526  1.00  2.26
ATOM   1109  CB  PHE    72      47.424  55.529  45.769  1.00  2.26
ATOM   1110  HB1 PHE    72      48.316  56.088  45.504  1.00  2.26
ATOM   1111  HB2 PHE    72      47.256  55.706  46.832  1.00  2.26
ATOM   1112  CG  PHE    72      46.268  56.105  44.969  1.00  2.26
ATOM   1113  CD1 PHE    72      45.053  56.443  45.594  1.00  2.26
ATOM   1114  HD1 PHE    72      44.931  56.281  46.649  1.00  2.26
ATOM   1115  CE1 PHE    72      44.000  57.006  44.851  1.00  2.26
ATOM   1116  HE1 PHE    72      43.075  57.274  45.338  1.00  2.26
ATOM   1117  CZ  PHE    72      44.158  57.237  43.473  1.00  2.26
ATOM   1118  HZ  PHE    72      43.358  57.678  42.896  1.00  2.26
ATOM   1119  CE2 PHE    72      45.366  56.895  42.841  1.00  2.26
ATOM   1120  HE2 PHE    72      45.506  57.073  41.780  1.00  2.26
ATOM   1121  CD2 PHE    72      46.410  56.325  43.586  1.00  2.26
ATOM   1122  HD2 PHE    72      47.322  56.069  43.076  1.00  2.26
ATOM   1123  C   PHE    72      49.138  53.657  45.523  1.00  2.26
ATOM   1124  O   PHE    72      49.764  53.662  46.581  1.00  2.26
ATOM   1125  N   SER    73      49.649  53.322  44.334  1.00  1.71
ATOM   1126  H   SER    73      49.053  53.382  43.520  1.00  1.71
ATOM   1127  CA  SER    73      51.008  52.831  44.072  1.00  1.71
ATOM   1128  HA  SER    73      51.049  51.781  44.338  1.00  1.71
ATOM   1129  CB  SER    73      51.310  52.944  42.575  1.00  1.71
ATOM   1130  HB1 SER    73      52.227  52.404  42.341  1.00  1.71
ATOM   1131  HB2 SER    73      51.438  53.993  42.310  1.00  1.71
ATOM   1132  OG  SER    73      50.237  52.403  41.831  1.00  1.71
ATOM   1133  HG  SER    73      50.371  52.628  40.902  1.00  1.71
ATOM   1134  C   SER    73      52.081  53.569  44.855  1.00  1.71
ATOM   1135  O   SER    73      51.934  54.736  45.191  1.00  1.71
ATOM   1136  N   ILE    74      53.212  52.918  45.082  1.00  1.65
ATOM   1137  H   ILE    74      53.291  51.959  44.782  1.00  1.65
ATOM   1138  CA  ILE    74      54.378  53.550  45.709  1.00  1.65
ATOM   1139  HA  ILE    74      54.107  53.810  46.733  1.00  1.65
ATOM   1140  CB  ILE    74      55.521  52.518  45.783  1.00  1.65
ATOM   1141  HB  ILE    74      56.345  53.018  46.281  1.00  1.65
ATOM   1142  CG2 ILE    74      55.104  51.321  46.666  1.00  1.65
ATOM   1143 1HG2 ILE    74      55.972  50.692  46.863  1.00  1.65
ATOM   1144 2HG2 ILE    74      54.719  51.675  47.623  1.00  1.65
ATOM   1145 3HG2 ILE    74      54.339  50.713  46.187  1.00  1.65
ATOM   1146  CG1 ILE    74      56.100  52.010  44.445  1.00  1.65
ATOM   1147 1HG1 ILE    74      56.897  51.314  44.705  1.00  1.65
ATOM   1148 2HG1 ILE    74      56.554  52.855  43.926  1.00  1.65
ATOM   1149  CD1 ILE    74      55.190  51.282  43.444  1.00  1.65
ATOM   1150  HD1 ILE    74      55.806  50.870  42.644  1.00  1.65
ATOM   1151  HD2 ILE    74      54.659  50.463  43.927  1.00  1.65
ATOM   1152  HD3 ILE    74      54.482  51.977  42.996  1.00  1.65
ATOM   1153  C   ILE    74      54.786  54.879  45.031  1.00  1.65
ATOM   1154  O   ILE    74      55.026  55.883  45.701  1.00  1.65
ATOM   1155  N   GLU    75      54.696  54.929  43.698  1.00  1.60
ATOM   1156  H   GLU    75      54.624  54.061  43.193  1.00  1.60
ATOM   1157  CA  GLU    75      54.789  56.163  42.910  1.00  1.60
ATOM   1158  HA  GLU    75      55.781  56.600  43.046  1.00  1.60
ATOM   1159  CB  GLU    75      54.595  55.839  41.416  1.00  1.60
ATOM   1160  HB1 GLU    75      54.622  56.770  40.847  1.00  1.60
ATOM   1161  HB2 GLU    75      53.607  55.396  41.275  1.00  1.60
ATOM   1162  CG  GLU    75      55.636  54.873  40.829  1.00  1.60
ATOM   1163  HG1 GLU    75      55.422  54.744  39.766  1.00  1.60
ATOM   1164  HG2 GLU    75      55.514  53.898  41.308  1.00  1.60
ATOM   1165  CD  GLU    75      57.080  55.365  40.998  1.00  1.60
ATOM   1166  OE1 GLU    75      57.294  56.599  41.017  1.00  1.60
ATOM   1167  OE2 GLU    75      57.956  54.492  41.155  1.00  1.60
ATOM   1168  C   GLU    75      53.771  57.239  43.301  1.00  1.60
ATOM   1169  O   GLU    75      54.124  58.398  43.486  1.00  1.60
ATOM   1170  N   GLU    76      52.511  56.849  43.471  1.00  1.90
ATOM   1171  H   GLU    76      52.320  55.860  43.450  1.00  1.90
ATOM   1172  CA  GLU    76      51.373  57.732  43.739  1.00  1.90
ATOM   1173  HA  GLU    76      51.383  58.560  43.026  1.00  1.90
ATOM   1174  CB  GLU    76      50.075  56.941  43.540  1.00  1.90
ATOM   1175  HB1 GLU    76      49.224  57.571  43.800  1.00  1.90
ATOM   1176  HB2 GLU    76      50.085  56.100  44.225  1.00  1.90
ATOM   1177  CG  GLU    76      49.891  56.390  42.116  1.00  1.90
ATOM   1178  HG1 GLU    76      49.292  55.478  42.181  1.00  1.90
ATOM   1179  HG2 GLU    76      50.847  56.099  41.678  1.00  1.90
ATOM   1180  CD  GLU    76      49.193  57.401  41.205  1.00  1.90
ATOM   1181  OE1 GLU    76      49.743  58.512  41.044  1.00  1.90
ATOM   1182  OE2 GLU    76      48.108  57.039  40.701  1.00  1.90
ATOM   1183  C   GLU    76      51.448  58.333  45.147  1.00  1.90
ATOM   1184  O   GLU    76      51.097  59.490  45.384  1.00  1.90
ATOM   1185  N   ALA    77      51.967  57.549  46.092  1.00  2.01
ATOM   1186  H   ALA    77      52.220  56.609  45.804  1.00  2.01
ATOM   1187  CA  ALA    77      52.353  57.979  47.426  1.00  2.01
ATOM   1188  HA  ALA    77      51.496  58.461  47.890  1.00  2.01
ATOM   1189  CB  ALA    77      52.690  56.724  48.234  1.00  2.01
ATOM   1190  HB1 ALA    77      52.984  56.996  49.245  1.00  2.01
ATOM   1191  HB2 ALA    77      51.816  56.073  48.284  1.00  2.01
ATOM   1192  HB3 ALA    77      53.497  56.178  47.747  1.00  2.01
ATOM   1193  C   ALA    77      53.479  59.025  47.380  1.00  2.01
ATOM   1194  O   ALA    77      53.342  60.103  47.975  1.00  2.01
ATOM   1195  N   LEU    78      54.540  58.755  46.611  1.00  1.90
ATOM   1196  H   LEU    78      54.583  57.873  46.104  1.00  1.90
ATOM   1197  CA  LEU    78      55.615  59.727  46.384  1.00  1.90
ATOM   1198  HA  LEU    78      56.089  59.929  47.346  1.00  1.90
ATOM   1199  CB  LEU    78      56.668  59.078  45.453  1.00  1.90
ATOM   1200  HB1 LEU    78      56.394  59.254  44.413  1.00  1.90
ATOM   1201  HB2 LEU    78      56.649  57.998  45.610  1.00  1.90
ATOM   1202  CG  LEU    78      58.126  59.522  45.670  1.00  1.90
ATOM   1203  HG  LEU    78      58.425  59.278  46.690  1.00  1.90
ATOM   1204  CD1 LEU    78      59.035  58.758  44.706  1.00  1.90
ATOM   1205 1HD1 LEU    78      60.081  58.990  44.908  1.00  1.90
ATOM   1206 2HD1 LEU    78      58.891  57.684  44.818  1.00  1.90
ATOM   1207 3HD1 LEU    78      58.800  59.025  43.674  1.00  1.90
ATOM   1208  CD2 LEU    78      58.345  61.016  45.438  1.00  1.90
ATOM   1209 1HD2 LEU    78      57.906  61.315  44.486  1.00  1.90
ATOM   1210 2HD2 LEU    78      57.883  61.586  46.244  1.00  1.90
ATOM   1211 3HD2 LEU    78      59.411  61.237  45.424  1.00  1.90
ATOM   1212  C   LEU    78      55.077  61.066  45.857  1.00  1.90
ATOM   1213  O   LEU    78      55.315  62.094  46.487  1.00  1.90
ATOM   1214  N   GLN    79      54.250  61.056  44.808  1.00  2.37
ATOM   1215  H   GLN    79      54.100  60.178  44.317  1.00  2.37
ATOM   1216  CA  GLN    79      53.659  62.290  44.277  1.00  2.37
ATOM   1217  HA  GLN    79      54.473  63.005  44.143  1.00  2.37
ATOM   1218  CB  GLN    79      53.017  62.066  42.895  1.00  2.37
ATOM   1219  HB1 GLN    79      52.788  63.049  42.480  1.00  2.37
ATOM   1220  HB2 GLN    79      52.070  61.540  43.026  1.00  2.37
ATOM   1221  CG  GLN    79      53.844  61.294  41.843  1.00  2.37
ATOM   1222  HG1 GLN    79      53.487  61.566  40.850  1.00  2.37
ATOM   1223  HG2 GLN    79      53.637  60.235  41.959  1.00  2.37
ATOM   1224  CD  GLN    79      55.360  61.512  41.881  1.00  2.37
ATOM   1225  OE1 GLN    79      55.867  62.612  42.034  1.00  2.37
ATOM   1226  NE2 GLN    79      56.151  60.467  41.750  1.00  2.37
ATOM   1227 1HE2 GLN    79      55.776  59.534  41.650  1.00  2.37
ATOM   1228 2HE2 GLN    79      57.140  60.629  41.747  1.00  2.37
ATOM   1229  C   GLN    79      52.669  62.971  45.238  1.00  2.37
ATOM   1230  O   GLN    79      52.443  64.177  45.155  1.00  2.37
ATOM   1231  N   SER    80      52.099  62.222  46.187  1.00  2.76
ATOM   1232  H   SER    80      52.338  61.240  46.224  1.00  2.76
ATOM   1233  CA  SER    80      51.234  62.783  47.233  1.00  2.76
ATOM   1234  HA  SER    80      50.617  63.581  46.820  1.00  2.76
ATOM   1235  CB  SER    80      50.323  61.683  47.796  1.00  2.76
ATOM   1236  HB1 SER    80      49.655  62.119  48.540  1.00  2.76
ATOM   1237  HB2 SER    80      50.938  60.930  48.290  1.00  2.76
ATOM   1238  OG  SER    80      49.531  61.047  46.813  1.00  2.76
ATOM   1239  HG  SER    80      50.137  60.660  46.137  1.00  2.76
ATOM   1240  C   SER    80      52.008  63.333  48.427  1.00  2.76
ATOM   1241  O   SER    80      51.368  63.832  49.354  1.00  2.76
ATOM   1242  N   GLY    81      53.336  63.152  48.465  1.00  2.77
ATOM   1243  H   GLY    81      53.794  62.703  47.679  1.00  2.77
ATOM   1244  CA  GLY    81      54.151  63.468  49.635  1.00  2.77
ATOM   1245  HA1 GLY    81      54.078  64.531  49.861  1.00  2.77
ATOM   1246  HA2 GLY    81      55.195  63.214  49.439  1.00  2.77
ATOM   1247  C   GLY    81      53.665  62.671  50.842  1.00  2.77
ATOM   1248  O   GLY    81      53.243  63.223  51.863  1.00  2.77
ATOM   1249  N   ARG    82      53.618  61.349  50.654  1.00  2.78
ATOM   1250  H   ARG    82      53.838  61.011  49.723  1.00  2.78
ATOM   1251  CA  ARG    82      53.370  60.376  51.717  1.00  2.78
ATOM   1252  HA  ARG    82      52.962  60.906  52.579  1.00  2.78
ATOM   1253  CB  ARG    82      52.324  59.327  51.273  1.00  2.78
ATOM   1254  HB1 ARG    82      52.429  58.434  51.892  1.00  2.78
ATOM   1255  HB2 ARG    82      52.500  59.045  50.238  1.00  2.78
ATOM   1256  CG  ARG    82      50.882  59.845  51.439  1.00  2.78
ATOM   1257  HG1 ARG    82      50.750  60.768  50.871  1.00  2.78
ATOM   1258  HG2 ARG    82      50.738  60.079  52.494  1.00  2.78
ATOM   1259  CD  ARG    82      49.802  58.818  51.033  1.00  2.78
ATOM   1260  HD1 ARG    82      48.947  58.934  51.702  1.00  2.78
ATOM   1261  HD2 ARG    82      50.193  57.808  51.178  1.00  2.78
ATOM   1262  NE  ARG    82      49.330  59.009  49.643  1.00  2.78
ATOM   1263  HE  ARG    82      49.289  59.949  49.285  1.00  2.78
ATOM   1264  CZ  ARG    82      48.936  58.085  48.788  1.00  2.78
ATOM   1265  NH1 ARG    82      48.794  56.835  49.108  1.00  2.78
ATOM   1266 1HH1 ARG    82      48.740  56.584  50.089  1.00  2.78
ATOM   1267 2HH1 ARG    82      48.608  56.133  48.415  1.00  2.78
ATOM   1268  NH2 ARG    82      48.669  58.412  47.566  1.00  2.78
ATOM   1269 1HH2 ARG    82      48.709  59.390  47.285  1.00  2.78
ATOM   1270 2HH2 ARG    82      48.204  57.771  46.957  1.00  2.78
ATOM   1271  C   ARG    82      54.641  59.759  52.281  1.00  2.78
ATOM   1272  O   ARG    82      54.551  59.186  53.364  1.00  2.78
ATOM   1273  N   LEU    83      55.786  59.878  51.589  1.00  2.45
ATOM   1274  H   LEU    83      55.768  60.524  50.813  1.00  2.45
ATOM   1275  CA  LEU    83      57.113  59.335  51.933  1.00  2.45
ATOM   1276  HA  LEU    83      57.313  59.406  52.992  1.00  2.45
ATOM   1277  CB  LEU    83      57.213  57.856  51.499  1.00  2.45
ATOM   1278  HB1 LEU    83      58.266  57.569  51.543  1.00  2.45
ATOM   1279  HB2 LEU    83      56.919  57.782  50.454  1.00  2.45
ATOM   1280  CG  LEU    83      56.457  56.794  52.311  1.00  2.45
ATOM   1281  HG  LEU    83      56.921  55.844  52.040  1.00  2.45
ATOM   1282  CD1 LEU    83      56.650  56.942  53.821  1.00  2.45
ATOM   1283 1HD1 LEU    83      55.929  56.327  54.346  1.00  2.45
ATOM   1284 2HD1 LEU    83      57.663  56.648  54.074  1.00  2.45
ATOM   1285 3HD1 LEU    83      56.467  57.953  54.169  1.00  2.45
ATOM   1286  CD2 LEU    83      54.980  56.619  51.959  1.00  2.45
ATOM   1287 1HD2 LEU    83      54.813  55.587  51.663  1.00  2.45
ATOM   1288 2HD2 LEU    83      54.333  56.828  52.812  1.00  2.45
ATOM   1289 3HD2 LEU    83      54.701  57.268  51.132  1.00  2.45
ATOM   1290  C   LEU    83      58.252  60.070  51.238  1.00  2.45
ATOM   1291  O   LEU    83      58.077  60.606  50.147  1.00  2.45
ATOM   1292  N   THR    84      59.438  60.015  51.857  1.00  2.37
ATOM   1293  H   THR    84      59.536  59.503  52.717  1.00  2.37
ATOM   1294  CA  THR    84      60.601  60.733  51.347  1.00  2.37
ATOM   1295  HA  THR    84      60.298  61.769  51.225  1.00  2.37
ATOM   1296  CB  THR    84      61.795  60.730  52.320  1.00  2.37
ATOM   1297  HB  THR    84      62.231  59.738  52.344  1.00  2.37
ATOM   1298  CG2 THR    84      62.894  61.706  51.905  1.00  2.37
ATOM   1299 1HG2 THR    84      63.690  61.690  52.650  1.00  2.37
ATOM   1300 2HG2 THR    84      63.318  61.422  50.944  1.00  2.37
ATOM   1301 3HG2 THR    84      62.488  62.716  51.848  1.00  2.37
ATOM   1302  OG1 THR    84      61.435  61.142  53.620  1.00  2.37
ATOM   1303  HG1 THR    84      61.007  60.415  54.093  1.00  2.37
ATOM   1304  C   THR    84      61.026  60.136  50.011  1.00  2.37
ATOM   1305  O   THR    84      61.188  58.904  49.924  1.00  2.37
ATOM   1306  N   PRO    85      61.278  60.987  48.997  1.00  2.00
ATOM   1307  CD  PRO    85      61.011  62.422  48.959  1.00  2.00
ATOM   1308  HD1 PRO    85      61.704  62.945  49.618  1.00  2.00
ATOM   1309  HD2 PRO    85      59.981  62.641  49.247  1.00  2.00
ATOM   1310  CG  PRO    85      61.248  62.866  47.516  1.00  2.00
ATOM   1311  HG1 PRO    85      61.664  63.873  47.467  1.00  2.00
ATOM   1312  HG2 PRO    85      60.311  62.813  46.962  1.00  2.00
ATOM   1313  CB  PRO    85      62.227  61.821  46.985  1.00  2.00
ATOM   1314  HB1 PRO    85      63.243  62.091  47.277  1.00  2.00
ATOM   1315  HB2 PRO    85      62.155  61.712  45.902  1.00  2.00
ATOM   1316  CA  PRO    85      61.781  60.551  47.712  1.00  2.00
ATOM   1317  HA  PRO    85      60.943  60.120  47.161  1.00  2.00
ATOM   1318  C   PRO    85      62.876  59.489  47.787  1.00  2.00
ATOM   1319  O   PRO    85      62.713  58.451  47.174  1.00  2.00
ATOM   1320  N   ALA    86      63.898  59.667  48.632  1.00  2.23
ATOM   1321  H   ALA    86      63.981  60.548  49.109  1.00  2.23
ATOM   1322  CA  ALA    86      64.935  58.654  48.855  1.00  2.23
ATOM   1323  HA  ALA    86      65.482  58.519  47.918  1.00  2.23
ATOM   1324  CB  ALA    86      65.913  59.198  49.904  1.00  2.23
ATOM   1325  HB1 ALA    86      66.717  58.477  50.054  1.00  2.23
ATOM   1326  HB2 ALA    86      66.351  60.133  49.549  1.00  2.23
ATOM   1327  HB3 ALA    86      65.399  59.371  50.851  1.00  2.23
ATOM   1328  C   ALA    86      64.406  57.263  49.254  1.00  2.23
ATOM   1329  O   ALA    86      64.833  56.230  48.735  1.00  2.23
ATOM   1330  N   HIS    87      63.454  57.207  50.189  1.00  2.30
ATOM   1331  H   HIS    87      63.003  58.064  50.478  1.00  2.30
ATOM   1332  CA  HIS    87      62.868  55.932  50.615  1.00  2.30
ATOM   1333  HA  HIS    87      63.670  55.253  50.895  1.00  2.30
ATOM   1334  CB  HIS    87      61.937  56.117  51.818  1.00  2.30
ATOM   1335  HB1 HIS    87      61.596  55.140  52.160  1.00  2.30
ATOM   1336  HB2 HIS    87      61.063  56.695  51.516  1.00  2.30
ATOM   1337  CG  HIS    87      62.597  56.825  52.964  1.00  2.30
ATOM   1338  ND1 HIS    87      61.980  57.785  53.751  1.00  2.30
ATOM   1339  CE1 HIS    87      62.945  58.295  54.532  1.00  2.30
ATOM   1340  HE1 HIS    87      62.792  59.099  55.243  1.00  2.30
ATOM   1341  NE2 HIS    87      64.114  57.672  54.302  1.00  2.30
ATOM   1342  HE2 HIS    87      64.998  57.873  54.760  1.00  2.30
ATOM   1343  CD2 HIS    87      63.912  56.739  53.315  1.00  2.30
ATOM   1344  HD2 HIS    87      64.662  56.120  52.848  1.00  2.30
ATOM   1345  C   HIS    87      62.136  55.268  49.472  1.00  2.30
ATOM   1346  O   HIS    87      62.385  54.081  49.220  1.00  2.30
ATOM   1347  N   TYR    88      61.271  56.020  48.776  1.00  1.82
ATOM   1348  H   TYR    88      61.158  57.011  48.963  1.00  1.82
ATOM   1349  CA  TYR    88      60.553  55.373  47.683  1.00  1.82
ATOM   1350  HA  TYR    88      60.353  54.389  48.084  1.00  1.82
ATOM   1351  CB  TYR    88      59.160  55.945  47.356  1.00  1.82
ATOM   1352  HB1 TYR    88      59.005  55.887  46.279  1.00  1.82
ATOM   1353  HB2 TYR    88      59.128  56.998  47.640  1.00  1.82
ATOM   1354  CG  TYR    88      57.996  55.188  48.011  1.00  1.82
ATOM   1355  CD1 TYR    88      58.010  53.780  48.141  1.00  1.82
ATOM   1356  HD1 TYR    88      58.795  53.200  47.681  1.00  1.82
ATOM   1357  CE1 TYR    88      56.988  53.100  48.829  1.00  1.82
ATOM   1358  HE1 TYR    88      57.029  52.025  48.938  1.00  1.82
ATOM   1359  CZ  TYR    88      55.869  53.811  49.303  1.00  1.82
ATOM   1360  OH  TYR    88      54.881  53.177  49.994  1.00  1.82
ATOM   1361  HH  TYR    88      55.126  52.245  50.221  1.00  1.82
ATOM   1362  CE2 TYR    88      55.804  55.202  49.086  1.00  1.82
ATOM   1363  HE2 TYR    88      54.935  55.738  49.418  1.00  1.82
ATOM   1364  CD2 TYR    88      56.863  55.890  48.459  1.00  1.82
ATOM   1365  HD2 TYR    88      56.797  56.959  48.301  1.00  1.82
ATOM   1366  C   TYR    88      61.408  55.002  46.470  1.00  1.82
ATOM   1367  O   TYR    88      61.171  53.925  45.932  1.00  1.82
ATOM   1368  N   ASP    89      62.462  55.755  46.143  1.00  2.01
ATOM   1369  H   ASP    89      62.603  56.636  46.630  1.00  2.01
ATOM   1370  CA  ASP    89      63.484  55.350  45.169  1.00  2.01
ATOM   1371  HA  ASP    89      62.984  55.195  44.216  1.00  2.01
ATOM   1372  CB  ASP    89      64.523  56.474  44.911  1.00  2.01
ATOM   1373  HB1 ASP    89      64.186  57.405  45.367  1.00  2.01
ATOM   1374  HB2 ASP    89      64.551  56.654  43.835  1.00  2.01
ATOM   1375  CG  ASP    89      65.967  56.178  45.360  1.00  2.01
ATOM   1376  OD1 ASP    89      66.563  55.212  44.831  1.00  2.01
ATOM   1377  OD2 ASP    89      66.472  56.912  46.237  1.00  2.01
ATOM   1378  C   ASP    89      64.138  54.025  45.568  1.00  2.01
ATOM   1379  O   ASP    89      64.278  53.125  44.741  1.00  2.01
ATOM   1380  N   ARG    90      64.508  53.857  46.842  1.00  2.52
ATOM   1381  H   ARG    90      64.472  54.663  47.460  1.00  2.52
ATOM   1382  CA  ARG    90      65.133  52.603  47.286  1.00  2.52
ATOM   1383  HA  ARG    90      65.998  52.416  46.647  1.00  2.52
ATOM   1384  CB  ARG    90      65.604  52.764  48.734  1.00  2.52
ATOM   1385  HB1 ARG    90      65.903  51.790  49.125  1.00  2.52
ATOM   1386  HB2 ARG    90      64.775  53.135  49.336  1.00  2.52
ATOM   1387  CG  ARG    90      66.801  53.728  48.834  1.00  2.52
ATOM   1388  HG1 ARG    90      66.712  54.533  48.104  1.00  2.52
ATOM   1389  HG2 ARG    90      67.717  53.181  48.608  1.00  2.52
ATOM   1390  CD  ARG    90      66.899  54.361  50.229  1.00  2.52
ATOM   1391  HD1 ARG    90      66.049  55.025  50.372  1.00  2.52
ATOM   1392  HD2 ARG    90      67.799  54.976  50.279  1.00  2.52
ATOM   1393  NE  ARG    90      66.877  53.353  51.306  1.00  2.52
ATOM   1394  HE  ARG    90      65.975  53.137  51.691  1.00  2.52
ATOM   1395  CZ  ARG    90      67.906  52.666  51.756  1.00  2.52
ATOM   1396  NH1 ARG    90      69.109  52.865  51.302  1.00  2.52
ATOM   1397 1HH1 ARG    90      69.231  53.517  50.544  1.00  2.52
ATOM   1398 2HH1 ARG    90      69.894  52.388  51.699  1.00  2.52
ATOM   1399  NH2 ARG    90      67.741  51.765  52.680  1.00  2.52
ATOM   1400 1HH2 ARG    90      66.813  51.553  53.005  1.00  2.52
ATOM   1401 2HH2 ARG    90      68.528  51.253  53.037  1.00  2.52
ATOM   1402  C   ARG    90      64.206  51.401  47.101  1.00  2.52
ATOM   1403  O   ARG    90      64.621  50.370  46.537  1.00  2.52
ATOM   1404  N   TYR    91      62.954  51.536  47.553  1.00  2.43
ATOM   1405  H   TYR    91      62.660  52.417  47.956  1.00  2.43
ATOM   1406  CA  TYR    91      61.999  50.436  47.395  1.00  2.43
ATOM   1407  HA  TYR    91      62.469  49.540  47.803  1.00  2.43
ATOM   1408  CB  TYR    91      60.731  50.680  48.224  1.00  2.43
ATOM   1409  HB1 TYR    91      59.995  49.913  47.979  1.00  2.43
ATOM   1410  HB2 TYR    91      60.314  51.646  47.950  1.00  2.43
ATOM   1411  CG  TYR    91      60.993  50.627  49.724  1.00  2.43
ATOM   1412  CD1 TYR    91      61.408  49.419  50.325  1.00  2.43
ATOM   1413  HD1 TYR    91      61.456  48.510  49.739  1.00  2.43
ATOM   1414  CE1 TYR    91      61.767  49.393  51.688  1.00  2.43
ATOM   1415  HE1 TYR    91      62.088  48.474  52.154  1.00  2.43
ATOM   1416  CZ  TYR    91      61.704  50.574  52.457  1.00  2.43
ATOM   1417  OH  TYR    91      62.130  50.570  53.749  1.00  2.43
ATOM   1418  HH  TYR    91      62.075  51.435  54.155  1.00  2.43
ATOM   1419  CE2 TYR    91      61.243  51.772  51.872  1.00  2.43
ATOM   1420  HE2 TYR    91      61.178  52.674  52.461  1.00  2.43
ATOM   1421  CD2 TYR    91      60.878  51.790  50.512  1.00  2.43
ATOM   1422  HD2 TYR    91      60.528  52.709  50.064  1.00  2.43
ATOM   1423  C   TYR    91      61.741  50.102  45.911  1.00  2.43
ATOM   1424  O   TYR    91      61.864  48.932  45.531  1.00  2.43
ATOM   1425  N   VAL    92      61.498  51.097  45.051  1.00  2.17
ATOM   1426  H   VAL    92      61.467  52.057  45.386  1.00  2.17
ATOM   1427  CA  VAL    92      61.221  50.848  43.625  1.00  2.17
ATOM   1428  HA  VAL    92      60.488  50.043  43.572  1.00  2.17
ATOM   1429  CB  VAL    92      60.589  52.045  42.885  1.00  2.17
ATOM   1430  HB  VAL    92      60.332  51.719  41.880  1.00  2.17
ATOM   1431  CG1 VAL    92      59.280  52.433  43.564  1.00  2.17
ATOM   1432 1HG1 VAL    92      58.874  53.326  43.095  1.00  2.17
ATOM   1433 2HG1 VAL    92      58.589  51.612  43.405  1.00  2.17
ATOM   1434 3HG1 VAL    92      59.410  52.627  44.626  1.00  2.17
ATOM   1435  CG2 VAL    92      61.510  53.248  42.718  1.00  2.17
ATOM   1436 1HG2 VAL    92      60.951  54.087  42.298  1.00  2.17
ATOM   1437 2HG2 VAL    92      61.911  53.523  43.679  1.00  2.17
ATOM   1438 3HG2 VAL    92      62.329  53.010  42.042  1.00  2.17
ATOM   1439  C   VAL    92      62.415  50.364  42.836  1.00  2.17
ATOM   1440  O   VAL    92      62.212  49.578  41.928  1.00  2.17
ATOM   1441  N   ASN    93      63.652  50.699  43.207  1.00  2.96
ATOM   1442  H   ASN    93      63.774  51.438  43.895  1.00  2.96
ATOM   1443  CA  ASN    93      64.826  49.994  42.697  1.00  2.96
ATOM   1444  HA  ASN    93      64.839  50.071  41.607  1.00  2.96
ATOM   1445  CB  ASN    93      66.106  50.652  43.247  1.00  2.96
ATOM   1446  HB1 ASN    93      66.913  49.920  43.249  1.00  2.96
ATOM   1447  HB2 ASN    93      65.955  50.989  44.271  1.00  2.96
ATOM   1448  CG  ASN    93      66.586  51.812  42.387  1.00  2.96
ATOM   1449  OD1 ASN    93      67.127  51.604  41.313  1.00  2.96
ATOM   1450  ND2 ASN    93      66.459  53.037  42.835  1.00  2.96
ATOM   1451 1HD2 ASN    93      66.002  53.264  43.717  1.00  2.96
ATOM   1452 2HD2 ASN    93      66.867  53.788  42.309  1.00  2.96
ATOM   1453  C   ASN    93      64.723  48.509  43.039  1.00  2.96
ATOM   1454  O   ASN    93      64.756  47.676  42.124  1.00  2.96
ATOM   1455  N   LYS    94      64.518  48.142  44.324  1.00  3.30
ATOM   1456  H   LYS    94      64.332  48.853  45.028  1.00  3.30
ATOM   1457  CA  LYS    94      64.468  46.700  44.654  1.00  3.30
ATOM   1458  HA  LYS    94      65.421  46.304  44.320  1.00  3.30
ATOM   1459  CB  LYS    94      64.354  46.452  46.164  1.00  3.30
ATOM   1460  HB1 LYS    94      63.348  46.717  46.495  1.00  3.30
ATOM   1461  HB2 LYS    94      65.063  47.092  46.693  1.00  3.30
ATOM   1462  CG  LYS    94      64.637  44.978  46.530  1.00  3.30
ATOM   1463  HG1 LYS    94      63.942  44.327  45.999  1.00  3.30
ATOM   1464  HG2 LYS    94      64.425  44.862  47.593  1.00  3.30
ATOM   1465  CD  LYS    94      66.092  44.512  46.283  1.00  3.30
ATOM   1466  HD1 LYS    94      66.490  44.177  47.243  1.00  3.30
ATOM   1467  HD2 LYS    94      66.719  45.346  45.964  1.00  3.30
ATOM   1468  CE  LYS    94      66.237  43.334  45.298  1.00  3.30
ATOM   1469  HE1 LYS    94      65.456  42.597  45.512  1.00  3.30
ATOM   1470  HE2 LYS    94      67.203  42.852  45.481  1.00  3.30
ATOM   1471  NZ  LYS    94      66.167  43.756  43.876  1.00  3.30
ATOM   1472  HZ1 LYS    94      66.255  42.975  43.226  1.00  3.30
ATOM   1473  HZ2 LYS    94      65.256  44.160  43.660  1.00  3.30
ATOM   1474  HZ3 LYS    94      66.883  44.427  43.645  1.00  3.30
ATOM   1475  C   LYS    94      63.401  45.951  43.847  1.00  3.30
ATOM   1476  O   LYS    94      63.698  44.877  43.308  1.00  3.30
ATOM   1477  N   ASP    95      62.220  46.542  43.737  1.00  3.07
ATOM   1478  H   ASP    95      62.081  47.427  44.215  1.00  3.07
ATOM   1479  CA  ASP    95      61.099  45.979  42.998  1.00  3.07
ATOM   1480  HA  ASP    95      60.966  44.969  43.377  1.00  3.07
ATOM   1481  CB  ASP    95      59.830  46.791  43.326  1.00  3.07
ATOM   1482  HB1 ASP    95      59.713  47.604  42.609  1.00  3.07
ATOM   1483  HB2 ASP    95      59.923  47.229  44.321  1.00  3.07
ATOM   1484  CG  ASP    95      58.591  45.901  43.338  1.00  3.07
ATOM   1485  OD1 ASP    95      58.693  44.741  43.800  1.00  3.07
ATOM   1486  OD2 ASP    95      57.521  46.310  42.838  1.00  3.07
ATOM   1487  C   ASP    95      61.364  45.838  41.487  1.00  3.07
ATOM   1488  O   ASP    95      61.128  44.768  40.899  1.00  3.07
ATOM   1489  N   MET    96      61.970  46.886  40.907  1.00  3.65
ATOM   1490  H   MET    96      62.160  47.711  41.468  1.00  3.65
ATOM   1491  CA  MET    96      62.268  46.990  39.479  1.00  3.65
ATOM   1492  HA  MET    96      61.340  46.927  38.949  1.00  3.65
ATOM   1493  CB  MET    96      62.844  48.380  39.157  1.00  3.65
ATOM   1494  HB1 MET    96      63.634  48.630  39.862  1.00  3.65
ATOM   1495  HB2 MET    96      62.040  49.107  39.279  1.00  3.65
ATOM   1496  CG  MET    96      63.385  48.514  37.727  1.00  3.65
ATOM   1497  HG1 MET    96      63.289  49.557  37.424  1.00  3.65
ATOM   1498  HG2 MET    96      62.756  47.927  37.056  1.00  3.65
ATOM   1499  SD  MET    96      65.124  48.022  37.503  1.00  3.65
ATOM   1500  CE  MET    96      65.967  49.385  38.360  1.00  3.65
ATOM   1501  HE1 MET    96      67.045  49.272  38.250  1.00  3.65
ATOM   1502  HE2 MET    96      65.661  50.337  37.924  1.00  3.65
ATOM   1503  HE3 MET    96      65.716  49.378  39.420  1.00  3.65
ATOM   1504  C   MET    96      63.195  45.836  39.108  1.00  3.65
ATOM   1505  O   MET    96      62.896  44.952  38.305  1.00  3.65
ATOM   1506  N   SER    97      64.271  45.769  39.886  1.00  4.72
ATOM   1507  H   SER    97      64.371  46.518  40.566  1.00  4.72
ATOM   1508  CA  SER    97      65.273  44.720  39.888  1.00  4.72
ATOM   1509  HA  SER    97      65.431  44.393  38.859  1.00  4.72
ATOM   1510  CB  SER    97      66.589  45.304  40.412  1.00  4.72
ATOM   1511  HB1 SER    97      67.372  44.547  40.364  1.00  4.72
ATOM   1512  HB2 SER    97      66.456  45.614  41.449  1.00  4.72
ATOM   1513  OG  SER    97      67.000  46.419  39.653  1.00  4.72
ATOM   1514  HG  SER    97      66.268  46.705  39.086  1.00  4.72
ATOM   1515  C   SER    97      64.877  43.476  40.704  1.00  4.72
ATOM   1516  O   SER    97      65.750  42.840  41.308  1.00  4.72
ATOM   1517  N   ILE    98      63.589  43.110  40.744  1.00  4.69
ATOM   1518  H   ILE    98      62.900  43.781  40.419  1.00  4.69
ATOM   1519  CA  ILE    98      63.210  41.678  40.741  1.00  4.69
ATOM   1520  HA  ILE    98      64.102  41.100  40.495  1.00  4.69
ATOM   1521  CB  ILE    98      62.720  41.174  42.130  1.00  4.69
ATOM   1522  HB  ILE    98      62.363  40.152  41.986  1.00  4.69
ATOM   1523  CG2 ILE    98      63.883  41.085  43.132  1.00  4.69
ATOM   1524 1HG2 ILE    98      63.597  40.471  43.985  1.00  4.69
ATOM   1525 2HG2 ILE    98      64.749  40.624  42.656  1.00  4.69
ATOM   1526 3HG2 ILE    98      64.131  42.086  43.471  1.00  4.69
ATOM   1527  CG1 ILE    98      61.550  41.994  42.726  1.00  4.69
ATOM   1528 1HG1 ILE    98      60.731  42.040  42.012  1.00  4.69
ATOM   1529 2HG1 ILE    98      61.886  43.010  42.915  1.00  4.69
ATOM   1530  CD1 ILE    98      60.968  41.431  44.028  1.00  4.69
ATOM   1531  HD1 ILE    98      60.089  42.014  44.309  1.00  4.69
ATOM   1532  HD2 ILE    98      60.672  40.391  43.885  1.00  4.69
ATOM   1533  HD3 ILE    98      61.697  41.500  44.835  1.00  4.69
ATOM   1534  C   ILE    98      62.186  41.266  39.682  1.00  4.69
ATOM   1535  O   ILE    98      62.414  40.236  39.053  1.00  4.69
ATOM   1536  N   GLN    99      61.080  41.997  39.484  1.00  4.38
ATOM   1537  H   GLN    99      60.952  42.865  39.997  1.00  4.38
ATOM   1538  CA  GLN    99      60.033  41.590  38.510  1.00  4.38
ATOM   1539  HA  GLN    99      60.530  41.068  37.691  1.00  4.38
ATOM   1540  CB  GLN    99      59.009  40.606  39.113  1.00  4.38
ATOM   1541  HB1 GLN    99      58.239  40.414  38.364  1.00  4.38
ATOM   1542  HB2 GLN    99      58.539  41.056  39.981  1.00  4.38
ATOM   1543  CG  GLN    99      59.603  39.241  39.496  1.00  4.38
ATOM   1544  HG1 GLN    99      60.237  39.345  40.376  1.00  4.38
ATOM   1545  HG2 GLN    99      60.211  38.880  38.667  1.00  4.38
ATOM   1546  CD  GLN    99      58.550  38.180  39.791  1.00  4.38
ATOM   1547  OE1 GLN    99      57.398  38.454  40.085  1.00  4.38
ATOM   1548  NE2 GLN    99      58.899  36.912  39.731  1.00  4.38
ATOM   1549 1HE2 GLN    99      59.837  36.650  39.491  1.00  4.38
ATOM   1550 2HE2 GLN    99      58.172  36.249  39.933  1.00  4.38
ATOM   1551  C   GLN    99      59.383  42.795  37.836  1.00  4.38
ATOM   1552  O   GLN    99      58.243  42.713  37.382  1.00  4.38
ATOM   1553  N   GLU   100      60.108  43.915  37.810  1.00  3.77
ATOM   1554  H   GLU   100      61.076  43.878  38.105  1.00  3.77
ATOM   1555  CA  GLU   100      59.551  45.251  37.643  1.00  3.77
ATOM   1556  HA  GLU   100      60.362  45.927  37.792  1.00  3.77
ATOM   1557  CB  GLU   100      59.155  45.441  36.153  1.00  3.77
ATOM   1558  HB1 GLU   100      58.283  44.826  35.930  1.00  3.77
ATOM   1559  HB2 GLU   100      59.979  45.070  35.541  1.00  3.77
ATOM   1560  CG  GLU   100      58.847  46.868  35.661  1.00  3.77
ATOM   1561  HG1 GLU   100      57.879  47.183  36.054  1.00  3.77
ATOM   1562  HG2 GLU   100      58.748  46.840  34.573  1.00  3.77
ATOM   1563  CD  GLU   100      59.919  47.889  36.061  1.00  3.77
ATOM   1564  OE1 GLU   100      59.980  48.175  37.275  1.00  3.77
ATOM   1565  OE2 GLU   100      60.650  48.378  35.175  1.00  3.77
ATOM   1566  C   GLU   100      58.434  45.579  38.663  1.00  3.77
ATOM   1567  O   GLU   100      58.062  44.749  39.504  1.00  3.77
ATOM   1568  N   LEU   101      57.916  46.805  38.647  1.00  3.46
ATOM   1569  H   LEU   101      58.365  47.485  38.034  1.00  3.46
ATOM   1570  CA  LEU   101      56.971  47.292  39.644  1.00  3.46
ATOM   1571  HA  LEU   101      57.498  47.253  40.597  1.00  3.46
ATOM   1572  CB  LEU   101      56.621  48.777  39.395  1.00  3.46
ATOM   1573  HB1 LEU   101      55.972  49.099  40.210  1.00  3.46
ATOM   1574  HB2 LEU   101      56.049  48.846  38.468  1.00  3.46
ATOM   1575  CG  LEU   101      57.800  49.770  39.305  1.00  3.46
ATOM   1576  HG  LEU   101      58.303  49.625  38.355  1.00  3.46
ATOM   1577  CD1 LEU   101      57.275  51.208  39.331  1.00  3.46
ATOM   1578 1HD1 LEU   101      58.104  51.905  39.200  1.00  3.46
ATOM   1579 2HD1 LEU   101      56.567  51.353  38.515  1.00  3.46
ATOM   1580 3HD1 LEU   101      56.794  51.422  40.284  1.00  3.46
ATOM   1581  CD2 LEU   101      58.818  49.622  40.438  1.00  3.46
ATOM   1582 1HD2 LEU   101      59.616  50.347  40.284  1.00  3.46
ATOM   1583 2HD2 LEU   101      58.343  49.788  41.404  1.00  3.46
ATOM   1584 3HD2 LEU   101      59.276  48.635  40.401  1.00  3.46
ATOM   1585  C   LEU   101      55.695  46.470  39.812  1.00  3.46
ATOM   1586  O   LEU   101      54.977  46.183  38.856  1.00  3.46
ATOM   1587  N   ALA   102      55.366  46.170  41.069  1.00  3.02
ATOM   1588  H   ALA   102      56.020  46.438  41.805  1.00  3.02
ATOM   1589  CA  ALA   102      54.070  45.644  41.458  1.00  3.02
ATOM   1590  HA  ALA   102      53.885  44.751  40.875  1.00  3.02
ATOM   1591  CB  ALA   102      54.103  45.249  42.942  1.00  3.02
ATOM   1592  HB1 ALA   102      53.142  44.815  43.218  1.00  3.02
ATOM   1593  HB2 ALA   102      54.884  44.513  43.126  1.00  3.02
ATOM   1594  HB3 ALA   102      54.292  46.128  43.560  1.00  3.02
ATOM   1595  C   ALA   102      52.960  46.666  41.156  1.00  3.02
ATOM   1596  O   ALA   102      52.773  47.656  41.872  1.00  3.02
ATOM   1597  N   VAL   103      52.179  46.402  40.108  1.00  3.05
ATOM   1598  H   VAL   103      52.396  45.558  39.586  1.00  3.05
ATOM   1599  CA  VAL   103      50.846  46.973  39.928  1.00  3.05
ATOM   1600  HA  VAL   103      50.926  48.050  40.072  1.00  3.05
ATOM   1601  CB  VAL   103      50.314  46.777  38.486  1.00  3.05
ATOM   1602  HB  VAL   103      50.939  47.399  37.844  1.00  3.05
ATOM   1603  CG1 VAL   103      50.412  45.350  37.927  1.00  3.05
ATOM   1604 1HG1 VAL   103      49.951  45.306  36.940  1.00  3.05
ATOM   1605 2HG1 VAL   103      51.458  45.067  37.823  1.00  3.05
ATOM   1606 3HG1 VAL   103      49.915  44.639  38.584  1.00  3.05
ATOM   1607  CG2 VAL   103      48.880  47.298  38.327  1.00  3.05
ATOM   1608 1HG2 VAL   103      48.627  47.348  37.268  1.00  3.05
ATOM   1609 2HG2 VAL   103      48.174  46.628  38.815  1.00  3.05
ATOM   1610 3HG2 VAL   103      48.797  48.299  38.750  1.00  3.05
ATOM   1611  C   VAL   103      49.944  46.452  41.036  1.00  3.05
ATOM   1612  O   VAL   103      49.272  45.444  40.849  1.00  3.05
ATOM   1613  N   LEU   104      49.995  47.068  42.232  1.00  3.95
ATOM   1614  H   LEU   104      50.681  47.806  42.348  1.00  3.95
ATOM   1615  CA  LEU   104      49.457  46.414  43.433  1.00  3.95
ATOM   1616  HA  LEU   104      50.027  45.488  43.492  1.00  3.95
ATOM   1617  CB  LEU   104      49.735  47.171  44.716  1.00  3.95
ATOM   1618  HB1 LEU   104      49.093  48.046  44.737  1.00  3.95
ATOM   1619  HB2 LEU   104      50.774  47.493  44.665  1.00  3.95
ATOM   1620  CG  LEU   104      49.571  46.352  46.020  1.00  3.95
ATOM   1621  HG  LEU   104      49.993  46.963  46.810  1.00  3.95
ATOM   1622  CD1 LEU   104      48.138  46.024  46.454  1.00  3.95
ATOM   1623 1HD1 LEU   104      47.805  45.077  46.037  1.00  3.95
ATOM   1624 2HD1 LEU   104      48.101  45.925  47.535  1.00  3.95
ATOM   1625 3HD1 LEU   104      47.451  46.807  46.138  1.00  3.95
ATOM   1626  CD2 LEU   104      50.358  45.044  46.020  1.00  3.95
ATOM   1627 1HD2 LEU   104      50.279  44.577  46.997  1.00  3.95
ATOM   1628 2HD2 LEU   104      49.950  44.344  45.291  1.00  3.95
ATOM   1629 3HD2 LEU   104      51.404  45.240  45.784  1.00  3.95
ATOM   1630  C   LEU   104      48.005  45.952  43.257  1.00  3.95
ATOM   1631  O   LEU   104      47.662  44.850  43.669  1.00  3.95
ATOM   1632  N   VAL   105      47.195  46.703  42.512  1.00  4.18
ATOM   1633  H   VAL   105      47.543  47.581  42.160  1.00  4.18
ATOM   1634  CA  VAL   105      45.829  46.294  42.165  1.00  4.18
ATOM   1635  HA  VAL   105      45.307  46.120  43.105  1.00  4.18
ATOM   1636  CB  VAL   105      45.053  47.417  41.440  1.00  4.18
ATOM   1637  HB  VAL   105      44.039  47.066  41.248  1.00  4.18
ATOM   1638  CG1 VAL   105      44.936  48.672  42.315  1.00  4.18
ATOM   1639 1HG1 VAL   105      44.290  49.401  41.824  1.00  4.18
ATOM   1640 2HG1 VAL   105      44.495  48.413  43.276  1.00  4.18
ATOM   1641 3HG1 VAL   105      45.914  49.125  42.477  1.00  4.18
ATOM   1642  CG2 VAL   105      45.677  47.816  40.097  1.00  4.18
ATOM   1643 1HG2 VAL   105      45.059  48.578  39.621  1.00  4.18
ATOM   1644 2HG2 VAL   105      46.679  48.215  40.242  1.00  4.18
ATOM   1645 3HG2 VAL   105      45.719  46.953  39.432  1.00  4.18
ATOM   1646  C   VAL   105      45.636  44.988  41.386  1.00  4.18
ATOM   1647  O   VAL   105      44.557  44.410  41.470  1.00  4.18
ATOM   1648  N   SER   106      46.650  44.501  40.670  1.00  4.14
ATOM   1649  H   SER   106      47.513  45.030  40.652  1.00  4.14
ATOM   1650  CA  SER   106      46.648  43.188  40.001  1.00  4.14
ATOM   1651  HA  SER   106      45.651  42.752  40.074  1.00  4.14
ATOM   1652  CB  SER   106      46.964  43.367  38.509  1.00  4.14
ATOM   1653  HB1 SER   106      48.042  43.355  38.350  1.00  4.14
ATOM   1654  HB2 SER   106      46.572  44.328  38.174  1.00  4.14
ATOM   1655  OG  SER   106      46.350  42.359  37.733  1.00  4.14
ATOM   1656  HG  SER   106      47.041  41.784  37.349  1.00  4.14
ATOM   1657  C   SER   106      47.614  42.205  40.674  1.00  4.14
ATOM   1658  O   SER   106      47.756  41.066  40.239  1.00  4.14
ATOM   1659  N   GLY   107      48.334  42.654  41.713  1.00  4.41
ATOM   1660  H   GLY   107      48.118  43.590  42.036  1.00  4.41
ATOM   1661  CA  GLY   107      49.410  41.958  42.433  1.00  4.41
ATOM   1662  HA1 GLY   107      49.013  41.016  42.811  1.00  4.41
ATOM   1663  HA2 GLY   107      49.707  42.568  43.286  1.00  4.41
ATOM   1664  C   GLY   107      50.675  41.634  41.627  1.00  4.41
ATOM   1665  O   GLY   107      51.761  41.517  42.191  1.00  4.41
ATOM   1666  N   GLN   108      50.514  41.493  40.317  1.00  4.15
ATOM   1667  H   GLN   108      49.559  41.529  39.989  1.00  4.15
ATOM   1668  CA  GLN   108      51.531  41.252  39.307  1.00  4.15
ATOM   1669  HA  GLN   108      52.087  40.352  39.570  1.00  4.15
ATOM   1670  CB  GLN   108      50.800  41.028  37.966  1.00  4.15
ATOM   1671  HB1 GLN   108      51.522  40.975  37.150  1.00  4.15
ATOM   1672  HB2 GLN   108      50.168  41.900  37.786  1.00  4.15
ATOM   1673  CG  GLN   108      49.943  39.746  37.910  1.00  4.15
ATOM   1674  HG1 GLN   108      49.406  39.598  38.845  1.00  4.15
ATOM   1675  HG2 GLN   108      50.601  38.889  37.766  1.00  4.15
ATOM   1676  CD  GLN   108      48.907  39.799  36.788  1.00  4.15
ATOM   1677  OE1 GLN   108      48.229  40.793  36.585  1.00  4.15
ATOM   1678  NE2 GLN   108      48.726  38.752  36.011  1.00  4.15
ATOM   1679 1HE2 GLN   108      49.235  37.902  36.158  1.00  4.15
ATOM   1680 2HE2 GLN   108      48.015  38.850  35.308  1.00  4.15
ATOM   1681  C   GLN   108      52.524  42.391  39.157  1.00  4.15
ATOM   1682  O   GLN   108      52.363  43.468  39.718  1.00  4.15
ATOM   1683  N   LYS   109      53.578  42.121  38.389  1.00  3.94
ATOM   1684  H   LYS   109      53.568  41.264  37.854  1.00  3.94
ATOM   1685  CA  LYS   109      54.850  42.840  38.429  1.00  3.94
ATOM   1686  HA  LYS   109      54.707  43.849  38.804  1.00  3.94
ATOM   1687  CB  LYS   109      55.792  42.070  39.379  1.00  3.94
ATOM   1688  HB1 LYS   109      56.723  42.620  39.456  1.00  3.94
ATOM   1689  HB2 LYS   109      56.014  41.090  38.952  1.00  3.94
ATOM   1690  CG  LYS   109      55.194  41.864  40.788  1.00  3.94
ATOM   1691  HG1 LYS   109      54.384  41.138  40.719  1.00  3.94
ATOM   1692  HG2 LYS   109      54.763  42.800  41.135  1.00  3.94
ATOM   1693  CD  LYS   109      56.152  41.347  41.870  1.00  3.94
ATOM   1694  HD1 LYS   109      56.507  40.356  41.586  1.00  3.94
ATOM   1695  HD2 LYS   109      55.563  41.222  42.780  1.00  3.94
ATOM   1696  CE  LYS   109      57.364  42.222  42.220  1.00  3.94
ATOM   1697  HE1 LYS   109      58.256  41.822  41.740  1.00  3.94
ATOM   1698  HE2 LYS   109      57.530  42.158  43.299  1.00  3.94
ATOM   1699  NZ  LYS   109      57.210  43.642  41.844  1.00  3.94
ATOM   1700  HZ1 LYS   109      57.468  43.838  40.878  1.00  3.94
ATOM   1701  HZ2 LYS   109      56.296  44.014  42.038  1.00  3.94
ATOM   1702  HZ3 LYS   109      57.837  44.210  42.412  1.00  3.94
ATOM   1703  C   LYS   109      55.459  42.955  37.021  1.00  3.94
ATOM   1704  O   LYS   109      54.944  42.502  35.998  1.00  3.94
