# Supplementary material for: Selecting Near-Native Protein Structures from Predicted Decoy Sets Using Ordered Graphlet Degree Similarity
Source: Genes (Basel). 2019 Feb 11;10(2):132. doi: 10.3390/genes10020132 (PMC6410076; doi:10.3390/genes10020132)
Supplement: Supplementary file 1 [file genes-10-00132-s001.zip › CodeData/data/CASP11/T0759/model23.pdb]

ATOM      1  N   MET     1      61.486  62.668  75.956  1.00  9.84
ATOM      2  CA  MET     1      61.675  62.664  74.501  1.00  9.84
ATOM      3  HA  MET     1      62.262  63.547  74.252  1.00  9.84
ATOM      4  CB  MET     1      62.499  61.434  74.064  1.00  9.84
ATOM      5  HB1 MET     1      63.543  61.647  74.293  1.00  9.84
ATOM      6  HB2 MET     1      62.429  61.316  72.983  1.00  9.84
ATOM      7  CG  MET     1      62.160  60.092  74.743  1.00  9.84
ATOM      8  HG1 MET     1      62.334  60.204  75.813  1.00  9.84
ATOM      9  HG2 MET     1      62.873  59.349  74.385  1.00  9.84
ATOM     10  SD  MET     1      60.491  59.402  74.529  1.00  9.84
ATOM     11  CE  MET     1      60.549  58.869  72.797  1.00  9.84
ATOM     12  HE1 MET     1      59.601  58.403  72.526  1.00  9.84
ATOM     13  HE2 MET     1      60.706  59.730  72.155  1.00  9.84
ATOM     14  HE3 MET     1      61.358  58.154  72.652  1.00  9.84
ATOM     15  C   MET     1      60.379  62.796  73.693  1.00  9.84
ATOM     16  O   MET     1      60.426  63.255  72.554  1.00  9.84
ATOM     17  N   GLY     2      59.226  62.471  74.279  1.00  8.53
ATOM     18  H   GLY     2      59.277  62.124  75.225  1.00  8.53
ATOM     19  CA  GLY     2      57.916  62.687  73.659  1.00  8.53
ATOM     20  HA1 GLY     2      57.132  62.305  74.312  1.00  8.53
ATOM     21  HA2 GLY     2      57.866  62.154  72.714  1.00  8.53
ATOM     22  C   GLY     2      57.663  64.169  73.413  1.00  8.53
ATOM     23  O   GLY     2      57.553  64.948  74.362  1.00  8.53
ATOM     24  N   HIS     3      57.625  64.567  72.145  1.00  6.57
ATOM     25  H   HIS     3      57.662  63.866  71.411  1.00  6.57
ATOM     26  CA  HIS     3      57.739  65.963  71.735  1.00  6.57
ATOM     27  HA  HIS     3      57.551  66.608  72.594  1.00  6.57
ATOM     28  CB  HIS     3      59.191  66.201  71.271  1.00  6.57
ATOM     29  HB1 HIS     3      59.351  65.731  70.300  1.00  6.57
ATOM     30  HB2 HIS     3      59.869  65.727  71.980  1.00  6.57
ATOM     31  CG  HIS     3      59.579  67.654  71.207  1.00  6.57
ATOM     32  ND1 HIS     3      59.593  68.438  70.055  1.00  6.57
ATOM     33  CE1 HIS     3      59.961  69.665  70.442  1.00  6.57
ATOM     34  HE1 HIS     3      60.064  70.510  69.772  1.00  6.57
ATOM     35  NE2 HIS     3      60.175  69.692  71.769  1.00  6.57
ATOM     36  HE2 HIS     3      60.460  70.501  72.300  1.00  6.57
ATOM     37  CD2 HIS     3      59.935  68.431  72.270  1.00  6.57
ATOM     38  HD2 HIS     3      60.005  68.102  73.298  1.00  6.57
ATOM     39  C   HIS     3      56.646  66.292  70.707  1.00  6.57
ATOM     40  O   HIS     3      55.506  65.851  70.851  1.00  6.57
ATOM     41  N   HIS     4      56.950  67.118  69.706  1.00  6.33
ATOM     42  H   HIS     4      57.884  67.514  69.681  1.00  6.33
ATOM     43  CA  HIS     4      56.041  67.448  68.607  1.00  6.33
ATOM     44  HA  HIS     4      55.192  67.981  69.039  1.00  6.33
ATOM     45  CB  HIS     4      56.733  68.418  67.630  1.00  6.33
ATOM     46  HB1 HIS     4      56.903  69.357  68.159  1.00  6.33
ATOM     47  HB2 HIS     4      56.040  68.634  66.815  1.00  6.33
ATOM     48  CG  HIS     4      58.059  68.009  67.017  1.00  6.33
ATOM     49  ND1 HIS     4      58.750  68.779  66.078  1.00  6.33
ATOM     50  CE1 HIS     4      59.886  68.115  65.817  1.00  6.33
ATOM     51  HE1 HIS     4      60.640  68.449  65.119  1.00  6.33
ATOM     52  NE2 HIS     4      59.954  66.984  66.536  1.00  6.33
ATOM     53  HE2 HIS     4      60.705  66.297  66.521  1.00  6.33
ATOM     54  CD2 HIS     4      58.816  66.906  67.301  1.00  6.33
ATOM     55  HD2 HIS     4      58.591  66.123  68.008  1.00  6.33
ATOM     56  C   HIS     4      55.414  66.250  67.901  1.00  6.33
ATOM     57  O   HIS     4      54.213  66.282  67.650  1.00  6.33
ATOM     58  N   HIS     5      56.190  65.183  67.702  1.00  6.10
ATOM     59  H   HIS     5      57.160  65.270  67.968  1.00  6.10
ATOM     60  CA  HIS     5      55.680  63.820  67.624  1.00  6.10
ATOM     61  HA  HIS     5      54.726  63.826  68.156  1.00  6.10
ATOM     62  CB  HIS     5      55.353  63.424  66.183  1.00  6.10
ATOM     63  HB1 HIS     5      55.450  62.350  66.039  1.00  6.10
ATOM     64  HB2 HIS     5      56.021  63.939  65.493  1.00  6.10
ATOM     65  CG  HIS     5      53.925  63.813  65.882  1.00  6.10
ATOM     66  ND1 HIS     5      53.509  64.797  64.981  1.00  6.10
ATOM     67  CE1 HIS     5      52.169  64.828  65.067  1.00  6.10
ATOM     68  HE1 HIS     5      51.525  65.442  64.452  1.00  6.10
ATOM     69  NE2 HIS     5      51.735  63.905  65.941  1.00  6.10
ATOM     70  HE2 HIS     5      50.779  63.569  66.011  1.00  6.10
ATOM     71  CD2 HIS     5      52.826  63.253  66.463  1.00  6.10
ATOM     72  HD2 HIS     5      52.814  62.433  67.166  1.00  6.10
ATOM     73  C   HIS     5      56.503  62.885  68.515  1.00  6.10
ATOM     74  O   HIS     5      57.161  63.375  69.436  1.00  6.10
ATOM     75  N   HIS     6      56.378  61.567  68.327  1.00  4.99
ATOM     76  H   HIS     6      55.789  61.257  67.568  1.00  4.99
ATOM     77  CA  HIS     6      56.935  60.515  69.196  1.00  4.99
ATOM     78  HA  HIS     6      56.265  60.344  70.038  1.00  4.99
ATOM     79  CB  HIS     6      56.997  59.238  68.332  1.00  4.99
ATOM     80  HB1 HIS     6      57.710  59.384  67.518  1.00  4.99
ATOM     81  HB2 HIS     6      56.018  59.071  67.877  1.00  4.99
ATOM     82  CG  HIS     6      57.370  57.972  69.060  1.00  4.99
ATOM     83  ND1 HIS     6      58.600  57.308  69.005  1.00  4.99
ATOM     84  CE1 HIS     6      58.409  56.138  69.638  1.00  4.99
ATOM     85  HE1 HIS     6      59.159  55.364  69.736  1.00  4.99
ATOM     86  NE2 HIS     6      57.145  56.043  70.087  1.00  4.99
ATOM     87  HE2 HIS     6      56.712  55.227  70.515  1.00  4.99
ATOM     88  CD2 HIS     6      56.479  57.191  69.726  1.00  4.99
ATOM     89  HD2 HIS     6      55.423  57.395  69.824  1.00  4.99
ATOM     90  C   HIS     6      58.323  60.823  69.769  1.00  4.99
ATOM     91  O   HIS     6      58.536  60.680  70.969  1.00  4.99
ATOM     92  N   HIS     7      59.208  61.346  68.917  1.00  4.49
ATOM     93  H   HIS     7      59.004  61.246  67.935  1.00  4.49
ATOM     94  CA  HIS     7      60.180  62.385  69.257  1.00  4.49
ATOM     95  HA  HIS     7      59.709  63.094  69.939  1.00  4.49
ATOM     96  CB  HIS     7      61.405  61.776  69.982  1.00  4.49
ATOM     97  HB1 HIS     7      61.080  61.426  70.956  1.00  4.49
ATOM     98  HB2 HIS     7      62.137  62.565  70.157  1.00  4.49
ATOM     99  CG  HIS     7      62.094  60.615  69.300  1.00  4.49
ATOM    100  ND1 HIS     7      63.328  60.694  68.649  1.00  4.49
ATOM    101  CE1 HIS     7      63.496  59.509  68.040  1.00  4.49
ATOM    102  HE1 HIS     7      64.323  59.270  67.385  1.00  4.49
ATOM    103  NE2 HIS     7      62.457  58.694  68.294  1.00  4.49
ATOM    104  HE2 HIS     7      62.259  57.830  67.802  1.00  4.49
ATOM    105  CD2 HIS     7      61.573  59.369  69.105  1.00  4.49
ATOM    106  HD2 HIS     7      60.592  59.033  69.412  1.00  4.49
ATOM    107  C   HIS     7      60.514  63.156  67.973  1.00  4.49
ATOM    108  O   HIS     7      59.719  63.989  67.541  1.00  4.49
ATOM    109  N   HIS     8      61.575  62.770  67.269  1.00  3.93
ATOM    110  H   HIS     8      62.170  62.084  67.722  1.00  3.93
ATOM    111  CA  HIS     8      61.487  62.614  65.816  1.00  3.93
ATOM    112  HA  HIS     8      60.732  63.284  65.417  1.00  3.93
ATOM    113  CB  HIS     8      62.826  62.987  65.160  1.00  3.93
ATOM    114  HB1 HIS     8      62.898  62.508  64.185  1.00  3.93
ATOM    115  HB2 HIS     8      63.653  62.619  65.771  1.00  3.93
ATOM    116  CG  HIS     8      62.975  64.475  64.946  1.00  3.93
ATOM    117  ND1 HIS     8      62.953  65.456  65.941  1.00  3.93
ATOM    118  CE1 HIS     8      63.125  66.627  65.316  1.00  3.93
ATOM    119  HE1 HIS     8      63.181  67.585  65.818  1.00  3.93
ATOM    120  NE2 HIS     8      63.220  66.440  63.990  1.00  3.93
ATOM    121  HE2 HIS     8      63.348  67.172  63.309  1.00  3.93
ATOM    122  CD2 HIS     8      63.129  65.088  63.736  1.00  3.93
ATOM    123  HD2 HIS     8      63.157  64.596  62.775  1.00  3.93
ATOM    124  C   HIS     8      61.015  61.199  65.491  1.00  3.93
ATOM    125  O   HIS     8      60.767  60.396  66.382  1.00  3.93
ATOM    126  N   SER     9      60.853  60.882  64.219  1.00  3.52
ATOM    127  H   SER     9      60.991  61.578  63.503  1.00  3.52
ATOM    128  CA  SER     9      60.775  59.491  63.790  1.00  3.52
ATOM    129  HA  SER     9      60.156  58.897  64.464  1.00  3.52
ATOM    130  CB  SER     9      60.213  59.465  62.375  1.00  3.52
ATOM    131  HB1 SER     9      59.242  59.890  62.442  1.00  3.52
ATOM    132  HB2 SER     9      60.112  58.447  61.999  1.00  3.52
ATOM    133  OG  SER     9      60.939  60.237  61.466  1.00  3.52
ATOM    134  HG  SER     9      61.855  59.940  61.466  1.00  3.52
ATOM    135  C   SER     9      62.149  58.863  63.666  1.00  3.52
ATOM    136  O   SER     9      63.179  59.538  63.746  1.00  3.52
ATOM    137  N   HIS    10      62.145  57.627  63.179  1.00  3.78
ATOM    138  H   HIS    10      61.413  56.987  63.484  1.00  3.78
ATOM    139  CA  HIS    10      63.312  57.094  62.461  1.00  3.78
ATOM    140  HA  HIS    10      64.166  57.128  63.141  1.00  3.78
ATOM    141  CB  HIS    10      63.077  55.623  62.073  1.00  3.78
ATOM    142  HB1 HIS    10      62.977  55.533  60.993  1.00  3.78
ATOM    143  HB2 HIS    10      62.145  55.255  62.497  1.00  3.78
ATOM    144  CG  HIS    10      64.194  54.716  62.510  1.00  3.78
ATOM    145  ND1 HIS    10      65.404  54.521  61.839  1.00  3.78
ATOM    146  CE1 HIS    10      66.084  53.629  62.573  1.00  3.78
ATOM    147  HE1 HIS    10      67.063  53.251  62.317  1.00  3.78
ATOM    148  NE2 HIS    10      65.372  53.265  63.655  1.00  3.78
ATOM    149  HE2 HIS    10      65.642  52.594  64.357  1.00  3.78
ATOM    150  CD2 HIS    10      64.183  53.952  63.636  1.00  3.78
ATOM    151  HD2 HIS    10      63.377  53.902  64.359  1.00  3.78
ATOM    152  C   HIS    10      63.744  57.872  61.209  1.00  3.78
ATOM    153  O   HIS    10      64.925  58.140  61.022  1.00  3.78
ATOM    154  N   MET    11      62.777  58.252  60.356  1.00  2.68
ATOM    155  H   MET    11      61.855  57.906  60.583  1.00  2.68
ATOM    156  CA  MET    11      62.838  59.091  59.131  1.00  2.68
ATOM    157  HA  MET    11      61.833  59.058  58.715  1.00  2.68
ATOM    158  CB  MET    11      63.089  60.596  59.461  1.00  2.68
ATOM    159  HB1 MET    11      62.130  61.104  59.489  1.00  2.68
ATOM    160  HB2 MET    11      63.630  61.038  58.628  1.00  2.68
ATOM    161  CG  MET    11      63.860  61.004  60.733  1.00  2.68
ATOM    162  HG1 MET    11      64.788  60.453  60.804  1.00  2.68
ATOM    163  HG2 MET    11      63.280  60.749  61.612  1.00  2.68
ATOM    164  SD  MET    11      64.291  62.759  60.850  1.00  2.68
ATOM    165  CE  MET    11      65.385  62.646  62.292  1.00  2.68
ATOM    166  HE1 MET    11      65.676  63.646  62.615  1.00  2.68
ATOM    167  HE2 MET    11      64.871  62.137  63.107  1.00  2.68
ATOM    168  HE3 MET    11      66.277  62.075  62.033  1.00  2.68
ATOM    169  C   MET    11      63.732  58.718  57.945  1.00  2.68
ATOM    170  O   MET    11      63.519  59.244  56.838  1.00  2.68
ATOM    171  N   VAL    12      64.735  57.895  58.240  1.00  2.16
ATOM    172  H   VAL    12      64.687  57.485  59.167  1.00  2.16
ATOM    173  CA  VAL    12      66.049  57.729  57.606  1.00  2.16
ATOM    174  HA  VAL    12      66.013  58.037  56.562  1.00  2.16
ATOM    175  CB  VAL    12      67.112  58.565  58.375  1.00  2.16
ATOM    176  HB  VAL    12      67.199  58.177  59.390  1.00  2.16
ATOM    177  CG1 VAL    12      68.520  58.552  57.761  1.00  2.16
ATOM    178 1HG1 VAL    12      69.141  59.338  58.192  1.00  2.16
ATOM    179 2HG1 VAL    12      69.011  57.614  58.001  1.00  2.16
ATOM    180 3HG1 VAL    12      68.467  58.675  56.681  1.00  2.16
ATOM    181  CG2 VAL    12      66.705  60.036  58.485  1.00  2.16
ATOM    182 1HG2 VAL    12      65.845  60.109  59.129  1.00  2.16
ATOM    183 2HG2 VAL    12      67.494  60.628  58.945  1.00  2.16
ATOM    184 3HG2 VAL    12      66.432  60.429  57.516  1.00  2.16
ATOM    185  C   VAL    12      66.411  56.248  57.708  1.00  2.16
ATOM    186  O   VAL    12      65.869  55.498  58.511  1.00  2.16
ATOM    187  N   VAL    13      67.400  55.839  56.924  1.00  2.19
ATOM    188  H   VAL    13      67.716  56.457  56.181  1.00  2.19
ATOM    189  CA  VAL    13      68.299  54.740  57.282  1.00  2.19
ATOM    190  HA  VAL    13      68.171  54.465  58.329  1.00  2.19
ATOM    191  CB  VAL    13      68.055  53.503  56.394  1.00  2.19
ATOM    192  HB  VAL    13      68.136  53.794  55.346  1.00  2.19
ATOM    193  CG1 VAL    13      69.078  52.391  56.664  1.00  2.19
ATOM    194 1HG1 VAL    13      68.797  51.489  56.124  1.00  2.19
ATOM    195 2HG1 VAL    13      70.065  52.690  56.314  1.00  2.19
ATOM    196 3HG1 VAL    13      69.124  52.160  57.729  1.00  2.19
ATOM    197  CG2 VAL    13      66.662  52.910  56.605  1.00  2.19
ATOM    198 1HG2 VAL    13      66.540  52.059  55.939  1.00  2.19
ATOM    199 2HG2 VAL    13      66.540  52.595  57.642  1.00  2.19
ATOM    200 3HG2 VAL    13      65.900  53.648  56.365  1.00  2.19
ATOM    201  C   VAL    13      69.712  55.242  57.060  1.00  2.19
ATOM    202  O   VAL    13      70.031  55.681  55.963  1.00  2.19
ATOM    203  N   ILE    14      70.578  55.197  58.067  1.00  2.40
ATOM    204  H   ILE    14      70.290  54.809  58.953  1.00  2.40
ATOM    205  CA  ILE    14      72.014  55.306  57.796  1.00  2.40
ATOM    206  HA  ILE    14      72.181  56.061  57.027  1.00  2.40
ATOM    207  CB  ILE    14      72.809  55.754  59.048  1.00  2.40
ATOM    208  HB  ILE    14      73.870  55.692  58.796  1.00  2.40
ATOM    209  CG2 ILE    14      72.488  57.234  59.326  1.00  2.40
ATOM    210 1HG2 ILE    14      73.162  57.630  60.086  1.00  2.40
ATOM    211 2HG2 ILE    14      72.633  57.822  58.419  1.00  2.40
ATOM    212 3HG2 ILE    14      71.458  57.345  59.665  1.00  2.40
ATOM    213  CG1 ILE    14      72.566  54.886  60.308  1.00  2.40
ATOM    214 1HG1 ILE    14      72.764  53.842  60.072  1.00  2.40
ATOM    215 2HG1 ILE    14      71.525  54.971  60.621  1.00  2.40
ATOM    216  CD1 ILE    14      73.465  55.248  61.497  1.00  2.40
ATOM    217  HD1 ILE    14      73.320  54.517  62.293  1.00  2.40
ATOM    218  HD2 ILE    14      74.511  55.235  61.190  1.00  2.40
ATOM    219  HD3 ILE    14      73.209  56.234  61.885  1.00  2.40
ATOM    220  C   ILE    14      72.522  53.971  57.237  1.00  2.40
ATOM    221  O   ILE    14      72.294  52.916  57.825  1.00  2.40
ATOM    222  N   HIS    15      73.183  54.004  56.083  1.00  2.55
ATOM    223  H   HIS    15      73.345  54.899  55.630  1.00  2.55
ATOM    224  CA  HIS    15      73.801  52.836  55.459  1.00  2.55
ATOM    225  HA  HIS    15      73.268  51.937  55.764  1.00  2.55
ATOM    226  CB  HIS    15      73.679  52.950  53.934  1.00  2.55
ATOM    227  HB1 HIS    15      74.288  53.779  53.577  1.00  2.55
ATOM    228  HB2 HIS    15      72.653  53.209  53.723  1.00  2.55
ATOM    229  CG  HIS    15      74.017  51.709  53.133  1.00  2.55
ATOM    230  ND1 HIS    15      73.793  51.559  51.760  1.00  2.55
ATOM    231  CE1 HIS    15      74.343  50.381  51.413  1.00  2.55
ATOM    232  HE1 HIS    15      74.405  49.996  50.405  1.00  2.55
ATOM    233  NE2 HIS    15      74.884  49.790  52.486  1.00  2.55
ATOM    234  HE2 HIS    15      75.544  49.003  52.470  1.00  2.55
ATOM    235  CD2 HIS    15      74.674  50.597  53.575  1.00  2.55
ATOM    236  HD2 HIS    15      75.066  50.405  54.559  1.00  2.55
ATOM    237  C   HIS    15      75.259  52.779  55.911  1.00  2.55
ATOM    238  O   HIS    15      76.043  53.638  55.495  1.00  2.55
ATOM    239  N   PRO    16      75.628  51.839  56.803  1.00  3.04
ATOM    240  CD  PRO    16      74.832  50.736  57.330  1.00  3.04
ATOM    241  HD1 PRO    16      74.302  50.195  56.547  1.00  3.04
ATOM    242  HD2 PRO    16      74.124  51.118  58.066  1.00  3.04
ATOM    243  CG  PRO    16      75.829  49.807  58.015  1.00  3.04
ATOM    244  HG1 PRO    16      76.270  49.135  57.278  1.00  3.04
ATOM    245  HG2 PRO    16      75.366  49.241  58.823  1.00  3.04
ATOM    246  CB  PRO    16      76.892  50.776  58.532  1.00  3.04
ATOM    247  HB1 PRO    16      77.865  50.291  58.630  1.00  3.04
ATOM    248  HB2 PRO    16      76.575  51.177  59.496  1.00  3.04
ATOM    249  CA  PRO    16      76.905  51.907  57.496  1.00  3.04
ATOM    250  HA  PRO    16      76.975  52.859  58.023  1.00  3.04
ATOM    251  C   PRO    16      78.103  51.826  56.543  1.00  3.04
ATOM    252  O   PRO    16      78.984  52.678  56.601  1.00  3.04
ATOM    253  N   ASP    17      78.118  50.852  55.634  1.00  2.96
ATOM    254  H   ASP    17      77.357  50.179  55.610  1.00  2.96
ATOM    255  CA  ASP    17      79.239  50.589  54.732  1.00  2.96
ATOM    256  HA  ASP    17      80.116  50.520  55.377  1.00  2.96
ATOM    257  CB  ASP    17      79.125  49.191  54.083  1.00  2.96
ATOM    258  HB1 ASP    17      79.490  48.459  54.806  1.00  2.96
ATOM    259  HB2 ASP    17      79.791  49.142  53.219  1.00  2.96
ATOM    260  CG  ASP    17      77.712  48.761  53.674  1.00  2.96
ATOM    261  OD1 ASP    17      76.865  48.599  54.583  1.00  2.96
ATOM    262  OD2 ASP    17      77.453  48.617  52.460  1.00  2.96
ATOM    263  C   ASP    17      79.628  51.711  53.740  1.00  2.96
ATOM    264  O   ASP    17      80.823  51.991  53.631  1.00  2.96
ATOM    265  N   PRO    18      78.701  52.420  53.068  1.00  2.76
ATOM    266  CD  PRO    18      77.341  52.020  52.787  1.00  2.76
ATOM    267  HD1 PRO    18      76.772  51.948  53.707  1.00  2.76
ATOM    268  HD2 PRO    18      77.347  51.074  52.252  1.00  2.76
ATOM    269  CG  PRO    18      76.751  53.102  51.882  1.00  2.76
ATOM    270  HG1 PRO    18      76.272  53.867  52.491  1.00  2.76
ATOM    271  HG2 PRO    18      76.063  52.693  51.146  1.00  2.76
ATOM    272  CB  PRO    18      77.977  53.684  51.200  1.00  2.76
ATOM    273  HB1 PRO    18      77.800  54.688  50.813  1.00  2.76
ATOM    274  HB2 PRO    18      78.302  53.018  50.398  1.00  2.76
ATOM    275  CA  PRO    18      78.993  53.649  52.338  1.00  2.76
ATOM    276  HA  PRO    18      79.995  53.596  51.910  1.00  2.76
ATOM    277  C   PRO    18      78.928  54.917  53.203  1.00  2.76
ATOM    278  O   PRO    18      79.056  56.016  52.660  1.00  2.76
ATOM    279  N   GLY    19      78.659  54.815  54.510  1.00  2.48
ATOM    280  H   GLY    19      78.537  53.889  54.907  1.00  2.48
ATOM    281  CA  GLY    19      78.528  55.942  55.442  1.00  2.48
ATOM    282  HA1 GLY    19      79.425  56.557  55.372  1.00  2.48
ATOM    283  HA2 GLY    19      78.468  55.541  56.454  1.00  2.48
ATOM    284  C   GLY    19      77.308  56.850  55.221  1.00  2.48
ATOM    285  O   GLY    19      76.904  57.562  56.139  1.00  2.48
ATOM    286  N   ARG    20      76.720  56.869  54.014  1.00  2.20
ATOM    287  H   ARG    20      77.148  56.291  53.305  1.00  2.20
ATOM    288  CA  ARG    20      75.649  57.797  53.628  1.00  2.20
ATOM    289  HA  ARG    20      75.970  58.785  53.958  1.00  2.20
ATOM    290  CB  ARG    20      75.474  57.853  52.088  1.00  2.20
ATOM    291  HB1 ARG    20      76.432  58.115  51.637  1.00  2.20
ATOM    292  HB2 ARG    20      74.788  58.673  51.877  1.00  2.20
ATOM    293  CG  ARG    20      74.945  56.570  51.399  1.00  2.20
ATOM    294  HG1 ARG    20      74.140  56.128  51.983  1.00  2.20
ATOM    295  HG2 ARG    20      75.756  55.847  51.350  1.00  2.20
ATOM    296  CD  ARG    20      74.404  56.801  49.971  1.00  2.20
ATOM    297  HD1 ARG    20      74.155  55.831  49.539  1.00  2.20
ATOM    298  HD2 ARG    20      75.178  57.272  49.362  1.00  2.20
ATOM    299  NE  ARG    20      73.201  57.655  50.003  1.00  2.20
ATOM    300  HE  ARG    20      73.065  58.173  50.860  1.00  2.20
ATOM    301  CZ  ARG    20      72.133  57.695  49.223  1.00  2.20
ATOM    302  NH1 ARG    20      71.982  57.018  48.126  1.00  2.20
ATOM    303 1HH1 ARG    20      72.713  56.431  47.781  1.00  2.20
ATOM    304 2HH1 ARG    20      71.036  57.003  47.738  1.00  2.20
ATOM    305  NH2 ARG    20      71.128  58.439  49.570  1.00  2.20
ATOM    306 1HH2 ARG    20      71.119  58.812  50.508  1.00  2.20
ATOM    307 2HH2 ARG    20      70.256  58.334  49.052  1.00  2.20
ATOM    308  C   ARG    20      74.308  57.515  54.314  1.00  2.20
ATOM    309  O   ARG    20      73.846  56.390  54.458  1.00  2.20
ATOM    310  N   GLU    21      73.603  58.602  54.576  1.00  2.02
ATOM    311  H   GLU    21      74.091  59.477  54.493  1.00  2.02
ATOM    312  CA  GLU    21      72.140  58.665  54.648  1.00  2.02
ATOM    313  HA  GLU    21      71.791  58.132  55.534  1.00  2.02
ATOM    314  CB  GLU    21      71.766  60.160  54.757  1.00  2.02
ATOM    315  HB1 GLU    21      71.947  60.495  55.779  1.00  2.02
ATOM    316  HB2 GLU    21      70.700  60.271  54.554  1.00  2.02
ATOM    317  CG  GLU    21      72.575  61.067  53.790  1.00  2.02
ATOM    318  HG1 GLU    21      72.694  60.590  52.819  1.00  2.02
ATOM    319  HG2 GLU    21      73.576  61.221  54.199  1.00  2.02
ATOM    320  CD  GLU    21      71.926  62.427  53.571  1.00  2.02
ATOM    321  OE1 GLU    21      71.822  62.880  52.408  1.00  2.02
ATOM    322  OE2 GLU    21      71.504  63.032  54.576  1.00  2.02
ATOM    323  C   GLU    21      71.437  58.092  53.407  1.00  2.02
ATOM    324  O   GLU    21      71.783  58.405  52.271  1.00  2.02
ATOM    325  N   LEU    22      70.346  57.372  53.625  1.00  1.67
ATOM    326  H   LEU    22      70.154  57.069  54.577  1.00  1.67
ATOM    327  CA  LEU    22      69.353  56.949  52.648  1.00  1.67
ATOM    328  HA  LEU    22      69.513  57.422  51.679  1.00  1.67
ATOM    329  CB  LEU    22      69.379  55.414  52.514  1.00  1.67
ATOM    330  HB1 LEU    22      68.499  55.084  51.962  1.00  1.67
ATOM    331  HB2 LEU    22      69.311  54.987  53.514  1.00  1.67
ATOM    332  CG  LEU    22      70.616  54.844  51.815  1.00  1.67
ATOM    333  HG  LEU    22      71.520  55.315  52.202  1.00  1.67
ATOM    334  CD1 LEU    22      70.687  53.341  52.049  1.00  1.67
ATOM    335 1HD1 LEU    22      71.623  52.957  51.650  1.00  1.67
ATOM    336 2HD1 LEU    22      70.609  53.112  53.110  1.00  1.67
ATOM    337 3HD1 LEU    22      69.876  52.852  51.532  1.00  1.67
ATOM    338  CD2 LEU    22      70.535  55.024  50.301  1.00  1.67
ATOM    339 1HD2 LEU    22      71.519  54.848  49.871  1.00  1.67
ATOM    340 2HD2 LEU    22      69.843  54.305  49.869  1.00  1.67
ATOM    341 3HD2 LEU    22      70.185  56.021  50.061  1.00  1.67
ATOM    342  C   LEU    22      67.966  57.344  53.168  1.00  1.67
ATOM    343  O   LEU    22      67.720  57.401  54.380  1.00  1.67
ATOM    344  N   SER    23      67.018  57.554  52.261  1.00  1.48
ATOM    345  H   SER    23      67.272  57.555  51.276  1.00  1.48
ATOM    346  CA  SER    23      65.617  57.347  52.623  1.00  1.48
ATOM    347  HA  SER    23      65.446  57.846  53.575  1.00  1.48
ATOM    348  CB  SER    23      64.683  58.025  51.616  1.00  1.48
ATOM    349  HB1 SER    23      64.889  59.097  51.607  1.00  1.48
ATOM    350  HB2 SER    23      63.653  57.878  51.941  1.00  1.48
ATOM    351  OG  SER    23      64.820  57.525  50.305  1.00  1.48
ATOM    352  HG  SER    23      65.676  57.838  49.950  1.00  1.48
ATOM    353  C   SER    23      65.297  55.859  52.781  1.00  1.48
ATOM    354  O   SER    23      65.834  55.052  52.026  1.00  1.48
ATOM    355  N   PRO    24      64.407  55.466  53.710  1.00  1.57
ATOM    356  CD  PRO    24      64.223  56.132  54.982  1.00  1.57
ATOM    357  HD1 PRO    24      63.821  57.127  54.855  1.00  1.57
ATOM    358  HD2 PRO    24      65.190  56.214  55.466  1.00  1.57
ATOM    359  CG  PRO    24      63.303  55.252  55.833  1.00  1.57
ATOM    360  HG1 PRO    24      62.447  55.820  56.192  1.00  1.57
ATOM    361  HG2 PRO    24      63.863  54.861  56.683  1.00  1.57
ATOM    362  CB  PRO    24      62.869  54.095  54.924  1.00  1.57
ATOM    363  HB1 PRO    24      61.898  54.282  54.481  1.00  1.57
ATOM    364  HB2 PRO    24      62.856  53.146  55.462  1.00  1.57
ATOM    365  CA  PRO    24      63.936  54.099  53.839  1.00  1.57
ATOM    366  HA  PRO    24      64.778  53.532  54.239  1.00  1.57
ATOM    367  C   PRO    24      63.549  53.379  52.543  1.00  1.57
ATOM    368  O   PRO    24      63.884  52.204  52.373  1.00  1.57
ATOM    369  N   GLU    25      62.942  54.083  51.584  1.00  1.58
ATOM    370  H   GLU    25      62.724  55.055  51.731  1.00  1.58
ATOM    371  CA  GLU    25      62.617  53.478  50.292  1.00  1.58
ATOM    372  HA  GLU    25      62.325  52.454  50.519  1.00  1.58
ATOM    373  CB  GLU    25      61.385  54.171  49.691  1.00  1.58
ATOM    374  HB1 GLU    25      61.690  55.012  49.068  1.00  1.58
ATOM    375  HB2 GLU    25      60.793  54.578  50.513  1.00  1.58
ATOM    376  CG  GLU    25      60.463  53.191  48.939  1.00  1.58
ATOM    377  HG1 GLU    25      59.427  53.430  49.174  1.00  1.58
ATOM    378  HG2 GLU    25      60.624  52.181  49.294  1.00  1.58
ATOM    379  CD  GLU    25      60.622  53.212  47.429  1.00  1.58
ATOM    380  OE1 GLU    25      60.670  54.319  46.859  1.00  1.58
ATOM    381  OE2 GLU    25      60.674  52.142  46.786  1.00  1.58
ATOM    382  C   GLU    25      63.825  53.372  49.334  1.00  1.58
ATOM    383  O   GLU    25      63.935  52.412  48.574  1.00  1.58
ATOM    384  N   GLU    26      64.831  54.249  49.424  1.00  1.78
ATOM    385  H   GLU    26      64.777  55.011  50.089  1.00  1.78
ATOM    386  CA  GLU    26      66.124  53.959  48.792  1.00  1.78
ATOM    387  HA  GLU    26      65.976  53.734  47.738  1.00  1.78
ATOM    388  CB  GLU    26      67.120  55.114  48.908  1.00  1.78
ATOM    389  HB1 GLU    26      68.102  54.721  48.653  1.00  1.78
ATOM    390  HB2 GLU    26      67.157  55.448  49.943  1.00  1.78
ATOM    391  CG  GLU    26      66.922  56.318  47.997  1.00  1.78
ATOM    392  HG1 GLU    26      65.901  56.694  48.076  1.00  1.78
ATOM    393  HG2 GLU    26      67.109  56.033  46.959  1.00  1.78
ATOM    394  CD  GLU    26      67.930  57.367  48.468  1.00  1.78
ATOM    395  OE1 GLU    26      67.573  58.098  49.426  1.00  1.78
ATOM    396  OE2 GLU    26      69.092  57.355  47.983  1.00  1.78
ATOM    397  C   GLU    26      66.829  52.742  49.400  1.00  1.78
ATOM    398  O   GLU    26      67.387  51.943  48.659  1.00  1.78
ATOM    399  N   ALA    27      66.836  52.594  50.729  1.00  2.06
ATOM    400  H   ALA    27      66.374  53.298  51.297  1.00  2.06
ATOM    401  CA  ALA    27      67.517  51.486  51.397  1.00  2.06
ATOM    402  HA  ALA    27      68.543  51.428  51.044  1.00  2.06
ATOM    403  CB  ALA    27      67.510  51.754  52.907  1.00  2.06
ATOM    404  HB1 ALA    27      68.003  50.932  53.424  1.00  2.06
ATOM    405  HB2 ALA    27      68.041  52.680  53.123  1.00  2.06
ATOM    406  HB3 ALA    27      66.486  51.850  53.268  1.00  2.06
ATOM    407  C   ALA    27      66.892  50.126  51.031  1.00  2.06
ATOM    408  O   ALA    27      67.613  49.151  50.746  1.00  2.06
ATOM    409  N   HIS    28      65.552  50.070  50.955  1.00  2.25
ATOM    410  H   HIS    28      64.998  50.877  51.223  1.00  2.25
ATOM    411  CA  HIS    28      64.901  48.870  50.421  1.00  2.25
ATOM    412  HA  HIS    28      65.342  48.018  50.928  1.00  2.25
ATOM    413  CB  HIS    28      63.387  48.807  50.722  1.00  2.25
ATOM    414  HB1 HIS    28      63.122  49.654  51.352  1.00  2.25
ATOM    415  HB2 HIS    28      63.191  47.898  51.293  1.00  2.25
ATOM    416  CG  HIS    28      62.451  48.809  49.531  1.00  2.25
ATOM    417  ND1 HIS    28      61.835  47.716  48.910  1.00  2.25
ATOM    418  CE1 HIS    28      61.099  48.226  47.905  1.00  2.25
ATOM    419  HE1 HIS    28      60.498  47.644  47.221  1.00  2.25
ATOM    420  NE2 HIS    28      61.207  49.563  47.876  1.00  2.25
ATOM    421  HE2 HIS    28      60.765  50.216  47.228  1.00  2.25
ATOM    422  CD2 HIS    28      62.047  49.930  48.890  1.00  2.25
ATOM    423  HD2 HIS    28      62.336  50.923  49.143  1.00  2.25
ATOM    424  C   HIS    28      65.238  48.621  48.950  1.00  2.25
ATOM    425  O   HIS    28      65.647  47.513  48.605  1.00  2.25
ATOM    426  N   ARG    29      65.224  49.655  48.095  1.00  2.39
ATOM    427  H   ARG    29      64.894  50.559  48.417  1.00  2.39
ATOM    428  CA  ARG    29      65.701  49.517  46.704  1.00  2.39
ATOM    429  HA  ARG    29      65.161  48.693  46.232  1.00  2.39
ATOM    430  CB  ARG    29      65.399  50.819  45.934  1.00  2.39
ATOM    431  HB1 ARG    29      65.967  50.817  45.002  1.00  2.39
ATOM    432  HB2 ARG    29      65.718  51.678  46.523  1.00  2.39
ATOM    433  CG  ARG    29      63.912  50.957  45.576  1.00  2.39
ATOM    434  HG1 ARG    29      63.297  50.936  46.475  1.00  2.39
ATOM    435  HG2 ARG    29      63.633  50.102  44.958  1.00  2.39
ATOM    436  CD  ARG    29      63.625  52.239  44.777  1.00  2.39
ATOM    437  HD1 ARG    29      62.805  52.019  44.090  1.00  2.39
ATOM    438  HD2 ARG    29      64.491  52.509  44.174  1.00  2.39
ATOM    439  NE  ARG    29      63.184  53.359  45.630  1.00  2.39
ATOM    440  HE  ARG    29      62.243  53.269  46.010  1.00  2.39
ATOM    441  CZ  ARG    29      63.783  54.504  45.901  1.00  2.39
ATOM    442  NH1 ARG    29      65.012  54.749  45.547  1.00  2.39
ATOM    443 1HH1 ARG    29      65.530  54.028  45.083  1.00  2.39
ATOM    444 2HH1 ARG    29      65.423  55.624  45.808  1.00  2.39
ATOM    445  NH2 ARG    29      63.142  55.447  46.525  1.00  2.39
ATOM    446 1HH2 ARG    29      62.150  55.284  46.690  1.00  2.39
ATOM    447 2HH2 ARG    29      63.503  56.370  46.671  1.00  2.39
ATOM    448  C   ARG    29      67.183  49.149  46.558  1.00  2.39
ATOM    449  O   ARG    29      67.566  48.728  45.469  1.00  2.39
ATOM    450  N   ALA    30      68.010  49.267  47.603  1.00  2.66
ATOM    451  H   ALA    30      67.667  49.716  48.441  1.00  2.66
ATOM    452  CA  ALA    30      69.422  48.870  47.545  1.00  2.66
ATOM    453  HA  ALA    30      69.735  48.717  46.511  1.00  2.66
ATOM    454  CB  ALA    30      70.260  50.009  48.143  1.00  2.66
ATOM    455  HB1 ALA    30      71.320  49.757  48.086  1.00  2.66
ATOM    456  HB2 ALA    30      70.081  50.931  47.589  1.00  2.66
ATOM    457  HB3 ALA    30      69.989  50.161  49.189  1.00  2.66
ATOM    458  C   ALA    30      69.648  47.544  48.287  1.00  2.66
ATOM    459  O   ALA    30      70.781  47.082  48.388  1.00  2.66
ATOM    460  N   GLY    31      68.578  46.937  48.817  1.00  2.81
ATOM    461  H   GLY    31      67.668  47.375  48.723  1.00  2.81
ATOM    462  CA  GLY    31      68.623  45.633  49.471  1.00  2.81
ATOM    463  HA1 GLY    31      69.251  44.959  48.889  1.00  2.81
ATOM    464  HA2 GLY    31      67.612  45.226  49.503  1.00  2.81
ATOM    465  C   GLY    31      69.159  45.663  50.899  1.00  2.81
ATOM    466  O   GLY    31      69.320  44.621  51.530  1.00  2.81
ATOM    467  N   LEU    32      69.419  46.869  51.399  1.00  2.56
ATOM    468  H   LEU    32      69.168  47.659  50.819  1.00  2.56
ATOM    469  CA  LEU    32      69.982  47.152  52.707  1.00  2.56
ATOM    470  HA  LEU    32      70.707  46.376  52.955  1.00  2.56
ATOM    471  CB  LEU    32      70.702  48.512  52.580  1.00  2.56
ATOM    472  HB1 LEU    32      69.971  49.283  52.335  1.00  2.56
ATOM    473  HB2 LEU    32      71.374  48.434  51.723  1.00  2.56
ATOM    474  CG  LEU    32      71.565  49.016  53.752  1.00  2.56
ATOM    475  HG  LEU    32      72.201  49.776  53.322  1.00  2.56
ATOM    476  CD1 LEU    32      70.798  49.727  54.867  1.00  2.56
ATOM    477 1HD1 LEU    32      71.508  50.182  55.556  1.00  2.56
ATOM    478 2HD1 LEU    32      70.179  50.510  54.433  1.00  2.56
ATOM    479 3HD1 LEU    32      70.180  49.028  55.424  1.00  2.56
ATOM    480  CD2 LEU    32      72.467  47.938  54.351  1.00  2.56
ATOM    481 1HD2 LEU    32      73.177  48.394  55.040  1.00  2.56
ATOM    482 2HD2 LEU    32      71.873  47.200  54.888  1.00  2.56
ATOM    483 3HD2 LEU    32      73.028  47.447  53.556  1.00  2.56
ATOM    484  C   LEU    32      68.912  47.165  53.798  1.00  2.56
ATOM    485  O   LEU    32      69.228  46.789  54.927  1.00  2.56
ATOM    486  N   ILE    33      67.648  47.502  53.474  1.00  2.68
ATOM    487  H   ILE    33      67.426  47.736  52.514  1.00  2.68
ATOM    488  CA  ILE    33      66.559  47.075  54.383  1.00  2.68
ATOM    489  HA  ILE    33      66.990  46.426  55.143  1.00  2.68
ATOM    490  CB  ILE    33      65.906  48.212  55.196  1.00  2.68
ATOM    491  HB  ILE    33      65.230  47.731  55.906  1.00  2.68
ATOM    492  CG2 ILE    33      66.974  48.955  56.020  1.00  2.68
ATOM    493 1HG2 ILE    33      66.507  49.610  56.753  1.00  2.68
ATOM    494 2HG2 ILE    33      67.593  48.235  56.557  1.00  2.68
ATOM    495 3HG2 ILE    33      67.612  49.542  55.362  1.00  2.68
ATOM    496  CG1 ILE    33      65.060  49.177  54.349  1.00  2.68
ATOM    497 1HG1 ILE    33      64.401  48.599  53.706  1.00  2.68
ATOM    498 2HG1 ILE    33      65.712  49.770  53.716  1.00  2.68
ATOM    499  CD1 ILE    33      64.188  50.106  55.206  1.00  2.68
ATOM    500  HD1 ILE    33      63.563  50.720  54.560  1.00  2.68
ATOM    501  HD2 ILE    33      63.555  49.511  55.863  1.00  2.68
ATOM    502  HD3 ILE    33      64.798  50.764  55.815  1.00  2.68
ATOM    503  C   ILE    33      65.562  46.163  53.674  1.00  2.68
ATOM    504  O   ILE    33      65.223  46.376  52.516  1.00  2.68
ATOM    505  N   ASP    34      65.121  45.117  54.373  1.00  3.05
ATOM    506  H   ASP    34      65.444  44.986  55.316  1.00  3.05
ATOM    507  CA  ASP    34      64.134  44.167  53.860  1.00  3.05
ATOM    508  HA  ASP    34      64.521  43.761  52.924  1.00  3.05
ATOM    509  CB  ASP    34      63.997  42.988  54.855  1.00  3.05
ATOM    510  HB1 ASP    34      64.525  43.224  55.781  1.00  3.05
ATOM    511  HB2 ASP    34      64.491  42.116  54.423  1.00  3.05
ATOM    512  CG  ASP    34      62.554  42.609  55.212  1.00  3.05
ATOM    513  OD1 ASP    34      61.845  42.043  54.352  1.00  3.05
ATOM    514  OD2 ASP    34      62.131  42.932  56.343  1.00  3.05
ATOM    515  C   ASP    34      62.805  44.840  53.525  1.00  3.05
ATOM    516  O   ASP    34      62.443  45.824  54.163  1.00  3.05
ATOM    517  N   TRP    35      62.072  44.293  52.550  1.00  2.81
ATOM    518  H   TRP    35      62.389  43.428  52.143  1.00  2.81
ATOM    519  CA  TRP    35      60.780  44.832  52.130  1.00  2.81
ATOM    520  HA  TRP    35      60.955  45.822  51.707  1.00  2.81
ATOM    521  CB  TRP    35      60.171  43.955  51.031  1.00  2.81
ATOM    522  HB1 TRP    35      59.904  42.983  51.448  1.00  2.81
ATOM    523  HB2 TRP    35      60.922  43.792  50.257  1.00  2.81
ATOM    524  CG  TRP    35      58.962  44.561  50.385  1.00  2.81
ATOM    525  CD1 TRP    35      59.005  45.488  49.405  1.00  2.81
ATOM    526  HD1 TRP    35      59.923  45.877  48.979  1.00  2.81
ATOM    527  NE1 TRP    35      57.723  45.879  49.071  1.00  2.81
ATOM    528  HE1 TRP    35      57.527  46.576  48.371  1.00  2.81
ATOM    529  CE2 TRP    35      56.782  45.235  49.847  1.00  2.81
ATOM    530  CZ2 TRP    35      55.383  45.313  49.909  1.00  2.81
ATOM    531  HZ2 TRP    35      54.843  45.984  49.259  1.00  2.81
ATOM    532  CH2 TRP    35      54.699  44.517  50.845  1.00  2.81
ATOM    533  HH2 TRP    35      53.624  44.574  50.921  1.00  2.81
ATOM    534  CZ3 TRP    35      55.418  43.658  51.697  1.00  2.81
ATOM    535  HZ3 TRP    35      54.893  43.051  52.421  1.00  2.81
ATOM    536  CE3 TRP    35      56.824  43.585  51.619  1.00  2.81
ATOM    537  HE3 TRP    35      57.368  42.925  52.280  1.00  2.81
ATOM    538  CD2 TRP    35      57.545  44.374  50.696  1.00  2.81
ATOM    539  C   TRP    35      59.796  45.010  53.291  1.00  2.81
ATOM    540  O   TRP    35      59.182  46.070  53.413  1.00  2.81
ATOM    541  N   ASN    36      59.676  44.013  54.175  1.00  3.13
ATOM    542  H   ASN    36      60.307  43.217  54.089  1.00  3.13
ATOM    543  CA  ASN    36      58.822  44.099  55.361  1.00  3.13
ATOM    544  HA  ASN    36      57.804  44.319  55.037  1.00  3.13
ATOM    545  CB  ASN    36      58.803  42.734  56.089  1.00  3.13
ATOM    546  HB1 ASN    36      59.625  42.111  55.736  1.00  3.13
ATOM    547  HB2 ASN    36      57.882  42.212  55.838  1.00  3.13
ATOM    548  CG  ASN    36      58.896  42.822  57.607  1.00  3.13
ATOM    549  OD1 ASN    36      57.972  43.206  58.306  1.00  3.13
ATOM    550  ND2 ASN    36      60.035  42.495  58.165  1.00  3.13
ATOM    551 1HD2 ASN    36      60.845  42.356  57.558  1.00  3.13
ATOM    552 2HD2 ASN    36      60.110  42.559  59.158  1.00  3.13
ATOM    553  C   ASN    36      59.250  45.276  56.247  1.00  3.13
ATOM    554  O   ASN    36      58.437  46.162  56.506  1.00  3.13
ATOM    555  N   MET    37      60.520  45.328  56.667  1.00  2.88
ATOM    556  H   MET    37      61.139  44.559  56.413  1.00  2.88
ATOM    557  CA  MET    37      61.028  46.368  57.566  1.00  2.88
ATOM    558  HA  MET    37      60.421  46.339  58.469  1.00  2.88
ATOM    559  CB  MET    37      62.483  46.057  57.953  1.00  2.88
ATOM    560  HB1 MET    37      63.127  46.185  57.081  1.00  2.88
ATOM    561  HB2 MET    37      62.555  45.020  58.285  1.00  2.88
ATOM    562  CG  MET    37      62.979  46.966  59.089  1.00  2.88
ATOM    563  HG1 MET    37      62.926  48.003  58.759  1.00  2.88
ATOM    564  HG2 MET    37      64.028  46.737  59.284  1.00  2.88
ATOM    565  SD  MET    37      62.058  46.796  60.648  1.00  2.88
ATOM    566  CE  MET    37      62.559  48.319  61.498  1.00  2.88
ATOM    567  HE1 MET    37      62.058  48.380  62.466  1.00  2.88
ATOM    568  HE2 MET    37      63.638  48.318  61.651  1.00  2.88
ATOM    569  HE3 MET    37      62.278  49.186  60.900  1.00  2.88
ATOM    570  C   MET    37      60.897  47.783  56.984  1.00  2.88
ATOM    571  O   MET    37      60.576  48.726  57.705  1.00  2.88
ATOM    572  N   PHE    38      61.080  47.926  55.675  1.00  2.32
ATOM    573  H   PHE    38      61.370  47.103  55.152  1.00  2.32
ATOM    574  CA  PHE    38      60.800  49.137  54.916  1.00  2.32
ATOM    575  HA  PHE    38      61.379  49.965  55.325  1.00  2.32
ATOM    576  CB  PHE    38      61.228  48.903  53.457  1.00  2.32
ATOM    577  HB1 PHE    38      61.126  47.848  53.209  1.00  2.32
ATOM    578  HB2 PHE    38      62.277  49.157  53.359  1.00  2.32
ATOM    579  CG  PHE    38      60.435  49.696  52.441  1.00  2.32
ATOM    580  CD1 PHE    38      60.404  51.099  52.523  1.00  2.32
ATOM    581  HD1 PHE    38      61.012  51.615  53.252  1.00  2.32
ATOM    582  CE1 PHE    38      59.526  51.823  51.705  1.00  2.32
ATOM    583  HE1 PHE    38      59.475  52.897  51.786  1.00  2.32
ATOM    584  CZ  PHE    38      58.723  51.151  50.769  1.00  2.32
ATOM    585  HZ  PHE    38      58.082  51.722  50.118  1.00  2.32
ATOM    586  CE2 PHE    38      58.780  49.752  50.656  1.00  2.32
ATOM    587  HE2 PHE    38      58.171  49.236  49.930  1.00  2.32
ATOM    588  CD2 PHE    38      59.630  49.023  51.502  1.00  2.32
ATOM    589  HD2 PHE    38      59.651  47.943  51.437  1.00  2.32
ATOM    590  C   PHE    38      59.331  49.552  54.989  1.00  2.32
ATOM    591  O   PHE    38      59.043  50.709  55.298  1.00  2.32
ATOM    592  N   VAL    39      58.397  48.627  54.762  1.00  2.28
ATOM    593  H   VAL    39      58.692  47.696  54.469  1.00  2.28
ATOM    594  CA  VAL    39      56.963  48.939  54.839  1.00  2.28
ATOM    595  HA  VAL    39      56.774  49.800  54.197  1.00  2.28
ATOM    596  CB  VAL    39      56.109  47.767  54.302  1.00  2.28
ATOM    597  HB  VAL    39      56.404  46.846  54.805  1.00  2.28
ATOM    598  CG1 VAL    39      54.600  47.969  54.516  1.00  2.28
ATOM    599 1HG1 VAL    39      54.049  47.159  54.039  1.00  2.28
ATOM    600 2HG1 VAL    39      54.362  47.956  55.579  1.00  2.28
ATOM    601 3HG1 VAL    39      54.282  48.919  54.087  1.00  2.28
ATOM    602  CG2 VAL    39      56.301  47.588  52.789  1.00  2.28
ATOM    603 1HG2 VAL    39      57.353  47.458  52.548  1.00  2.28
ATOM    604 2HG2 VAL    39      55.772  46.697  52.456  1.00  2.28
ATOM    605 3HG2 VAL    39      55.934  48.456  52.247  1.00  2.28
ATOM    606  C   VAL    39      56.540  49.352  56.243  1.00  2.28
ATOM    607  O   VAL    39      55.809  50.335  56.393  1.00  2.28
ATOM    608  N   LYS    40      57.079  48.684  57.275  1.00  2.57
ATOM    609  H   LYS    40      57.677  47.888  57.059  1.00  2.57
ATOM    610  CA  LYS    40      56.941  49.124  58.668  1.00  2.57
ATOM    611  HA  LYS    40      55.890  49.078  58.884  1.00  2.57
ATOM    612  CB  LYS    40      57.740  48.216  59.644  1.00  2.57
ATOM    613  HB1 LYS    40      57.547  48.571  60.655  1.00  2.57
ATOM    614  HB2 LYS    40      58.808  48.353  59.483  1.00  2.57
ATOM    615  CG  LYS    40      57.445  46.703  59.566  1.00  2.57
ATOM    616  HG1 LYS    40      58.151  46.248  58.882  1.00  2.57
ATOM    617  HG2 LYS    40      56.443  46.540  59.171  1.00  2.57
ATOM    618  CD  LYS    40      57.561  45.944  60.902  1.00  2.57
ATOM    619  HD1 LYS    40      57.425  44.878  60.711  1.00  2.57
ATOM    620  HD2 LYS    40      56.759  46.267  61.562  1.00  2.57
ATOM    621  CE  LYS    40      58.906  46.153  61.611  1.00  2.57
ATOM    622  HE1 LYS    40      59.272  47.156  61.375  1.00  2.57
ATOM    623  HE2 LYS    40      59.634  45.431  61.233  1.00  2.57
ATOM    624  NZ  LYS    40      58.756  46.057  63.079  1.00  2.57
ATOM    625  HZ1 LYS    40      58.118  46.793  63.394  1.00  2.57
ATOM    626  HZ2 LYS    40      58.463  45.158  63.421  1.00  2.57
ATOM    627  HZ3 LYS    40      59.592  46.388  63.562  1.00  2.57
ATOM    628  C   LYS    40      57.384  50.578  58.789  1.00  2.57
ATOM    629  O   LYS    40      56.578  51.434  59.177  1.00  2.57
ATOM    630  N   LEU    41      58.620  50.858  58.406  1.00  2.29
ATOM    631  H   LEU    41      59.196  50.096  58.055  1.00  2.29
ATOM    632  CA  LEU    41      59.236  52.172  58.504  1.00  2.29
ATOM    633  HA  LEU    41      59.289  52.485  59.528  1.00  2.29
ATOM    634  CB  LEU    41      60.695  52.104  57.970  1.00  2.29
ATOM    635  HB1 LEU    41      60.698  52.288  56.896  1.00  2.29
ATOM    636  HB2 LEU    41      61.066  51.094  58.103  1.00  2.29
ATOM    637  CG  LEU    41      61.769  53.020  58.611  1.00  2.29
ATOM    638  HG  LEU    41      62.666  52.908  58.001  1.00  2.29
ATOM    639  CD1 LEU    41      61.432  54.510  58.652  1.00  2.29
ATOM    640 1HD1 LEU    41      62.341  55.081  58.838  1.00  2.29
ATOM    641 2HD1 LEU    41      61.010  54.819  57.698  1.00  2.29
ATOM    642 3HD1 LEU    41      60.710  54.714  59.442  1.00  2.29
ATOM    643  CD2 LEU    41      62.134  52.584  60.027  1.00  2.29
ATOM    644 1HD2 LEU    41      63.024  53.122  60.356  1.00  2.29
ATOM    645 2HD2 LEU    41      61.325  52.820  60.715  1.00  2.29
ATOM    646 3HD2 LEU    41      62.352  51.518  60.054  1.00  2.29
ATOM    647  C   LEU    41      58.469  53.234  57.791  1.00  2.29
ATOM    648  O   LEU    41      58.498  54.335  58.274  1.00  2.29
ATOM    649  N   ARG    42      57.731  52.939  56.738  1.00  1.94
ATOM    650  H   ARG    42      57.814  52.005  56.349  1.00  1.94
ATOM    651  CA  ARG    42      56.909  53.945  56.098  1.00  1.94
ATOM    652  HA  ARG    42      56.939  54.877  56.651  1.00  1.94
ATOM    653  CB  ARG    42      57.468  54.279  54.705  1.00  1.94
ATOM    654  HB1 ARG    42      56.873  55.085  54.275  1.00  1.94
ATOM    655  HB2 ARG    42      57.459  53.398  54.064  1.00  1.94
ATOM    656  CG  ARG    42      58.911  54.767  54.873  1.00  1.94
ATOM    657  HG1 ARG    42      59.570  53.910  55.014  1.00  1.94
ATOM    658  HG2 ARG    42      58.953  55.373  55.778  1.00  1.94
ATOM    659  CD  ARG    42      59.453  55.627  53.734  1.00  1.94
ATOM    660  HD1 ARG    42      58.670  56.305  53.390  1.00  1.94
ATOM    661  HD2 ARG    42      59.789  54.998  52.908  1.00  1.94
ATOM    662  NE  ARG    42      60.554  56.413  54.298  1.00  1.94
ATOM    663  HE  ARG    42      60.548  56.482  55.313  1.00  1.94
ATOM    664  CZ  ARG    42      61.102  57.492  53.817  1.00  1.94
ATOM    665  NH1 ARG    42      61.009  57.893  52.588  1.00  1.94
ATOM    666 1HH1 ARG    42      60.465  57.357  51.923  1.00  1.94
ATOM    667 2HH1 ARG    42      61.295  58.822  52.373  1.00  1.94
ATOM    668  NH2 ARG    42      61.746  58.233  54.643  1.00  1.94
ATOM    669 1HH2 ARG    42      61.602  58.017  55.632  1.00  1.94
ATOM    670 2HH2 ARG    42      61.684  59.225  54.491  1.00  1.94
ATOM    671  C   ARG    42      55.425  53.626  56.223  1.00  1.94
ATOM    672  O   ARG    42      54.651  53.843  55.296  1.00  1.94
ATOM    673  N   SER    43      55.037  53.104  57.382  1.00  2.26
ATOM    674  H   SER    43      55.765  52.778  58.002  1.00  2.26
ATOM    675  CA  SER    43      53.645  53.052  57.832  1.00  2.26
ATOM    676  HA  SER    43      53.043  53.655  57.168  1.00  2.26
ATOM    677  CB  SER    43      53.097  51.632  57.733  1.00  2.26
ATOM    678  HB1 SER    43      52.069  51.629  58.071  1.00  2.26
ATOM    679  HB2 SER    43      53.689  50.985  58.368  1.00  2.26
ATOM    680  OG  SER    43      53.140  51.116  56.427  1.00  2.26
ATOM    681  HG  SER    43      54.080  51.002  56.224  1.00  2.26
ATOM    682  C   SER    43      53.456  53.596  59.234  1.00  2.26
ATOM    683  O   SER    43      52.672  54.532  59.435  1.00  2.26
ATOM    684  N   GLN    44      54.301  53.182  60.191  1.00  2.60
ATOM    685  H   GLN    44      55.037  52.515  59.982  1.00  2.60
ATOM    686  CA  GLN    44      54.521  54.176  61.230  1.00  2.60
ATOM    687  HA  GLN    44      53.552  54.561  61.527  1.00  2.60
ATOM    688  CB  GLN    44      55.103  53.696  62.542  1.00  2.60
ATOM    689  HB1 GLN    44      56.077  53.422  62.305  1.00  2.60
ATOM    690  HB2 GLN    44      54.562  52.860  62.948  1.00  2.60
ATOM    691  CG  GLN    44      55.199  54.746  63.640  1.00  2.60
ATOM    692  HG1 GLN    44      54.312  55.334  63.547  1.00  2.60
ATOM    693  HG2 GLN    44      56.003  55.419  63.432  1.00  2.60
ATOM    694  CD  GLN    44      55.330  54.242  65.071  1.00  2.60
ATOM    695  OE1 GLN    44      54.576  53.427  65.543  1.00  2.60
ATOM    696  NE2 GLN    44      56.192  54.779  65.890  1.00  2.60
ATOM    697 1HE2 GLN    44      56.749  55.571  65.615  1.00  2.60
ATOM    698 2HE2 GLN    44      56.011  54.610  66.867  1.00  2.60
ATOM    699  C   GLN    44      55.244  55.374  60.686  1.00  2.60
ATOM    700  O   GLN    44      55.099  56.354  61.339  1.00  2.60
ATOM    701  N   GLU    45      55.919  55.430  59.531  1.00  2.49
ATOM    702  H   GLU    45      56.451  54.617  59.242  1.00  2.49
ATOM    703  CA  GLU    45      56.260  56.733  58.950  1.00  2.49
ATOM    704  HA  GLU    45      56.088  57.556  59.663  1.00  2.49
ATOM    705  CB  GLU    45      57.740  56.886  58.526  1.00  2.49
ATOM    706  HB1 GLU    45      57.804  56.375  57.581  1.00  2.49
ATOM    707  HB2 GLU    45      58.323  56.415  59.315  1.00  2.49
ATOM    708  CG  GLU    45      58.453  58.205  58.233  1.00  2.49
ATOM    709  HG1 GLU    45      59.014  58.540  59.108  1.00  2.49
ATOM    710  HG2 GLU    45      57.736  58.988  57.996  1.00  2.49
ATOM    711  CD  GLU    45      59.425  57.999  57.036  1.00  2.49
ATOM    712  OE1 GLU    45      60.618  57.649  57.193  1.00  2.49
ATOM    713  OE2 GLU    45      59.009  58.235  55.887  1.00  2.49
ATOM    714  C   GLU    45      55.266  57.077  57.827  1.00  2.49
ATOM    715  O   GLU    45      55.664  57.580  56.777  1.00  2.49
ATOM    716  N   CYS    46      53.972  56.774  58.018  1.00  4.69
ATOM    717  H   CYS    46      53.853  56.090  58.733  1.00  4.69
ATOM    718  CA  CYS    46      52.899  57.759  57.850  1.00  4.69
ATOM    719  HA  CYS    46      53.157  58.459  57.062  1.00  4.69
ATOM    720  CB  CYS    46      51.561  57.044  57.606  1.00  4.69
ATOM    721  HB1 CYS    46      50.836  57.750  57.214  1.00  4.69
ATOM    722  HB2 CYS    46      51.165  56.667  58.543  1.00  4.69
ATOM    723  SG  CYS    46      51.667  55.642  56.488  1.00  4.69
ATOM    724  HG  CYS    46      51.848  56.340  55.361  1.00  4.69
ATOM    725  C   CYS    46      52.721  58.562  59.107  1.00  4.69
ATOM    726  O   CYS    46      52.451  59.748  59.092  1.00  4.69
ATOM    727  N   ASP    47      52.963  57.884  60.202  1.00  7.60
ATOM    728  H   ASP    47      53.038  56.881  60.149  1.00  7.60
ATOM    729  CA  ASP    47      52.937  58.457  61.500  1.00  7.60
ATOM    730  HA  ASP    47      52.426  59.388  61.489  1.00  7.60
ATOM    731  CB  ASP    47      52.104  57.515  62.354  1.00  7.60
ATOM    732  HB1 ASP    47      52.044  57.998  63.305  1.00  7.60
ATOM    733  HB2 ASP    47      52.703  56.617  62.448  1.00  7.60
ATOM    734  CG  ASP    47      50.682  57.125  61.954  1.00  7.60
ATOM    735  OD1 ASP    47      50.426  56.739  60.785  1.00  7.60
ATOM    736  OD2 ASP    47      49.853  57.003  62.896  1.00  7.60
ATOM    737  C   ASP    47      54.343  58.772  62.077  1.00  7.60
ATOM    738  O   ASP    47      54.529  58.733  63.315  1.00  7.60
ATOM    739  N   TRP    48      55.333  59.043  61.235  1.00 10.19
ATOM    740  H   TRP    48      55.071  59.126  60.254  1.00 10.19
ATOM    741  CA  TRP    48      56.756  59.200  61.577  1.00 10.19
ATOM    742  HA  TRP    48      57.312  59.171  60.623  1.00 10.19
ATOM    743  CB  TRP    48      56.873  60.665  62.089  1.00 10.19
ATOM    744  HB1 TRP    48      56.770  60.705  63.175  1.00 10.19
ATOM    745  HB2 TRP    48      56.052  61.227  61.659  1.00 10.19
ATOM    746  CG  TRP    48      57.953  61.626  61.687  1.00 10.19
ATOM    747  CD1 TRP    48      58.562  61.700  60.487  1.00 10.19
ATOM    748  HD1 TRP    48      58.367  61.018  59.664  1.00 10.19
ATOM    749  NE1 TRP    48      59.419  62.783  60.481  1.00 10.19
ATOM    750  HE1 TRP    48      59.908  63.092  59.645  1.00 10.19
ATOM    751  CE2 TRP    48      59.403  63.468  61.675  1.00 10.19
ATOM    752  CZ2 TRP    48      60.050  64.625  62.141  1.00 10.19
ATOM    753  HZ2 TRP    48      60.743  65.157  61.514  1.00 10.19
ATOM    754  CH2 TRP    48      59.752  65.097  63.431  1.00 10.19
ATOM    755  HH2 TRP    48      60.222  65.991  63.820  1.00 10.19
ATOM    756  CZ3 TRP    48      58.833  64.401  64.235  1.00 10.19
ATOM    757  HZ3 TRP    48      58.598  64.759  65.231  1.00 10.19
ATOM    758  CE3 TRP    48      58.220  63.222  63.765  1.00 10.19
ATOM    759  HE3 TRP    48      57.529  62.681  64.391  1.00 10.19
ATOM    760  CD2 TRP    48      58.473  62.740  62.469  1.00 10.19
ATOM    761  C   TRP    48      57.454  58.079  62.453  1.00 10.19
ATOM    762  O   TRP    48      57.951  58.395  63.535  1.00 10.19
ATOM    763  N   GLU    49      57.620  56.821  61.966  1.00 12.15
ATOM    764  H   GLU    49      57.081  56.607  61.138  1.00 12.15
ATOM    765  CA  GLU    49      58.375  55.643  62.527  1.00 12.15
ATOM    766  HA  GLU    49      59.390  55.867  62.201  1.00 12.15
ATOM    767  CB  GLU    49      58.567  55.774  64.075  1.00 12.15
ATOM    768  HB1 GLU    49      57.645  56.128  64.511  1.00 12.15
ATOM    769  HB2 GLU    49      59.260  56.599  64.215  1.00 12.15
ATOM    770  CG  GLU    49      59.135  54.680  64.986  1.00 12.15
ATOM    771  HG1 GLU    49      58.592  53.744  64.863  1.00 12.15
ATOM    772  HG2 GLU    49      59.000  54.996  66.023  1.00 12.15
ATOM    773  CD  GLU    49      60.621  54.522  64.726  1.00 12.15
ATOM    774  OE1 GLU    49      61.350  55.524  64.886  1.00 12.15
ATOM    775  OE2 GLU    49      61.018  53.444  64.241  1.00 12.15
ATOM    776  C   GLU    49      58.296  54.231  61.893  1.00 12.15
ATOM    777  O   GLU    49      57.718  54.060  60.832  1.00 12.15
ATOM    778  N   GLU    50      58.883  53.163  62.410  1.00 12.14
ATOM    779  H   GLU    50      59.527  53.240  63.193  1.00 12.14
ATOM    780  CA  GLU    50      58.486  51.804  62.031  1.00 12.14
ATOM    781  HA  GLU    50      58.339  51.761  60.991  1.00 12.14
ATOM    782  CB  GLU    50      59.617  50.823  62.380  1.00 12.14
ATOM    783  HB1 GLU    50      60.562  51.299  62.138  1.00 12.14
ATOM    784  HB2 GLU    50      59.549  49.953  61.724  1.00 12.14
ATOM    785  CG  GLU    50      59.705  50.332  63.840  1.00 12.14
ATOM    786  HG1 GLU    50      59.239  51.045  64.520  1.00 12.14
ATOM    787  HG2 GLU    50      60.762  50.259  64.102  1.00 12.14
ATOM    788  CD  GLU    50      59.070  48.950  63.995  1.00 12.14
ATOM    789  OE1 GLU    50      58.004  48.683  63.389  1.00 12.14
ATOM    790  OE2 GLU    50      59.704  48.041  64.575  1.00 12.14
ATOM    791  C   GLU    50      57.151  51.392  62.622  1.00 12.14
ATOM    792  O   GLU    50      56.910  51.830  63.754  1.00 12.14
ATOM    793  N   ILE    51      56.296  50.706  61.840  1.00 11.34
ATOM    794  H   ILE    51      56.677  50.522  60.936  1.00 11.34
ATOM    795  CA  ILE    51      54.882  50.348  62.052  1.00 11.34
ATOM    796  HA  ILE    51      54.337  51.246  62.224  1.00 11.34
ATOM    797  CB  ILE    51      54.225  49.625  60.845  1.00 11.34
ATOM    798  HB  ILE    51      54.620  50.111  59.971  1.00 11.34
ATOM    799  CG2 ILE    51      54.524  48.122  60.760  1.00 11.34
ATOM    800 1HG2 ILE    51      54.453  47.752  59.741  1.00 11.34
ATOM    801 2HG2 ILE    51      55.509  47.925  61.155  1.00 11.34
ATOM    802 3HG2 ILE    51      53.823  47.527  61.343  1.00 11.34
ATOM    803  CG1 ILE    51      52.697  49.867  60.774  1.00 11.34
ATOM    804 1HG1 ILE    51      52.543  50.915  60.530  1.00 11.34
ATOM    805 2HG1 ILE    51      52.258  49.676  61.749  1.00 11.34
ATOM    806  CD1 ILE    51      51.934  49.024  59.742  1.00 11.34
ATOM    807  HD1 ILE    51      52.401  49.103  58.763  1.00 11.34
ATOM    808  HD2 ILE    51      51.913  47.978  60.046  1.00 11.34
ATOM    809  HD3 ILE    51      50.905  49.374  59.679  1.00 11.34
ATOM    810  C   ILE    51      54.691  49.452  63.362  1.00 11.34
ATOM    811  O   ILE    51      53.760  48.659  63.473  1.00 11.34
ATOM    812  N   SER    52      55.468  49.626  64.418  1.00 11.44
ATOM    813  H   SER    52      56.360  50.017  64.209  1.00 11.44
ATOM    814  CA  SER    52      54.946  50.122  65.719  1.00 11.44
ATOM    815  HA  SER    52      54.790  49.216  66.299  1.00 11.44
ATOM    816  CB  SER    52      55.956  50.933  66.541  1.00 11.44
ATOM    817  HB1 SER    52      55.479  51.235  67.473  1.00 11.44
ATOM    818  HB2 SER    52      56.276  51.825  66.018  1.00 11.44
ATOM    819  OG  SER    52      57.085  50.135  66.833  1.00 11.44
ATOM    820  HG  SER    52      57.730  50.274  66.131  1.00 11.44
ATOM    821  C   SER    52      53.562  50.744  65.635  1.00 11.44
ATOM    822  O   SER    52      52.775  50.384  66.481  1.00 11.44
ATOM    823  N   VAL    53      53.213  51.431  64.520  1.00 10.41
ATOM    824  H   VAL    53      53.999  51.845  64.034  1.00 10.41
ATOM    825  CA  VAL    53      51.864  51.879  64.133  1.00 10.41
ATOM    826  HA  VAL    53      51.628  52.611  64.930  1.00 10.41
ATOM    827  CB  VAL    53      51.752  52.662  62.817  1.00 10.41
ATOM    828  HB  VAL    53      52.631  52.503  62.204  1.00 10.41
ATOM    829  CG1 VAL    53      50.578  52.357  61.886  1.00 10.41
ATOM    830 1HG1 VAL    53      50.727  52.916  60.966  1.00 10.41
ATOM    831 2HG1 VAL    53      50.516  51.296  61.664  1.00 10.41
ATOM    832 3HG1 VAL    53      49.643  52.685  62.341  1.00 10.41
ATOM    833  CG2 VAL    53      51.581  54.134  63.142  1.00 10.41
ATOM    834 1HG2 VAL    53      50.633  54.323  63.648  1.00 10.41
ATOM    835 2HG2 VAL    53      52.388  54.439  63.790  1.00 10.41
ATOM    836 3HG2 VAL    53      51.567  54.704  62.219  1.00 10.41
ATOM    837  C   VAL    53      50.772  50.833  64.259  1.00 10.41
ATOM    838  O   VAL    53      49.564  51.150  64.329  1.00 10.41
ATOM    839  N   LYS    54      51.145  49.585  64.369  1.00 11.30
ATOM    840  H   LYS    54      52.140  49.428  64.271  1.00 11.30
ATOM    841  CA  LYS    54      50.365  48.534  64.961  1.00 11.30
ATOM    842  HA  LYS    54      49.567  48.293  64.261  1.00 11.30
ATOM    843  CB  LYS    54      51.259  47.280  65.105  1.00 11.30
ATOM    844  HB1 LYS    54      52.139  47.516  65.708  1.00 11.30
ATOM    845  HB2 LYS    54      51.613  47.011  64.108  1.00 11.30
ATOM    846  CG  LYS    54      50.539  46.053  65.699  1.00 11.30
ATOM    847  HG1 LYS    54      50.965  45.152  65.254  1.00 11.30
ATOM    848  HG2 LYS    54      49.488  46.083  65.410  1.00 11.30
ATOM    849  CD  LYS    54      50.683  45.935  67.230  1.00 11.30
ATOM    850  HD1 LYS    54      50.768  46.917  67.697  1.00 11.30
ATOM    851  HD2 LYS    54      51.608  45.397  67.445  1.00 11.30
ATOM    852  CE  LYS    54      49.505  45.170  67.860  1.00 11.30
ATOM    853  HE1 LYS    54      49.823  44.785  68.833  1.00 11.30
ATOM    854  HE2 LYS    54      49.267  44.316  67.219  1.00 11.30
ATOM    855  NZ  LYS    54      48.317  46.045  68.032  1.00 11.30
ATOM    856  HZ1 LYS    54      48.489  46.751  68.736  1.00 11.30
ATOM    857  HZ2 LYS    54      48.141  46.582  67.184  1.00 11.30
ATOM    858  HZ3 LYS    54      47.486  45.524  68.272  1.00 11.30
ATOM    859  C   LYS    54      49.640  48.897  66.264  1.00 11.30
ATOM    860  O   LYS    54      48.595  48.310  66.554  1.00 11.30
ATOM    861  N   GLY    55      50.201  49.808  67.049  1.00 10.88
ATOM    862  H   GLY    55      51.092  50.199  66.761  1.00 10.88
ATOM    863  CA  GLY    55      49.570  50.420  68.195  1.00 10.88
ATOM    864  HA1 GLY    55      50.303  50.946  68.762  1.00 10.88
ATOM    865  HA2 GLY    55      49.104  49.661  68.831  1.00 10.88
ATOM    866  C   GLY    55      48.461  51.460  67.720  1.00 10.88
ATOM    867  O   GLY    55      47.334  51.081  68.054  1.00 10.88
ATOM    868  N   PRO    56      48.550  52.650  66.965  1.00  9.42
ATOM    869  CD  PRO    56      47.284  53.273  66.575  1.00  9.42
ATOM    870  HD1 PRO    56      46.765  53.627  67.464  1.00  9.42
ATOM    871  HD2 PRO    56      46.655  52.578  66.026  1.00  9.42
ATOM    872  CG  PRO    56      47.590  54.483  65.681  1.00  9.42
ATOM    873  HG1 PRO    56      46.824  55.254  65.767  1.00  9.42
ATOM    874  HG2 PRO    56      47.726  54.162  64.646  1.00  9.42
ATOM    875  CB  PRO    56      48.917  54.963  66.242  1.00  9.42
ATOM    876  HB1 PRO    56      48.750  55.497  67.188  1.00  9.42
ATOM    877  HB2 PRO    56      49.454  55.590  65.542  1.00  9.42
ATOM    878  CA  PRO    56      49.613  53.610  66.467  1.00  9.42
ATOM    879  HA  PRO    56      49.910  53.278  65.499  1.00  9.42
ATOM    880  C   PRO    56      50.815  53.628  67.386  1.00  9.42
ATOM    881  O   PRO    56      51.578  52.642  67.378  1.00  9.42
ATOM    882  N   ASN    57      51.044  54.658  68.139  1.00  7.76
ATOM    883  H   ASN    57      50.314  55.365  68.192  1.00  7.76
ATOM    884  CA  ASN    57      52.361  55.077  68.578  1.00  7.76
ATOM    885  HA  ASN    57      52.149  56.017  69.065  1.00  7.76
ATOM    886  CB  ASN    57      52.932  54.199  69.705  1.00  7.76
ATOM    887  HB1 ASN    57      53.460  53.351  69.270  1.00  7.76
ATOM    888  HB2 ASN    57      52.110  53.830  70.316  1.00  7.76
ATOM    889  CG  ASN    57      53.877  54.957  70.633  1.00  7.76
ATOM    890  OD1 ASN    57      54.922  54.459  71.026  1.00  7.76
ATOM    891  ND2 ASN    57      53.533  56.153  71.073  1.00  7.76
ATOM    892 1HD2 ASN    57      52.748  56.674  70.670  1.00  7.76
ATOM    893 2HD2 ASN    57      54.177  56.621  71.674  1.00  7.76
ATOM    894  C   ASN    57      53.342  55.533  67.504  1.00  7.76
ATOM    895  O   ASN    57      54.470  55.913  67.818  1.00  7.76
ATOM    896  N   GLY    58      52.855  55.616  66.271  1.00  5.65
ATOM    897  H   GLY    58      51.946  55.219  66.119  1.00  5.65
ATOM    898  CA  GLY    58      53.309  56.626  65.337  1.00  5.65
ATOM    899  HA1 GLY    58      52.900  56.410  64.374  1.00  5.65
ATOM    900  HA2 GLY    58      54.395  56.718  65.317  1.00  5.65
ATOM    901  C   GLY    58      52.745  57.950  65.814  1.00  5.65
ATOM    902  O   GLY    58      53.438  58.820  66.335  1.00  5.65
ATOM    903  N   GLU    59      51.434  58.033  65.624  1.00  4.63
ATOM    904  H   GLU    59      50.991  57.236  65.197  1.00  4.63
ATOM    905  CA  GLU    59      50.617  59.226  65.592  1.00  4.63
ATOM    906  HA  GLU    59      49.837  58.994  64.863  1.00  4.63
ATOM    907  CB  GLU    59      49.852  59.425  66.922  1.00  4.63
ATOM    908  HB1 GLU    59      49.116  58.626  67.006  1.00  4.63
ATOM    909  HB2 GLU    59      49.249  60.329  66.841  1.00  4.63
ATOM    910  CG  GLU    59      50.672  59.539  68.224  1.00  4.63
ATOM    911  HG1 GLU    59      50.151  60.240  68.881  1.00  4.63
ATOM    912  HG2 GLU    59      51.647  59.981  68.004  1.00  4.63
ATOM    913  CD  GLU    59      50.841  58.219  69.006  1.00  4.63
ATOM    914  OE1 GLU    59      50.111  57.235  68.731  1.00  4.63
ATOM    915  OE2 GLU    59      51.698  58.166  69.922  1.00  4.63
ATOM    916  C   GLU    59      51.174  60.530  65.006  1.00  4.63
ATOM    917  O   GLU    59      50.482  61.553  65.074  1.00  4.63
ATOM    918  N   SER    60      52.340  60.509  64.360  1.00  3.23
ATOM    919  H   SER    60      52.919  59.681  64.406  1.00  3.23
ATOM    920  CA  SER    60      52.698  61.584  63.454  1.00  3.23
ATOM    921  HA  SER    60      52.405  62.508  63.974  1.00  3.23
ATOM    922  CB  SER    60      54.181  61.749  63.231  1.00  3.23
ATOM    923  HB1 SER    60      54.434  61.158  62.371  1.00  3.23
ATOM    924  HB2 SER    60      54.740  61.413  64.103  1.00  3.23
ATOM    925  OG  SER    60      54.513  63.097  62.920  1.00  3.23
ATOM    926  HG  SER    60      54.309  63.653  63.697  1.00  3.23
ATOM    927  C   SER    60      51.849  61.686  62.205  1.00  3.23
ATOM    928  O   SER    60      50.750  61.129  62.137  1.00  3.23
ATOM    929  N   SER    61      52.305  62.492  61.274  1.00  2.87
ATOM    930  H   SER    61      53.200  62.922  61.467  1.00  2.87
ATOM    931  CA  SER    61      51.495  62.948  60.167  1.00  2.87
ATOM    932  HA  SER    61      50.785  62.168  59.936  1.00  2.87
ATOM    933  CB  SER    61      50.751  64.235  60.577  1.00  2.87
ATOM    934  HB1 SER    61      49.973  64.444  59.842  1.00  2.87
ATOM    935  HB2 SER    61      51.456  65.067  60.575  1.00  2.87
ATOM    936  OG  SER    61      50.169  64.161  61.866  1.00  2.87
ATOM    937  HG  SER    61      49.870  63.250  62.026  1.00  2.87
ATOM    938  C   SER    61      52.308  63.218  58.904  1.00  2.87
ATOM    939  O   SER    61      52.041  64.141  58.128  1.00  2.87
ATOM    940  N   VAL    62      53.366  62.440  58.777  1.00  2.41
ATOM    941  H   VAL    62      53.310  61.580  59.315  1.00  2.41
ATOM    942  CA  VAL    62      54.575  62.604  58.005  1.00  2.41
ATOM    943  HA  VAL    62      54.403  63.235  57.137  1.00  2.41
ATOM    944  CB  VAL    62      55.673  63.209  58.912  1.00  2.41
ATOM    945  HB  VAL    62      55.823  62.562  59.774  1.00  2.41
ATOM    946  CG1 VAL    62      56.999  63.292  58.157  1.00  2.41
ATOM    947 1HG1 VAL    62      57.680  63.973  58.663  1.00  2.41
ATOM    948 2HG1 VAL    62      57.458  62.309  58.122  1.00  2.41
ATOM    949 3HG1 VAL    62      56.842  63.610  57.134  1.00  2.41
ATOM    950  CG2 VAL    62      55.307  64.587  59.468  1.00  2.41
ATOM    951 1HG2 VAL    62      56.161  65.017  59.993  1.00  2.41
ATOM    952 2HG2 VAL    62      55.001  65.236  58.663  1.00  2.41
ATOM    953 3HG2 VAL    62      54.493  64.492  60.186  1.00  2.41
ATOM    954  C   VAL    62      55.075  61.215  57.581  1.00  2.41
ATOM    955  O   VAL    62      55.453  60.378  58.418  1.00  2.41
ATOM    956  N   ILE    63      55.191  61.068  56.262  1.00  1.98
ATOM    957  H   ILE    63      54.677  61.715  55.680  1.00  1.98
ATOM    958  CA  ILE    63      56.313  60.370  55.615  1.00  1.98
ATOM    959  HA  ILE    63      56.656  59.582  56.274  1.00  1.98
ATOM    960  CB  ILE    63      55.867  59.684  54.310  1.00  1.98
ATOM    961  HB  ILE    63      55.300  58.844  54.655  1.00  1.98
ATOM    962  CG2 ILE    63      54.880  60.508  53.476  1.00  1.98
ATOM    963 1HG2 ILE    63      55.339  61.448  53.198  1.00  1.98
ATOM    964 2HG2 ILE    63      54.562  59.931  52.610  1.00  1.98
ATOM    965 3HG2 ILE    63      53.978  60.706  54.052  1.00  1.98
ATOM    966  CG1 ILE    63      56.928  59.007  53.425  1.00  1.98
ATOM    967 1HG1 ILE    63      56.398  58.517  52.615  1.00  1.98
ATOM    968 2HG1 ILE    63      57.412  58.218  53.996  1.00  1.98
ATOM    969  CD1 ILE    63      58.001  59.879  52.780  1.00  1.98
ATOM    970  HD1 ILE    63      58.447  59.313  51.967  1.00  1.98
ATOM    971  HD2 ILE    63      57.573  60.807  52.405  1.00  1.98
ATOM    972  HD3 ILE    63      58.778  60.096  53.500  1.00  1.98
ATOM    973  C   ILE    63      57.480  61.317  55.475  1.00  1.98
ATOM    974  O   ILE    63      57.291  62.389  54.891  1.00  1.98
ATOM    975  N   HIS    64      58.649  60.994  56.047  1.00  2.28
ATOM    976  H   HIS    64      58.841  60.021  56.262  1.00  2.28
ATOM    977  CA  HIS    64      59.714  61.961  56.067  1.00  2.28
ATOM    978  HA  HIS    64      59.281  62.964  56.071  1.00  2.28
ATOM    979  CB  HIS    64      60.618  61.849  57.293  1.00  2.28
ATOM    980  HB1 HIS    64      61.476  61.213  57.070  1.00  2.28
ATOM    981  HB2 HIS    64      60.065  61.383  58.106  1.00  2.28
ATOM    982  CG  HIS    64      61.085  63.210  57.760  1.00  2.28
ATOM    983  ND1 HIS    64      60.236  64.271  58.078  1.00  2.28
ATOM    984  CE1 HIS    64      61.003  65.231  58.602  1.00  2.28
ATOM    985  HE1 HIS    64      60.636  66.182  58.966  1.00  2.28
ATOM    986  NE2 HIS    64      62.287  64.844  58.611  1.00  2.28
ATOM    987  HE2 HIS    64      63.050  65.388  58.987  1.00  2.28
ATOM    988  CD2 HIS    64      62.362  63.587  58.052  1.00  2.28
ATOM    989  HD2 HIS    64      63.249  62.994  57.911  1.00  2.28
ATOM    990  C   HIS    64      60.519  61.822  54.794  1.00  2.28
ATOM    991  O   HIS    64      60.977  60.739  54.457  1.00  2.28
ATOM    992  N   ASP    65      60.808  62.884  54.073  1.00  2.66
ATOM    993  H   ASP    65      60.439  63.794  54.345  1.00  2.66
ATOM    994  CA  ASP    65      62.013  62.808  53.256  1.00  2.66
ATOM    995  HA  ASP    65      62.122  61.831  52.786  1.00  2.66
ATOM    996  CB  ASP    65      61.887  63.843  52.120  1.00  2.66
ATOM    997  HB1 ASP    65      60.882  64.260  52.112  1.00  2.66
ATOM    998  HB2 ASP    65      62.032  63.325  51.170  1.00  2.66
ATOM    999  CG  ASP    65      62.861  65.010  52.178  1.00  2.66
ATOM   1000  OD1 ASP    65      62.473  66.096  52.657  1.00  2.66
ATOM   1001  OD2 ASP    65      63.991  64.833  51.679  1.00  2.66
ATOM   1002  C   ASP    65      63.198  63.061  54.194  1.00  2.66
ATOM   1003  O   ASP    65      63.259  64.085  54.878  1.00  2.66
ATOM   1004  N   ARG    66      64.144  62.118  54.243  1.00  2.71
ATOM   1005  H   ARG    66      63.971  61.241  53.780  1.00  2.71
ATOM   1006  CA  ARG    66      65.398  62.301  54.979  1.00  2.71
ATOM   1007  HA  ARG    66      65.168  62.398  56.041  1.00  2.71
ATOM   1008  CB  ARG    66      66.310  61.069  54.773  1.00  2.71
ATOM   1009  HB1 ARG    66      66.226  60.735  53.737  1.00  2.71
ATOM   1010  HB2 ARG    66      65.939  60.252  55.392  1.00  2.71
ATOM   1011  CG  ARG    66      67.816  61.290  55.049  1.00  2.71
ATOM   1012  HG1 ARG    66      68.237  61.815  54.191  1.00  2.71
ATOM   1013  HG2 ARG    66      68.305  60.317  55.071  1.00  2.71
ATOM   1014  CD  ARG    66      68.188  62.062  56.335  1.00  2.71
ATOM   1015  HD1 ARG    66      68.612  61.355  57.048  1.00  2.71
ATOM   1016  HD2 ARG    66      67.309  62.509  56.795  1.00  2.71
ATOM   1017  NE  ARG    66      69.206  63.088  56.063  1.00  2.71
ATOM   1018  HE  ARG    66      69.994  62.801  55.489  1.00  2.71
ATOM   1019  CZ  ARG    66      69.305  64.341  56.464  1.00  2.71
ATOM   1020  NH1 ARG    66      68.404  64.958  57.165  1.00  2.71
ATOM   1021 1HH1 ARG    66      67.478  64.557  57.154  1.00  2.71
ATOM   1022 2HH1 ARG    66      68.520  65.933  57.349  1.00  2.71
ATOM   1023  NH2 ARG    66      70.356  65.023  56.136  1.00  2.71
ATOM   1024 1HH2 ARG    66      71.036  64.543  55.546  1.00  2.71
ATOM   1025 2HH2 ARG    66      70.453  65.992  56.363  1.00  2.71
ATOM   1026  C   ARG    66      66.086  63.597  54.563  1.00  2.71
ATOM   1027  O   ARG    66      66.333  64.452  55.410  1.00  2.71
ATOM   1028  N   LYS    67      66.456  63.692  53.285  1.00  3.06
ATOM   1029  H   LYS    67      66.092  62.996  52.653  1.00  3.06
ATOM   1030  CA  LYS    67      67.514  64.582  52.793  1.00  3.06
ATOM   1031  HA  LYS    67      68.414  64.383  53.375  1.00  3.06
ATOM   1032  CB  LYS    67      67.808  64.237  51.325  1.00  3.06
ATOM   1033  HB1 LYS    67      67.011  64.613  50.680  1.00  3.06
ATOM   1034  HB2 LYS    67      67.859  63.151  51.223  1.00  3.06
ATOM   1035  CG  LYS    67      69.156  64.827  50.895  1.00  3.06
ATOM   1036  HG1 LYS    67      69.905  64.549  51.635  1.00  3.06
ATOM   1037  HG2 LYS    67      69.088  65.916  50.862  1.00  3.06
ATOM   1038  CD  LYS    67      69.587  64.313  49.515  1.00  3.06
ATOM   1039  HD1 LYS    67      68.906  64.714  48.761  1.00  3.06
ATOM   1040  HD2 LYS    67      69.533  63.223  49.485  1.00  3.06
ATOM   1041  CE  LYS    67      71.016  64.770  49.204  1.00  3.06
ATOM   1042  HE1 LYS    67      71.083  65.845  49.403  1.00  3.06
ATOM   1043  HE2 LYS    67      71.216  64.609  48.141  1.00  3.06
ATOM   1044  NZ  LYS    67      72.009  64.034  50.026  1.00  3.06
ATOM   1045  HZ1 LYS    67      72.934  64.432  49.968  1.00  3.06
ATOM   1046  HZ2 LYS    67      71.742  64.015  51.016  1.00  3.06
ATOM   1047  HZ3 LYS    67      72.052  63.053  49.786  1.00  3.06
ATOM   1048  C   LYS    67      67.224  66.070  52.980  1.00  3.06
ATOM   1049  O   LYS    67      68.124  66.851  53.280  1.00  3.06
ATOM   1050  N   SER    68      65.955  66.429  52.858  1.00  3.43
ATOM   1051  H   SER    68      65.304  65.715  52.551  1.00  3.43
ATOM   1052  CA  SER    68      65.432  67.784  53.001  1.00  3.43
ATOM   1053  HA  SER    68      66.276  68.473  53.031  1.00  3.43
ATOM   1054  CB  SER    68      64.563  68.194  51.795  1.00  3.43
ATOM   1055  HB1 SER    68      64.813  69.220  51.524  1.00  3.43
ATOM   1056  HB2 SER    68      63.511  68.178  52.071  1.00  3.43
ATOM   1057  OG  SER    68      64.745  67.371  50.658  1.00  3.43
ATOM   1058  HG  SER    68      64.410  66.481  50.885  1.00  3.43
ATOM   1059  C   SER    68      64.655  67.988  54.303  1.00  3.43
ATOM   1060  O   SER    68      64.327  69.132  54.637  1.00  3.43
ATOM   1061  N   GLY    69      64.402  66.908  55.047  1.00  3.19
ATOM   1062  H   GLY    69      64.633  66.000  54.661  1.00  3.19
ATOM   1063  CA  GLY    69      63.821  66.907  56.380  1.00  3.19
ATOM   1064  HA1 GLY    69      64.360  67.618  57.006  1.00  3.19
ATOM   1065  HA2 GLY    69      63.950  65.909  56.794  1.00  3.19
ATOM   1066  C   GLY    69      62.348  67.242  56.438  1.00  3.19
ATOM   1067  O   GLY    69      61.927  67.835  57.431  1.00  3.19
ATOM   1068  N   LYS    70      61.577  66.945  55.388  1.00  3.02
ATOM   1069  H   LYS    70      61.979  66.436  54.599  1.00  3.02
ATOM   1070  CA  LYS    70      60.214  67.463  55.269  1.00  3.02
ATOM   1071  HA  LYS    70      60.050  68.145  56.103  1.00  3.02
ATOM   1072  CB  LYS    70      60.099  68.338  54.014  1.00  3.02
ATOM   1073  HB1 LYS    70      59.048  68.511  53.772  1.00  3.02
ATOM   1074  HB2 LYS    70      60.595  67.844  53.184  1.00  3.02
ATOM   1075  CG  LYS    70      60.791  69.688  54.258  1.00  3.02
ATOM   1076  HG1 LYS    70      61.758  69.514  54.725  1.00  3.02
ATOM   1077  HG2 LYS    70      60.186  70.282  54.945  1.00  3.02
ATOM   1078  CD  LYS    70      61.008  70.475  52.960  1.00  3.02
ATOM   1079  HD1 LYS    70      60.034  70.752  52.551  1.00  3.02
ATOM   1080  HD2 LYS    70      61.529  69.853  52.229  1.00  3.02
ATOM   1081  CE  LYS    70      61.820  71.748  53.238  1.00  3.02
ATOM   1082  HE1 LYS    70      61.346  72.281  54.068  1.00  3.02
ATOM   1083  HE2 LYS    70      61.776  72.389  52.353  1.00  3.02
ATOM   1084  NZ  LYS    70      63.237  71.446  53.568  1.00  3.02
ATOM   1085  HZ1 LYS    70      63.718  72.258  53.928  1.00  3.02
ATOM   1086  HZ2 LYS    70      63.305  70.708  54.269  1.00  3.02
ATOM   1087  HZ3 LYS    70      63.732  71.098  52.760  1.00  3.02
ATOM   1088  C   LYS    70      59.153  66.388  55.447  1.00  3.02
ATOM   1089  O   LYS    70      59.206  65.309  54.858  1.00  3.02
ATOM   1090  N   LYS    71      58.182  66.771  56.285  1.00  2.74
ATOM   1091  H   LYS    71      58.351  67.641  56.763  1.00  2.74
ATOM   1092  CA  LYS    71      56.804  66.275  56.345  1.00  2.74
ATOM   1093  HA  LYS    71      56.760  65.342  56.875  1.00  2.74
ATOM   1094  CB  LYS    71      55.961  67.348  57.104  1.00  2.74
ATOM   1095  HB1 LYS    71      56.455  68.315  56.984  1.00  2.74
ATOM   1096  HB2 LYS    71      55.992  67.134  58.172  1.00  2.74
ATOM   1097  CG  LYS    71      54.491  67.604  56.671  1.00  2.74
ATOM   1098  HG1 LYS    71      54.486  68.009  55.660  1.00  2.74
ATOM   1099  HG2 LYS    71      54.085  68.391  57.306  1.00  2.74
ATOM   1100  CD  LYS    71      53.530  66.407  56.736  1.00  2.74
ATOM   1101  HD1 LYS    71      53.091  66.384  57.734  1.00  2.74
ATOM   1102  HD2 LYS    71      54.075  65.480  56.584  1.00  2.74
ATOM   1103  CE  LYS    71      52.412  66.496  55.684  1.00  2.74
ATOM   1104  HE1 LYS    71      52.862  66.658  54.697  1.00  2.74
ATOM   1105  HE2 LYS    71      51.784  67.364  55.900  1.00  2.74
ATOM   1106  NZ  LYS    71      51.591  65.256  55.659  1.00  2.74
ATOM   1107  HZ1 LYS    71      50.855  65.313  54.956  1.00  2.74
ATOM   1108  HZ2 LYS    71      52.159  64.446  55.428  1.00  2.74
ATOM   1109  HZ3 LYS    71      51.205  65.052  56.576  1.00  2.74
ATOM   1110  C   LYS    71      56.277  66.087  54.937  1.00  2.74
ATOM   1111  O   LYS    71      56.230  67.063  54.190  1.00  2.74
ATOM   1112  N   PHE    72      55.737  64.904  54.663  1.00  2.18
ATOM   1113  H   PHE    72      56.006  64.098  55.210  1.00  2.18
ATOM   1114  CA  PHE    72      54.858  64.695  53.528  1.00  2.18
ATOM   1115  HA  PHE    72      54.457  65.672  53.246  1.00  2.18
ATOM   1116  CB  PHE    72      55.675  64.218  52.314  1.00  2.18
ATOM   1117  HB1 PHE    72      55.008  63.934  51.501  1.00  2.18
ATOM   1118  HB2 PHE    72      56.263  63.342  52.584  1.00  2.18
ATOM   1119  CG  PHE    72      56.597  65.302  51.807  1.00  2.18
ATOM   1120  CD1 PHE    72      56.069  66.443  51.172  1.00  2.18
ATOM   1121  HD1 PHE    72      55.007  66.525  50.995  1.00  2.18
ATOM   1122  CE1 PHE    72      56.907  67.525  50.855  1.00  2.18
ATOM   1123  HE1 PHE    72      56.486  68.413  50.406  1.00  2.18
ATOM   1124  CZ  PHE    72      58.277  67.466  51.166  1.00  2.18
ATOM   1125  HZ  PHE    72      58.919  68.302  50.935  1.00  2.18
ATOM   1126  CE2 PHE    72      58.801  66.323  51.793  1.00  2.18
ATOM   1127  HE2 PHE    72      59.851  66.263  52.031  1.00  2.18
ATOM   1128  CD2 PHE    72      57.964  65.246  52.118  1.00  2.18
ATOM   1129  HD2 PHE    72      58.364  64.390  52.644  1.00  2.18
ATOM   1130  C   PHE    72      53.640  63.847  53.777  1.00  2.18
ATOM   1131  O   PHE    72      53.512  63.133  54.771  1.00  2.18
ATOM   1132  N   SER    73      52.705  64.047  52.861  1.00  2.18
ATOM   1133  H   SER    73      52.890  64.764  52.161  1.00  2.18
ATOM   1134  CA  SER    73      51.487  63.291  52.653  1.00  2.18
ATOM   1135  HA  SER    73      51.211  62.786  53.580  1.00  2.18
ATOM   1136  CB  SER    73      50.333  64.213  52.254  1.00  2.18
ATOM   1137  HB1 SER    73      49.387  63.681  52.369  1.00  2.18
ATOM   1138  HB2 SER    73      50.443  64.520  51.213  1.00  2.18
ATOM   1139  OG  SER    73      50.349  65.362  53.084  1.00  2.18
ATOM   1140  HG  SER    73      50.898  66.018  52.603  1.00  2.18
ATOM   1141  C   SER    73      51.757  62.239  51.602  1.00  2.18
ATOM   1142  O   SER    73      52.440  62.557  50.637  1.00  2.18
ATOM   1143  N   ILE    74      51.211  61.034  51.783  1.00  1.85
ATOM   1144  H   ILE    74      50.759  60.863  52.673  1.00  1.85
ATOM   1145  CA  ILE    74      51.075  59.969  50.776  1.00  1.85
ATOM   1146  HA  ILE    74      51.580  59.063  51.107  1.00  1.85
ATOM   1147  CB  ILE    74      49.524  59.695  50.556  1.00  1.85
ATOM   1148  HB  ILE    74      49.092  60.581  50.096  1.00  1.85
ATOM   1149  CG2 ILE    74      49.318  58.541  49.558  1.00  1.85
ATOM   1150 1HG2 ILE    74      48.263  58.379  49.356  1.00  1.85
ATOM   1151 2HG2 ILE    74      49.757  58.774  48.594  1.00  1.85
ATOM   1152 3HG2 ILE    74      49.769  57.624  49.937  1.00  1.85
ATOM   1153  CG1 ILE    74      48.555  59.531  51.741  1.00  1.85
ATOM   1154 1HG1 ILE    74      48.872  60.191  52.541  1.00  1.85
ATOM   1155 2HG1 ILE    74      48.547  58.496  52.081  1.00  1.85
ATOM   1156  CD1 ILE    74      47.110  59.954  51.419  1.00  1.85
ATOM   1157  HD1 ILE    74      47.067  61.034  51.277  1.00  1.85
ATOM   1158  HD2 ILE    74      46.739  59.469  50.518  1.00  1.85
ATOM   1159  HD3 ILE    74      46.461  59.685  52.251  1.00  1.85
ATOM   1160  C   ILE    74      51.588  60.331  49.357  1.00  1.85
ATOM   1161  O   ILE    74      52.577  59.804  48.849  1.00  1.85
ATOM   1162  N   GLU    75      50.839  61.222  48.702  1.00  2.13
ATOM   1163  H   GLU    75      50.048  61.597  49.200  1.00  2.13
ATOM   1164  CA  GLU    75      50.873  61.504  47.284  1.00  2.13
ATOM   1165  HA  GLU    75      51.029  60.587  46.712  1.00  2.13
ATOM   1166  CB  GLU    75      49.521  62.132  46.895  1.00  2.13
ATOM   1167  HB1 GLU    75      49.417  63.089  47.411  1.00  2.13
ATOM   1168  HB2 GLU    75      48.716  61.482  47.243  1.00  2.13
ATOM   1169  CG  GLU    75      49.340  62.369  45.390  1.00  2.13
ATOM   1170  HG1 GLU    75      50.152  62.995  45.014  1.00  2.13
ATOM   1171  HG2 GLU    75      48.407  62.916  45.236  1.00  2.13
ATOM   1172  CD  GLU    75      49.281  61.044  44.627  1.00  2.13
ATOM   1173  OE1 GLU    75      48.227  60.374  44.708  1.00  2.13
ATOM   1174  OE2 GLU    75      50.306  60.674  44.013  1.00  2.13
ATOM   1175  C   GLU    75      52.022  62.472  46.980  1.00  2.13
ATOM   1176  O   GLU    75      52.729  62.337  45.993  1.00  2.13
ATOM   1177  N   GLU    76      52.297  63.401  47.894  1.00  2.06
ATOM   1178  H   GLU    76      51.739  63.410  48.736  1.00  2.06
ATOM   1179  CA  GLU    76      53.462  64.276  47.848  1.00  2.06
ATOM   1180  HA  GLU    76      53.496  64.782  46.881  1.00  2.06
ATOM   1181  CB  GLU    76      53.373  65.331  48.973  1.00  2.06
ATOM   1182  HB1 GLU    76      54.179  66.052  48.826  1.00  2.06
ATOM   1183  HB2 GLU    76      53.562  64.817  49.913  1.00  2.06
ATOM   1184  CG  GLU    76      52.051  66.109  49.114  1.00  2.06
ATOM   1185  HG1 GLU    76      51.214  65.409  49.135  1.00  2.06
ATOM   1186  HG2 GLU    76      51.931  66.752  48.239  1.00  2.06
ATOM   1187  CD  GLU    76      52.001  66.946  50.409  1.00  2.06
ATOM   1188  OE1 GLU    76      52.388  66.410  51.481  1.00  2.06
ATOM   1189  OE2 GLU    76      51.521  68.095  50.365  1.00  2.06
ATOM   1190  C   GLU    76      54.792  63.523  48.051  1.00  2.06
ATOM   1191  O   GLU    76      55.871  63.939  47.610  1.00  2.06
ATOM   1192  N   ALA    77      54.730  62.413  48.784  1.00  1.73
ATOM   1193  H   ALA    77      53.823  62.162  49.169  1.00  1.73
ATOM   1194  CA  ALA    77      55.854  61.536  49.030  1.00  1.73
ATOM   1195  HA  ALA    77      56.719  62.130  49.245  1.00  1.73
ATOM   1196  CB  ALA    77      55.553  60.688  50.249  1.00  1.73
ATOM   1197  HB1 ALA    77      56.406  60.059  50.490  1.00  1.73
ATOM   1198  HB2 ALA    77      55.356  61.375  51.063  1.00  1.73
ATOM   1199  HB3 ALA    77      54.681  60.058  50.089  1.00  1.73
ATOM   1200  C   ALA    77      56.162  60.697  47.788  1.00  1.73
ATOM   1201  O   ALA    77      57.287  60.727  47.276  1.00  1.73
ATOM   1202  N   LEU    78      55.136  60.036  47.255  1.00  1.85
ATOM   1203  H   LEU    78      54.242  60.062  47.739  1.00  1.85
ATOM   1204  CA  LEU    78      55.191  59.325  45.984  1.00  1.85
ATOM   1205  HA  LEU    78      55.870  58.481  46.074  1.00  1.85
ATOM   1206  CB  LEU    78      53.757  58.822  45.694  1.00  1.85
ATOM   1207  HB1 LEU    78      53.095  59.680  45.570  1.00  1.85
ATOM   1208  HB2 LEU    78      53.415  58.294  46.581  1.00  1.85
ATOM   1209  CG  LEU    78      53.519  57.866  44.509  1.00  1.85
ATOM   1210  HG  LEU    78      52.518  57.454  44.627  1.00  1.85
ATOM   1211  CD1 LEU    78      53.560  58.526  43.131  1.00  1.85
ATOM   1212 1HD1 LEU    78      54.565  58.860  42.881  1.00  1.85
ATOM   1213 2HD1 LEU    78      53.227  57.812  42.379  1.00  1.85
ATOM   1214 3HD1 LEU    78      52.870  59.371  43.120  1.00  1.85
ATOM   1215  CD2 LEU    78      54.497  56.695  44.510  1.00  1.85
ATOM   1216 1HD2 LEU    78      54.222  56.026  43.704  1.00  1.85
ATOM   1217 2HD2 LEU    78      55.515  57.048  44.347  1.00  1.85
ATOM   1218 3HD2 LEU    78      54.433  56.165  45.459  1.00  1.85
ATOM   1219  C   LEU    78      55.734  60.213  44.854  1.00  1.85
ATOM   1220  O   LEU    78      56.661  59.839  44.140  1.00  1.85
ATOM   1221  N   GLN    79      55.254  61.450  44.779  1.00  2.15
ATOM   1222  H   GLN    79      54.455  61.687  45.362  1.00  2.15
ATOM   1223  CA  GLN    79      55.664  62.440  43.789  1.00  2.15
ATOM   1224  HA  GLN    79      56.079  61.915  42.927  1.00  2.15
ATOM   1225  CB  GLN    79      54.433  63.221  43.285  1.00  2.15
ATOM   1226  HB1 GLN    79      54.766  63.926  42.522  1.00  2.15
ATOM   1227  HB2 GLN    79      53.992  63.790  44.105  1.00  2.15
ATOM   1228  CG  GLN    79      53.365  62.298  42.664  1.00  2.15
ATOM   1229  HG1 GLN    79      52.917  61.692  43.450  1.00  2.15
ATOM   1230  HG2 GLN    79      53.836  61.628  41.945  1.00  2.15
ATOM   1231  CD  GLN    79      52.252  63.053  41.942  1.00  2.15
ATOM   1232  OE1 GLN    79      52.467  64.050  41.270  1.00  2.15
ATOM   1233  NE2 GLN    79      51.022  62.604  42.022  1.00  2.15
ATOM   1234 1HE2 GLN    79      50.805  61.789  42.598  1.00  2.15
ATOM   1235 2HE2 GLN    79      50.317  63.110  41.530  1.00  2.15
ATOM   1236  C   GLN    79      56.786  63.375  44.299  1.00  2.15
ATOM   1237  O   GLN    79      57.026  64.453  43.757  1.00  2.15
ATOM   1238  N   SER    80      57.589  62.945  45.278  1.00  2.03
ATOM   1239  H   SER    80      57.275  62.172  45.850  1.00  2.03
ATOM   1240  CA  SER    80      59.045  63.171  45.154  1.00  2.03
ATOM   1241  HA  SER    80      59.219  63.454  44.115  1.00  2.03
ATOM   1242  CB  SER    80      59.614  64.338  45.952  1.00  2.03
ATOM   1243  HB1 SER    80      60.635  64.531  45.617  1.00  2.03
ATOM   1244  HB2 SER    80      59.661  64.039  46.989  1.00  2.03
ATOM   1245  OG  SER    80      58.864  65.524  45.778  1.00  2.03
ATOM   1246  HG  SER    80      58.229  65.364  45.058  1.00  2.03
ATOM   1247  C   SER    80      59.899  61.922  45.285  1.00  2.03
ATOM   1248  O   SER    80      61.069  62.009  45.645  1.00  2.03
ATOM   1249  N   GLY    81      59.343  60.746  45.001  1.00  1.88
ATOM   1250  H   GLY    81      58.369  60.701  44.724  1.00  1.88
ATOM   1251  CA  GLY    81      60.115  59.509  44.924  1.00  1.88
ATOM   1252  HA1 GLY    81      60.958  59.643  44.244  1.00  1.88
ATOM   1253  HA2 GLY    81      59.471  58.721  44.531  1.00  1.88
ATOM   1254  C   GLY    81      60.657  59.049  46.279  1.00  1.88
ATOM   1255  O   GLY    81      61.667  58.351  46.382  1.00  1.88
ATOM   1256  N   ARG    82      59.980  59.490  47.340  1.00  1.56
ATOM   1257  H   ARG    82      59.162  60.063  47.144  1.00  1.56
ATOM   1258  CA  ARG    82      60.258  59.152  48.734  1.00  1.56
ATOM   1259  HA  ARG    82      61.337  59.092  48.878  1.00  1.56
ATOM   1260  CB  ARG    82      59.669  60.246  49.647  1.00  1.56
ATOM   1261  HB1 ARG    82      60.103  60.132  50.641  1.00  1.56
ATOM   1262  HB2 ARG    82      58.597  60.065  49.718  1.00  1.56
ATOM   1263  CG  ARG    82      59.861  61.710  49.198  1.00  1.56
ATOM   1264  HG1 ARG    82      59.477  61.839  48.188  1.00  1.56
ATOM   1265  HG2 ARG    82      60.921  61.968  49.198  1.00  1.56
ATOM   1266  CD  ARG    82      59.091  62.659  50.131  1.00  1.56
ATOM   1267  HD1 ARG    82      59.760  63.058  50.881  1.00  1.56
ATOM   1268  HD2 ARG    82      58.332  62.099  50.677  1.00  1.56
ATOM   1269  NE  ARG    82      58.406  63.746  49.403  1.00  1.56
ATOM   1270  HE  ARG    82      57.460  63.573  49.093  1.00  1.56
ATOM   1271  CZ  ARG    82      58.845  64.937  49.066  1.00  1.56
ATOM   1272  NH1 ARG    82      60.080  65.307  49.260  1.00  1.56
ATOM   1273 1HH1 ARG    82      60.691  64.692  49.762  1.00  1.56
ATOM   1274 2HH1 ARG    82      60.360  66.239  49.028  1.00  1.56
ATOM   1275  NH2 ARG    82      58.033  65.728  48.433  1.00  1.56
ATOM   1276 1HH2 ARG    82      57.137  65.355  48.138  1.00  1.56
ATOM   1277 2HH2 ARG    82      58.407  66.477  47.880  1.00  1.56
ATOM   1278  C   ARG    82      59.664  57.797  49.110  1.00  1.56
ATOM   1279  O   ARG    82      60.068  57.200  50.104  1.00  1.56
ATOM   1280  N   LEU    83      58.690  57.344  48.320  1.00  1.55
ATOM   1281  H   LEU    83      58.436  57.911  47.527  1.00  1.55
ATOM   1282  CA  LEU    83      58.132  56.002  48.314  1.00  1.55
ATOM   1283  HA  LEU    83      58.954  55.335  48.541  1.00  1.55
ATOM   1284  CB  LEU    83      57.093  55.818  49.436  1.00  1.55
ATOM   1285  HB1 LEU    83      57.639  55.786  50.380  1.00  1.55
ATOM   1286  HB2 LEU    83      56.632  54.843  49.297  1.00  1.55
ATOM   1287  CG  LEU    83      55.983  56.877  49.567  1.00  1.55
ATOM   1288  HG  LEU    83      56.417  57.876  49.558  1.00  1.55
ATOM   1289  CD1 LEU    83      54.974  56.747  48.445  1.00  1.55
ATOM   1290 1HD1 LEU    83      54.139  57.427  48.616  1.00  1.55
ATOM   1291 2HD1 LEU    83      55.439  56.985  47.500  1.00  1.55
ATOM   1292 3HD1 LEU    83      54.618  55.718  48.417  1.00  1.55
ATOM   1293  CD2 LEU    83      55.202  56.709  50.867  1.00  1.55
ATOM   1294 1HD2 LEU    83      54.577  55.817  50.817  1.00  1.55
ATOM   1295 2HD2 LEU    83      55.891  56.607  51.702  1.00  1.55
ATOM   1296 3HD2 LEU    83      54.557  57.573  51.026  1.00  1.55
ATOM   1297  C   LEU    83      57.669  55.600  46.902  1.00  1.55
ATOM   1298  O   LEU    83      57.448  56.478  46.067  1.00  1.55
ATOM   1299  N   THR    84      57.556  54.298  46.613  1.00  1.89
ATOM   1300  H   THR    84      57.795  53.617  47.318  1.00  1.89
ATOM   1301  CA  THR    84      57.092  53.795  45.307  1.00  1.89
ATOM   1302  HA  THR    84      57.249  54.579  44.568  1.00  1.89
ATOM   1303  CB  THR    84      57.850  52.544  44.824  1.00  1.89
ATOM   1304  HB  THR    84      57.233  52.005  44.107  1.00  1.89
ATOM   1305  CG2 THR    84      59.143  52.893  44.096  1.00  1.89
ATOM   1306 1HG2 THR    84      59.727  53.602  44.678  1.00  1.89
ATOM   1307 2HG2 THR    84      59.732  51.992  43.928  1.00  1.89
ATOM   1308 3HG2 THR    84      58.906  53.349  43.135  1.00  1.89
ATOM   1309  OG1 THR    84      58.108  51.637  45.860  1.00  1.89
ATOM   1310  HG1 THR    84      59.043  51.773  46.097  1.00  1.89
ATOM   1311  C   THR    84      55.592  53.445  45.312  1.00  1.89
ATOM   1312  O   THR    84      55.007  53.214  46.379  1.00  1.89
ATOM   1313  N   PRO    85      54.950  53.362  44.122  1.00  2.27
ATOM   1314  CD  PRO    85      55.517  53.638  42.800  1.00  2.27
ATOM   1315  HD1 PRO    85      56.153  52.810  42.488  1.00  2.27
ATOM   1316  HD2 PRO    85      56.083  54.570  42.790  1.00  2.27
ATOM   1317  CG  PRO    85      54.341  53.749  41.828  1.00  2.27
ATOM   1318  HG1 PRO    85      54.596  53.361  40.840  1.00  2.27
ATOM   1319  HG2 PRO    85      54.015  54.787  41.754  1.00  2.27
ATOM   1320  CB  PRO    85      53.254  52.917  42.497  1.00  2.27
ATOM   1321  HB1 PRO    85      53.401  51.864  42.254  1.00  2.27
ATOM   1322  HB2 PRO    85      52.256  53.243  42.201  1.00  2.27
ATOM   1323  CA  PRO    85      53.507  53.161  43.986  1.00  2.27
ATOM   1324  HA  PRO    85      53.017  54.097  44.258  1.00  2.27
ATOM   1325  C   PRO    85      52.865  52.048  44.862  1.00  2.27
ATOM   1326  O   PRO    85      51.827  52.231  45.516  1.00  2.27
ATOM   1327  N   ALA    86      53.519  50.885  44.926  1.00  2.36
ATOM   1328  H   ALA    86      54.367  50.773  44.400  1.00  2.36
ATOM   1329  CA  ALA    86      53.025  49.755  45.704  1.00  2.36
ATOM   1330  HA  ALA    86      52.022  49.507  45.350  1.00  2.36
ATOM   1331  CB  ALA    86      53.937  48.550  45.437  1.00  2.36
ATOM   1332  HB1 ALA    86      54.956  48.764  45.761  1.00  2.36
ATOM   1333  HB2 ALA    86      53.562  47.685  45.986  1.00  2.36
ATOM   1334  HB3 ALA    86      53.939  48.315  44.372  1.00  2.36
ATOM   1335  C   ALA    86      52.892  50.061  47.222  1.00  2.36
ATOM   1336  O   ALA    86      51.848  49.894  47.879  1.00  2.36
ATOM   1337  N   HIS    87      53.996  50.554  47.779  1.00  2.05
ATOM   1338  H   HIS    87      54.780  50.786  47.186  1.00  2.05
ATOM   1339  CA  HIS    87      54.024  50.970  49.171  1.00  2.05
ATOM   1340  HA  HIS    87      53.689  50.136  49.788  1.00  2.05
ATOM   1341  CB  HIS    87      55.466  51.290  49.558  1.00  2.05
ATOM   1342  HB1 HIS    87      55.897  51.972  48.823  1.00  2.05
ATOM   1343  HB2 HIS    87      56.048  50.370  49.571  1.00  2.05
ATOM   1344  CG  HIS    87      55.535  51.943  50.903  1.00  2.05
ATOM   1345  ND1 HIS    87      55.725  53.306  51.074  1.00  2.05
ATOM   1346  CE1 HIS    87      55.428  53.550  52.350  1.00  2.05
ATOM   1347  HE1 HIS    87      55.392  54.532  52.795  1.00  2.05
ATOM   1348  NE2 HIS    87      55.091  52.418  52.984  1.00  2.05
ATOM   1349  HE2 HIS    87      54.727  52.410  53.934  1.00  2.05
ATOM   1350  CD2 HIS    87      55.152  51.382  52.086  1.00  2.05
ATOM   1351  HD2 HIS    87      54.821  50.368  52.237  1.00  2.05
ATOM   1352  C   HIS    87      53.053  52.113  49.468  1.00  2.05
ATOM   1353  O   HIS    87      52.472  52.132  50.549  1.00  2.05
ATOM   1354  N   TYR    88      52.803  52.996  48.502  1.00  1.96
ATOM   1355  H   TYR    88      53.310  52.911  47.631  1.00  1.96
ATOM   1356  CA  TYR    88      51.814  54.075  48.613  1.00  1.96
ATOM   1357  HA  TYR    88      52.135  54.720  49.430  1.00  1.96
ATOM   1358  CB  TYR    88      51.917  54.929  47.330  1.00  1.96
ATOM   1359  HB1 TYR    88      52.338  54.338  46.526  1.00  1.96
ATOM   1360  HB2 TYR    88      52.659  55.696  47.515  1.00  1.96
ATOM   1361  CG  TYR    88      50.694  55.620  46.764  1.00  1.96
ATOM   1362  CD1 TYR    88      50.641  57.025  46.776  1.00  1.96
ATOM   1363  HD1 TYR    88      51.403  57.592  47.288  1.00  1.96
ATOM   1364  CE1 TYR    88      49.614  57.701  46.094  1.00  1.96
ATOM   1365  HE1 TYR    88      49.589  58.778  46.077  1.00  1.96
ATOM   1366  CZ  TYR    88      48.612  56.974  45.422  1.00  1.96
ATOM   1367  OH  TYR    88      47.621  57.626  44.761  1.00  1.96
ATOM   1368  HH  TYR    88      47.795  58.584  44.712  1.00  1.96
ATOM   1369  CE2 TYR    88      48.652  55.563  45.427  1.00  1.96
ATOM   1370  HE2 TYR    88      47.887  55.014  44.904  1.00  1.96
ATOM   1371  CD2 TYR    88      49.706  54.888  46.076  1.00  1.96
ATOM   1372  HD2 TYR    88      49.766  53.810  46.024  1.00  1.96
ATOM   1373  C   TYR    88      50.388  53.625  48.982  1.00  1.96
ATOM   1374  O   TYR    88      49.761  54.319  49.780  1.00  1.96
ATOM   1375  N   ASP    89      49.876  52.470  48.526  1.00  2.29
ATOM   1376  H   ASP    89      50.404  51.901  47.874  1.00  2.29
ATOM   1377  CA  ASP    89      48.556  52.001  49.061  1.00  2.29
ATOM   1378  HA  ASP    89      47.857  52.836  48.984  1.00  2.29
ATOM   1379  CB  ASP    89      47.986  50.864  48.175  1.00  2.29
ATOM   1380  HB1 ASP    89      48.591  50.757  47.273  1.00  2.29
ATOM   1381  HB2 ASP    89      46.988  51.163  47.850  1.00  2.29
ATOM   1382  CG  ASP    89      47.871  49.493  48.864  1.00  2.29
ATOM   1383  OD1 ASP    89      48.876  48.755  48.924  1.00  2.29
ATOM   1384  OD2 ASP    89      46.787  49.149  49.385  1.00  2.29
ATOM   1385  C   ASP    89      48.596  51.609  50.561  1.00  2.29
ATOM   1386  O   ASP    89      47.745  52.020  51.374  1.00  2.29
ATOM   1387  N   ARG    90      49.610  50.825  50.964  1.00  2.46
ATOM   1388  H   ARG    90      50.250  50.461  50.265  1.00  2.46
ATOM   1389  CA  ARG    90      49.679  50.385  52.383  1.00  2.46
ATOM   1390  HA  ARG    90      48.723  49.942  52.658  1.00  2.46
ATOM   1391  CB  ARG    90      50.795  49.341  52.561  1.00  2.46
ATOM   1392  HB1 ARG    90      50.785  49.001  53.598  1.00  2.46
ATOM   1393  HB2 ARG    90      51.761  49.814  52.376  1.00  2.46
ATOM   1394  CG  ARG    90      50.682  48.111  51.644  1.00  2.46
ATOM   1395  HG1 ARG    90      51.457  47.401  51.934  1.00  2.46
ATOM   1396  HG2 ARG    90      50.875  48.410  50.613  1.00  2.46
ATOM   1397  CD  ARG    90      49.313  47.416  51.720  1.00  2.46
ATOM   1398  HD1 ARG    90      48.549  48.093  51.334  1.00  2.46
ATOM   1399  HD2 ARG    90      49.079  47.204  52.764  1.00  2.46
ATOM   1400  NE  ARG    90      49.322  46.150  50.962  1.00  2.46
ATOM   1401  HE  ARG    90      50.103  45.545  51.126  1.00  2.46
ATOM   1402  CZ  ARG    90      48.433  45.743  50.068  1.00  2.46
ATOM   1403  NH1 ARG    90      47.392  46.435  49.720  1.00  2.46
ATOM   1404 1HH1 ARG    90      47.431  47.449  49.874  1.00  2.46
ATOM   1405 2HH1 ARG    90      46.778  46.148  48.989  1.00  2.46
ATOM   1406  NH2 ARG    90      48.581  44.581  49.494  1.00  2.46
ATOM   1407 1HH2 ARG    90      49.380  44.017  49.697  1.00  2.46
ATOM   1408 2HH2 ARG    90      47.916  44.306  48.798  1.00  2.46
ATOM   1409  C   ARG    90      49.892  51.574  53.345  1.00  2.46
ATOM   1410  O   ARG    90      49.243  51.705  54.400  1.00  2.46
ATOM   1411  N   TYR    91      50.766  52.478  52.910  1.00  2.13
ATOM   1412  H   TYR    91      51.239  52.288  52.032  1.00  2.13
ATOM   1413  CA  TYR    91      50.960  53.793  53.490  1.00  2.13
ATOM   1414  HA  TYR    91      51.389  53.692  54.487  1.00  2.13
ATOM   1415  CB  TYR    91      51.933  54.604  52.601  1.00  2.13
ATOM   1416  HB1 TYR    91      51.571  54.598  51.577  1.00  2.13
ATOM   1417  HB2 TYR    91      52.901  54.114  52.611  1.00  2.13
ATOM   1418  CG  TYR    91      52.095  56.051  53.030  1.00  2.13
ATOM   1419  CD1 TYR    91      53.180  56.443  53.830  1.00  2.13
ATOM   1420  HD1 TYR    91      53.986  55.762  54.034  1.00  2.13
ATOM   1421  CE1 TYR    91      53.132  57.666  54.523  1.00  2.13
ATOM   1422  HE1 TYR    91      53.889  57.896  55.241  1.00  2.13
ATOM   1423  CZ  TYR    91      52.019  58.515  54.422  1.00  2.13
ATOM   1424  OH  TYR    91      51.866  59.625  55.194  1.00  2.13
ATOM   1425  HH  TYR    91      50.944  59.933  55.170  1.00  2.13
ATOM   1426  CE2 TYR    91      51.007  58.159  53.530  1.00  2.13
ATOM   1427  HE2 TYR    91      50.154  58.786  53.470  1.00  2.13
ATOM   1428  CD2 TYR    91      51.058  56.966  52.795  1.00  2.13
ATOM   1429  HD2 TYR    91      50.235  56.704  52.147  1.00  2.13
ATOM   1430  C   TYR    91      49.629  54.522  53.599  1.00  2.13
ATOM   1431  O   TYR    91      49.358  54.978  54.680  1.00  2.13
ATOM   1432  N   VAL    92      48.753  54.613  52.587  1.00  2.41
ATOM   1433  H   VAL    92      48.993  54.227  51.677  1.00  2.41
ATOM   1434  CA  VAL    92      47.453  55.305  52.762  1.00  2.41
ATOM   1435  HA  VAL    92      47.621  56.352  53.008  1.00  2.41
ATOM   1436  CB  VAL    92      46.591  55.230  51.471  1.00  2.41
ATOM   1437  HB  VAL    92      46.654  54.229  51.053  1.00  2.41
ATOM   1438  CG1 VAL    92      45.098  55.555  51.658  1.00  2.41
ATOM   1439 1HG1 VAL    92      44.600  55.576  50.689  1.00  2.41
ATOM   1440 2HG1 VAL    92      44.615  54.785  52.259  1.00  2.41
ATOM   1441 3HG1 VAL    92      44.982  56.525  52.145  1.00  2.41
ATOM   1442  CG2 VAL    92      47.084  56.213  50.422  1.00  2.41
ATOM   1443 1HG2 VAL    92      46.882  57.226  50.757  1.00  2.41
ATOM   1444 2HG2 VAL    92      48.150  56.085  50.274  1.00  2.41
ATOM   1445 3HG2 VAL    92      46.581  56.034  49.471  1.00  2.41
ATOM   1446  C   VAL    92      46.646  54.691  53.874  1.00  2.41
ATOM   1447  O   VAL    92      46.079  55.425  54.680  1.00  2.41
ATOM   1448  N   ASN    93      46.617  53.357  53.963  1.00  2.76
ATOM   1449  H   ASN    93      47.139  52.803  53.294  1.00  2.76
ATOM   1450  CA  ASN    93      45.923  52.748  55.099  1.00  2.76
ATOM   1451  HA  ASN    93      44.871  53.037  55.039  1.00  2.76
ATOM   1452  CB  ASN    93      45.985  51.211  55.024  1.00  2.76
ATOM   1453  HB1 ASN    93      45.624  50.805  55.967  1.00  2.76
ATOM   1454  HB2 ASN    93      47.006  50.871  54.887  1.00  2.76
ATOM   1455  CG  ASN    93      45.114  50.617  53.926  1.00  2.76
ATOM   1456  OD1 ASN    93      44.041  50.107  54.193  1.00  2.76
ATOM   1457  ND2 ASN    93      45.546  50.629  52.686  1.00  2.76
ATOM   1458 1HD2 ASN    93      46.400  51.097  52.408  1.00  2.76
ATOM   1459 2HD2 ASN    93      44.975  50.187  51.985  1.00  2.76
ATOM   1460  C   ASN    93      46.444  53.326  56.427  1.00  2.76
ATOM   1461  O   ASN    93      45.639  53.774  57.258  1.00  2.76
ATOM   1462  N   LYS    94      47.769  53.421  56.631  1.00  2.50
ATOM   1463  H   LYS    94      48.404  53.207  55.865  1.00  2.50
ATOM   1464  CA  LYS    94      48.308  54.070  57.859  1.00  2.50
ATOM   1465  HA  LYS    94      47.632  53.842  58.661  1.00  2.50
ATOM   1466  CB  LYS    94      49.602  53.395  58.292  1.00  2.50
ATOM   1467  HB1 LYS    94      50.002  53.934  59.150  1.00  2.50
ATOM   1468  HB2 LYS    94      50.328  53.435  57.481  1.00  2.50
ATOM   1469  CG  LYS    94      49.346  51.913  58.665  1.00  2.50
ATOM   1470  HG1 LYS    94      50.284  51.524  59.045  1.00  2.50
ATOM   1471  HG2 LYS    94      49.108  51.341  57.767  1.00  2.50
ATOM   1472  CD  LYS    94      48.291  51.614  59.754  1.00  2.50
ATOM   1473  HD1 LYS    94      48.324  52.396  60.508  1.00  2.50
ATOM   1474  HD2 LYS    94      48.597  50.690  60.246  1.00  2.50
ATOM   1475  CE  LYS    94      46.842  51.397  59.288  1.00  2.50
ATOM   1476  HE1 LYS    94      46.499  50.451  59.714  1.00  2.50
ATOM   1477  HE2 LYS    94      46.819  51.299  58.198  1.00  2.50
ATOM   1478  NZ  LYS    94      45.935  52.486  59.737  1.00  2.50
ATOM   1479  HZ1 LYS    94      46.341  52.997  60.522  1.00  2.50
ATOM   1480  HZ2 LYS    94      45.823  53.177  58.995  1.00  2.50
ATOM   1481  HZ3 LYS    94      45.017  52.141  59.975  1.00  2.50
ATOM   1482  C   LYS    94      48.213  55.613  57.955  1.00  2.50
ATOM   1483  O   LYS    94      47.969  56.170  59.032  1.00  2.50
ATOM   1484  N   ASP    95      48.077  56.278  56.819  1.00  2.31
ATOM   1485  H   ASP    95      48.273  55.776  55.961  1.00  2.31
ATOM   1486  CA  ASP    95      47.681  57.672  56.707  1.00  2.31
ATOM   1487  HA  ASP    95      48.394  58.256  57.276  1.00  2.31
ATOM   1488  CB  ASP    95      47.755  58.130  55.238  1.00  2.31
ATOM   1489  HB1 ASP    95      46.856  57.810  54.713  1.00  2.31
ATOM   1490  HB2 ASP    95      48.604  57.639  54.765  1.00  2.31
ATOM   1491  CG  ASP    95      47.915  59.645  55.048  1.00  2.31
ATOM   1492  OD1 ASP    95      46.890  60.309  54.794  1.00  2.31
ATOM   1493  OD2 ASP    95      49.079  60.126  55.036  1.00  2.31
ATOM   1494  C   ASP    95      46.298  57.883  57.327  1.00  2.31
ATOM   1495  O   ASP    95      46.086  58.846  58.062  1.00  2.31
ATOM   1496  N   MET    96      45.369  56.921  57.181  1.00  2.58
ATOM   1497  H   MET    96      45.554  56.135  56.568  1.00  2.58
ATOM   1498  CA  MET    96      44.061  57.104  57.818  1.00  2.58
ATOM   1499  HA  MET    96      43.703  58.109  57.589  1.00  2.58
ATOM   1500  CB  MET    96      43.030  56.112  57.279  1.00  2.58
ATOM   1501  HB1 MET    96      42.090  56.288  57.800  1.00  2.58
ATOM   1502  HB2 MET    96      43.357  55.091  57.469  1.00  2.58
ATOM   1503  CG  MET    96      42.776  56.298  55.783  1.00  2.58
ATOM   1504  HG1 MET    96      43.679  56.040  55.230  1.00  2.58
ATOM   1505  HG2 MET    96      42.544  57.346  55.593  1.00  2.58
ATOM   1506  SD  MET    96      41.409  55.285  55.167  1.00  2.58
ATOM   1507  CE  MET    96      41.474  55.742  53.415  1.00  2.58
ATOM   1508  HE1 MET    96      40.690  55.217  52.872  1.00  2.58
ATOM   1509  HE2 MET    96      41.331  56.818  53.311  1.00  2.58
ATOM   1510  HE3 MET    96      42.443  55.466  53.001  1.00  2.58
ATOM   1511  C   MET    96      44.160  57.023  59.353  1.00  2.58
ATOM   1512  O   MET    96      43.353  57.631  60.044  1.00  2.58
ATOM   1513  N   SER    97      45.160  56.329  59.917  1.00  3.03
ATOM   1514  H   SER    97      45.915  56.016  59.319  1.00  3.03
ATOM   1515  CA  SER    97      45.412  56.411  61.360  1.00  3.03
ATOM   1516  HA  SER    97      44.442  56.397  61.860  1.00  3.03
ATOM   1517  CB  SER    97      46.190  55.224  61.956  1.00  3.03
ATOM   1518  HB1 SER    97      45.466  54.447  62.204  1.00  3.03
ATOM   1519  HB2 SER    97      46.666  55.533  62.889  1.00  3.03
ATOM   1520  OG  SER    97      47.163  54.642  61.110  1.00  3.03
ATOM   1521  HG  SER    97      47.882  55.303  60.982  1.00  3.03
ATOM   1522  C   SER    97      46.056  57.716  61.820  1.00  3.03
ATOM   1523  O   SER    97      45.750  58.116  62.940  1.00  3.03
ATOM   1524  N   ILE    98      46.822  58.424  60.975  1.00  2.87
ATOM   1525  H   ILE    98      47.116  58.034  60.087  1.00  2.87
ATOM   1526  CA  ILE    98      47.118  59.849  61.279  1.00  2.87
ATOM   1527  HA  ILE    98      47.674  59.931  62.215  1.00  2.87
ATOM   1528  CB  ILE    98      47.925  60.518  60.114  1.00  2.87
ATOM   1529  HB  ILE    98      47.285  60.536  59.242  1.00  2.87
ATOM   1530  CG2 ILE    98      48.161  62.013  60.411  1.00  2.87
ATOM   1531 1HG2 ILE    98      48.708  62.481  59.602  1.00  2.87
ATOM   1532 2HG2 ILE    98      47.222  62.557  60.482  1.00  2.87
ATOM   1533 3HG2 ILE    98      48.679  62.114  61.358  1.00  2.87
ATOM   1534  CG1 ILE    98      49.169  59.777  59.581  1.00  2.87
ATOM   1535 1HG1 ILE    98      48.927  58.724  59.450  1.00  2.87
ATOM   1536 2HG1 ILE    98      49.997  59.839  60.276  1.00  2.87
ATOM   1537  CD1 ILE    98      49.575  60.338  58.201  1.00  2.87
ATOM   1538  HD1 ILE    98      50.281  59.671  57.724  1.00  2.87
ATOM   1539  HD2 ILE    98      48.697  60.425  57.566  1.00  2.87
ATOM   1540  HD3 ILE    98      50.030  61.317  58.270  1.00  2.87
ATOM   1541  C   ILE    98      45.834  60.670  61.364  1.00  2.87
ATOM   1542  O   ILE    98      45.552  61.366  62.337  1.00  2.87
ATOM   1543  N   GLN    99      45.113  60.666  60.239  1.00  2.75
ATOM   1544  H   GLN    99      45.407  60.024  59.507  1.00  2.75
ATOM   1545  CA  GLN    99      44.148  61.693  59.864  1.00  2.75
ATOM   1546  HA  GLN    99      44.459  62.633  60.318  1.00  2.75
ATOM   1547  CB  GLN    99      44.171  61.832  58.324  1.00  2.75
ATOM   1548  HB1 GLN    99      43.471  61.126  57.874  1.00  2.75
ATOM   1549  HB2 GLN    99      45.168  61.563  57.969  1.00  2.75
ATOM   1550  CG  GLN    99      43.906  63.254  57.791  1.00  2.75
ATOM   1551  HG1 GLN    99      44.228  63.290  56.750  1.00  2.75
ATOM   1552  HG2 GLN    99      44.518  63.966  58.346  1.00  2.75
ATOM   1553  CD  GLN    99      42.442  63.681  57.828  1.00  2.75
ATOM   1554  OE1 GLN    99      41.590  63.156  57.127  1.00  2.75
ATOM   1555  NE2 GLN    99      42.070  64.638  58.648  1.00  2.75
ATOM   1556 1HE2 GLN    99      42.727  65.032  59.294  1.00  2.75
ATOM   1557 2HE2 GLN    99      41.084  64.821  58.702  1.00  2.75
ATOM   1558  C   GLN    99      42.754  61.330  60.423  1.00  2.75
ATOM   1559  O   GLN    99      41.748  61.929  60.046  1.00  2.75
ATOM   1560  N   GLU   100      42.718  60.332  61.311  1.00  2.87
ATOM   1561  H   GLU   100      43.616  59.922  61.523  1.00  2.87
ATOM   1562  CA  GLU   100      41.572  59.599  61.829  1.00  2.87
ATOM   1563  HA  GLU   100      41.976  58.920  62.580  1.00  2.87
ATOM   1564  CB  GLU   100      40.592  60.542  62.573  1.00  2.87
ATOM   1565  HB1 GLU   100      40.159  61.265  61.882  1.00  2.87
ATOM   1566  HB2 GLU   100      41.176  61.104  63.304  1.00  2.87
ATOM   1567  CG  GLU   100      39.443  59.851  63.339  1.00  2.87
ATOM   1568  HG1 GLU   100      39.281  60.410  64.264  1.00  2.87
ATOM   1569  HG2 GLU   100      39.746  58.842  63.625  1.00  2.87
ATOM   1570  CD  GLU   100      38.116  59.809  62.556  1.00  2.87
ATOM   1571  OE1 GLU   100      38.129  59.430  61.365  1.00  2.87
ATOM   1572  OE2 GLU   100      37.062  60.160  63.130  1.00  2.87
ATOM   1573  C   GLU   100      40.876  58.711  60.784  1.00  2.87
ATOM   1574  O   GLU   100      40.765  59.054  59.602  1.00  2.87
ATOM   1575  N   LEU   101      40.393  57.553  61.246  1.00  2.71
ATOM   1576  H   LEU   101      40.469  57.368  62.232  1.00  2.71
ATOM   1577  CA  LEU   101      39.704  56.558  60.436  1.00  2.71
ATOM   1578  HA  LEU   101      39.519  56.974  59.445  1.00  2.71
ATOM   1579  CB  LEU   101      40.611  55.318  60.257  1.00  2.71
ATOM   1580  HB1 LEU   101      40.651  54.761  61.194  1.00  2.71
ATOM   1581  HB2 LEU   101      41.620  55.669  60.052  1.00  2.71
ATOM   1582  CG  LEU   101      40.216  54.360  59.109  1.00  2.71
ATOM   1583  HG  LEU   101      40.248  54.908  58.168  1.00  2.71
ATOM   1584  CD1 LEU   101      41.242  53.224  59.041  1.00  2.71
ATOM   1585 1HD1 LEU   101      41.045  52.609  58.161  1.00  2.71
ATOM   1586 2HD1 LEU   101      42.246  53.636  58.963  1.00  2.71
ATOM   1587 3HD1 LEU   101      41.168  52.606  59.937  1.00  2.71
ATOM   1588  CD2 LEU   101      38.835  53.713  59.234  1.00  2.71
ATOM   1589 1HD2 LEU   101      38.698  52.960  58.459  1.00  2.71
ATOM   1590 2HD2 LEU   101      38.724  53.247  60.213  1.00  2.71
ATOM   1591 3HD2 LEU   101      38.055  54.461  59.098  1.00  2.71
ATOM   1592  C   LEU   101      38.362  56.206  61.055  1.00  2.71
ATOM   1593  O   LEU   101      38.253  55.337  61.921  1.00  2.71
ATOM   1594  N   ALA   102      37.341  56.863  60.528  1.00  3.35
ATOM   1595  H   ALA   102      37.548  57.766  60.123  1.00  3.35
ATOM   1596  CA  ALA   102      35.963  56.523  60.780  1.00  3.35
ATOM   1597  HA  ALA   102      35.931  55.556  61.287  1.00  3.35
ATOM   1598  CB  ALA   102      35.397  57.541  61.771  1.00  3.35
ATOM   1599  HB1 ALA   102      35.357  58.526  61.314  1.00  3.35
ATOM   1600  HB2 ALA   102      34.416  57.217  62.105  1.00  3.35
ATOM   1601  HB3 ALA   102      36.048  57.595  62.645  1.00  3.35
ATOM   1602  C   ALA   102      35.176  56.302  59.474  1.00  3.35
ATOM   1603  O   ALA   102      35.407  55.298  58.805  1.00  3.35
ATOM   1604  N   VAL   103      34.231  57.179  59.108  1.00  4.77
ATOM   1605  H   VAL   103      34.160  58.040  59.633  1.00  4.77
ATOM   1606  CA  VAL   103      33.065  56.814  58.273  1.00  4.77
ATOM   1607  HA  VAL   103      32.283  57.494  58.596  1.00  4.77
ATOM   1608  CB  VAL   103      33.226  57.100  56.759  1.00  4.77
ATOM   1609  HB  VAL   103      32.356  56.699  56.238  1.00  4.77
ATOM   1610  CG1 VAL   103      33.209  58.607  56.496  1.00  4.77
ATOM   1611 1HG1 VAL   103      33.278  58.801  55.426  1.00  4.77
ATOM   1612 2HG1 VAL   103      32.278  59.036  56.869  1.00  4.77
ATOM   1613 3HG1 VAL   103      34.045  59.080  57.002  1.00  4.77
ATOM   1614  CG2 VAL   103      34.475  56.496  56.108  1.00  4.77
ATOM   1615 1HG2 VAL   103      34.460  56.684  55.034  1.00  4.77
ATOM   1616 2HG2 VAL   103      35.372  56.944  56.535  1.00  4.77
ATOM   1617 3HG2 VAL   103      34.509  55.420  56.277  1.00  4.77
ATOM   1618  C   VAL   103      32.514  55.421  58.626  1.00  4.77
ATOM   1619  O   VAL   103      32.252  55.193  59.809  1.00  4.77
ATOM   1620  N   LEU   104      32.254  54.540  57.644  1.00  6.02
ATOM   1621  H   LEU   104      32.578  54.811  56.729  1.00  6.02
ATOM   1622  CA  LEU   104      31.411  53.320  57.689  1.00  6.02
ATOM   1623  HA  LEU   104      31.404  52.892  56.687  1.00  6.02
ATOM   1624  CB  LEU   104      32.012  52.259  58.636  1.00  6.02
ATOM   1625  HB1 LEU   104      31.442  51.337  58.508  1.00  6.02
ATOM   1626  HB2 LEU   104      31.870  52.589  59.666  1.00  6.02
ATOM   1627  CG  LEU   104      33.508  51.947  58.440  1.00  6.02
ATOM   1628  HG  LEU   104      34.102  52.824  58.689  1.00  6.02
ATOM   1629  CD1 LEU   104      33.913  50.811  59.382  1.00  6.02
ATOM   1630 1HD1 LEU   104      34.983  50.629  59.291  1.00  6.02
ATOM   1631 2HD1 LEU   104      33.699  51.098  60.411  1.00  6.02
ATOM   1632 3HD1 LEU   104      33.365  49.901  59.136  1.00  6.02
ATOM   1633  CD2 LEU   104      33.837  51.518  57.007  1.00  6.02
ATOM   1634 1HD2 LEU   104      34.889  51.241  56.944  1.00  6.02
ATOM   1635 2HD2 LEU   104      33.219  50.668  56.719  1.00  6.02
ATOM   1636 3HD2 LEU   104      33.666  52.346  56.323  1.00  6.02
ATOM   1637  C   LEU   104      29.931  53.601  58.025  1.00  6.02
ATOM   1638  O   LEU   104      29.025  53.047  57.412  1.00  6.02
ATOM   1639  N   VAL   105      29.718  54.553  58.925  1.00  7.26
ATOM   1640  H   VAL   105      30.549  54.873  59.405  1.00  7.26
ATOM   1641  CA  VAL   105      28.532  55.386  59.102  1.00  7.26
ATOM   1642  HA  VAL   105      27.823  55.155  58.307  1.00  7.26
ATOM   1643  CB  VAL   105      27.869  55.020  60.452  1.00  7.26
ATOM   1644  HB  VAL   105      27.806  53.931  60.484  1.00  7.26
ATOM   1645  CG1 VAL   105      28.680  55.456  61.683  1.00  7.26
ATOM   1646 1HG1 VAL   105      28.228  55.029  62.579  1.00  7.26
ATOM   1647 2HG1 VAL   105      29.704  55.086  61.607  1.00  7.26
ATOM   1648 3HG1 VAL   105      28.698  56.540  61.782  1.00  7.26
ATOM   1649  CG2 VAL   105      26.424  55.522  60.582  1.00  7.26
ATOM   1650 1HG2 VAL   105      25.957  55.042  61.443  1.00  7.26
ATOM   1651 2HG2 VAL   105      26.381  56.599  60.729  1.00  7.26
ATOM   1652 3HG2 VAL   105      25.859  55.250  59.690  1.00  7.26
ATOM   1653  C   VAL   105      28.957  56.851  58.920  1.00  7.26
ATOM   1654  O   VAL   105      29.985  57.118  58.304  1.00  7.26
ATOM   1655  N   SER   106      28.235  57.828  59.457  1.00  6.65
ATOM   1656  H   SER   106      27.326  57.603  59.834  1.00  6.65
ATOM   1657  CA  SER   106      28.688  59.223  59.590  1.00  6.65
ATOM   1658  HA  SER   106      29.055  59.560  58.620  1.00  6.65
ATOM   1659  CB  SER   106      27.494  60.108  59.982  1.00  6.65
ATOM   1660  HB1 SER   106      27.770  61.157  59.863  1.00  6.65
ATOM   1661  HB2 SER   106      27.235  59.928  61.027  1.00  6.65
ATOM   1662  OG  SER   106      26.366  59.818  59.175  1.00  6.65
ATOM   1663  HG  SER   106      25.707  60.507  59.308  1.00  6.65
ATOM   1664  C   SER   106      29.831  59.414  60.608  1.00  6.65
ATOM   1665  O   SER   106      29.852  60.397  61.346  1.00  6.65
ATOM   1666  N   GLY   107      30.738  58.442  60.728  1.00  5.35
ATOM   1667  H   GLY   107      30.716  57.694  60.049  1.00  5.35
ATOM   1668  CA  GLY   107      31.867  58.492  61.651  1.00  5.35
ATOM   1669  HA1 GLY   107      32.400  57.547  61.596  1.00  5.35
ATOM   1670  HA2 GLY   107      31.488  58.616  62.666  1.00  5.35
ATOM   1671  C   GLY   107      32.830  59.642  61.333  1.00  5.35
ATOM   1672  O   GLY   107      33.041  59.962  60.165  1.00  5.35
ATOM   1673  N   GLN   108      33.401  60.245  62.380  1.00  4.94
ATOM   1674  H   GLN   108      33.293  59.808  63.280  1.00  4.94
ATOM   1675  CA  GLN   108      33.787  61.665  62.405  1.00  4.94
ATOM   1676  HA  GLN   108      32.873  62.225  62.200  1.00  4.94
ATOM   1677  CB  GLN   108      34.223  62.066  63.824  1.00  4.94
ATOM   1678  HB1 GLN   108      34.485  63.126  63.829  1.00  4.94
ATOM   1679  HB2 GLN   108      35.099  61.488  64.117  1.00  4.94
ATOM   1680  CG  GLN   108      33.078  61.831  64.835  1.00  4.94
ATOM   1681  HG1 GLN   108      32.836  60.770  64.875  1.00  4.94
ATOM   1682  HG2 GLN   108      32.193  62.375  64.504  1.00  4.94
ATOM   1683  CD  GLN   108      33.407  62.270  66.257  1.00  4.94
ATOM   1684  OE1 GLN   108      32.672  63.000  66.895  1.00  4.94
ATOM   1685  NE2 GLN   108      34.507  61.825  66.820  1.00  4.94
ATOM   1686 1HE2 GLN   108      35.158  61.260  66.300  1.00  4.94
ATOM   1687 2HE2 GLN   108      34.681  62.149  67.753  1.00  4.94
ATOM   1688  C   GLN   108      34.755  62.123  61.305  1.00  4.94
ATOM   1689  O   GLN   108      34.568  63.223  60.784  1.00  4.94
ATOM   1690  N   LYS   109      35.705  61.279  60.886  1.00  5.05
ATOM   1691  H   LYS   109      35.945  60.520  61.525  1.00  5.05
ATOM   1692  CA  LYS   109      36.501  61.373  59.650  1.00  5.05
ATOM   1693  HA  LYS   109      37.508  61.050  59.894  1.00  5.05
ATOM   1694  CB  LYS   109      35.924  60.431  58.584  1.00  5.05
ATOM   1695  HB1 LYS   109      34.966  60.833  58.252  1.00  5.05
ATOM   1696  HB2 LYS   109      35.744  59.456  59.035  1.00  5.05
ATOM   1697  CG  LYS   109      36.835  60.234  57.357  1.00  5.05
ATOM   1698  HG1 LYS   109      37.067  61.201  56.912  1.00  5.05
ATOM   1699  HG2 LYS   109      36.278  59.672  56.608  1.00  5.05
ATOM   1700  CD  LYS   109      38.131  59.455  57.658  1.00  5.05
ATOM   1701  HD1 LYS   109      38.085  58.504  57.126  1.00  5.05
ATOM   1702  HD2 LYS   109      38.212  59.220  58.720  1.00  5.05
ATOM   1703  CE  LYS   109      39.394  60.197  57.197  1.00  5.05
ATOM   1704  HE1 LYS   109      39.225  60.632  56.210  1.00  5.05
ATOM   1705  HE2 LYS   109      40.207  59.468  57.119  1.00  5.05
ATOM   1706  NZ  LYS   109      39.809  61.241  58.159  1.00  5.05
ATOM   1707  HZ1 LYS   109      40.598  61.776  57.807  1.00  5.05
ATOM   1708  HZ2 LYS   109      39.075  61.902  58.377  1.00  5.05
ATOM   1709  HZ3 LYS   109      40.150  60.811  59.021  1.00  5.05
ATOM   1710  C   LYS   109      36.657  62.808  59.131  1.00  5.05
ATOM   1711  O   LYS   109      36.165  63.786  59.693  1.00  5.05
